# Supplementary material for: Genome-wide mapping of histone H3K9me2 in acute myeloid leukemia reveals large chromosomal domains associated with massive gene silencing and sites of genome instability
Source: PLoS One. 2017 Mar 16;12(3):e0173723. doi: 10.1371/journal.pone.0173723 (PMC5354391; doi:10.1371/journal.pone.0173723)
Supplement: S1 Table — (XLSX) [file pone.0173723.s002.xlsx]

## Sheet: Sheet1
					Morphological differential			Flow Cytometry phenotypes (% expressing cells)
Cell	H3K9me2 type	Gender	FAB	Age at Dx	%blasts	%lymphs	%Monos	CD13	CD14	CD22	CD33	CD34	Cytogenetics	Cyto categ	Stage	Primary Therapy	Response to Primary Therapy
AML 7	A	M	AML M1	52	85	2	1	51	0	0	90	0.2	46,XY	Inter	Dx	7 + 3	Sensitive
AML 8	A	F	AML M1	36	94	6	0	51	0	0	99	0	46,XX	Inter	Dx	7 + 3	Sensitive
AML 9	A	F	AML M4	48	73	25	0	100	5	14	0	97	47,XX,+9[15]/46,XX[5]	Undef	Dx	7 + 3	Resistant
AML 10	A	M	AML M2	64	94	6	0	43	0	0	99	0	46,XY	Inter	Rel 1	7 + 3	Sensitive
AML 11	A	M	AML M1	46	83	11	3	6	14	0	97	0	46,XY,t(8;22)(p11.2;q13)[17]/46,XY[1]	Undef	Dx	7 + 3	no info
AML 12	A	F	AML M1	72	75	10	5	96	3	2	86	98	45,XX,inv(3)(q21q26.2),-7 [20]	Poor	Dx	araC only	Induction Death												Increased FOXO1
AML 13	B	F	AML M5	62	5	4	85	85	94	0	98	0	46,XX[20]	Inter	Dx	7 + 3	Sensitive
AML 14	B	M	AML M5	25	91	6	0	80	9	20	95	80	46,XY,der(12)t(8;12)(q13;p13)[5]/46,XY[15]	Inter MDS-RC	Dx	7 + 3	Resistant
AML 15	A	F	AML M1	42	80	17	3	100	2	0	86	91	46,XX	Inter	Dx	7 + 3	Sensitive
AML 16	B	F	AML M4	39	20	28	35	14	53	11	95	2	46,XX,del(9)(q13q34)[20]	Inter	Dx	7 + 3	Sensitive
