# Supplementary material for: Genome-wide mapping of histone H3K9me2 in acute myeloid leukemia reveals large chromosomal domains associated with massive gene silencing and sites of genome instability
Source: PLoS One. 2017 Mar 16;12(3):e0173723. doi: 10.1371/journal.pone.0173723 (PMC5354391; doi:10.1371/journal.pone.0173723)
Supplement: S2 Table — (XLSX) [file pone.0173723.s003.xlsx]

## Sheet: Sheet1
sample #	sequencing platform	Sample description	Length Mapped RSEG domains	Num Mapped Reads	Length Mapped Reads	GEO Accession	Title
1	SOLiD	Granulocyte female input DNA	70	884112271	557963277	GSM1846224	Granulocyte 3 ChIP input Aug 01, 2017 approved BED
2	SOLiD	K562 input DNA	70	1108236214	650461192	GSM2152610	K562 ChIP input exp. 2 Aug 01, 2017 approved BED
3	SOLiD	Granulocyte female ChIP H3K9me2	70	1251207225	750271701	GSM1846225	Granulocyte 3 ChIP H3K9me2 exp. 1 Aug 01, 2017 approved BED
4	SOLiD	K562 ChIP H3K9me2	70	1322245934	716100854	GSM2152611	K562 ChIP H3K9me2 exp. 2 Aug 01, 2017 approved BED
5	SOLiD	AML 7 ChIP H3K9me2	70	1347073526	857221773	GSM1846226	AML 7 ChIP H3K9me2 exp. 1 Aug 01, 2017 approved BED
6	SOLiD	AML 8 ChIP H3K9me2	70	1209135719	739314418	GSM1846227	AML 8 ChIP H3K9me2 exp. 1 Aug 01, 2017 approved BED
7	SOLiD	AML 9 ChIP H3K9me2	70	935453974	591095253	GSM1846228	AML 9 ChIP H3K9me2 exp. 1 Aug 01, 2017 approved BED
8	SOLiD	AML 10 ChIP H3K9me2	70	1059722166	706726215	GSM1846229	AML 10 ChIP H3K9me2 exp. 1 Aug 01, 2017 approved BED
9	SOLiD	AML 11 ChIP H3K9me2	70	800049486	542348369	GSM1846230	AML 11 ChIP H3K9me2 exp. 1 Aug 01, 2017 approved BED
10	SOLiD	AML 12 ChIP H3K9me2	70	1142438904	700356073	GSM1846231	AML 12 ChIP H3K9me2 exp. 1 Aug 01, 2017 approved BED
11	SOLiD	AML 13 ChIP H3K9me2	70	1310565204	771698174	GSM1846232	AML 13 ChIP H3K9me2 exp. 1 Aug 01, 2017 approved BED
12	SOLiD	AML 14 ChIP H3K9me2	70	918804937	587768000	GSM1846233	AML 14 ChIP H3K9me2 exp. 1 Aug 01, 2017 approved BED
13	SOLiD	AML 15 ChIP H3K9me2	70	1038969653	713242885	GSM1846234	AML 15 ChIP H3K9me2 exp. 1 Aug 01, 2017 approved BED
14	SOLiD	AML 16 ChIP H3K9me2	70	857135121	500575421	GSM1846235	AML 16 ChIP H3K9me2 exp. 1 Aug 01, 2017 approved BED
15	Illumina	Granulocyte male ChIP H3K9me2	100	2926698535	1351639037	GSM1846166	Granulocyte 1 ChIP H3K9me2 exp.1 Aug 01, 2017 approved BED
16	Illumina	Granulocyte male ChIP H3 C-tail	100	2820275735	1437140536	GSM1846167	Granulocyte 1 ChIP H3 C-tail Aug 01, 2017 approved BED
17	Illumina	CD34+ exp1 DNA	100	3107003100	1576217170	GSM1846168	CD34+ ChIP input exp. 1 Aug 01, 2017 approved BED
18	Illumina	K562-Rep2 ChIP H3K9me2	100	3004646605	1251126826	GSM1846169	K562 ChIP H3K9me2 exp. 1 Aug 01, 2017 approved BED
19	Illumina	K562-UNC ChIP H3K9me2	100	3015032100	1054711663	GSM1846170	K562-UNC0638 ChIP H3K9me2 Aug 01, 2017 approved BED
20	Illumina	CD34+ Rep1 ChIP H3K9me2	100	3285455680	1345995989	GSM1846171	CD34+ ChIP H3K9me2 exp. 1 Aug 01, 2017 approved BED
21	Illumina	CD34+ Rep2 ChIP H3K9me2	100	2565540645	1180213890	GSM1846172	CD34+ ChIP H3K9me2 exp. 2 Aug 01, 2017 approved BED
22	Illumina	CD34+ exp2 DNA	100	3473322550	1627341378	GSM1846173	CD34+ ChIP input exp. 2 Aug 01, 2017 approved BED
23	Illumina	Normal granulocyte male DNA	100	3326770420	1560144757	GSM1846174	Granulocyte 1 ChIP input Aug 01, 2017 approved BED
24	Illumina	K562 input DNA rep2	100	2743431000	884313743	GSM1846175	K562 ChIP input Aug 01, 2017 approved BED
25	Illumina	AML 8 ChIP H3K9me2	100	2018491500	989548860	GSM1846176	AML 8 ChIP H3K9me2 exp. 2 Aug 01, 2017 approved BED
26	Illumina	AML 8 input DNA	100	3075570800	1605224580	GSM1846177	AML 8 ChIP input Aug 01, 2017 approved BED
27	Illumina	AML 13 input DNA	100	3122221500	1560552015	GSM1846178	AML 13 ChIP input Aug 01, 2017 approved BED
28	Illumina	Granulocyte male ChIP H3K4me2	100	3115155100	1002895611	GSM1846179	Granulocyte 1 ChIP H3K4me2 Aug 01, 2017 approved BED
29	Illumina	K562 ChIP H3 C-tail	100	2407484900	1237736402	GSM1846180	K562 ChIP H3 C-tail Aug 01, 2017 approved BED
30	Illumina	K562-UNC input DNA	100	2408412900	1305090785	GSM1846181	K562-UNC0638 ChIP input Aug 01, 2017 approved BED
31	Illumina	AML 10 ChIP H3K9me2	100	1948289000	943648458	GSM1846182	AML 10 ChIP H3K9me2 exp. 2 Aug 01, 2017 approved BED
32	Illumina	AML 11 ChIP H3K9me3	100	2629324200	1412851410	GSM1846186	AML 11 ChIP H3K9me3 Aug 01, 2017 approved BED
33	Illumina	AML 11 ChIP H3K9me2	100	2635719700	1005083593	GSM1846184	AML 11 ChIP H3K9me2 exp. 2 Aug 01, 2017 approved BED
34	Illumina	AML 11 Input DNA	100	3046711500	1456525893	GSM1846188	AML 11 ChIP input Aug 01, 2017 approved BED
35	Illumina	K562 H3K9me3 ChIP	100	3166448200	1410992322	GSM1846192	K562 ChIP H3K9me3 Aug 01, 2017 approved BED
36	Illumina	Granulocyte female ChIP H3K9me2	100	3112525900	954366998	GSM1846198	Granulocyte 3 ChIP H3K9me2 exp. 2 Aug 01, 2017 approved BED
37	Illumina	AML 13 ChIP H3K9me2	100	2936928800	1133333929	GSM1846200	AML 13 ChIP H3K9me2 exp. 2 Aug 01, 2017 approved BED
38	Illumina	AML 13 ChIP Input DNA	100	4573449600	1885854041	GSM1846202	AML 13 ChIP input Aug 01, 2017 approved BED
39	Illumina	AML 7 Input DNA	100	1612186020	1135601050	GSM1846204	AML 7 ChIP input Aug 01, 2017 approved BED
40	Illumina	AML 10 Input DNA	100	2520291800	1302055687	GSM1846207	AML 10 ChIP input Aug 01, 2017 approved BED
41	Illumina	AML 7 ChIP H3K9me2	100	2722554600	1201090483	GSM1846209	AML 7 ChIP H3K9me2 exp. 2 Aug 01, 2017 approved BED
42	Illumina	Granulocyte male ChIP H3K9me2	100	3147276200	1373993768	GSM1846211	Granulocyte 1 ChIP H3K9me2 exp.2 Aug 01, 2017 approved BED
43	Illumina	AML 9 ChIP H3K9me2	100	3554629500	1161104138	GSM1846213	AML 9 ChIP H3K9me2 exp. 2 Aug 01, 2017 approved BED
44	Illumina	AML 9 Input	100	4259935700	1857163161	GSM1846215	AML 9 ChIP input Aug 01, 2017 approved BED
45	Illumina	AML 14 ChIP H3K9me2	100	3380135900	1227218600	GSM1846216	AML 14 ChIP H3K9me2 exp. 2 Aug 01, 2017 approved BED
46	Illumina	AML 14 Input	100	4495969700	1801309281	GSM1846217	AML 14 ChIP ChIP input Aug 01, 2017 approved BED
47	Illumina	AML 15 Input	100	4217651400	1740371746	GSM1846218	AML 15 ChIP input Aug 01, 2017 approved BED
48	Illumina	AML 12 ChIP H3K9me2	100	3234468000	1159913891	GSM1846219	AML 12 ChIP H3K9me2 exp. 2 Aug 01, 2017 approved BED
49	Illumina	AML 12 Input	100	3834692200	1767214612	GSM1846220	AML 12 ChIP input Aug 01, 2017 approved BED
50	Illumina	AML 15 ChIP H3K9me2	100	3519570400	1377757658	GSM1846221	AML 15 ChIP H3K9me2 exp. 2 Aug 01, 2017 approved BED
51	Illumina	AML16 Input	100	3751336800	1671536449	GSM1846222	AML 16 ChIP input Aug 01, 2017 approved BED
52	Illumina	AML 16 ChIP H3K9me2	100	3117270600	1061131857	GSM1846223	AML 16 ChIP H3K9me2 exp. 2 Aug 01, 2017 approved BED
53	Illumina	K562 H3K9me2	100	3771903300	1417274803	GSM2152591	K562 ChIP H3K9me2 exp. 3 Aug 01, 2017 approved BED
54	Illumina	K562 UNC H3K9me2	100	3597881400	1176891281	GSM2152592	K562-UNC0638 ChIP H3K9me2 exp. 2 Aug 01, 2017 approved BED
55	Illumina	CD34 H3K9me2	100	3498797000	1387653166	GSM2152593	CD34+ ChIP H3K9me2 exp. 3 Aug 01, 2017 approved BED
56	Illumina	CD34 H3K27me3	100	3957822300	1375437125	GSM2152594	CD34+ ChIP H3K27me3 Aug 01, 2017 approved BED
57	Illumina	CD34 H3K27ac	100	4068429600	1344880366	GSM2152595	CD34+ ChIP H3K27ac Aug 01, 2017 approved BED
58	Illumina	CD34 H3K4me2	100	4260950200	1029756389	GSM2152596	CD34+ ChIP H3K4me2 Aug 01, 2017 approved BED
59	Illumina	CD34 H3K9me3	100	3348608800	1233274260	GSM2152597	CD34+ ChIP H3K9me3 Aug 01, 2017 approved BED
60	Illumina	CD34 Input	100	3714542000	1211394306	GSM2152598	CD34+ ChIP input exp. 3 Aug 01, 2017 approved BED
61	Illumina	AML 8 H3K27me3	100	3727199400	1612035717	GSM2152599	AML 8 ChIP H3K27me3 Aug 01, 2017 approved BED
62	Illumina	AML 8 H3K9me3	100	3851096500	1529510894	GSM2152600	AML 8 ChIP H3K9me3 Aug 01, 2017 approved BED
63	Illumina	AML 8 H3K4me2	100	4340312700	1276835073	GSM2152601	AML 8 ChIP H3K4me2 Aug 01, 2017 approved BED
64	Illumina	AML 8 H3K27ac	100	4290098000	1540868783	GSM2152602	AML 8 ChIP H3K27ac Aug 01, 2017 approved BED
65	Illumina	AML 10 H3K27me3	100	3604068000	1636267804	GSM2152603	AML 10 ChIP H3K27me3 Aug 01, 2017 approved BED
66	Illumina	AML 10 H3K9me3	100	3680348900	1599111598	GSM2152604	AML 10 ChIP H3K9me3 exp. 2 Aug 01, 2017 approved BED
67	Illumina	AML 10 H3K27ac	100	3266858700	1513174502	GSM2152605	AML 10 ChIP H3K27ac Aug 01, 2017 approved BED
68	Illumina	AML 11 H3K27me3	100	3177517900	1532783703	GSM2152606	AML 11 ChIP H3K27me3 Aug 01, 2017 approved BED
69	Illumina	AML 11 H3K9me3	100	3353961400	1479632945	GSM2152607	AML 11 ChIP H3K9me3 exp. 3 Aug 01, 2017 approved BED
70	Illumina	AML 11 H3K4me2	100	3430086200	1117385017	GSM2152608	AML 11 ChIP H3K4me2 Aug 01, 2017 approved BED
71	Illumina	AML 11 H3K27ac	100	3429104500	1448397891	GSM2152609	AML 11 ChIP H3K27ac Aug 01, 2017 approved BED
