# Supplementary material for: Genome-wide mapping of histone H3K9me2 in acute myeloid leukemia reveals large chromosomal domains associated with massive gene silencing and sites of genome instability
Source: PLoS One. 2017 Mar 16;12(3):e0173723. doi: 10.1371/journal.pone.0173723 (PMC5354391; doi:10.1371/journal.pone.0173723)
Supplement: S3 Table — (XLSX) [file pone.0173723.s004.xlsx]

## Sheet: Sheet 1 
Atlas of Genetics and Cytogenetics in Oncology and Haematology		http://atlasgeneticsoncology.org/index.html
gene invoved in translocation/inversion in AML	# of translocations
ABL1	3	t(9;22)(q34;q11) BCR/ABL1 in AML	t(10;11)(p11.2;q23) KMT2A/ABI1	t(9;12)(q34;p13) ETV6/ABL1
ACSL6	1	t(5;12)(q31;p13) ETV6/ACSL6 in MDS,AML and AEL
AFF1	1	t(4;11)(q21;q23) KMT2A/AFF1
ALK	2	t(2;2)(p23;q13) RANBP2/ALK	inv(2)(p23q13) RANBP2/ALK
ANKRD28	1	t(3;11)(p25;p15) ANKRD28/NUP98
ARHGAP26	1	t(5;11)(q31;q23) KMT2A/ARHGAP26
BAZ2A	1	t(12;12)(p13;q13) ETV6/BAZ2A
BCL11A	2	t(2;3)(p16;q26) BCL11A/MECOM	t(2;14)(p13-16;q32) IGH/BCL11A
BCL11B	1	t(6;14)(q25-27;q32) BCL11B/?
BCOR	1	t(X;17)(p11;q21) BCOR/RARA
BCR	1	t(9;22)(q34;q11) BCR/ABL1 in AML
CBFA2T3	2	inv(16)(p13q24) CBFA2T3/GLIS2	t(16;21)(q24;q22) RUNX1/CBFA2T3
CBFB	1	inv(16)(p13q22) CBFB/MYH11
CBL	1	t(11;11)(q23;q23) KMT2A/CBL
CDK6	1	t(3;7)(q26;q21) MECOM/CDK6
CDX2	1	t(12;13)(p12;q12-14) ETV6/CDX2
CHD6	1	t(6;20)(q13;q12) LMBRD1/CHD6
CHIC2	1	t(4;12)(q12;p13) CHIC2/ETV6
CREBBP	3	t(10;16)(q22;p13) KAT6B/CREBBP	t(8;16)(p11;p13) KAT6A/CREBBP	t(11;16)(q23;p13.3) KMT2A/CREBBP
CSF1R	1	t(3;5)(p21;q32) RBM6/CSF1R
DAB2IP	1	t(9;11)(q34;q23) KMT2A/DAB2IP
DDX10	1	t(11;11)(p15;q22) NUP98/DDX10
ELF4	1	t(X;21)(q26;q22) ELF4/ERG
ELL	1	t(11;19)(q23;p13.1) KMT2A/ELL
EP300	1	t(8;22)(p11;q13) KAT6A/EP300
EPS15	1	t(1;11)(p32;q23) KMT2A/EPS15
ERC1	1	t(5;12)(q33;p13) ERC1/PDGFRB
ERG	2	t(X;21)(q26;q22) ELF4/ERG	t(16;21)(p11;q22) FUS/ERG
ERVK-6	1	t(8;19)(p11;q13) ERVK-6/FGFR1
ETV6	15	t(4;12)(q12;p13) CHIC2/ETV6	t(5;12)(q13;p13) ?/ETV6	t(9;12)(q34;p13) ETV6/ABL1	t(5;12)(q31;p13) ETV6/ACSL6 in MDS,AML and AEL	t(12;12)(p13;q13) ETV6/BAZ2A	t(12;13)(p12;q12-14) ETV6/CDX2	t(3;12)(q26;p13) ETV6/EVI1	t(3;12)(q26;p13) ETV6/MECOM	t(12;15)(p13;q25) ETV6/NTRK3	t(12;17)(p13;p13) ETV6/PER1	t(12;18)(p13;q12) ETV6/SETBP1	t(12;13)(p13;q14) LIN00598/ETV6	t(12;22)(p13;q12) MN1/ETV6	t(7;12)(q36;p13) MNX1/ETV6	t(5;12)(p13;p13) NIPBL/ETV6
EWSR1	1	t(12;22)(p13;q12) EWSR1/ZNF384
FEN1	1	t(5;11)(q35;q12) NSD1/FEN1
FGFR1	4	t(8;11)(p12;p15) ?/FGFR1	t(6;8)(q27;p12) FGFR1OP/FGFR1	t(7;8)(q34;p11) TRIM24/FGFR1	t(8;19)(p11;q13) ERVK-6/FGFR1
FGFR1OP	1	t(6;8)(q27;p12) FGFR1OP/FGFR1
FIP1L1	1	t(4;17)(q12;q21) FIP1L1/RARA
FNBP1	1	t(9;11)(q34;q23) FNBP1/KMT2A
FOXO3	1	t(6;11)(q21;q23) KMT2A/FOXO3
FOXO4	1	t(X;11)(q13;q23) KMT2A/FOXO4
FUS	1	t(16;21)(p11;q22) FUS/ERG
GAS7	1	t(11;17)(q23;p13) KMT2A/GAS7
GATA1	1	t(X;6)(p11;q23) MYB/GATA1
GLIS2	1	inv(16)(p13q24) CBFA2T3/GLIS2
HOXA9	1	t(7;11)(p15;p15) NUP98/HOXA9
HOXD11	1	t(2;11)(q31;p15) NUP98/HOXD11
HOXD13	1	t(2;11)(q31;p15) NUP98/HOXD13
HRASLS5	1	t(11;22)(q13;q13) HRASLS5/PHF21B
IGH	3	t(2;14)(p13-16;q32) IGH/BCL11A	t(14;22)(q32;q11) IGH/IGL	t(1;14)(q25;q32) IGH/LHX4
IGL	1	t(14;22)(q32;q11) IGH/IGL
JAK2	1	t(8;9)(p22;p24) PCM1/JAK2
KAT6A	5	t(8;19)(p11;q13) KAT6A/?	t(8;16)(p11;p13) KAT6A/CREBBP	t(8;22)(p11;q13) KAT6A/EP300	inv(8)(p11q13) KAT6A/NCOA2	t(8;20)(p11;q13) KAT6A/NCOA3
KAT6B	1	t(10;16)(q22;p13) KAT6B/CREBBP
KDM5A	1	t(11;12)(p15;p13) NUP98/KDM5A
KIAA1524	1	t(3;11)(q13.13;q23) KMT2A/KIAA1524
KIAA1549L	1	t(11;21)(p14;q22) RUNX1/KIAA1549L
KMT2A (MLL)	36	t(9;11)(q34;q23) FNBP1/KMT2A	t(2;11)(p21;q23) KMT2A/?	t(6;11)(q15;q23) KMT2A/?	t(X;11)(q22;q23) KMT2A/?	t(10;11)(p11.2;q23) KMT2A/ABI1	t(4;11)(q21;q23) KMT2A/AFF1	t(5;11)(q31;q23) KMT2A/ARHGAP26	t(11;11)(q23;q23) KMT2A/CBL	t(11;16)(q23;p13.3) KMT2A/CREBBP	t(9;11)(q34;q23) KMT2A/DAB2IP	t(11;19)(q23;p13.1) KMT2A/ELL	t(1;11)(p32;q23) KMT2A/EPS15	t(6;11)(q21;q23) KMT2A/FOXO3	t(X;11)(q13;q23) KMT2A/FOXO4	t(11;17)(q23;p13) KMT2A/GAS7	t(3;11)(q13.13;q23) KMT2A/KIAA1524	t(11;17)(q23;q12-21) KMT2A/LASP1	t(11;19)(q23;p13.3) KMT2A/MLLT1	t(10;11)(p12;q23) KMT2A/MLLT10	t(1;11)(q21;q23) KMT2A/MLLT11	t(9;11)(p22;q23) KMT2A/MLLT3	t(6;11)(q27;q23) KMT2A/MLLT4	t(11;17)(q23;q12-21) KMT2A/MMLT6	t(11;17)(q23;q12) KMT2A/RARA	t(11;12)(q23;q13) KMT2A/SARNP	t(2;11)(q37;q23) KMT2A/SEPT2	t(11;22)(q23;q11.2) KMT2A/SEPT5	t(X;11)(q24;q23) KMT2A/SEPT6	t(11;17)(q23;q25) KMT2A/SEPT9	t(11;19)(q23;p13) KMT2A/SH3GL1	t(4;11)(q35;q23) KMT2A/SORBS2	t(10;11)(q22;q23) KMT2A/TET1	t(11;15)(q23;q14) KMT2A/ZFYVE19	t(6;11)(q13;q23) KMT2A-SMAP1	t(10;11)(p12;q23) KMT2A/NEBL
LASP1	1	t(11;17)(q23;q12-21) KMT2A/LASP1
LHX4	1	t(1;14)(q25;q32) IGH/LHX4
LINC00598	1	t(12;13)(p13;q14) LIN00598/ETV6
LMBRD1	1	t(6;20)(q13;q12) LMBRD1/CHD6
LNP1	1	t(3;11)(q12;p15) NUP98/LNP1
LPXN	1	t(11;21)(q21;q22) RUNX1/LPXN
MACROD1	1	t(11;21)(q13;q22) RUNX1/MACROD1
MBTD1	1	t(10;17)(p15;q21) ZMYND11/MBTD1
MECOM	15	t(3;12)(q26;p13) ETV6/MECOM	t(2;3)(p16;q26) BCL11A/MECOM	t(2;3)(p15-23;q26-27) ?/MECOM	t(3;17)(q26;q22) ?/MECOM	t(3;5)(q26;q34) ?/MECOM	t(3;6)(q25;q26) ?/MECOM	t(3;7)(q26;q21) MECOM/CDK6	inv(3)(q21q26) RPN1/MECOM	t(3;8)(q26;q24) PVT1/MECOM	t(3;3)(q21;q26) RPN1/MECOM	t(3;3)(q21;q26) RPN1/MECOM	t(3;21)(q26;q22) RUNX1/MECOM	t(2;3)(p21;q26) THADA/MECOM	inv(3)(q21q26) RPN1/MECOM	t(3;12)(q26;p13) ETV6/EVI1
MKL1	1	t(1;22)(p13;q13) RBM15/MKL1
MLF1	1	t(3;5)(q25;q34) NPM1/MLF1
MLLT1	1	t(11;19)(q23;p13.3) KMT2A/MLLT1
MLLT10	3	t(10;11)(p12;q23) KMT2A/MLLT10	t(10;11)(p13;q21) PICALM/MLLT10
MLLT11	1	t(1;11)(q21;q23) KMT2A/MLLT11
MLLT3	1	t(9;11)(p22;q23) KMT2A/MLLT3
MLLT4	1	t(6;11)(q27;q23) KMT2A/MLLT4
MLLT6	1	t(11;17)(q23;q12-21) KMT2A/MMLT6
MN1	1	t(12;22)(p13;q12) MN1/ETV6
MNX1	1	t(7;12)(q36;p13) MNX1/ETV6
MYB	1	t(X;6)(p11;q23) MYB/GATA1
MYH11	1	inv(16)(p13q22) CBFB/MYH11
NCOA2	1	inv(8)(p11q13) KAT6A/NCOA2
NCOA3	1	t(8;20)(p11;q13) KAT6A/NCOA3
NEBL	1	t(10;11)(p12;q23) KMT2A/NEBL
NIPBL	1	t(5;12)(p13;p13) NIPBL/ETV6
NKX2-5	1	t(5;14)(q35;q11) TRD/NKX2-5
NPM1	3	t(3;5)(q25;q34) NPM1/MLF1	t(5;17)(q35;q21) NPM1/RARA
NSD1	3	t(5;11)(q35;q12) NSD1/FEN1	t(5;11)(q35;p15.5) NUP98/NSD1
NTRK3	1	t(12;15)(p13;q25) ETV6/NTRK3
NUMA1	1	t(11;17)(q13;q21) NUMA1/RARA
NUP214	1	t(9;9)(q34;q34) SET/NUP214
NUP98	14	t(3;11)(p25;p15) ANKRD28/NUP98	t(7;11)(p15;p15) NUP98/HOXA9	t(2;11)(q31;p15) NUP98/HOXD11	t(2;11)(q31;p15) NUP98/HOXD13	t(11;12)(p15;p13) NUP98/KDM5A	t(3;11)(q12;p15) NUP98/LNP1	t(5;11)(q35;p15.5) NUP98/NSD1	t(11;17)(p15;p13) NUP98/PHF23	t(9;11)(q34;p15) NUP98/PRRX2	t(9;11)(p22;p15) NUP98/PSIP1	t(11;20)(p15;q11) NUP98/TOP1	t(8;11)(p11;p15) NUP98/WHSC1L1	inv(11)(p15q22) NUP98/DDX10	t(11;11)(p15;q22) NUP98/DDX10
PBX1	1	t(1;19)(q23;p13) TCF3/PBX1
PCM1	1	t(8;9)(p22;p24) PCM1/JAK2
PDGFRB	1	t(5;14)(q33;q32) PDGFRB/TRIP11	t(5;12)(q33;p13) ERC1/PDGFRB
PER1	1	t(12;17)(p13;p13) ETV6/PER1
PHF21B	1	t(11;22)(q13;q13) HRASLS5/PHF21B
PHF23	1	t(11;17)(p15;p13) NUP98/PHF23
PICALM/	1	t(10;11)(p13;q21) PICALM/MLLT10
PML	1	t(15;17)(q24;q21) PML/RARA
PRDM16	2	t(1;3)(p36;q21) PSMD2/PRDM16	t(1;21)(p36;q22) RUNX1/PRDM16
PRKAR1A	1	t(17;17)(q21;q24) PRKAR1A/RARA
PRRX2	1	t(9;11)(q34;p15) NUP98/PRRX2
PSIP1	1	t(9;11)(p22;p15) NUP98/PSIP1
PSMD2	2	t(1;3)(p36;q21) PSMD2/PRDM16	inv(3)(q21q26) PSMD2/MECOM
PTPRR	1	inv(12)(p13q15) ETV6/PTPRR
PVT1	1	t(3;8)(q26;q24) PVT1/MECOM
RANBP2	1	inv(2)(p23q13) RANBP2/ALK
RARA	9	t(4;17)(q12;q21) FIP1L1/RARA	t(11;17)(q23;q12) KMT2A/RARA	t(5;17)(q35;q21) NPM1/RARA	t(11;17)(q13;q21) NUMA1/RARA	t(15;17)(q24;q21) PML/RARA	t(17;17)(q21;q24) PRKAR1A/RARA	t(X;17)(p11;q21) BCOR/RARA	t(17;17)(q21;q21) STAT5B/RARA	t(11;17)(q23;q21) ZBTB16/RARA
RBM15	1	t(1;22)(p13;q13) RBM15/MKL1
RBM6	1	t(3;5)(p21;q32) RBM6/CSF1R
RPL22	1	t(X;21)(p22;q22) RUNX1/RPL22
RPN1	1	inv(3)(q21q26) RPN1/MECOM
RUNX1	24	t(12;21)(q12;q22) RUNX1 truncated	t(9;21)(q34;q22) RUNX1 truncated	t(1;21)(p32;q22) RUNX1/?	t(1;21)(q12;q22) RUNX1/?	t(17;21)(q11.2;q22) RUNX1/?	t(2;21)(p11;q22) RUNX1/?	t(20;21)(q11;q22) RUNX1/?	t(20;21)(q13;q22) RUNX1/?	t(3;21)(p12;q22) RUNX1/?	t(5;21)(q13;q22) RUNX1/?	t(7;21)(p15;q22) RUNX1/?	t(16;21)(q24;q22) RUNX1/CBFA2T3	t(11;21)(p14;q22) RUNX1/KIAA1549L	t(11;21)(q21;q22) RUNX1/LPXN	t(11;21)(q13;q22) RUNX1/MACROD1	t(3;21)(q26;q22) RUNX1/MECOM	t(1;21)(p36;q22) RUNX1/PRDM16	t(X;21)(p22;q22) RUNX1/RPL22	t(8;21)(q22;q22) RUNX1/RUNX1T1	t(4;21)(q31;q22) RUNX1/SH3D19	t(8;21)(q24;q22) RUNX1/TRPS1	t(7;21)(p22;q22) RUNX1/USP42	t(1;21)(p35;q22) RUNX1/YTHDF2	t(1;21)(q21;q22) RUNX1/ZNF687
RUNX1T1	1	t(8;21)(q22;q22) RUNX1/RUNX1T1
SARNP	1	t(11;12)(q23;q13) KMT2A/SARNP
SEPT2	1	t(2;11)(q37;q23) KMT2A/SEPT2
SEPT5	1	t(11;22)(q23;q11.2) KMT2A/SEPT5
SEPT6	1	t(X;11)(q24;q23) KMT2A/SEPT6
SEPT9	1	t(11;17)(q23;q25) KMT2A/SEPT9
SET	1	t(9;9)(q34;q34) SET/NUP214
SETBP1	1	t(12;18)(p13;q12) ETV6/SETBP1
SH3D19	1	t(4;21)(q31;q22) RUNX1/SH3D19
SH3GL1	1	t(11;19)(q23;p13) KMT2A/SH3GL1
SMAP1	1	t(6;11)(q13;q23) KMT2A-SMAP1
SORBS2	1	t(4;11)(q35;q23) KMT2A/SORBS2
STAT5B	1	t(17;17)(q21;q21) STAT5B/RARA
TAF15	1	t(12;17)(p13;q11) TAF15/ZNF384
TCF3	1	t(1;19)(q23;p13) TCF3/PBX1
TCL1A	3	t(14;14)(q11;q32.1) TRA-TRD/TCL1A	t(7;14)(q35;q32.1) TRB/TCL1A	inv(14)(q11q32.1) TRA-TRD/TCL1A
TET1	1	t(10;11)(q22;q23) KMT2A/TET1
THADA	1	t(2;3)(p21;q26) THADA/MECOM
TOP1	1	t(11;20)(p15;q11) NUP98/TOP1
TRA-TRD	2	t(14;14)(q11;q32.1) TRA-TRD/TCL1A	inv(14)(q11q32.1) TRA-TRD/TCL1A
TRB	1	t(7;14)(q35;q32.1) TRB/TCL1A
TRD	1	t(5;14)(q35;q11) TRD/NKX2-5
TRIM24	1	t(7;8)(q34;p11) TRIM24/FGFR1
TRIP11	1	t(5;14)(q33;q32) PDGFRB/TRIP11
TRPS1	1	t(8;21)(q24;q22) RUNX1/TRPS1
USP42	1	t(7;21)(p22;q22) RUNX1/USP42
WHSC1L1	1	t(8;11)(p11;p15) NUP98/WHSC1L1
YTHDF2	1	t(1;21)(p35;q22) RUNX1/YTHDF2
ZBTB16	1	t(11;17)(q23;q21) ZBTB16/RARA
ZFYVE19	1	t(11;15)(q23;q14) KMT2A/ZFYVE19
ZMYND11	1	t(10;17)(p15;q21) ZMYND11/MBTD1
ZNF384	1	t(12;22)(p13;q12) EWSR1/ZNF384	t(12;17)(p13;q11) TAF15/ZNF384
ZNF687	1	t(1;21)(q21;q22) RUNX1/ZNF687
