# Supplementary material for: Genome-wide mapping of histone H3K9me2 in acute myeloid leukemia reveals large chromosomal domains associated with massive gene silencing and sites of genome instability
Source: PLoS One. 2017 Mar 16;12(3):e0173723. doi: 10.1371/journal.pone.0173723 (PMC5354391; doi:10.1371/journal.pone.0173723)
Supplement: S4 Table — (XLSX) [file pone.0173723.s005.xlsx]

## Sheet: 10K
		1	2	3	4	5	6	7	8	9	10	11	12	13	14	15	16	17	18	19	20	21	22	23	24	25	26	27	28	29	30	31	32	33	34	35	36	37	38	39	40	41	42	43	44	45	46	47	48
		1. K562_BroadChromHMM_1ActivePromoter	2. K562_BroadChromHMM_2WeakPromoter	3. K562_BroadChromHMM_3PoisedPromoter	4. K562_BroadChromHMM_4StrongEnhancer	5. K562_BroadChromHMM_5StrongEnhancer	6. K562_BroadChromHMM_6WeakEnhancer	7. K562_BroadChromHMM_7WeakEnhancer	8. K562_BroadChromHMM_8Insulator	9. K562_BroadChromHMM_9TxnTransition	10. K562_BroadChromHMM_10TxnElongatioon	11. K562_BroadChromHMM_11WeakTxn	12. K562_BroadChromHMM_12Repressed	13. K562_BroadChromHMM_13Heterochrom_lo	14. K562_BroadChromHMM_14Repetitive_CNV	15. K562_BroadChromHMM_15Repetitive_CNV	16. K562_BroadChromHMM combined	17. CD34Plus_CD34DnaseI_EIO_JCVI_0S_Neg	18. CD34Plus_CD34DnaseI_EIO_JCVI_0S_Pos	19. DNase_Clustered	20. CD34Plus_UWDNaseIHS_CD34mobilized_Hotspots_Rep1	21. CD34Plus_UWDNaseIHS_CD34mobilized_Peaks_Rep1	22. K562_UWDNaseIHS_Peaks_Rep1	23. K562_UWDNaseIHS_Peaks_Rep2	24. K562_UWDNaseIDGF_Peaks	25. NKI_LADs_laminB1Lads	26. TFBS_Clustered_ZEB1	27. TFBS_Clustered_KAP1	28. TFBS_conserved_sites	29. TS_miR0_sites	30. K562_HAIBTFBS_USF1_Peaks_Rep1	31. K562_HAIBTFBS_USF1_Peaks_Rep2	32. K562_BroadHistone_CTCF_Peaks	33. K562_BroadHistone_POL2_Peaks	34. K562_BroadHistone_H2AZ_Peaks	35. K562_BroadHistone_H3K27me3_Peaks	36. K562_BroadHistone_H3K4me2_Peaks	37. K562_BroadHistone_H3K9me1_Peaks	38. K562_BroadHistone_H3K9me3_Peaks	39. K562_BroadHistone_H3K9ac_Peaks	40. K562_HAIBMethyl450_sites_Rep1	41. K562_HAIBMethylRRBS_sites_Rep1	42. K562_HAIBMethylRRBS_sites_Rep2	43. CpG_Islands	44. vistaEnhancers	45. H3K9me2_hg19.bed	46. cancerSNV_all_hg19	47. cancerSNV_AML_hg19	48. long-range epigenetic silencing
1	1. K562_BroadChromHMM_1ActivePromoter	1	0.485344	-0.00730041	0.357532	0.121927	0.25013	0.114675	-0.0104764	0.141484	0.0430515	0.059618	-0.0482005	-0.189021	-0.00737968	0.0093854	0.048434	0.159462	0.500286	0.33757	0.686168	0.604974	0.205026	0.271422	0.283301	-0.0930191	0.309129	0.152031	0.168491	0.0280465	0.27926	0.249309	0.184927	0.430511	0.437151	-0.038166	0.721096	0.151862	0.00992999	0.686016	0.178915	0.0993629	0.0928613	0.490889	-0.00301	-0.0770337	-0.0298459	-0.00839	-0.00434
2	2. K562_BroadChromHMM_2WeakPromoter	0.485344	1	0.0638317	0.177761	0.0635144	0.441145	0.165435	0.0383507	0.13382	0.0137545	0.0899781	-0.0101706	-0.187359	-0.00343749	-0.0023331	0.0580228	0.0915206	0.38061	0.313149	0.467658	0.400042	0.134438	0.178859	0.200269	-0.0902397	0.236793	0.115295	0.150946	0.0269293	0.176464	0.156606	0.209648	0.256118	0.397413	0.0227416	0.496103	0.160032	0.00561115	0.379638	0.196859	0.132123	0.126747	0.415446	0.000682	-0.0782749	-0.0298675	-0.00731	-4.64e-05
3	3. K562_BroadChromHMM_3PoisedPromoter	-0.00730041	0.0638317	1	-0.0119682	-0.0154622	0.0393205	0.00209013	0.0496229	-0.0144479	-0.027089	-0.0297983	0.257227	-0.106651	0.0462154	0.00668495	0.0316929	0.000872586	0.0773907	0.11435	0.0655499	0.0560754	0.0154015	0.0193851	0.0261032	-0.0326623	0.0425796	0.0324579	0.0519504	0.00783925	0.0281805	0.0173703	0.107032	0.0229184	0.0698998	0.220945	0.0392149	0.0909642	0.00991618	-0.00483519	0.0525776	0.0522283	0.0509957	0.1247	0.00416	-0.0334161	-0.00787919	-0.00211	0.00399
4	4. K562_BroadChromHMM_4StrongEnhancer	0.357532	0.177761	-0.0119682	1	0.569271	0.179025	0.3223	-0.0150663	0.196608	0.0246442	0.0675446	-0.0587157	-0.238918	-0.00887668	0.0135666	0.0579465	0.0610952	0.256599	0.353411	0.404305	0.370673	0.257519	0.333291	0.362164	-0.102298	0.184389	0.137066	0.121481	0.0283591	0.259099	0.19978	0.226478	0.454028	0.459487	-0.0421926	0.63585	0.254174	0.0566609	0.614535	0.172786	0.0987039	0.0905506	0.232368	0.00654	-0.0687789	-0.0302958	-0.00931	-0.00144
5	5. K562_BroadChromHMM_5StrongEnhancer	0.121927	0.0635144	-0.0154622	0.569271	1	0.131961	0.473006	-0.00913544	0.109722	0.0185675	0.121087	-0.0611123	-0.234167	-0.0103314	0.000183215	0.0586406	0.00287645	0.0892037	0.262125	0.177004	0.178538	0.180271	0.232285	0.269778	-0.0897175	0.0871798	0.0982182	0.0600817	0.018455	0.146917	0.0987968	0.145809	0.282405	0.387266	-0.0497465	0.336998	0.222667	0.0603567	0.359105	0.112275	0.0666094	0.0601991	0.0706535	0.0105	-0.0491247	-0.0250663	-0.0104	0.00301
6	6. K562_BroadChromHMM_6WeakEnhancer	0.25013	0.441145	0.0393205	0.179025	0.131961	1	0.424892	0.0810977	0.016275	-0.0445191	0.170912	-0.00149738	-0.211022	-0.0106218	-0.00742414	0.0744173	0.0348209	0.233264	0.30581	0.296456	0.272674	0.116624	0.153316	0.180257	-0.0987716	0.162809	0.104686	0.103869	0.017125	0.148885	0.116538	0.206423	0.184524	0.41719	0.0541235	0.317147	0.170875	0.00238057	0.227818	0.18532	0.141394	0.135798	0.256588	0.000781	-0.0730036	-0.0308452	-0.00836	0.00133
7	7. K562_BroadChromHMM_7WeakEnhancer	0.114675	0.165435	0.00209013	0.3223	0.473006	0.424892	1	0.0472213	0.0230772	-0.0398718	0.335417	-0.0564586	-0.331867	-0.0178223	-0.0115203	0.100189	-0.0160033	0.0996936	0.341424	0.174017	0.17599	0.143185	0.186327	0.2258	-0.127204	0.101006	0.107821	0.0693551	0.0171502	0.125739	0.0833802	0.157982	0.234187	0.486954	-0.0149218	0.265127	0.279514	0.0382156	0.252265	0.137024	0.0814403	0.075562	0.0849048	0.00801	-0.0625489	-0.0355259	-0.0108	0.00831
8	8. K562_BroadChromHMM_8Insulator	-0.0104764	0.0383507	0.0496229	-0.0150663	-0.00913544	0.0810977	0.0472213	1	-0.0305524	-0.047264	0.0662505	0.125799	-0.0691809	-0.00516598	-0.0108881	0.0972461	-0.0016935	0.0578216	0.186269	0.0722999	0.11394	0.0182698	0.0267484	0.038641	-0.0467895	0.0661155	0.0299	0.0798827	0.0352666	0.0289395	0.0176482	0.484623	0.0346244	0.0685239	0.171747	0.00180187	0.10978	-0.0388206	-0.0143823	0.0922575	0.100943	0.0968505	0.07555	-0.000252	-0.0796545	-0.0134553	0.000205	0.00809
9	9. K562_BroadChromHMM_9TxnTransition	0.141484	0.13382	-0.0144479	0.196608	0.109722	0.016275	0.0230772	-0.0305524	1	0.183961	0.0383579	-0.0557985	-0.22677	0.00960649	0.0241233	0.053892	-0.0114878	0.0923965	0.218221	0.150097	0.137325	0.0753564	0.0988027	0.119754	-0.105751	0.0766271	0.0512011	0.0680212	0.0398473	0.0732688	0.0591005	0.111233	0.335243	0.0694805	-0.0371272	0.239096	0.29572	0.0366188	0.268664	0.142076	0.0779405	0.071111	0.0895562	-0.00386	-0.0754506	-0.0356434	-0.00939	-0.000836
10	10. K562_BroadChromHMM_10TxnElongatioon	0.0430515	0.0137545	-0.027089	0.0246442	0.0185675	-0.0445191	-0.0398718	-0.047264	0.183961	1	0.0746218	-0.0868819	-0.332344	-0.014789	-0.00717493	0.073239	-0.0701891	-0.000930654	0.0443553	0.0301078	0.029822	0.0151082	0.0199313	0.0248268	-0.132452	0.015382	0.00462826	0.0956601	0.111122	0.0118104	0.0110029	0.0294333	0.268929	-0.0217843	-0.0931441	0.0460694	0.245322	0.0123178	0.086297	0.12193	0.0464054	0.0412389	0.00903503	-0.00715	-0.123383	-0.0518474	-0.0169	-0.00105
11	11. K562_BroadChromHMM_11WeakTxn	0.059618	0.0899781	-0.0297983	0.0675446	0.121087	0.170912	0.335417	0.0662505	0.0383579	0.0746218	1	-0.118362	-0.517606	0.000832966	-0.0155617	0.12077	-0.0756759	0.0407324	0.197642	0.0866246	0.0913077	0.0498026	0.0655231	0.0822433	-0.179709	0.0603488	0.0568858	0.0631036	0.0740822	0.0516536	0.0364949	0.0875306	0.179068	0.191228	-0.088955	0.0861699	0.27294	0.00985598	0.0915721	0.206288	0.146634	0.138451	0.064691	-1.11e-05	-0.122012	-0.0643998	-0.0225	0.00566
12	12. K562_BroadChromHMM_12Repressed	-0.0482005	-0.0101706	0.257227	-0.0587157	-0.0611123	-0.00149738	-0.0564586	0.125799	-0.0557985	-0.0868819	-0.118362	1	-0.287823	0.0151862	-0.0141872	0.113186	-0.0448869	0.0176793	0.166028	0.0066954	0.0110549	-0.0111965	-0.0158606	-0.013135	-0.0599453	0.0186593	0.0195866	0.0823015	0.00553996	0.00581064	0.00105808	0.0804977	-0.0279641	-0.0119309	0.636828	-0.0461929	0.193979	-0.0450437	-0.062117	0.00906248	0.0453887	0.044286	0.0744229	0.00426	-0.056592	-0.0118365	0.0073	0.0161
13	13. K562_BroadChromHMM_13Heterochrom_lo	-0.189021	-0.187359	-0.106651	-0.238918	-0.234167	-0.211022	-0.331867	-0.0691809	-0.22677	-0.332344	-0.517606	-0.287823	1	-0.0860036	-0.055012	0.454362	0.240085	-0.0758364	-0.189873	-0.207742	-0.202995	-0.114706	-0.148223	-0.173558	0.420989	-0.119891	-0.0615375	0.0255963	-0.0714224	-0.11887	-0.0908916	-0.192896	-0.343675	-0.263025	-0.137428	-0.261751	-0.396497	0.0622449	-0.261032	-0.212558	-0.141023	-0.131397	-0.160602	0.0125	0.444631	0.187113	0.067	0.0286
14	14. K562_BroadChromHMM_14Repetitive_CNV	-0.00737968	-0.00343749	0.0462154	-0.00887668	-0.0103314	-0.0106218	-0.0178223	-0.00516598	0.00960649	-0.014789	0.000832966	0.0151862	-0.0860036	1	0.300535	0.00417424	-0.00379982	0.00692148	0.017654	0.00611196	0.0159607	0.0225702	0.0271755	0.0376704	-0.0217856	0.0150439	0.00795049	-0.00734216	0.000380686	0.0133807	0.00896705	0.165366	0.129792	0.0922426	0.19214	0.047625	0.194809	0.210869	0.0563914	0.00718964	0.0237966	0.0212615	0.0179825	-0.00231	0.0216531	0.0073641	0.000932	-0.01
15	15. K562_BroadChromHMM_15Repetitive_CNV	0.0093854	-0.0023331	0.00668495	0.0135666	0.000183215	-0.00742414	-0.0115203	-0.0108881	0.0241233	-0.00717493	-0.0155617	-0.0141872	-0.055012	0.300535	1	0.000159275	-0.00306304	0.0157652	0.026078	0.0301211	0.0456191	0.0777166	0.0914961	0.0881468	-0.0256545	0.0145607	0.0107745	-0.00778936	0.00619178	0.0347271	0.0285237	0.188387	0.207035	0.103164	0.212661	0.153963	0.242549	0.317503	0.11949	0.0112681	0.0166575	0.0136983	0.0221905	-0.00177	0.191045	0.0138511	-0.00487	-0.00686
16	16. K562_BroadChromHMM combined	0.048434	0.0580228	0.0316929	0.0579465	0.0586406	0.0744173	0.100189	0.0972461	0.053892	0.073239	0.12077	0.113186	0.454362	0.00417424	0.000159275	1	0.267526	0.137496	0.337584	0.0788673	0.0740609	0.0270508	0.0364837	0.0455303	0.270364	0.0420774	0.07716	0.307327	0.0460017	0.0364814	0.0262434	0.0886018	0.0963044	0.111185	0.164986	0.0747156	0.182858	0.157396	0.0704658	0.0798702	0.0669889	0.0640829	0.0715406	0.0211	0.416665	0.166859	0.0711	0.0606
17	17. CD34Plus_CD34DnaseI_EIO_JCVI_0S_Neg	0.159462	0.0915206	0.000872586	0.0610952	0.00287645	0.0348209	-0.0160033	-0.0016935	-0.0114878	-0.0701891	-0.0756759	-0.0448869	0.240085	-0.00379982	-0.00306304	0.267526	1	0.257808	0.125116	0.176771	0.162829	0.0336009	0.0451468	0.0451206	0.177676	0.0680726	0.0189456	0.173217	-0.00170989	0.0525063	0.0484923	0.0402334	0.0411241	0.0705411	-0.0341721	0.12752	-0.0207502	0.0778288	0.106855	0.0163779	0.0281791	0.0296757	0.155742	0.0113	0.225468	0.0846999	0.0459	0.0248
18	18. CD34Plus_CD34DnaseI_EIO_JCVI_0S_Pos	0.500286	0.38061	0.0773907	0.256599	0.0892037	0.233264	0.0996936	0.0578216	0.0923965	-0.000930654	0.0407324	0.0176793	-0.0758364	0.00692148	0.0157652	0.137496	0.257808	1	0.38098	0.597473	0.537652	0.139413	0.184252	0.196662	-0.0448836	0.271717	0.0932636	0.275474	0.0407903	0.205228	0.181701	0.213882	0.281166	0.294219	0.0397389	0.441956	0.132784	0.00787859	0.380146	0.259498	0.28879	0.28546	0.618004	0.00331	-0.0139104	-0.007302	0.00324	0.00626
19	19. DNase_Clustered	0.33757	0.313149	0.11435	0.353411	0.262125	0.30581	0.341424	0.186269	0.218221	0.0443553	0.197642	0.166028	-0.189873	0.017654	0.026078	0.337584	0.125116	0.38098	1	0.468988	0.432265	0.161525	0.210343	0.235327	-0.220454	0.25318	0.201228	0.384598	0.082187	0.188135	0.146035	0.298966	0.366739	0.373744	0.222313	0.415611	0.361444	-0.00493869	0.372139	0.302429	0.261727	0.253343	0.408311	0.0242	-0.0175314	-0.0435955	0.00427	0.049
20	20. CD34Plus_UWDNaseIHS_CD34mobilized_Hotspots_Rep1	0.686168	0.467658	0.0655499	0.404305	0.177004	0.296456	0.174017	0.0722999	0.150097	0.0301078	0.0866246	0.0066954	-0.207742	0.00611196	0.0301211	0.0788673	0.176771	0.597473	0.468988	1	0.850693	0.24071	0.314544	0.341664	-0.127358	0.374349	0.171977	0.249058	0.0500539	0.317932	0.281343	0.291623	0.428092	0.431327	0.0354316	0.633078	0.202304	0.00261258	0.57005	0.2846	0.231837	0.224281	0.586125	0.00366	-0.0982927	-0.0407752	-0.0121	-0.00628
21	21. CD34Plus_UWDNaseIHS_CD34mobilized_Peaks_Rep1	0.604974	0.400042	0.0560754	0.370673	0.178538	0.272674	0.17599	0.11394	0.137325	0.029822	0.0913077	0.0110549	-0.202995	0.0159607	0.0456191	0.0740609	0.162829	0.537652	0.432265	0.850693	1	0.302455	0.387544	0.393296	-0.12747	0.3574	0.165998	0.210363	0.0460585	0.314587	0.300275	0.322247	0.405906	0.399358	0.0524597	0.560412	0.207482	0.0127515	0.506965	0.258099	0.209381	0.202082	0.50906	0.00158	-0.0863722	-0.0390152	-0.0122	-0.00705
22	22. K562_UWDNaseIHS_Peaks_Rep1	0.205026	0.134438	0.0154015	0.257519	0.180271	0.116624	0.143185	0.0182698	0.0753564	0.0151082	0.0498026	-0.0111965	-0.114706	0.0225702	0.0777166	0.0270508	0.0336009	0.139413	0.161525	0.24071	0.302455	1	0.971816	0.833253	-0.0547183	0.102696	0.0773892	0.0590664	0.0149934	0.132127	0.110876	0.128263	0.198347	0.204207	0.00961304	0.255209	0.122354	0.0276355	0.236104	0.0773557	0.049858	0.0470103	0.134924	0.00209	-0.0330076	-0.00642416	-0.00563	-0.00183
23	23. K562_UWDNaseIHS_Peaks_Rep2	0.271422	0.178859	0.0193851	0.333291	0.232285	0.153316	0.186327	0.0267484	0.0988027	0.0199313	0.0655231	-0.0158606	-0.148223	0.0271755	0.0914961	0.0364837	0.0451468	0.184252	0.210343	0.314544	0.387544	0.971816	1	0.881311	-0.0705248	0.135197	0.101985	0.0762299	0.0197645	0.173542	0.147311	0.170008	0.256693	0.268514	0.0116695	0.33441	0.156726	0.0359159	0.310172	0.100273	0.0644965	0.0604849	0.1766	0.00249	-0.0432369	-0.00995196	-0.00696	-0.00174
24	24. K562_UWDNaseIDGF_Peaks	0.283301	0.200269	0.0261032	0.362164	0.269778	0.180257	0.2258	0.038641	0.119754	0.0248268	0.0822433	-0.013135	-0.173558	0.0376704	0.0881468	0.0455303	0.0451206	0.196662	0.235327	0.341664	0.393296	0.833253	0.881311	1	-0.0834987	0.14765	0.113247	0.0857915	0.0225936	0.189366	0.15614	0.18754	0.282087	0.296794	0.0178818	0.358295	0.178169	0.0400878	0.329255	0.117562	0.0753054	0.0704007	0.189863	0.00319	-0.0505729	-0.0137167	-0.00796	-0.00204
25	25. NKI_LADs_laminB1Lads	-0.0930191	-0.0902397	-0.0326623	-0.102298	-0.0897175	-0.0987716	-0.127204	-0.0467895	-0.105751	-0.132452	-0.179709	-0.0599453	0.420989	-0.0217856	-0.0256545	0.270364	0.177676	-0.0448836	-0.220454	-0.127358	-0.12747	-0.0547183	-0.0705248	-0.0834987	1	-0.0753649	-0.0528077	0.0207565	-0.0451877	-0.0630591	-0.0492213	-0.100095	-0.160803	-0.112107	-0.0495007	-0.122344	-0.159554	0.0784987	-0.117937	-0.136839	-0.103313	-0.097145	-0.101797	0.00862	0.298574	0.138676	0.0491	-0.0122
26	26. TFBS_Clustered_ZEB1	0.309129	0.236793	0.0425796	0.184389	0.0871798	0.162809	0.101006	0.0661155	0.0766271	0.015382	0.0603488	0.0186593	-0.119891	0.0150439	0.0145607	0.0420774	0.0680726	0.271717	0.25318	0.374349	0.3574	0.102696	0.135197	0.14765	-0.0753649	1	0.0886768	0.103684	0.0207964	0.15921	0.135096	0.193628	0.215078	0.215361	0.032396	0.298046	0.113005	-0.00657864	0.250229	0.164906	0.1212	0.116396	0.271333	-0.00226	-0.0615156	-0.0207669	-0.00638	-0.00347
27	27. TFBS_Clustered_KAP1	0.152031	0.115295	0.0324579	0.137066	0.0982182	0.104686	0.107821	0.0299	0.0512011	0.00462826	0.0568858	0.0195866	-0.0615375	0.00795049	0.0107745	0.07716	0.0189456	0.0932636	0.201228	0.171977	0.165998	0.0773892	0.101985	0.113247	-0.0528077	0.0886768	1	0.0571873	-0.000734768	0.0846104	0.0646861	0.0852077	0.113081	0.154588	0.0344505	0.160077	0.0784966	0.0570868	0.144892	0.0523823	0.0237312	0.022778	0.0855509	0.0145	-0.0102822	-0.0167563	-0.0072	0.0129
28	28. TFBS_conserved_sites	0.168491	0.150946	0.0519504	0.121481	0.0600817	0.103869	0.0693551	0.0798827	0.0680212	0.0956601	0.0631036	0.0823015	0.0255963	-0.00734216	-0.00778936	0.307327	0.173217	0.275474	0.384598	0.249058	0.210363	0.0590664	0.0762299	0.0857915	0.0207565	0.103684	0.0571873	1	0.20917	0.0858402	0.0730515	0.13535	0.174212	0.113801	0.105974	0.173141	0.166921	0.00570014	0.147745	0.252576	0.265927	0.261816	0.345333	0.12	0.100957	0.0127965	0.0411	0.0281
29	29. TS_miR0_sites	0.0280465	0.0269293	0.00783925	0.0283591	0.018455	0.017125	0.0171502	0.0352666	0.0398473	0.111122	0.0740822	0.00553996	-0.0714224	0.000380686	0.00619178	0.0460017	-0.00170989	0.0407903	0.082187	0.0500539	0.0460585	0.0149934	0.0197645	0.0225936	-0.0451877	0.0207964	-0.000734768	0.20917	1	0.0211975	0.0178325	0.0546364	0.112018	0.0188268	0.0139624	0.0357011	0.0782863	-0.00989151	0.0374347	0.117452	0.0888385	0.0850469	0.0686672	-0.00275	-0.0336627	-0.0152091	0.00138	0.0046
30	30. K562_HAIBTFBS_USF1_Peaks_Rep1	0.27926	0.176464	0.0281805	0.259099	0.146917	0.148885	0.125739	0.0289395	0.0732688	0.0118104	0.0516536	0.00581064	-0.11887	0.0133807	0.0347271	0.0364814	0.0525063	0.205228	0.188135	0.317932	0.314587	0.132127	0.173542	0.189366	-0.0630591	0.15921	0.0846104	0.0858402	0.0211975	1	0.904611	0.142457	0.233156	0.242721	0.0259213	0.304903	0.122616	0.0155836	0.281258	0.111611	0.0801084	0.0750048	0.206033	-0.000373	-0.0461387	-0.0180909	-0.00536	-0.00333
31	31. K562_HAIBTFBS_USF1_Peaks_Rep2	0.249309	0.156606	0.0173703	0.19978	0.0987968	0.116538	0.0833802	0.0176482	0.0591005	0.0110029	0.0364949	0.00105808	-0.0908916	0.00896705	0.0285237	0.0262434	0.0484923	0.181701	0.146035	0.281343	0.300275	0.110876	0.147311	0.15614	-0.0492213	0.135096	0.0646861	0.0730515	0.0178325	0.904611	1	0.11215	0.181382	0.195574	0.0190803	0.256352	0.0993345	0.0145013	0.234532	0.0931122	0.068836	0.0651335	0.185422	-0.000102	-0.0319528	-0.0139408	-0.00369	-0.0031
32	32. K562_BroadHistone_CTCF_Peaks	0.184927	0.209648	0.107032	0.226478	0.145809	0.206423	0.157982	0.484623	0.111233	0.0294333	0.0875306	0.0804977	-0.192896	0.165366	0.188387	0.0886018	0.0402334	0.213882	0.298966	0.291623	0.322247	0.128263	0.170008	0.18754	-0.100095	0.193628	0.0852077	0.13535	0.0546364	0.142457	0.11215	1	0.399129	0.353468	0.256445	0.346906	0.387547	0.211605	0.307469	0.182348	0.15478	0.145862	0.2165	-0.000173	0.0445208	-0.0279629	-0.00509	-0.0023
33	33. K562_BroadHistone_POL2_Peaks	0.430511	0.256118	0.0229184	0.454028	0.282405	0.184524	0.234187	0.0346244	0.335243	0.268929	0.179068	-0.0279641	-0.343675	0.129792	0.207035	0.0963044	0.0411241	0.281166	0.366739	0.428092	0.405906	0.198347	0.256693	0.282087	-0.160803	0.215078	0.113081	0.174212	0.112018	0.233156	0.181382	0.399129	1	0.430133	0.150334	0.607435	0.567449	0.304174	0.638422	0.28446	0.18203	0.169879	0.29137	0.000234	0.0941058	-0.0461574	-0.0127	-0.00766
34	34. K562_BroadHistone_H2AZ_Peaks	0.437151	0.397413	0.0698998	0.459487	0.387266	0.41719	0.486954	0.0685239	0.0694805	-0.0217843	0.191228	-0.0119309	-0.263025	0.0922426	0.103164	0.111185	0.0705411	0.294219	0.373744	0.431327	0.399358	0.204207	0.268514	0.296794	-0.112107	0.215361	0.154588	0.113801	0.0188268	0.242721	0.195574	0.353468	0.430133	1	0.126284	0.600884	0.386919	0.215622	0.557254	0.171809	0.0983668	0.0911078	0.280938	0.0059	0.0479718	-0.0324043	-0.0097	0.00603
35	35. K562_BroadHistone_H3K27me3_Peaks	-0.038166	0.0227416	0.220945	-0.0421926	-0.0497465	0.0541235	-0.0149218	0.171747	-0.0371272	-0.0931441	-0.088955	0.636828	-0.137428	0.19214	0.212661	0.164986	-0.0341721	0.0397389	0.222313	0.0354316	0.0524597	0.00961304	0.0116695	0.0178818	-0.0495007	0.032396	0.0344505	0.105974	0.0139624	0.0259213	0.0190803	0.256445	0.150334	0.126284	1	0.0420126	0.423523	0.219697	0.03142	0.0256622	0.0609282	0.0588906	0.0905271	0.00617	0.179076	-0.0121461	0.00977	0.0163
36	36. K562_BroadHistone_H3K4me2_Peaks	0.721096	0.496103	0.0392149	0.63585	0.336998	0.317147	0.265127	0.00180187	0.239096	0.0460694	0.0861699	-0.0461929	-0.261751	0.047625	0.153963	0.0747156	0.12752	0.441956	0.415611	0.633078	0.560412	0.255209	0.33441	0.358295	-0.122344	0.298046	0.160077	0.173141	0.0357011	0.304903	0.256352	0.346906	0.607435	0.600884	0.0420126	1	0.333337	0.123119	0.832345	0.219631	0.121247	0.113066	0.431906	0.000171	-0.0441626	-0.0382314	-0.0109	-0.00355
37	37. K562_BroadHistone_H3K9me1_Peaks	0.151862	0.160032	0.0909642	0.254174	0.222667	0.170875	0.279514	0.10978	0.29572	0.245322	0.27294	0.193979	-0.396497	0.194809	0.242549	0.182858	-0.0207502	0.132784	0.361444	0.202304	0.207482	0.122354	0.156726	0.178169	-0.159554	0.113005	0.0784966	0.166921	0.0782863	0.122616	0.0993345	0.387547	0.567449	0.386919	0.423523	0.333337	1	0.371809	0.373119	0.189091	0.129977	0.12001	0.143295	0.00371	0.2181	-0.0451519	-0.00609	0.0106
38	38. K562_BroadHistone_H3K9me3_Peaks	0.00992999	0.00561115	0.00991618	0.0566609	0.0603567	0.00238057	0.0382156	-0.0388206	0.0366188	0.0123178	0.00985598	-0.0450437	0.062245	0.210869	0.317503	0.157396	0.0778288	0.00787859	-0.00493869	0.00261258	0.0127515	0.0276355	0.0359159	0.0400878	0.0784987	-0.00657864	0.0570868	0.00570014	-0.00989151	0.0155836	0.0145013	0.211605	0.304174	0.215622	0.219697	0.123119	0.371809	1	0.183842	-0.0200681	-0.0225656	-0.022235	-0.0171964	0.00209	0.520237	0.0584808	0.0159	0.00881
39	39. K562_BroadHistone_H3K9ac_Peaks	0.686016	0.379638	-0.00483519	0.614535	0.359105	0.227818	0.252265	-0.0143823	0.268664	0.086297	0.0915721	-0.062117	-0.261032	0.0563914	0.11949	0.0704658	0.106855	0.380146	0.372139	0.57005	0.506965	0.236104	0.310172	0.329255	-0.117937	0.250229	0.144892	0.147745	0.0374347	0.281258	0.234532	0.307469	0.638422	0.557254	0.03142	0.832345	0.373119	0.183842	1	0.185582	0.0920949	0.0846398	0.358974	0.00064	0.0177888	-0.035661	-0.0111	-0.00203
40	40. K562_HAIBMethyl450_sites_Rep1	0.178915	0.196859	0.0525776	0.172786	0.112275	0.18532	0.137024	0.0922575	0.142076	0.12193	0.206288	0.00906248	-0.212558	0.00718965	0.0112681	0.0798702	0.0163779	0.259498	0.302429	0.2846	0.258099	0.0773557	0.100273	0.117562	-0.136839	0.164906	0.0523823	0.252576	0.117452	0.111611	0.0931122	0.182348	0.28446	0.171809	0.0256622	0.219631	0.189091	-0.0200681	0.185582	1	0.636686	0.620067	0.497563	0.00222	-0.120069	-0.0395829	-0.00941	-0.0133
41	41. K562_HAIBMethylRRBS_sites_Rep1	0.0993629	0.132123	0.0522283	0.0987039	0.0666094	0.141394	0.0814403	0.100943	0.0779405	0.0464054	0.146634	0.0453887	-0.141023	0.0237966	0.0166575	0.0669889	0.0281791	0.28879	0.261727	0.231837	0.209381	0.049858	0.0644965	0.0753054	-0.103313	0.1212	0.0237312	0.265927	0.0888385	0.0801084	0.068836	0.15478	0.18203	0.0983668	0.0609282	0.121247	0.129977	-0.0225656	0.0920949	0.636686	1	0.98714	0.612727	0.00394	-0.102942	-0.0278994	-0.00621	-0.0135
42	42. K562_HAIBMethylRRBS_sites_Rep2	0.0928613	0.126747	0.0509957	0.0905506	0.0601991	0.135798	0.075562	0.0968505	0.071111	0.0412389	0.138451	0.044286	-0.131397	0.0212615	0.0136983	0.0640829	0.0296757	0.28546	0.253343	0.224281	0.202082	0.0470103	0.0604849	0.0704007	-0.097145	0.116396	0.022778	0.261816	0.0850469	0.0750048	0.0651335	0.145862	0.169879	0.0911078	0.0588906	0.113066	0.12001	-0.022235	0.0846398	0.620067	0.98714	1	0.609431	0.00399	-0.0975788	-0.0269042	-0.00619	-0.0129
43	43. CpG_Islands	0.490889	0.415446	0.1247	0.232368	0.0706535	0.256588	0.0849048	0.07555	0.0895562	0.00903503	0.064691	0.0744229	-0.160602	0.0179825	0.0221905	0.0715406	0.155742	0.618004	0.408311	0.586125	0.50906	0.134924	0.1766	0.189863	-0.101797	0.271333	0.0855509	0.345333	0.0686672	0.206033	0.185422	0.2165	0.29137	0.280938	0.0905271	0.431906	0.143295	-0.0171964	0.358974	0.497563	0.612727	0.609431	1	0.00528	-0.0993364	-0.0330106	-0.00691	-0.00608
44	44. vistaEnhancers	-0.00300917	0.000681674	0.00415711	0.00654258	0.0105298	0.000780613	0.00800592	-0.000252489	-0.00385537	-0.00715193	-1.11e-05	0.00425572	0.0125461	-0.00230572	-0.00177122	0.0210693	0.0113022	0.00331275	0.0242448	0.00366355	0.00157724	0.00209069	0.0024918	0.00318821	0.00861565	-0.00225526	0.0145455	0.120158	-0.00275267	-0.000373259	-0.000101514	-0.000173323	0.000233663	0.0058978	0.00617033	0.000170962	0.00371169	0.00209112	0.000639793	0.0022176	0.00394355	0.00399102	0.0052772	1	0.01601	0.000854783	0.00253	0.0035
45	45. H3K9me2_hg19.bed	-0.0770337	-0.0782749	-0.0334161	-0.0687789	-0.0491247	-0.0730036	-0.0625489	-0.0796545	-0.0754506	-0.123383	-0.122012	-0.056592	0.444631	0.0216531	0.191045	0.416665	0.225468	-0.0139104	-0.0175314	-0.0982927	-0.0863722	-0.0330076	-0.0432369	-0.0505729	0.298574	-0.0615156	-0.0102822	0.100957	-0.0336627	-0.0461387	-0.0319528	0.0445208	0.0941058	0.0479718	0.179076	-0.0441626	0.2181	0.520237	0.0177888	-0.120069	-0.102942	-0.0975788	-0.0993364	0.016	1	0.145212	0.0595	0.0261
46	46. cancerSNV_all_hg19	-0.0298459	-0.0298675	-0.00787919	-0.0302958	-0.0250663	-0.0308452	-0.0355259	-0.0134553	-0.0356434	-0.0518474	-0.0643998	-0.0118365	0.187113	0.0073641	0.0138511	0.166859	0.0846999	-0.007302	-0.0435955	-0.0407752	-0.0390152	-0.00642416	-0.00995196	-0.0137167	0.138676	-0.0207669	-0.0167563	0.0127965	-0.0152091	-0.0180909	-0.0139408	-0.0279629	-0.0461574	-0.0324043	-0.0121461	-0.0382314	-0.0451519	0.0584808	-0.035661	-0.0395829	-0.0278994	-0.0269042	-0.0330106	0.000855	0.145212	1	0.355	0.00262
47	47. cancerSNV_AML_hg19	-0.00838553	-0.00731496	-0.00211018	-0.00930537	-0.0103541	-0.00836292	-0.0108438	0.000205364	-0.00939022	-0.0169105	-0.0225403	0.00730388	0.0669798	0.000931515	-0.00487365	0.0710527	0.0459392	0.00323918	0.00427288	-0.0120645	-0.0122185	-0.00562911	-0.00695516	-0.00796283	0.049104	-0.00637845	-0.00720228	0.0411245	0.00138295	-0.00536368	-0.00368692	-0.00509001	-0.012663	-0.0096958	0.00976591	-0.0108604	-0.00609479	0.0159065	-0.0111187	-0.00941108	-0.00620703	-0.0061921	-0.00691131	0.00253	0.0594945	0.354867	1	0.000662
48	48. long-range epigenetic silencing	-0.0043421	-4.64e-05	0.00398606	-0.00143761	0.00300519	0.00133045	0.00830883	0.00809416	-0.000836333	-0.00104867	0.00565993	0.0161167	0.0286079	-0.010046	-0.00685676	0.0605675	0.0247707	0.00626367	0.049034	-0.00627859	-0.00705195	-0.00183176	-0.00174331	-0.00204261	-0.0122138	-0.00347291	0.0128963	0.0281051	0.00459548	-0.00332875	-0.00310458	-0.0022959	-0.00765768	0.00603022	0.0162653	-0.00354938	0.0105942	0.0088112	-0.00202571	-0.013304	-0.0134679	-0.0128843	-0.00608483	0.0035	0.026141	0.00262208	0.000662	1
49	49. numGenes_NOTlenHit	0.166281	0.121261	0.0126918	0.117733	0.0754136	0.0692386	0.080179	0.0443902	0.146266	0.200397	0.210913	0.0164077	-0.160246	-0.0024077	0.00557493	0.166642	0.0177934	0.142866	0.243676	0.183153	0.1738	0.0606435	0.0798085	0.0909197	-0.106817	0.0992827	0.0543029	0.213492	0.118047	0.0728208	0.0649389	0.0953561	0.207911	0.0814534	0.0272918	0.172469	0.197692	-0.0119413	0.164969	0.178245	0.120868	0.115031	0.16551	-7.72e-05	-0.0586677	-0.0457643	-8.35e-05	0.0245
50	50. AML Translocations_Insertions	0.00825491	0.00432694	-0.000446983	0.0118517	0.012427	0.00442293	0.0220529	-0.0022378	0.0200043	0.0336428	0.00824971	-0.00348496	-0.0172342	0.0136372	0.0178987	0.0136626	-0.00491847	0.00750064	0.0350767	0.0181688	0.0163944	0.00461523	0.00636242	0.00678377	-0.00924443	0.00884245	0.00313522	0.0363398	0.00777937	0.000932279	0.00111866	0.0107006	0.016892	0.0141566	0.00891374	0.0198793	0.0333484	0.00265111	0.0121219	0.00706759	0.00783454	0.00746123	0.00738679	0.00638	-0.00477403	-0.000232872	0.00584	-0.00635
51	51. K562 Mnase accessibility (Mieczkowsk et al.)i	0.184666	0.15642	-0.0381908	0.205537	0.198306	0.147684	0.251693	-0.013845	0.100146	0.146028	0.257086	-0.129611	-0.20137	-0.172031	-0.154458	0.033148	-0.0316841	0.0610168	0.124396	0.123908	0.101469	0.0767809	0.101926	0.111142	-0.0935612	0.0338993	0.0598536	0.00898788	0.0227297	0.0453027	0.0316545	-0.0258047	0.111321	0.268868	-0.125042	0.190119	0.118086	-0.0251473	0.223826	-0.0233003	-0.092097	-0.0849364	0.0236674	0.00540219	-0.0773289	-0.0647432	-0.0291479	0.0303569
52	1_Granulocyte female input DNA	0.0833462	0.110067	0.113533	0.156324	0.139	0.187522	0.216	0.227	0.114	0.0768985	0.164044	0.374479	-0.263939	0.0451172	0.0253805	0.220683	-0.0602455	0.113	0.397529	0.183	0.197368	0.0809	0.103	0.127338	-0.168	0.129857	0.0874	0.159792	0.0614816	0.11997	0.0889	0.248277	0.23053	0.182679	0.420346	0.155269	0.336084	-0.100818	0.119178	0.212421	0.190248	0.177416	0.167433	0.000528	-0.111435	-0.0369148	0.0039	-0.0131
53	2_K562 input DNA	0.0712082	0.100329	0.133007	0.165353	0.14	0.16735	0.21	0.2	0.158	0.124032	0.159711	0.383655	-0.303167	0.209616	0.150026	0.223256	-0.0597114	0.0964	0.367773	0.164	0.177274	0.0939	0.12	0.144512	-0.142	0.114932	0.0962	0.146954	0.0590742	0.123015	0.0906	0.287713	0.281591	0.221075	0.454702	0.178789	0.430853	0.0144084	0.151888	0.179249	0.159459	0.147222	0.140885	-0.00132	-0.0883687	-0.0389661	0.000907	0.000303
54	3_Granulocyte female ChIP H3K9me2	-0.0996869	-0.0967931	-0.0246431	-0.0995659	-0.0823	-0.0748882	-0.112	-0.0734	-0.119	-0.165686	-0.187261	0.00650872	0.366952	0.0127983	0.0764621	0.222828	0.129347	-0.0713	-0.126028	-0.136	-0.122376	-0.0438	-0.0587	-0.068409	0.261	-0.0755503	7.43e-05	-0.0225682	-0.05506	-0.0498645	-0.0375	-0.0838692	-0.0949273	-0.0858245	0.0913422	-0.112135	-0.0456739	0.17844	-0.102451	-0.121784	-0.0890884	-0.0845873	-0.0988264	0.00388	0.451896	0.12282	0.0485	-0.00827
55	4_K562 ChIP H3K9me2	-0.115653	-0.103685	0.00566239	-0.114625	-0.0989	-0.087688	-0.136	-0.0061	-0.123	-0.163801	-0.203175	0.0726687	0.37211	0.106853	0.114118	0.272766	0.139841	-0.0548	-0.0769335	-0.122	-0.109558	-0.0444	-0.0604	-0.0717283	0.261	-0.070324	0.0151	0.00171997	-0.050979	-0.051081	-0.04	-0.0118817	-0.0791289	-0.0636644	0.161333	-0.116085	0.0160476	0.317571	-0.0991961	-0.127327	-0.0912735	-0.0863139	-0.100845	0.00488	0.445596	0.10843	0.044	0.0355
56	5_AML 7 ChIP H3K9me2	-0.102903	-0.0854614	-0.00205051	-0.0449936	0.00136	-0.0103488	0.0466	-0.0929	-0.0965	-0.174714	-0.0801108	0.105293	0.298977	-0.000642108	0.0330213	0.333319	0.0896442	-0.0685	0.0701565	-0.113	-0.109281	-0.024	-0.0344	-0.0381346	0.205	-0.0607599	0.0229	0.0493302	-0.0484069	-0.0329186	-0.0311	-0.107834	-0.0734598	0.0243101	0.202548	-0.0786427	0.0665851	0.0946342	-0.070522	-0.132617	-0.117485	-0.112368	-0.121175	0.0104	0.411872	0.0794206	0.0355	0.0272
57	6_AML 8 ChIP H3K9me2	-0.11419	-0.101262	-0.0145	-0.0664061	-0.0255998	-0.0440776	-0.00112029	-0.0961951	-0.0978553	-0.174382	-0.121898	0.0657322	0.344025	-0.00386135	0.0674098	0.318368	0.143296	-0.0646442	0.0230248	-0.136741	-0.134279	-0.0370845	-0.0503008	-0.0572728	0.264585	-0.0739676	-0.00872836	0.072512	-0.047367	-0.0478327	-0.0397667	-0.0892196	-0.0589566	-0.00813069	0.183469	-0.0924048	0.0774231	0.179229	-0.0759267	-0.147553	-0.125783	-0.119984	-0.130393	0.011	0.526653	0.0972585	0.0473	0.0239
58	7_AML 9 ChIP H3K9me2	-0.106721	-0.0948014	-0.00723013	-0.0829708	-0.0533326	-0.049675	-0.046375	-0.0398917	-0.109063	-0.159369	-0.142969	0.0902385	0.294765	0.00550037	0.0870672	0.240342	0.100844	-0.0707011	-0.0258458	-0.135906	-0.128294	-0.0378808	-0.0516266	-0.0589775	0.230444	-0.0707786	-0.00326446	0.0273551	-0.0431896	-0.0432694	-0.0345159	-0.0375401	-0.0408881	-0.0219411	0.223338	-0.0939671	0.0871013	0.190656	-0.0776409	-0.129408	-0.101306	-0.0970242	-0.110648	0.0088	0.47558	0.0868322	0.0399	0.0133
59	8_AML 10 ChIP H3K9me2	-0.120847	-0.110046	-0.0108634	-0.0777108	-0.0379	-0.050228	-0.0203	-0.0799	-0.12	-0.189418	-0.14697	0.0990522	0.358617	0.00208093	0.0606422	0.323274	0.134805	-0.0778	-0.00439306	-0.146	-0.139428	-0.0397	-0.054	-0.0616062	0.276	-0.0774821	-0.00838	0.0549083	-0.0527117	-0.0458929	-0.0385	-0.0932452	-0.083587	-0.0230794	0.205465	-0.106524	0.0460672	0.152739	-0.0945803	-0.150424	-0.124475	-0.119029	-0.13415	0.0101	0.498828	0.107351	0.0527	0.0159
60	9_AML 11 ChIP H3K9me2	-0.113406	-0.105648	-0.00969773	-0.0889218	-0.0589	-0.062018	-0.0614	-0.0646	-0.115	-0.164046	-0.148894	0.0911933	0.32099	0.00670707	0.0717841	0.262269	0.120855	-0.0749	-0.0653586	-0.145	-0.136575	-0.0417	-0.057	-0.0659748	0.249	-0.0755024	-0.0181	0.0154427	-0.0475013	-0.0479585	-0.0375	-0.0609058	-0.05619	-0.0399984	0.201458	-0.105231	0.0656884	0.194231	-0.0872911	-0.12486	-0.097805	-0.0938563	-0.114088	0.00769	0.497728	0.110531	0.0514	-0.00812
61	10_AML 12 ChIP H3K9me2	-0.10132	-0.0866631	-0.00750011	-0.0624541	-0.0264	-0.0288711	-0.00299	-0.0542	-0.0965	-0.161004	-0.11599	0.0951729	0.292031	0.00315713	0.0784616	0.281054	0.116866	-0.0616	0.0188649	-0.12	-0.112479	-0.0313	-0.0431	-0.0479516	0.227	-0.0612347	-0.000335	0.0541257	-0.0421664	-0.03574	-0.0294	-0.0496223	-0.0369491	0.00114054	0.224181	-0.0795572	0.0940894	0.175268	-0.0670318	-0.122456	-0.102361	-0.0979689	-0.107452	0.00771	0.474936	0.091891	0.0471	0.0106
62	11_AML 13 ChIP H3K9me2	-0.129995	-0.128499	-0.0422292	-0.115982	-0.0856	-0.102273	-0.111	-0.128	-0.14	-0.204732	-0.216596	-0.0473378	0.490031	0.00339031	0.0442822	0.303834	0.189667	-0.0838	-0.144451	-0.173	-0.169573	-0.0588	-0.0787	-0.092029	0.351	-0.0982241	-0.023	-0.00297458	-0.0681394	-0.0710829	-0.0564	-0.136373	-0.144545	-0.0960339	0.0198766	-0.143275	-0.100799	0.19305	-0.127641	-0.176741	-0.139762	-0.133056	-0.151025	0.0105	0.527734	0.154083	0.0593	0.000554
63	12_AML 14 ChIP H3K9me2	-0.115074	-0.112684	-0.0382429	-0.104152	-0.0756	-0.0877691	-0.0988	-0.128	-0.128	-0.184042	-0.188626	-0.0514524	0.437724	0.00653994	0.0549576	0.268574	0.141395	-0.0812	-0.155378	-0.155	-0.151095	-0.0521	-0.0699	-0.0820414	0.303	-0.0873981	-0.0165	-0.0541787	-0.0633416	-0.0627391	-0.0494	-0.119228	-0.113685	-0.0713384	0.0219143	-0.124107	-0.0746988	0.218414	-0.105097	-0.157633	-0.126581	-0.120297	-0.134466	0.00354	0.498879	0.145619	0.0488	-0.00918
64	13_AML 15 ChIP H3K9me2	-0.141735	-0.122549	-0.0127724	-0.0939611	-0.0483	-0.0655719	-0.0287	-0.0876	-0.126	-0.204767	-0.145413	0.0793936	0.447893	-0.0005615	0.0420431	0.425666	0.181447	-0.0779	-0.000664049	-0.176	-0.171286	-0.0497	-0.0668	-0.0759987	0.326	-0.0934431	-0.0186	0.0737384	-0.0519043	-0.0631009	-0.0526	-0.109645	-0.107471	-0.0260337	0.1808	-0.126316	0.0374525	0.178483	-0.106695	-0.183336	-0.154002	-0.14674	-0.15684	0.0142	0.539118	0.129652	0.0562	0.0334
65	14_AML 16 ChIP H3K9me2	-0.094497	-0.0885964	-0.0173945	-0.0783877	-0.0542	-0.0514585	-0.0645	-0.0789	-0.103	-0.150171	-0.142548	0.0301141	0.295829	0.0184638	0.0890143	0.201184	0.0916798	-0.0721	-0.0956725	-0.122	-0.114558	-0.0366	-0.0497	-0.0572807	0.22	-0.0669382	0.000192	-0.0430767	-0.0491707	-0.0407791	-0.0318	-0.0677007	-0.0542381	-0.0442108	0.125379	-0.0907163	0.0164067	0.202535	-0.0781427	-0.115786	-0.0921392	-0.0882879	-0.103862	0.00286	0.444623	0.102124	0.0356	-0.00881
66	15_Granulocyte male ChIP H3K9me2	-0.102761	-0.0953406	-0.0200472	-0.0997725	-0.081759	-0.0710918	-0.108305	-0.0629223	-0.114979	-0.163504	-0.184289	0.0266539	0.341204	0.025475	0.07019	0.205282	0.123038	-0.073554	-0.111893	-0.140164	-0.128371	-0.0456731	-0.0610758	-0.0712315	0.259313	-0.0757494	-0.00675188	0.00296644	-0.0530394	-0.0500442	-0.0378656	-0.093682	-0.114928	-0.0978851	0.101019	-0.115535	-0.0580427	0.110618	-0.113958	-0.115078	-0.0826379	-0.0783453	-0.0913797	0.00634	0.408251	0.113943	0.0505	-0.00493
67	16_Granulocyte male ChIP H3 C-tail	0.040863	0.0909656	0.119969	0.110513	0.103518	0.171797	0.17833	0.24525	0.0859177	0.0424484	0.130709	0.400319	-0.198533	0.0664925	0.046582	0.265761	-0.0534963	0.0974709	0.373108	0.129363	0.143558	0.0611319	0.07729	0.0980782	-0.116606	0.103347	0.0754736	0.196232	0.0556084	0.0977131	0.0717712	0.242537	0.195609	0.143437	0.455918	0.107338	0.327949	-0.0859951	0.0693772	0.247041	0.242383	0.229508	0.192548	0.00234	-0.0501515	-0.017523	0.0125	-0.00844
68	17_CD34+ exp1 DNA	0.100554	0.125909	0.113729	0.163496	0.137413	0.195856	0.210676	0.220524	0.124513	0.0864684	0.173798	0.364122	-0.276958	0.0580645	0.050422	0.215212	-0.0761443	0.134153	0.393729	0.201528	0.212341	0.0840181	0.107622	0.131358	-0.182846	0.140886	0.0937673	0.164119	0.0628693	0.12735	0.0968167	0.252863	0.24916	0.185387	0.418848	0.169096	0.345146	-0.0893694	0.131441	0.276863	0.257784	0.243578	0.223866	-0.00191	-0.119522	-0.0414875	-0.000119	-0.0134
69	18_K562-Rep2 ChIP H3K9me2	-0.102542	-0.0872915	0.0486982	-0.115638	-0.113067	-0.0764534	-0.15061	0.0101892	-0.0946582	-0.128927	-0.177531	0.172871	0.260582	0.180185	0.164355	0.234695	0.104707	-0.0360279	-0.0308551	-0.0899699	-0.0748508	-0.0350255	-0.0480171	-0.0569526	0.179438	-0.0465004	0.0211234	-0.000288556	-0.0378915	-0.0349576	-0.026043	0.00751788	-0.0564602	-0.0871785	0.232644	-0.0971707	0.0403633	0.264765	-0.0980755	-0.047005	-0.0105333	-0.00864103	-0.0353946	0.00205	0.320191	0.0885281	0.0341	0.0116
70	19_ K562-UNC ChIP H3K9me2	-0.0871751	-0.0931347	-0.0352657	-0.111142	-0.111702	-0.116293	-0.183102	-0.0830727	-0.0917297	-0.116053	-0.180062	-0.128857	0.397484	0.121772	0.106979	0.201519	0.159471	-0.0284504	-0.166763	-0.0958157	-0.0874079	-0.0462663	-0.0609771	-0.0743761	0.215707	-0.0577225	0.00641118	-0.0394382	-0.046074	-0.0536117	-0.0382006	-0.063538	-0.0833851	-0.138858	-0.112667	-0.10524	-0.139469	0.364006	-0.0922195	-0.0362009	0.0050662	0.00804587	-0.0308056	0.00111	0.346596	0.12868	0.0384	0.00234
71	20_CD34+ Rep1 ChIP H3K9me2	-0.105704	-0.0874426	0.0149192	-0.0762223	-0.0455186	-0.0267582	-0.0324651	-0.0217023	-0.105055	-0.160455	-0.119964	0.173888	0.23256	0.024259	0.0746128	0.235756	0.0753352	-0.0759855	-0.0190626	-0.133284	-0.11551	-0.031405	-0.0429613	-0.0489843	0.184096	-0.0607532	0.000929669	0.00398926	-0.0427429	-0.0296823	-0.024625	-0.0522431	-0.0619742	-0.0382829	0.257228	-0.0962538	0.0599851	0.0872261	-0.0958261	-0.0771386	-0.0502339	-0.0488982	-0.0782192	0.0023	0.357018	0.0899445	0.0429	-0.00378
72	21_CD34+ Rep2 ChIP H3K9me2	-0.0981062	-0.0789989	0.0213646	-0.0702005	-0.0433958	-0.0190085	-0.0341113	-0.00197723	-0.0959272	-0.150203	-0.110752	0.197195	0.19216	0.0319533	0.0730621	0.211198	0.0582885	-0.0691745	-0.0134115	-0.120755	-0.100719	-0.0275933	-0.0380717	-0.0435077	0.155156	-0.0515169	-0.0016432	0.00616189	-0.0346928	-0.023285	-0.0184798	-0.0318926	-0.0434339	-0.0366692	0.276426	-0.0867876	0.0805518	0.07709	-0.0873692	-0.0410541	-0.0109261	-0.0111612	-0.0501466	0.00224	0.317688	0.0840031	0.0422	-0.00779
73	22_CD34+ exp2 DNA	0.112094	0.137118	0.117444	0.174893	0.145501	0.206231	0.222776	0.230833	0.139287	0.105345	0.190958	0.369537	-0.30812	0.0683706	0.0510894	0.209719	-0.0836544	0.144547	0.413224	0.21796	0.228633	0.0899939	0.115493	0.14043	-0.2025	0.148937	0.0973224	0.170514	0.0699681	0.135218	0.103396	0.268892	0.268852	0.19931	0.423168	0.184318	0.364103	-0.0867615	0.146515	0.291485	0.268826	0.254144	0.237255	-0.00237	-0.142854	-0.0493836	-0.00359	-0.0135
74	23_ granulocyte male input DNA	0.0341231	0.0773238	0.103679	0.108678	0.106698	0.159933	0.185026	0.224854	0.0740131	0.0152289	0.107967	0.350015	-0.0543114	0.0547003	0.0436699	0.410229	0.0380601	0.10742	0.41086	0.119842	0.132334	0.0564523	0.0718055	0.0916983	-0.0204933	0.0940682	0.0837345	0.230436	0.0452732	0.0844786	0.0603795	0.21984	0.173795	0.150704	0.417178	0.104483	0.312358	-0.0487531	0.0661353	0.194866	0.179038	0.168583	0.144736	0.0059	0.0939035	0.0206128	0.0258	0.0125
75	24_K562 input DNA rep2	0.113839	0.141747	0.154521	0.17955	0.132715	0.191314	0.178995	0.220418	0.168089	0.0909626	0.178244	0.36329	-0.333803	0.284706	0.220547	0.180359	-0.0481289	0.181547	0.36721	0.234068	0.250341	0.103075	0.133299	0.158497	-0.195133	0.16421	0.0706512	0.186104	0.0744987	0.152098	0.121782	0.370501	0.35121	0.229413	0.43703	0.227624	0.447745	0.0609262	0.187065	0.369713	0.380533	0.358783	0.301476	-0.00227	-0.128709	-0.0334876	0.00047	-0.0189
76	25_AML 8 ChIP H3K9me2	-0.101174	-0.0787098	0.0171306	-0.0523746	-0.0165272	-0.0103846	0.015349	-0.0457298	-0.0893195	-0.165107	-0.103864	0.181942	0.231253	0.00634697	0.045879	0.26856	0.096493	-0.0550525	0.0555026	-0.113766	-0.105853	-0.0242832	-0.0349646	-0.0383799	0.196127	-0.0551134	-0.00297373	0.0655197	-0.0368256	-0.0260711	-0.0234556	-0.0636297	-0.0504603	-0.00245745	0.276048	-0.0775734	0.100476	0.0766264	-0.0748801	-0.0867941	-0.0639472	-0.0610256	-0.0725921	0.00817	0.388053	0.0817694	0.0453	0.0109
77	26_AML 8 input DNA	0.0826907	0.111189	0.110825	0.147206	0.122662	0.182543	0.193137	0.223033	0.105162	0.059327	0.144111	0.361258	-0.224293	0.0533501	0.0441543	0.237051	-0.0509264	0.128532	0.387026	0.178102	0.188448	0.0747245	0.0953	0.117129	-0.140832	0.127388	0.0879189	0.17934	0.0607556	0.11548	0.0865463	0.241565	0.223154	0.167754	0.422032	0.149074	0.328457	-0.0948348	0.109586	0.257185	0.242361	0.22929	0.20965	-0.00088	-0.0803006	-0.0314757	0.006	-0.00655
78	27_AML 13 input DNA	0.0936226	0.122446	0.11874	0.157375	0.129579	0.193711	0.199685	0.234267	0.113409	0.0608533	0.154446	0.376258	-0.264983	0.0708488	0.0484184	0.206788	-0.056014	0.14281	0.391957	0.198645	0.209906	0.0815004	0.103981	0.126972	-0.168268	0.139546	0.0830363	0.176072	0.0632232	0.126369	0.0962327	0.266089	0.243333	0.177496	0.425126	0.164236	0.338027	-0.0910196	0.122185	0.28483	0.271209	0.25647	0.233778	-0.000842	-0.111064	-0.0344811	0.00341	-0.0125
79	28_Granulocyte male ChIP H3K4me2	0.550459	0.447319	0.0849788	0.38449	0.188187	0.300331	0.206547	0.0642786	0.210602	0.0504131	0.125697	0.0271357	-0.248067	0.00982814	0.043329	0.0788265	0.118532	0.49692	0.490337	0.66879	0.598575	0.180697	0.237393	0.261286	-0.157168	0.355851	0.139927	0.220703	0.0568867	0.248132	0.213742	0.274293	0.412771	0.403331	0.0561243	0.576763	0.242982	0.00652089	0.494292	0.337459	0.268393	0.259295	0.52609	-0.00419	-0.108263	-0.0491088	-0.0171	-0.00767
80	29_K562 ChIP H3 C-tail	0.028322	0.0652522	0.141353	0.0885781	0.0558401	0.116301	0.0885342	0.192649	0.109939	0.0589757	0.0722764	0.401486	-0.225874	0.273566	0.22439	0.187852	-0.0413212	0.0980259	0.284551	0.131169	0.150959	0.0635069	0.081122	0.0991619	-0.116838	0.104022	0.0666456	0.137559	0.0478428	0.101525	0.0800325	0.300273	0.266625	0.143586	0.516013	0.119911	0.439317	0.14413	0.0997217	0.233763	0.245334	0.231025	0.184465	-0.000558	0.0246209	-0.016022	0.00662	-0.0107
81	30_K562-UNC input DNA	0.0668262	0.101085	0.145597	0.172433	0.139568	0.166853	0.204271	0.196456	0.177107	0.126298	0.16943	0.38558	-0.311591	0.289077	0.24209	0.240495	-0.0418565	0.106759	0.354413	0.163005	0.17919	0.0972195	0.124866	0.149341	-0.137006	0.118115	0.0954693	0.146323	0.0568372	0.126401	0.0954782	0.327317	0.336713	0.245434	0.481983	0.197482	0.512638	0.156423	0.174023	0.238184	0.213187	0.198628	0.164898	-0.00362	-0.0109493	-0.0266129	0.00141	0.00107
82	31_AML 10 ChIP H3K9me2	-0.0889396	-0.0677541	0.0352825	-0.0496291	-0.020318	0.00319882	0.00730459	-0.00797086	-0.0848653	-0.148596	-0.0839755	0.255143	0.164542	0.0241571	0.0313649	0.251614	0.064289	-0.0516245	0.0514167	-0.0982502	-0.0768851	-0.0183572	-0.025814	-0.0304767	0.141396	-0.041865	-0.00230082	0.0491871	-0.0289793	-0.00862009	-0.00673777	-0.048185	-0.0445836	-0.0135726	0.320201	-0.0710873	0.106655	0.0265304	-0.0774667	-0.0350405	-0.0112345	-0.0110424	-0.0348859	0.00633	0.27688	0.0794813	0.0456	-0.00158
83	32_AML 11 ChIP H3K9me3	-0.0573675	-0.0505201	-0.00590776	-0.0708932	-0.0641081	-0.046515	-0.0970594	-0.0418249	-0.0695788	-0.069247	-0.0839728	0.0202332	0.159382	0.0545181	0.105103	0.0929036	0.0276783	-0.0588725	-0.146471	-0.0839519	-0.0746049	-0.0301251	-0.0402641	-0.0466622	0.103602	-0.0474446	0.050998	-0.0862326	-0.0295925	-0.0338671	-0.0261088	-0.0582038	-0.0602584	-0.0855705	0.052405	-0.0737766	-0.0433659	0.107611	-0.0763606	-0.0278523	-0.016808	-0.015669	-0.0252901	-0.0013	0.193606	0.0775175	0.0214	-0.0296
84	33_AML 11 ChIP H3K9me2	-0.0977221	-0.0836886	0.0211517	-0.072395	-0.0448621	-0.0293313	-0.038789	-0.0251761	-0.0907939	-0.138899	-0.0898405	0.203658	0.198943	0.0233027	0.0240578	0.242174	0.0769202	-0.0642252	-0.0294607	-0.120575	-0.107883	-0.0326053	-0.0443103	-0.0499541	0.153288	-0.0567787	-0.00871913	0.000907226	-0.0355608	-0.0250874	-0.021222	-0.0691773	-0.0682147	-0.0533753	0.250469	-0.0936767	0.0543353	0.0391334	-0.095493	-0.0397665	-0.0216793	-0.022025	-0.056441	0.00527	0.273845	0.0945624	0.0472	-0.0143
85	34-AML 11 Input DNA	0.0813643	0.113746	0.121287	0.151988	0.130997	0.191522	0.197553	0.240085	0.111654	0.0653649	0.171586	0.376613	-0.261927	0.0752109	0.0942402	0.228845	-0.0514761	0.134527	0.388125	0.188128	0.205685	0.0777266	0.0995869	0.122459	-0.170718	0.14129	0.0758925	0.170195	0.0640115	0.12309	0.0944532	0.290109	0.275794	0.182885	0.443215	0.161455	0.389168	-0.0162317	0.123935	0.298146	0.281406	0.265079	0.22337	-0.00177	-0.0416003	-0.0262161	0.00446	-0.0139
86	35_K562 H3K9me3 ChIP	-0.0883573	-0.0589575	0.082827	-0.0831202	-0.0849149	-0.0496681	-0.09716	-0.00631077	-0.0417524	-0.0871919	-0.13464	0.205623	0.200728	0.229716	0.17117	0.269817	0.0913199	-0.0376448	-0.0581595	-0.0800034	-0.066137	-0.0190675	-0.0241744	-0.0274343	0.158879	-0.0425785	0.0384113	-0.0546408	-0.0389239	-0.0251417	-0.0212841	0.0387384	-0.0151847	-0.00568681	0.225945	-0.0611806	0.0797947	0.425851	-0.0505878	-0.0848569	-0.0622617	-0.0594184	-0.0593374	-0.00378	0.270027	0.0985492	0.0264	0.0195
87	36_Granulocyte female ChIP H3K9me2 Rep.2	-0.0618649	-0.0422089	0.0222916	-0.0567181	-0.0469259	-0.00231896	-0.0603694	0.00205	-0.0804482	-0.129157	-0.101639	0.130553	0.183793	0.0403793	0.0405501	0.174962	0.0654159	-0.0290458	-0.0424615	-0.068384	-0.0442523	-0.0191453	-0.0260847	-0.0299649	0.121824	-0.0325266	0.010784	-0.00698823	-0.0306083	-0.00787942	-0.0026739	-0.0343904	-0.0512689	-0.0544855	0.173971	-0.0666349	0.00262234	0.0486355	-0.0766247	0.0278616	0.069065	0.0671136	0.034997	0.00101	0.217143	0.0910847	0.039	-0.0189
88	37_AML 13 ChIP H3K9me2	-0.0998709	-0.089732	-0.0072202	-0.0836615	-0.058377	-0.0475218	-0.0670731	-0.0752485	-0.117182	-0.177423	-0.15755	0.0692336	0.32898	0.0177397	0.0598771	0.246454	0.122937	-0.0656775	-0.0822722	-0.124935	-0.11315	-0.0368955	-0.050237	-0.0585281	0.242091	-0.0682879	-0.00213029	-0.021465	-0.0544288	-0.0385176	-0.0310286	-0.0936611	-0.0959438	-0.0604014	0.130795	-0.103144	-0.0313488	0.124371	-0.10114	-0.0975474	-0.0669456	-0.0636542	-0.0796167	0.00716	0.403581	0.118431	0.0481	-0.0112
89	38_AML 13 ChIP Input DNA	0.114398	0.139198	0.119806	0.1701	0.138344	0.203933	0.210315	0.228134	0.129181	0.0857882	0.179574	0.368939	-0.297687	0.0714916	0.0611903	0.199618	-0.0727093	0.151011	0.397331	0.218749	0.227846	0.0882882	0.113202	0.137458	-0.197211	0.149384	0.0937996	0.162233	0.0665592	0.133846	0.102734	0.268362	0.263153	0.192083	0.420206	0.184533	0.34902	-0.0878312	0.144288	0.29956	0.280472	0.265316	0.248336	-0.00131	-0.137895	-0.0449745	-0.00231	-0.0162
90	39_AML 7 Input DNA	0.0444674	0.0701354	0.0633505	0.0907656	0.0929257	0.116487	0.159839	0.157372	0.084632	0.0945254	0.154671	0.222723	0.102356	0.0552716	0.0481198	0.625065	0.0973473	0.0962788	0.38576	0.0993739	0.107142	0.0475856	0.0621303	0.0771493	0.0612098	0.0653277	0.0901908	0.25019	0.0516196	0.0605904	0.0433965	0.154903	0.154714	0.146897	0.301752	0.103163	0.284561	0.023609	0.0849836	0.1133	0.0730171	0.0670407	0.0736583	0.00958	0.210717	0.0497697	0.0312	0.0405
91	40_AML 10 Input DNA	0.102559	0.131743	0.125789	0.152756	0.118377	0.195189	0.168016	0.240976	0.106687	0.0392615	0.149438	0.364243	-0.263991	0.0849274	0.0810672	0.179089	-0.0389638	0.175614	0.36986	0.215042	0.235087	0.0802663	0.102859	0.122558	-0.17684	0.156062	0.0588139	0.196908	0.0695674	0.132637	0.106676	0.303357	0.282391	0.167131	0.414558	0.17267	0.366357	-0.0138364	0.128873	0.365231	0.370114	0.351287	0.300068	-0.00101	-0.071679	-0.0225415	0.0063	-0.0202
92	41_AML 7 ChIP H3K9me2	-0.0841584	-0.0604494	0.0316238	-0.0290719	0.00861527	0.0241559	0.0552478	-0.0363028	-0.0749993	-0.14605	-0.0532285	0.224901	0.152539	0.0168391	0.0418206	0.257848	0.0466591	-0.0505911	0.094941	-0.0838295	-0.0744655	-0.0138413	-0.0207058	-0.021167	0.116087	-0.0344887	0.0207564	0.0383491	-0.0322952	-0.00340136	-0.00822377	-0.0665656	-0.0367854	0.0174989	0.3003	-0.0551368	0.116209	0.0200501	-0.0646409	-0.0502907	-0.0374339	-0.036638	-0.0548185	0.00411	0.278121	0.0624411	0.0322	0.00846
93	42_Granulocyte male ChIP H3K9me2	-0.10944	-0.103663	-0.0250173	-0.105532	-0.0852218	-0.0795464	-0.113524	-0.0718021	-0.119964	-0.170056	-0.192714	0.0158442	0.367421	0.0198108	0.0791903	0.220736	0.13352	-0.0787414	-0.123396	-0.150051	-0.140194	-0.0491941	-0.0657051	-0.0773819	0.275844	-0.0810183	-0.00883659	-0.00135666	-0.0571897	-0.0540905	-0.0419903	-0.107656	-0.129757	-0.108586	0.0844778	-0.124138	-0.0761533	0.108873	-0.123772	-0.130089	-0.0976127	-0.0929251	-0.108258	0.00486	0.413412	0.121835	0.0525	-0.00252
94	43_AML 9 ChIP H3K9me2	-0.118441	-0.0998529	0.00796386	-0.088906	-0.0529503	-0.038091	-0.0383498	-0.036221	-0.109935	-0.168573	-0.121311	0.163847	0.294791	0.0159433	0.0305306	0.304849	0.100146	-0.0778057	-0.0157933	-0.150723	-0.138653	-0.0399578	-0.054136	-0.0612057	0.218374	-0.0734821	-0.000286968	0.0174647	-0.0434425	-0.0370875	-0.0316031	-0.0841485	-0.0973719	-0.0530421	0.242654	-0.112575	0.0377978	0.0554218	-0.113513	-0.110593	-0.0853934	-0.0823627	-0.103918	0.00574	0.353798	0.10187	0.0459	0.0149
95	44_AML 9 Input	0.0841109	0.110015	0.0965515	0.144721	0.127694	0.176249	0.204268	0.207424	0.113641	0.0857043	0.166109	0.325191	-0.191824	0.0387767	0.0370592	0.29403	-0.043762	0.11848	0.405486	0.173614	0.182925	0.0731146	0.0939663	0.115945	-0.122307	0.118786	0.0938298	0.195059	0.0627294	0.10756	0.0807541	0.226893	0.225088	0.18289	0.405059	0.153772	0.346821	-0.0813042	0.123073	0.218033	0.199398	0.188157	0.177705	0.000878	-0.0478229	-0.0329599	0.00659	0.00553
96	45_AML 14 ChIP H3K9me2	-0.0997296	-0.0895331	-0.00951055	-0.0899512	-0.0640566	-0.0509572	-0.0732872	-0.0928219	-0.118292	-0.173713	-0.148897	0.0483157	0.332893	0.0235691	0.0590033	0.24209	0.098401	-0.0730091	-0.116357	-0.130504	-0.120451	-0.0399395	-0.0537019	-0.0621111	0.232532	-0.0716841	-0.000184102	-0.0690373	-0.0549029	-0.0414668	-0.0336567	-0.112915	-0.109919	-0.0682291	0.0976065	-0.108505	-0.0612641	0.123785	-0.106766	-0.0945653	-0.0659283	-0.0623895	-0.0784874	0.000212	0.364249	0.125326	0.0439	-0.0169
97	46_AML 14 Input	0.0632344	0.0962605	0.111162	0.136107	0.121587	0.177019	0.193533	0.235254	0.0961259	0.0416279	0.139385	0.365165	-0.157533	0.0700575	0.0567471	0.325367	-0.00253429	0.126662	0.411578	0.16079	0.174815	0.0697644	0.0887152	0.11032	-0.0951077	0.121709	0.0815262	0.208628	0.0564087	0.109863	0.0817683	0.251769	0.222637	0.163864	0.422849	0.138089	0.33662	-0.0663355	0.0969683	0.255321	0.23683	0.222957	0.188144	0.00212	0.00537534	-0.00115711	0.0162	0.000667
98	47_AML 15 Input	0.0726808	0.104128	0.112906	0.143379	0.12723	0.182711	0.20103	0.23667	0.106386	0.0571733	0.155103	0.3646	-0.171503	0.0698947	0.091017	0.335603	-0.00667647	0.130322	0.421469	0.170927	0.187509	0.0740712	0.094557	0.115806	-0.107653	0.126897	0.088091	0.208345	0.0583515	0.113392	0.0858094	0.273215	0.257277	0.184959	0.447901	0.153466	0.386529	-0.0040485	0.116974	0.258983	0.237291	0.223346	0.192941	0.00164	0.0507941	-0.00641313	0.0134	-3.94e-05
99	48_AML 12 ChIP H3K9me2	-0.0990593	-0.0797591	0.0140544	-0.0530628	-0.01596	-0.00753685	0.0154268	-0.0437841	-0.0881823	-0.163212	-0.0906504	0.177384	0.260436	0.0150688	0.036494	0.323197	0.107216	-0.0579104	0.0442312	-0.11247	-0.0994406	-0.0256727	-0.0350139	-0.0381492	0.201693	-0.0529564	0.00449338	0.0468295	-0.0404953	-0.0200589	-0.017896	-0.0754694	-0.0654192	-0.0120384	0.260312	-0.0788643	0.0715917	0.059646	-0.0824477	-0.0915063	-0.0752745	-0.0725797	-0.084071	0.0064	0.360835	0.0998906	0.0498	0.00761
100	49_AML 12 Input	0.0644363	0.0799298	0.0498771	0.0980845	0.0981701	0.122958	0.163352	0.148049	0.0766122	0.0871321	0.155229	0.192177	0.113563	0.0533201	0.0516067	0.619424	0.0942459	0.109063	0.387303	0.123581	0.129617	0.0490517	0.0646689	0.0802836	0.0495718	0.0794571	0.0983409	0.248729	0.0532268	0.0681321	0.0511403	0.157873	0.167095	0.151718	0.285853	0.114427	0.273749	0.0446045	0.0975541	0.119753	0.0892776	0.0832326	0.0937424	0.00677	0.203782	0.0533673	0.0323	0.0329
101	50_AML 15 ChIP H3K9me2	-0.0949684	-0.0651854	0.0405413	-0.045467	-0.00932749	0.0105852	0.0322351	0.00289187	-0.0828394	-0.150783	-0.0711628	0.257824	0.160894	0.0177991	0.0593561	0.267774	0.0652067	-0.0515477	0.0902904	-0.10451	-0.0930919	-0.0192174	-0.0270956	-0.0280405	0.140402	-0.0437884	0.00368291	0.0659721	-0.0263559	-0.0136766	-0.0145396	-0.0318232	-0.0332736	0.00849791	0.344415	-0.0666823	0.132296	0.0353158	-0.0715855	-0.0562031	-0.0363603	-0.0353052	-0.0521315	0.00635	0.300395	0.0643633	0.0385	0.00811
102	51_AML16 Input	0.0671148	0.0969492	0.107338	0.138411	0.124202	0.173791	0.198174	0.221976	0.105026	0.0591072	0.151457	0.347365	-0.148809	0.0698516	0.100656	0.351563	0.00312776	0.122578	0.411123	0.161545	0.178538	0.0723813	0.0925045	0.113775	-0.0892263	0.120214	0.0870018	0.205998	0.0552184	0.107887	0.0817158	0.259157	0.248439	0.178687	0.430343	0.146576	0.374919	0.00388353	0.111786	0.237366	0.209304	0.196407	0.170223	0.00199	0.0807887	-0.00169827	0.0154	-0.000308
103	52_AML 16 ChIP H3K9me2	-0.0985088	-0.0916943	-0.0145031	-0.0876368	-0.0628037	-0.0529342	-0.0798076	-0.095588	-0.109546	-0.161996	-0.146832	0.0324403	0.32023	0.0263523	0.0551263	0.219587	0.10184	-0.0773464	-0.124602	-0.133366	-0.121481	-0.0401724	-0.0540002	-0.0633046	0.220391	-0.0733775	-0.000513132	-0.0682909	-0.0554163	-0.0405392	-0.0315128	-0.111241	-0.103621	-0.0771897	0.0912693	-0.105798	-0.0526129	0.115117	-0.104261	-0.107407	-0.0836818	-0.0802172	-0.0975618	0.000786	0.366608	0.119407	0.0405	-0.00929
104	53_K562 ChIP H3K9me2 exp. 3	-0.111209	-0.0982411	0.0401367	-0.124392	-0.120252	-0.0887303	-0.161859	-0.00306396	-0.10201	-0.134854	-0.190211	0.154153	0.298565	0.171097	0.154194	0.253568	0.115722	-0.0454574	-0.0503496	-0.105489	-0.0941247	-0.0409234	-0.0559698	-0.065471	0.201155	-0.0560806	0.018362	-0.0081653	-0.0429015	-0.0424095	-0.0321246	0.000369638	-0.0631688	-0.0869503	0.223316	-0.107033	0.0419743	0.293048	-0.10056	-0.0811385	-0.0428574	-0.040311	-0.0627481	0.00162225	0.36742	0.0955942	0.0371463	0.0162422
105	54_K562-UNC0638 ChIP H3K9me2 exp. 2	-0.09538	-0.104186	-0.0440194	-0.119954	-0.118615	-0.130656	-0.194127	-0.0988178	-0.100462	-0.124314	-0.196423	-0.152826	0.439638	0.107789	0.09708	0.217568	0.174637	-0.0409355	-0.191858	-0.113759	-0.108728	-0.0536359	-0.0703086	-0.0844925	0.243314	-0.0683524	0.000806193	-0.047386	-0.0519932	-0.0617184	-0.0456635	-0.0836169	-0.1072	-0.152885	-0.145373	-0.117953	-0.169755	0.377642	-0.103175	-0.0816166	-0.0457345	-0.0417062	-0.0696843	0.00184036	0.362562	0.139159	0.0421332	0.0049508
106	55_CD34+ ChIP H3K9me2 exp. 3	-0.0598813	-0.0269022	0.0541199	-0.0135507	0.00841782	0.0516665	0.0422294	0.0855102	-0.0455743	-0.0979219	-0.0120185	0.25868	0.0709851	0.0461006	0.0627219	0.245643	0.0325995	-0.0139639	0.107033	-0.0443271	-0.0258132	0.00162018	-0.000536417	0.00537243	0.0611831	0.0043741	0.0225706	0.0446962	-0.00527656	0.0201793	0.012635	0.0548457	0.0255439	0.0147682	0.312141	-0.0322794	0.129217	-0.00128686	-0.0538446	0.0753321	0.104196	0.0973826	0.0317985	-0.0013567	0.172013	0.0594272	0.0345551	-0.0124949
107	56_CD34+ ChIP H3K27me3	0.0309807	0.0861373	0.130409	0.059844	0.0462972	0.140374	0.0890137	0.209903	0.0253647	-0.020835	0.0722998	0.375091	-0.176312	0.0673838	0.0526605	0.143754	-0.0428451	0.11644	0.257272	0.106343	0.114229	0.0387651	0.0494384	0.0636918	-0.117761	0.0858841	0.0417314	0.178898	0.0462594	0.084036	0.0672646	0.22568	0.152996	0.0907259	0.424424	0.0708	0.25366	-0.0322573	0.0366512	0.293138	0.342745	0.329562	0.292444	0.00702807	-0.0433456	-0.00995321	0.014504	-0.0160417
108	57_CD34+ ChIP H3K27ac	0.216647	0.214306	0.117413	0.241548	0.19015	0.248453	0.259042	0.215266	0.202195	0.149289	0.255142	0.309013	-0.402252	0.0675111	0.059321	0.156345	-0.0689119	0.232284	0.460849	0.34324	0.341899	0.119648	0.155414	0.183727	-0.283491	0.213825	0.097742	0.180635	0.0841763	0.178517	0.142751	0.317381	0.377927	0.26877	0.340243	0.288698	0.409693	-0.0339867	0.253262	0.379222	0.367668	0.347934	0.335853	-0.00557916	-0.187502	-0.0672134	-0.0142118	-0.0257535
109	58_CD34+ ChIP H3K4me2	0.446196	0.409273	0.125273	0.368056	0.215819	0.323657	0.24433	0.144	0.222049	0.0425029	0.173006	0.110549	-0.294354	0.0407749	0.040774	0.112093	0.0891324	0.514858	0.560459	0.620142	0.565607	0.166116	0.216641	0.244258	-0.19498	0.335541	0.119199	0.312199	0.0832502	0.232571	0.195491	0.334328	0.424689	0.366339	0.137805	0.50094	0.298189	-0.0204438	0.418204	0.476631	0.497768	0.481735	0.647241	0.00157053	-0.156279	-0.0542996	-0.0149111	-0.0135208
110	59_CD34+ ChIP H3K9me3	0.00794652	0.044157	0.0840379	0.0389601	0.0336468	0.107032	0.0620769	0.137577	0.00625057	-0.0316372	0.0531796	0.274933	-0.0699431	0.0615898	0.100022	0.184832	-0.0324465	0.0586614	0.164286	0.0587562	0.0758813	0.0286946	0.0350737	0.0461396	-0.0535068	0.0593101	0.0730892	0.0511698	0.0182472	0.0594176	0.0466042	0.15821	0.132715	0.0675555	0.34808	0.041807	0.215614	0.0556888	0.0172642	0.197605	0.228215	0.217781	0.171302	-0.00220904	0.0892866	0.0183592	0.010737	-0.0190444
111	60_CD34+ ChIP input exp. 3	0.115925	0.140026	0.123569	0.171749	0.139228	0.209601	0.206664	0.232758	0.126269	0.0784735	0.186403	0.375792	-0.308719	0.0646904	0.0360968	0.186493	-0.064286	0.165374	0.396435	0.22673	0.235361	0.0879346	0.11273	0.137571	-0.213226	0.158085	0.0838224	0.166394	0.068516	0.141063	0.108995	0.275573	0.266156	0.187313	0.403761	0.183087	0.335291	-0.0975274	0.139363	0.323316	0.328263	0.310845	0.276614	-0.001732	-0.164913	-0.0416577	-4.61312e-05	-0.0224463
112	61_AML 8 ChIP H3K27me3	-0.0433001	0.0270529	0.112189	-0.0193338	-0.0117052	0.0791314	0.0328605	0.179209	-0.0543188	-0.114468	-0.0467797	0.368951	-0.0100212	0.0590411	0.0623846	0.174846	0.00292686	0.0403108	0.165735	-0.00888277	0.000180081	0.00164796	0.0010817	0.00703546	0.0154338	0.0148631	0.0209432	0.146695	0.00739665	0.0250045	0.0171053	0.148369	0.0295687	0.0333399	0.439666	-0.0144175	0.173001	-0.00383517	-0.0368619	0.09502	0.155111	0.150918	0.147513	0.00816717	0.101011	0.0243515	0.0305878	-0.000426544
113	62_AML 8 ChIP H3K9me3	-0.0763231	-0.0490594	0.0283924	-0.0783656	-0.0604835	-0.0119865	-0.0636874	0.0152149	-0.0916755	-0.115796	-0.0898674	0.154776	0.152546	0.0472498	0.0853043	0.155736	-0.00962115	-0.0588969	-0.0527535	-0.0951169	-0.0820261	-0.0286095	-0.0385878	-0.042082	0.0883988	-0.0480974	0.0581625	-0.0509201	-0.0354262	-0.0240704	-0.0205047	-0.0222882	-0.0586039	-0.0514872	0.212245	-0.0816209	0.0179917	0.0785776	-0.0867639	-0.0204646	0.0137936	0.0146978	0.00380253	-0.000833065	0.200405	0.0578117	0.0171452	-0.00918269
114	63_AML 8 ChIP H3K4me2	0.526207	0.450614	0.111534	0.416535	0.21602	0.325904	0.22737	0.0929653	0.223347	0.0331056	0.132419	0.0571345	-0.262594	0.0246537	0.0485709	0.0943055	0.125915	0.561983	0.556344	0.702343	0.632791	0.183942	0.240652	0.266755	-0.167927	0.364582	0.136311	0.282732	0.0653056	0.254637	0.217417	0.308178	0.427491	0.393349	0.0894648	0.569158	0.268899	-0.00177187	0.482762	0.394386	0.390579	0.37829	0.629558	0.00120603	-0.121309	-0.0508157	-0.0150477	-0.00854736
115	64_AML 8 ChIP H3K27ac	0.223709	0.216404	0.110614	0.245452	0.202291	0.256147	0.291832	0.210171	0.209309	0.163495	0.263151	0.308308	-0.400107	0.0573646	0.0672612	0.185302	-0.0763079	0.212141	0.491875	0.340546	0.338993	0.123553	0.16029	0.189091	-0.283685	0.202564	0.117197	0.17926	0.0828907	0.172484	0.135975	0.308644	0.384119	0.300639	0.360786	0.300088	0.439773	-0.0138291	0.272611	0.32258	0.293123	0.276396	0.286826	-0.00454716	-0.148133	-0.0710316	-0.0175327	-0.0173808
116	65_AML 10 ChIP H3K27me3	-0.0119332	0.0680921	0.130435	0.0066942	0.0068043	0.105885	0.0551887	0.171803	-0.0325678	-0.0894506	-0.0204204	0.355643	-0.0732105	0.0539976	0.0542341	0.127135	-0.0222907	0.0834927	0.206091	0.0476197	0.051505	0.0161827	0.0195501	0.026707	-0.0434695	0.0399779	0.0319509	0.166493	0.0140085	0.0394834	0.0286167	0.168138	0.0554484	0.0611026	0.410541	0.0221362	0.184704	0.0070428	-0.00256831	0.132843	0.20237	0.198436	0.226264	0.00943222	0.0390674	0.00616668	0.0189259	-0.00546584
117	66_AML 10 ChIP H3K9me3	-0.0881877	-0.0698053	0.00828184	-0.0903036	-0.0727413	-0.04117	-0.0868014	-0.0130078	-0.100442	-0.127134	-0.127203	0.109555	0.224282	0.0393413	0.0751573	0.176107	0.039761	-0.0671001	-0.0877797	-0.11493	-0.102352	-0.0358798	-0.0488517	-0.0567243	0.15937	-0.0593017	0.0391888	-0.0478651	-0.0432157	-0.0366351	-0.030476	-0.0497059	-0.0820585	-0.0769339	0.164456	-0.100149	-0.0190948	0.0988515	-0.100456	-0.0601979	-0.0271429	-0.0248333	-0.0359341	0.000926512	0.272769	0.0840246	0.0296495	-0.0136506
118	67_AML 10 ChIP H3K27ac	0.214282	0.207257	0.101224	0.237457	0.20261	0.245479	0.298279	0.196729	0.205007	0.173109	0.273228	0.281944	-0.391974	0.0544041	0.0769395	0.187959	-0.0802153	0.192412	0.481057	0.319973	0.31912	0.118908	0.155167	0.183227	-0.275478	0.185786	0.119095	0.17359	0.0837975	0.159557	0.124805	0.297019	0.38309	0.304051	0.346748	0.292665	0.451865	0.0196532	0.273756	0.28832	0.251256	0.236532	0.253071	-0.00474566	-0.113303	-0.0728644	-0.0201753	-0.00727572
119	68_AML 11 ChIP H3K27me3	-0.00779886	0.0576716	0.121312	0.0148085	0.0120862	0.103536	0.0506542	0.181311	-0.0211739	-0.0786066	0.00770626	0.350174	-0.0824617	0.0639502	0.071186	0.143737	-0.01037	0.082449	0.184585	0.0528066	0.0600427	0.0179619	0.0218821	0.0304251	-0.041481	0.0495357	0.022531	0.155325	0.0234546	0.0469643	0.0351074	0.182548	0.090877	0.0545959	0.406955	0.0262606	0.212317	0.0155284	0.00111385	0.195312	0.253894	0.245303	0.22536	0.00732633	0.0633259	0.0184494	0.025739	-0.0204933
120	69_AML 11 ChIP H3K9me3	-0.0626375	-0.0436542	0.0172733	-0.06621	-0.0571236	-0.0218855	-0.0808635	0.00589481	-0.0715285	-0.0903816	-0.0814337	0.111032	0.139427	0.0609513	0.0991911	0.130156	0.0254699	-0.042215	-0.090724	-0.0763143	-0.0678257	-0.0270948	-0.037221	-0.0425414	0.0865995	-0.0401171	0.0462425	-0.0426234	-0.0217481	-0.0230465	-0.0183205	-0.0273077	-0.044038	-0.0751146	0.141027	-0.0710732	0.000538243	0.0865774	-0.0784167	0.0271665	0.0583212	0.0567159	0.0296398	-0.000222493	0.177543	0.0817723	0.0285658	-0.0282398
121	70_AML 11 ChIP H3K4me2	0.483649	0.439496	0.126332	0.383315	0.184461	0.327793	0.203531	0.10506	0.189497	0.0239094	0.121169	0.0684259	-0.244296	0.0254077	0.0481805	0.0900604	0.126921	0.555292	0.534209	0.651455	0.589541	0.171934	0.224393	0.248435	-0.156721	0.35178	0.123977	0.280276	0.0643458	0.244886	0.209648	0.312703	0.390503	0.374566	0.1014	0.527517	0.246824	-0.00346607	0.433272	0.398868	0.399865	0.388367	0.639551	-0.000358567	-0.113455	-0.0477941	-0.0122876	-0.00649333
122	71_AML 11 ChIP H3K27ac	0.329145	0.284249	0.10576	0.300483	0.219564	0.279929	0.285585	0.196913	0.238582	0.12758	0.236893	0.236348	-0.37976	0.0551752	0.0651084	0.156091	-0.0121054	0.30442	0.53374	0.448341	0.429266	0.145729	0.18971	0.219032	-0.259248	0.251244	0.116863	0.221436	0.0887064	0.207722	0.168498	0.330149	0.436795	0.337803	0.274361	0.397227	0.409252	-0.0171076	0.357853	0.364481	0.330486	0.31237	0.370954	-0.00372432	-0.155037	-0.0644528	-0.0152937	-0.0114495
[truncated: 88 more columns]

## Sheet: 50K
		1	2	3	4	5	6	7	8	9	10	11	12	13	14	15	16	17	18	19	20	21	22	23	24	25	26	27	28	29	30	31	32	33	34	35	36	37	38	39	40	41	42	43	44	45	46	47	48
		1. K562_BroadChromHMM_1ActivePromoter	2. K562_BroadChromHMM_2WeakPromoter	3. K562_BroadChromHMM_3PoisedPromoter	4. K562_BroadChromHMM_4StrongEnhancer	5. K562_BroadChromHMM_5StrongEnhancer	6. K562_BroadChromHMM_6WeakEnhancer	7. K562_BroadChromHMM_7WeakEnhancer	8. K562_BroadChromHMM_8Insulator	9. K562_BroadChromHMM_9TxnTransition	10. K562_BroadChromHMM_10TxnElongatioon	11. K562_BroadChromHMM_11WeakTxn	12. K562_BroadChromHMM_12Repressed	13. K562_BroadChromHMM_13Heterochrom_lo	14. K562_BroadChromHMM_14Repetitive_CNV	15. K562_BroadChromHMM_15Repetitive_CNV	16. K562_BroadChromHMM combined	17. CD34Plus_CD34DnaseI_EIO_JCVI_0S_Neg	18. CD34Plus_CD34DnaseI_EIO_JCVI_0S_Pos	19. DNase_Clustered	20. CD34Plus_UWDNaseIHS_CD34mobilized_Hotspots_Rep1	21. CD34Plus_UWDNaseIHS_CD34mobilized_Peaks_Rep1	22. K562_UWDNaseIHS_Peaks_Rep1	23. K562_UWDNaseIHS_Peaks_Rep2	24. K562_UWDNaseIDGF_Peaks	25. NKI_LADs_laminB1Lads	26. TFBS_Clustered_ZEB1	27. TFBS_Clustered_KAP1	28. TFBS_conserved_sites	29. TS_miR0_sites	30. K562_HAIBTFBS_USF1_Peaks_Rep1	31. K562_HAIBTFBS_USF1_Peaks_Rep2	32. K562_BroadHistone_CTCF_Peaks	33. K562_BroadHistone_POL2_Peaks	34. K562_BroadHistone_H2AZ_Peaks	35. K562_BroadHistone_H3K27me3_Peaks	36. K562_BroadHistone_H3K4me2_Peaks	37. K562_BroadHistone_H3K9me1_Peaks	38. K562_BroadHistone_H3K9me3_Peaks	39. K562_BroadHistone_H3K9ac_Peaks	40. K562_HAIBMethyl450_sites_Rep1	41. K562_HAIBMethylRRBS_sites_Rep1	42. K562_HAIBMethylRRBS_sites_Rep2	43. CpG_Islands	44. vistaEnhancers	45. H3K9me2_hg19.bed	46. cancerSNV_all_hg19	47. cancerSNV_AML_hg19	48. long-range epigenetic silencing
1	1. K562_BroadChromHMM_1ActivePromoter	1	0.578119	-0.00310674	0.470073	0.274859	0.365502	0.272101	0.0388749	0.295252	0.274269	0.279541	-0.0577251	-0.328992	-0.00922456	0.00486554	0.0704467	0.0292154	0.52488	0.345565	0.706893	0.648785	0.276432	0.371877	0.393676	-0.173766	0.372817	0.205994	0.173274	0.136385	0.359	0.314126	0.262735	0.514091	0.417369	-0.0570074	0.713313	0.247879	-0.00577	0.687297	0.326139	0.234341	0.227183	0.501104	-0.0161983	-0.204191	-0.105902	-0.0488504	-0.0101952
2	2. K562_BroadChromHMM_2WeakPromoter	0.578119	1	0.112081	0.300728	0.191699	0.567487	0.332445	0.137932	0.234568	0.16419	0.288579	0.043059	-0.313188	-0.0010221	-0.00689186	0.0939795	-0.0146264	0.438479	0.368753	0.550018	0.501907	0.215879	0.290991	0.325942	-0.1689	0.318518	0.199498	0.164659	0.118312	0.28	0.239457	0.300523	0.352505	0.435817	0.0556923	0.526983	0.270964	-0.00577	0.427347	0.317211	0.257695	0.251805	0.469464	-0.0091869	-0.195029	-0.10085	-0.0431377	-0.000855113
3	3. K562_BroadChromHMM_3PoisedPromoter	-0.00310674	0.112081	1	0.00633147	-0.00809034	0.112617	0.0387854	0.158875	0.00125875	-0.0272564	-0.0258459	0.452728	-0.174073	0.0953173	0.0200833	0.0508684	-0.0433762	0.104299	0.170138	0.101016	0.0994941	0.041239	0.0533862	0.0688683	-0.0623476	0.0898313	0.0809206	0.062771	0.0310005	0.0736	0.0529131	0.195458	0.0618276	0.11363	0.368962	0.0638671	0.183586	0.0216	0.00727881	0.0847103	0.0907739	0.0884206	0.165974	0.00342585	-0.0780177	-0.0323679	-0.00711207	0.00805046
4	4. K562_BroadChromHMM_4StrongEnhancer	0.470073	0.300728	0.00633147	1	0.743636	0.352494	0.545817	0.0454528	0.384779	0.187013	0.247494	-0.05532	-0.355988	-0.00750704	0.0140591	0.0755606	-0.017296	0.342615	0.42268	0.507967	0.494306	0.362458	0.477816	0.523388	-0.161645	0.294421	0.216745	0.161076	0.10771	0.391	0.300092	0.361304	0.568947	0.52445	-0.0465675	0.705563	0.372681	0.0724	0.690958	0.322019	0.242802	0.231293	0.314094	0.000468909	-0.162477	-0.0893709	-0.0358663	-0.00281916
5	5. K562_BroadChromHMM_5StrongEnhancer	0.274859	0.191699	-0.00809034	0.743636	1	0.308825	0.660622	0.037132	0.242234	0.128408	0.290544	-0.0670559	-0.326624	-0.0137865	0.00056087	0.0821877	-0.0436087	0.188134	0.369297	0.318574	0.319839	0.296178	0.389453	0.443002	-0.138064	0.191011	0.179493	0.10428	0.072294	0.266	0.185975	0.267337	0.413547	0.501665	-0.0580011	0.500168	0.331605	0.0811	0.512801	0.217415	0.161963	0.152745	0.163133	0.00720904	-0.116973	-0.0760604	-0.0324432	0.00381023
6	6. K562_BroadChromHMM_6WeakEnhancer	0.365502	0.567487	0.112617	0.352494	0.308825	1	0.609298	0.225138	0.0968751	0.0331952	0.343146	0.0870499	-0.314607	-0.0153168	-0.0134586	0.125751	-0.0512187	0.32486	0.42852	0.429395	0.416952	0.221343	0.295132	0.340366	-0.169818	0.275219	0.217653	0.143504	0.0944091	0.281	0.214728	0.333854	0.301472	0.544111	0.11878	0.423338	0.293043	-0.000112	0.329858	0.315367	0.279298	0.272339	0.356653	-0.00173459	-0.171409	-0.0923473	-0.0375704	0.00180685
7	7. K562_BroadChromHMM_7WeakEnhancer	0.272101	0.332445	0.0387854	0.545817	0.660622	0.609298	1	0.136176	0.135161	0.0524384	0.49402	-0.0197608	-0.401521	-0.0235569	-0.0151943	0.128459	-0.0782426	0.204937	0.469055	0.336634	0.334025	0.272428	0.360907	0.418302	-0.17678	0.213676	0.216799	0.123867	0.079049	0.258	0.175967	0.288366	0.365079	0.635981	0.00441698	0.447651	0.392022	0.0554	0.417161	0.236804	0.168859	0.161056	0.184123	0.00979092	-0.138836	-0.0992971	-0.0386344	0.010563
8	8. K562_BroadChromHMM_8Insulator	0.0388749	0.137932	0.158875	0.0454528	0.037132	0.225138	0.136176	1	-0.0137262	-0.0362574	0.126932	0.318217	-0.131021	-0.00832605	-0.0220875	0.166486	-0.0658874	0.143694	0.3086	0.178258	0.218058	0.060434	0.08203	0.107131	-0.0880736	0.150221	0.0870347	0.161177	0.096084	0.118	0.0890824	0.484686	0.0975073	0.141961	0.332302	0.0659243	0.219959	-0.09	0.0241021	0.191085	0.214857	0.209489	0.206762	-0.00392057	-0.145262	-0.0511611	-0.00855599	0.0147796
9	9. K562_BroadChromHMM_9TxnTransition	0.295252	0.234568	0.00125875	0.384779	0.242234	0.0968751	0.135161	-0.0137262	1	0.349297	0.150521	-0.0506654	-0.314448	0.0332861	0.0471233	0.0634216	-0.0508811	0.201154	0.295528	0.310784	0.285946	0.179756	0.23914	0.273239	-0.146804	0.170729	0.124603	0.098167	0.101341	0.198	0.16134	0.213012	0.460146	0.15476	-0.0287603	0.390496	0.401445	0.0572	0.41456	0.231467	0.16713	0.159004	0.193458	-0.0126907	-0.14985	-0.0909463	-0.0347574	-0.00293547
10	10. K562_BroadChromHMM_10TxnElongatioon	0.274269	0.16419	-0.0272564	0.187013	0.128408	0.0331952	0.0524384	-0.0362574	0.349297	1	0.232699	-0.08753	-0.408371	-0.0172702	-0.00730473	0.0814127	-0.113125	0.110554	0.145644	0.224193	0.20812	0.114989	0.152382	0.171272	-0.167533	0.113599	0.0645152	0.109052	0.209845	0.124	0.107851	0.112242	0.420394	0.0850829	-0.0889295	0.240625	0.340718	0.0183	0.275697	0.198457	0.0994176	0.0926766	0.123166	-0.0175004	-0.203751	-0.121061	-0.0444105	-0.00290578
11	11. K562_BroadChromHMM_11WeakTxn	0.279541	0.288579	-0.0258459	0.247494	0.290544	0.343146	0.49402	0.126932	0.150521	0.232699	1	-0.096469	-0.547292	0.00555467	-0.0182601	0.143402	-0.13914	0.169798	0.337049	0.283044	0.275523	0.166951	0.220466	0.253326	-0.224435	0.186511	0.155213	0.108994	0.148139	0.17	0.127983	0.186003	0.318673	0.325757	-0.0790272	0.278311	0.390099	0.0179	0.266073	0.306442	0.223185	0.214695	0.191128	-0.0037747	-0.211774	-0.148248	-0.0615201	0.00588845
12	12. K562_BroadChromHMM_12Repressed	-0.0577251	0.043059	0.452728	-0.05532	-0.0670559	0.0870499	-0.0197608	0.318217	-0.0506654	-0.08753	-0.096469	1	-0.265321	0.0267241	-0.0172787	0.129529	-0.103995	0.0493129	0.253152	0.0580799	0.0677909	0.00384823	0.0037577	0.0159064	-0.079491	0.0596865	0.0837936	0.110202	0.0312779	0.0586	0.0416111	0.188466	0.0045294	0.0323928	0.741471	-0.0285435	0.2764	-0.0629	-0.0622631	0.0493294	0.0924289	0.0909087	0.142013	0.00553523	-0.100954	-0.0391182	0.00956036	0.0193286
13	13. K562_BroadChromHMM_13Heterochrom_lo	-0.328992	-0.313188	-0.174073	-0.355988	-0.326624	-0.314607	-0.401521	-0.131021	-0.314448	-0.408371	-0.547293	-0.265321	1	-0.101212	-0.0690448	0.484314	0.455778	-0.111582	-0.224822	-0.344718	-0.339469	-0.213307	-0.280262	-0.318808	0.452028	-0.219865	-0.126342	0.062688	-0.144676	-0.236	-0.184583	-0.295488	-0.437063	-0.327309	-0.165575	-0.378813	-0.475077	0.0836	-0.363787	-0.295216	-0.222437	-0.21255	-0.257257	0.0325956	0.645918	0.378579	0.154027	0.0303836
14	14. K562_BroadChromHMM_14Repetitive_CNV	-0.00922456	-0.0010221	0.0953173	-0.00750704	-0.0137865	-0.0153168	-0.0235569	-0.00832605	0.0332861	-0.0172702	0.00555467	0.0267241	-0.101212	1	0.443984	-0.00249533	-0.0152605	0.0115621	0.0189977	0.0121341	0.0292356	0.0461417	0.0601893	0.0715597	-0.0255932	0.0284728	0.0178763	-0.0157027	0.000330359	0.036	0.0278802	0.259205	0.186362	0.136958	0.235879	0.10813	0.252424	0.3	0.103241	0.01288	0.0395178	0.0359469	0.0343639	-0.0048256	0.0273083	0.0127036	-0.000557789	-0.0115645
15	15. K562_BroadChromHMM_15Repetitive_CNV	0.00486554	-0.00689186	0.0200833	0.0140591	0.00056087	-0.0134586	-0.0151943	-0.0220875	0.0471233	-0.00730473	-0.0182601	-0.0172787	-0.0690448	0.443984	1	-0.0142217	-0.0220379	0.0113441	0.0131756	0.031418	0.0578137	0.0931483	0.115459	0.119659	-0.0322265	0.0160317	0.00940691	-0.0194425	0.00699394	0.0564	0.0487401	0.248822	0.224935	0.126829	0.21811	0.187189	0.255451	0.354	0.138196	0.0138518	0.0285612	0.0242453	0.0279888	-0.00430888	0.147959	0.0188639	-0.0110679	-0.00850874
16	16. K562_BroadChromHMM combined	0.0704467	0.0939795	0.0508684	0.0755606	0.0821877	0.125751	0.128459	0.166486	0.0634216	0.0814127	0.143402	0.129529	0.484314	-0.00249533	-0.0142217	1	0.42342	0.229961	0.406749	0.114431	0.108368	0.0441617	0.060482	0.0749399	0.265915	0.0666981	0.137052	0.378827	0.0755351	0.0622	0.0449538	0.11701	0.103786	0.130813	0.173787	0.0943957	0.195614	0.187	0.0852186	0.0889902	0.0796886	0.0777952	0.0922167	0.0386353	0.549297	0.312159	0.143362	0.0594267
17	17. CD34Plus_CD34DnaseI_EIO_JCVI_0S_Neg	0.0292154	-0.0146264	-0.0433762	-0.017296	-0.0436087	-0.0512187	-0.0782426	-0.0658874	-0.0508811	-0.113125	-0.13914	-0.103995	0.455778	-0.0152605	-0.0220379	0.42342	1	0.235027	0.0425523	0.0137057	0.00717896	-0.0243736	-0.0309336	-0.040015	0.301129	-0.0162209	-0.0155378	0.21853	-0.0199905	-0.0223	-0.0124538	-0.0369199	-0.0491341	-0.0255643	-0.0899276	0.0076532	-0.0964856	0.154	0.0026074	-0.0496756	-0.0251169	-0.0216542	0.0306883	0.0261555	0.482106	0.27687	0.143517	0.0404658
18	18. CD34Plus_CD34DnaseI_EIO_JCVI_0S_Pos	0.52488	0.438479	0.104299	0.342615	0.188134	0.32486	0.204937	0.143694	0.201154	0.110554	0.169798	0.0493129	-0.111582	0.0115621	0.0113441	0.229961	0.235027	1	0.439928	0.636372	0.60179	0.196847	0.262557	0.287257	-0.0868696	0.349491	0.147915	0.343969	0.142946	0.288	0.249911	0.307697	0.362901	0.285595	0.0656869	0.462359	0.216508	-0.000873	0.396836	0.389567	0.436523	0.432394	0.65836	0.00527902	-0.044576	-0.0149241	0.000954159	0.0106299
19	19. DNase_Clustered	0.345565	0.368753	0.170138	0.42268	0.369297	0.42852	0.469055	0.3086	0.295528	0.145644	0.337049	0.253152	-0.224822	0.0189977	0.0131756	0.406749	0.0425523	0.439928	1	0.52891	0.515424	0.230388	0.305274	0.348679	-0.295419	0.344807	0.313008	0.428313	0.180092	0.283	0.215297	0.390807	0.418396	0.403616	0.301117	0.435704	0.470904	-0.0292	0.385873	0.37188	0.3391	0.331164	0.422152	0.0258907	-0.0596025	-0.109848	-0.00903783	0.0616243
20	20. CD34Plus_UWDNaseIHS_CD34mobilized_Hotspots_Rep1	0.706893	0.550018	0.101016	0.507967	0.318574	0.429395	0.336634	0.178258	0.310784	0.224193	0.283044	0.0580799	-0.344718	0.0121341	0.031418	0.114431	0.0137057	0.636372	0.52891	1	0.895461	0.316493	0.420278	0.460005	-0.227949	0.481995	0.245647	0.278147	0.176077	0.423	0.363775	0.401997	0.526576	0.426153	0.075613	0.644535	0.326811	-0.0252	0.583608	0.447933	0.395055	0.385218	0.623192	-0.00306514	-0.247917	-0.128053	-0.0530987	-0.013571
21	21. CD34Plus_UWDNaseIHS_CD34mobilized_Peaks_Rep1	0.648785	0.501907	0.0994941	0.494306	0.319839	0.416952	0.334025	0.218058	0.285946	0.20812	0.275523	0.0677909	-0.339469	0.0292356	0.0578137	0.108368	0.00717896	0.60179	0.515424	0.895461	1	0.372529	0.48509	0.504107	-0.224622	0.478595	0.238021	0.25665	0.170112	0.422	0.379813	0.433078	0.513275	0.408567	0.102169	0.599245	0.328721	-0.0107	0.53824	0.434546	0.388843	0.378632	0.578239	-0.00826464	-0.231853	-0.121931	-0.0538697	-0.0142665
22	22. K562_UWDNaseIHS_Peaks_Rep1	0.276432	0.215879	0.041239	0.362458	0.296178	0.221343	0.272428	0.060434	0.179756	0.114989	0.166951	0.00384823	-0.213307	0.0461417	0.0931483	0.0441617	-0.0243736	0.196847	0.230388	0.316493	0.372529	1	0.967818	0.823114	-0.107616	0.171351	0.13211	0.0899349	0.0667495	0.214	0.175009	0.218757	0.294933	0.279225	0.0276341	0.342987	0.22315	0.0441	0.322239	0.170486	0.134305	0.128771	0.19308	-0.00254011	-0.104216	-0.0467207	-0.0263317	-0.00409612
23	23. K562_UWDNaseIHS_Peaks_Rep2	0.371877	0.290991	0.0533862	0.477816	0.389453	0.295132	0.360907	0.08203	0.23914	0.152382	0.220466	0.0037577	-0.280262	0.0601893	0.115459	0.060482	-0.0309336	0.262557	0.305274	0.420278	0.48509	0.967818	1	0.901948	-0.140566	0.228382	0.176703	0.116847	0.088475	0.285	0.234792	0.290469	0.388866	0.372781	0.0347307	0.456193	0.290334	0.0582	0.429292	0.224627	0.17661	0.169321	0.256411	-0.00317999	-0.137967	-0.0653024	-0.0336178	-0.00419978
24	24. K562_UWDNaseIDGF_Peaks	0.393676	0.325942	0.0688683	0.523388	0.443002	0.340366	0.418302	0.107131	0.273239	0.171272	0.253326	0.0159064	-0.318808	0.0715597	0.119659	0.0749399	-0.040015	0.287257	0.348679	0.460005	0.504107	0.823114	0.901948	1	-0.162477	0.253554	0.194647	0.131841	0.102544	0.314	0.252739	0.326205	0.429972	0.414819	0.0498559	0.494854	0.328202	0.0633	0.462047	0.256835	0.205183	0.196715	0.284337	-0.00278058	-0.156614	-0.0749456	-0.0367139	-0.00469584
25	25. NKI_LADs_laminB1Lads	-0.173766	-0.1689	-0.0623476	-0.161645	-0.138064	-0.169818	-0.17678	-0.0880736	-0.146804	-0.167533	-0.224435	-0.079491	0.452028	-0.0255932	-0.0322265	0.265915	0.301129	-0.0868696	-0.295419	-0.227949	-0.224622	-0.107616	-0.140566	-0.162477	1	-0.144571	-0.10416	0.0210548	-0.0946861	-0.128	-0.102028	-0.153651	-0.206239	-0.147114	-0.0630856	-0.188443	-0.193914	0.0982	-0.171176	-0.186271	-0.155655	-0.14986	-0.174929	0.0168641	0.408299	0.264339	0.103143	-0.0134987
26	26. TFBS_Clustered_ZEB1	0.372817	0.318518	0.0898313	0.294421	0.191011	0.275219	0.213676	0.150221	0.170729	0.113599	0.186511	0.0596865	-0.219865	0.0284728	0.0160317	0.0666981	-0.0162209	0.349491	0.344807	0.481995	0.478595	0.171351	0.228382	0.253554	-0.144571	1	0.144056	0.138121	0.100599	0.257	0.211099	0.287819	0.31113	0.248978	0.0666458	0.354472	0.204641	-0.0272	0.304476	0.305274	0.268603	0.260688	0.356313	-0.01488	-0.166462	-0.0784513	-0.0324414	-0.00719368
27	27. TFBS_Clustered_KAP1	0.205994	0.199498	0.0809206	0.216745	0.179493	0.217653	0.216799	0.0870347	0.124603	0.0645152	0.155213	0.0837936	-0.126342	0.0178763	0.00940691	0.137052	-0.0155378	0.147915	0.313008	0.245647	0.238021	0.13211	0.176703	0.194647	-0.10416	0.144056	1	0.0955439	0.0364776	0.135	0.0984734	0.141875	0.166876	0.224223	0.0851957	0.217432	0.162749	0.0589	0.194865	0.118102	0.0761535	0.0734789	0.139695	0.0222327	-0.0449891	-0.0567357	-0.0219063	0.0246454
28	28. TFBS_conserved_sites	0.173274	0.164659	0.062771	0.161076	0.10428	0.143504	0.123867	0.161177	0.098167	0.109052	0.108994	0.110202	0.062688	-0.0157027	-0.0194425	0.378827	0.21853	0.343969	0.428313	0.278147	0.25665	0.0899349	0.116847	0.131841	0.0210548	0.138121	0.0955439	1	0.244156	0.128	0.10752	0.197413	0.187883	0.115946	0.137891	0.178587	0.210913	0.00154	0.149517	0.252924	0.271595	0.27002	0.34602	0.15572	0.169043	0.0300644	0.0765074	0.0348762
29	29. TS_miR0_sites	0.136385	0.118312	0.0310005	0.10771	0.072294	0.0944091	0.079049	0.096084	0.101341	0.209845	0.148139	0.0312779	-0.144676	0.000330359	0.00699394	0.0755351	-0.0199905	0.142946	0.180092	0.176077	0.170112	0.0667495	0.088475	0.102544	-0.0946861	0.100599	0.0364776	0.244156	1	0.0955	0.079097	0.148284	0.208503	0.0840036	0.0406893	0.130875	0.158648	-0.0261	0.123312	0.178541	0.152104	0.148705	0.175968	0.00186553	-0.0947233	-0.0617659	-0.00495069	0.00761311
30	30. K562_HAIBTFBS_USF1_Peaks_Rep1	0.359049	0.28047	0.0736219	0.390525	0.266246	0.281066	0.258094	0.117713	0.198007	0.123609	0.170077	0.0586117	-0.236192	0.0360398	0.0564295	0.0621931	-0.0223174	0.288429	0.283463	0.423335	0.422323	0.214028	0.284959	0.314165	-0.127907	0.257063	0.134897	0.127798	0.0954592	1	0.911296	0.27644	0.347865	0.309927	0.0708207	0.403253	0.238949	0.0153	0.367558	0.25879	0.231503	0.221238	0.304701	-0.00726124	-0.146399	-0.0674356	-0.0257257	-0.00812971
31	31. K562_HAIBTFBS_USF1_Peaks_Rep2	0.314126	0.239457	0.0529131	0.300092	0.185975	0.214728	0.175967	0.0890824	0.16134	0.107851	0.127983	0.0416111	-0.184583	0.0278802	0.0487401	0.0449538	-0.0124538	0.249911	0.215297	0.363775	0.379813	0.175009	0.234792	0.252739	-0.102028	0.211099	0.0984734	0.10752	0.079097	0.911	1	0.218014	0.278078	0.237321	0.052367	0.330783	0.187765	0.0101	0.29975	0.217489	0.200452	0.192837	0.268921	-0.00608373	-0.117439	-0.054242	-0.0212182	-0.00792934
32	32. K562_BroadHistone_CTCF_Peaks	0.262735	0.300523	0.195458	0.361304	0.267337	0.333854	0.288366	0.484686	0.213012	0.112242	0.186003	0.188466	-0.295488	0.259205	0.248822	0.11701	-0.0369199	0.307697	0.390807	0.401997	0.433078	0.218757	0.290469	0.326205	-0.153651	0.287819	0.141875	0.197413	0.148284	0.276	0.218014	1	0.527319	0.436573	0.340982	0.495882	0.515933	0.196	0.424405	0.307244	0.292958	0.281909	0.3298	-0.00662401	-0.0984304	-0.078934	-0.0218143	-0.00420088
33	33. K562_BroadHistone_POL2_Peaks	0.514091	0.352505	0.0618276	0.568947	0.413547	0.301472	0.365079	0.0975073	0.460146	0.420394	0.318673	0.0045294	-0.437063	0.186362	0.224935	0.103786	-0.0491341	0.362901	0.418396	0.526576	0.513275	0.294933	0.388866	0.429972	-0.206239	0.31113	0.166876	0.187883	0.208503	0.348	0.278078	0.527319	1	0.466457	0.141367	0.704399	0.623366	0.247	0.702174	0.398802	0.29901	0.286178	0.36712	-0.0124552	-0.103641	-0.112085	-0.0417348	-0.0113794
34	34. K562_BroadHistone_H2AZ_Peaks	0.417369	0.435817	0.11363	0.52445	0.501665	0.544111	0.635981	0.141961	0.15476	0.0850829	0.325757	0.0323928	-0.327309	0.136958	0.126829	0.130813	-0.0255643	0.285595	0.403616	0.426153	0.408567	0.279225	0.372781	0.414819	-0.147114	0.248978	0.224223	0.115946	0.0840036	0.31	0.237321	0.436573	0.466457	1	0.145697	0.612283	0.449729	0.211	0.567395	0.226106	0.162062	0.154197	0.259007	0.00210936	-0.0771379	-0.0840504	-0.0338223	0.00726985
35	35. K562_BroadHistone_H3K27me3_Peaks	-0.0570074	0.0556923	0.368962	-0.0465675	-0.0580011	0.11878	0.00441698	0.332302	-0.0287603	-0.0889295	-0.0790272	0.741471	-0.165575	0.235879	0.21811	0.173787	-0.0899276	0.0656869	0.301117	0.075613	0.102169	0.0276341	0.0347307	0.0498559	-0.0630856	0.0666458	0.0851957	0.137891	0.0406893	0.0708	0.052367	0.340982	0.141367	0.145697	1	0.064632	0.439628	0.122	0.0229642	0.0507648	0.100153	0.0981803	0.14786	0.00954631	0.0351432	-0.0381516	0.0123171	0.0180918
36	36. K562_BroadHistone_H3K4me2_Peaks	0.713313	0.526983	0.0638671	0.705563	0.500168	0.423338	0.447651	0.0659243	0.390496	0.240625	0.278311	-0.0285435	-0.378813	0.10813	0.187189	0.0943957	0.0076532	0.462359	0.435704	0.644535	0.599245	0.342987	0.456193	0.494854	-0.188443	0.354472	0.217432	0.178587	0.130875	0.403	0.330783	0.495882	0.704399	0.612283	0.064632	1	0.466667	0.14	0.848793	0.339302	0.242275	0.231839	0.431626	-0.00975465	-0.165608	-0.106651	-0.042053	-0.00684716
37	37. K562_BroadHistone_H3K9me1_Peaks	0.247879	0.270964	0.183586	0.372681	0.331605	0.293043	0.392022	0.219959	0.401445	0.340718	0.390099	0.2764	-0.475077	0.252424	0.255451	0.195614	-0.0964856	0.216508	0.470904	0.326811	0.328721	0.22315	0.290334	0.328202	-0.193914	0.204641	0.162749	0.210913	0.158648	0.239	0.187765	0.515933	0.623366	0.449729	0.439628	0.466667	1	0.286	0.462801	0.270075	0.214948	0.204252	0.23473	0.00261148	-0.0193159	-0.110059	-0.0254173	0.0111738
38	38. K562_BroadHistone_H3K9me3_Peaks	-0.00576582	-0.00576579	0.0216018	0.0723999	0.081126	-0.000111798	0.0554158	-0.0900367	0.057175	0.0183319	0.0178877	-0.0629483	0.0835935	0.299647	0.35442	0.187496	0.153599	-0.000873142	-0.0291571	-0.0251927	-0.0107149	0.0440753	0.0581998	0.0632978	0.0982266	-0.0271637	0.0589278	0.00153598	-0.0260846	0.0153	0.0101065	0.196305	0.247444	0.210659	0.122059	0.140119	0.286057	1	0.181215	-0.0423603	-0.0422264	-0.0426061	-0.0519469	0.00342462	0.430841	0.134354	0.0424414	0.0104183
39	39. K562_BroadHistone_H3K9ac_Peaks	0.687297	0.427347	0.00727881	0.690958	0.512801	0.329858	0.417161	0.0241021	0.41456	0.275697	0.266073	-0.0622631	-0.363787	0.103241	0.138196	0.0852186	0.0026074	0.396836	0.385873	0.583608	0.53824	0.322239	0.429292	0.462047	-0.171176	0.304476	0.194865	0.149517	0.123312	0.368	0.29975	0.424405	0.702174	0.567395	0.0229642	0.848793	0.462801	0.181	1	0.286603	0.186926	0.177801	0.355475	-0.00838721	-0.120254	-0.0960151	-0.0383899	-0.00398847
40	40. K562_HAIBMethyl450_sites_Rep1	0.326139	0.317211	0.0847103	0.322019	0.217415	0.315367	0.236804	0.191085	0.231467	0.198457	0.306442	0.0493294	-0.295216	0.01288	0.0138518	0.0889902	-0.0496756	0.389567	0.37188	0.447933	0.434546	0.170486	0.224627	0.256835	-0.186271	0.305274	0.118102	0.252924	0.178541	0.259	0.217489	0.307244	0.398802	0.226106	0.0507648	0.339302	0.270075	-0.0424	0.286603	1	0.734176	0.722418	0.614023	-0.00469821	-0.22098	-0.100984	-0.0324409	-0.0191098
41	41. K562_HAIBMethylRRBS_sites_Rep1	0.234341	0.257695	0.0907739	0.242802	0.161963	0.279298	0.168859	0.214857	0.16713	0.0994176	0.223185	0.0924289	-0.222437	0.0395178	0.0285612	0.0796886	-0.0251169	0.436523	0.3391	0.395055	0.388843	0.134305	0.17661	0.205183	-0.155655	0.268603	0.0761535	0.271595	0.152104	0.232	0.200452	0.292958	0.29901	0.162062	0.100153	0.242275	0.214948	-0.0422	0.186926	0.734176	1	0.993611	0.738674	0.00404935	-0.196653	-0.0752254	-0.0221526	-0.0208588
42	42. K562_HAIBMethylRRBS_sites_Rep2	0.227183	0.251805	0.0884206	0.231293	0.152745	0.272339	0.161056	0.209489	0.159004	0.0926766	0.214695	0.0909087	-0.21255	0.0359469	0.0242453	0.0777952	-0.0216542	0.432394	0.331164	0.385218	0.378632	0.128771	0.169321	0.196715	-0.14986	0.260688	0.0734789	0.27002	0.148705	0.221	0.192837	0.281909	0.286178	0.154197	0.0981803	0.231839	0.204252	-0.0426	0.177801	0.722418	0.993611	1	0.737947	0.00454408	-0.189799	-0.0730442	-0.021789	-0.0204527
43	43. CpG_Islands	0.501104	0.469464	0.165974	0.314094	0.163133	0.356653	0.184123	0.206762	0.193458	0.123166	0.191128	0.142013	-0.257257	0.0343639	0.0279888	0.0922167	0.0306883	0.65836	0.422152	0.623192	0.578239	0.19308	0.256411	0.284337	-0.174929	0.356313	0.139695	0.34602	0.175968	0.305	0.268921	0.3298	0.36712	0.259007	0.14786	0.431626	0.23473	-0.0519	0.355475	0.614023	0.738674	0.737947	1	0.00700382	-0.216561	-0.0931232	-0.0275603	-0.0120034
44	44. vistaEnhancers	-0.0161983	-0.0091869	0.00342585	0.000468909	0.00720904	-0.00173459	0.00979092	-0.00392057	-0.0126907	-0.0175004	-0.0037747	0.00553523	0.0325956	-0.0048256	-0.00430888	0.0386353	0.0261555	0.00527902	0.0258907	-0.00306514	-0.00826464	-0.00254011	-0.00317999	-0.00278058	0.0168641	-0.01488	0.0222327	0.15572	0.00186553	-0.00726	-0.00608373	-0.00662401	-0.0124552	0.00210936	0.00954631	-0.00975465	0.00261148	0.00342	-0.00838721	-0.00469821	0.00404935	0.00454408	0.00700382	1	0.0427034	0.010875	0.00785887	0.00690227
45	45. H3K9me2_hg19.bed	-0.204191	-0.195029	-0.0780177	-0.162477	-0.116973	-0.171409	-0.138836	-0.145262	-0.14985	-0.203751	-0.211774	-0.100954	0.645918	0.0273083	0.147959	0.549297	0.482106	-0.044576	-0.0596025	-0.247917	-0.231853	-0.104216	-0.137967	-0.156614	0.408299	-0.166462	-0.0449891	0.169043	-0.0947233	-0.146	-0.117439	-0.0984304	-0.103641	-0.0771379	0.0351432	-0.165608	-0.0193159	0.431	-0.120254	-0.22098	-0.196653	-0.189799	-0.216561	0.0427034	1	0.365262	0.160742	0.0343104
46	46. cancerSNV_all_hg19	-0.105902	-0.10085	-0.0323679	-0.0893709	-0.0760604	-0.0923473	-0.0992971	-0.0511611	-0.0909463	-0.121061	-0.148248	-0.0391182	0.378579	0.0127036	0.0188639	0.312159	0.27687	-0.0149241	-0.109848	-0.128053	-0.121931	-0.0467207	-0.0653024	-0.0749456	0.264339	-0.0784513	-0.0567357	0.0300644	-0.0617659	-0.0674	-0.054242	-0.078934	-0.112085	-0.0840504	-0.0381516	-0.106651	-0.110059	0.134	-0.0960151	-0.100984	-0.0752254	-0.0730442	-0.0931232	0.010875	0.365262	1	0.378471	0.00402079
47	47. cancerSNV_AML_hg19	-0.0488504	-0.0431377	-0.00711207	-0.0358663	-0.0324432	-0.0375704	-0.0386344	-0.00855599	-0.0347574	-0.0444105	-0.0615201	0.00956036	0.154027	-0.000557789	-0.0110679	0.143362	0.143517	0.000954159	-0.00903783	-0.0530987	-0.0538697	-0.0263317	-0.0336178	-0.0367139	0.103143	-0.0324414	-0.0219063	0.0765074	-0.00495069	-0.0257	-0.0212182	-0.0218143	-0.0417348	-0.0338223	0.0123171	-0.042053	-0.0254173	0.0424	-0.0383899	-0.0324409	-0.0221526	-0.021789	-0.0275603	0.00785887	0.160742	0.378471	1	-0.000151699
48	48. long-range epigenetic silencing	-0.0101952	-0.000855113	0.00805046	-0.00281916	0.00381023	0.00180685	0.010563	0.0147796	-0.00293547	-0.00290578	0.00588845	0.0193286	0.0303836	-0.0115645	-0.00850874	0.0594267	0.0404658	0.0106299	0.0616243	-0.013571	-0.0142665	-0.00409612	-0.00419978	-0.00469584	-0.0134987	-0.00719368	0.0246454	0.0348762	0.00761311	-0.00813	-0.00792934	-0.00420088	-0.0113794	0.00726985	0.0180918	-0.00684716	0.0111738	0.0104	-0.00398847	-0.0191098	-0.0208588	-0.0204527	-0.0120034	0.00690227	0.0343104	0.00402079	-0.000151699	1
49	49. numGenes_NOTlenHit	0.382541	0.313482	0.0683981	0.267794	0.17771	0.239058	0.196688	0.179002	0.207519	0.268587	0.293815	0.0651769	-0.255127	0.00744177	0.0128695	0.160497	-0.0288793	0.336756	0.366229	0.424111	0.417842	0.167813	0.223382	0.252618	-0.172411	0.261722	0.136698	0.280192	0.242246	0.228	0.197186	0.261627	0.358893	0.209355	0.0745154	0.350221	0.272125	-0.0352	0.312174	0.339667	0.288585	0.281315	0.384216	-0.0127007	-0.176248	-0.117527	-0.0208026	0.0132956
50	50. AML Translocations_Insertions	0.0145164	0.00665876	-0.00180141	0.0170592	0.0181495	0.00742547	0.0314062	-0.00393575	0.0263713	0.0394422	0.0118521	-0.00357971	-0.0185485	0.0165643	0.0223496	0.0144451	-0.0092544	0.0109391	0.0459788	0.0281075	0.026299	0.00858645	0.0121589	0.0125455	-0.0097321	0.0166419	0.00591501	0.050574	0.018474	1.57e-05	0.00052754	0.0168535	0.0208148	0.01981	0.0110533	0.0299782	0.0404439	0.00342	0.0166636	0.00855962	0.0103582	0.0102737	0.0101899	0.013624	-0.00624633	-0.000570585	0.0138594	-0.00662374
51	51. K562 Mnase accessibility (Mieczkowsk et al.)i	0.240312	0.215927	-0.0789032	0.227421	0.258309	0.212995	0.340732	-0.0257532	0.133186	0.238637	0.378043	-0.150188	-0.245905	-0.22419	-0.2251	0.034161	-0.0900647	0.0419614	0.144627	0.120901	0.0937736	0.0969268	0.131844	0.140405	-0.11194	0.0263222	0.108306	-0.00236032	0.0484803	0.0348484	0.0170917	-0.0749329	0.115118	0.306831	-0.154218	0.193779	0.137345	-0.0564474	0.242344	-0.0202221	-0.130197	-0.12333	-0.0186832	0.00665101	-0.133041	-0.136632	-0.0673124	0.0352851
52	1_Granulocyte female input DNA	0.177089	0.228285	0.209078	0.254244	0.216143	0.33	0.298209	0.418872	0.175	0.122438	0.219929	0.459603	-0.306421	0.0514002	0.0281223	0.23259	-0.143312	0.223866	0.527145	0.348214	0.365281	0.161882	0.210725	0.252	-0.187723	0.257	0.181	0.225602	0.145981	0.251776	0.193154	0.382438	0.308372	0.24018	0.485737	0.252161	0.413325	-0.139	0.189276	0.301116	0.305811	0.293682	0.317099	-0.00482	-0.187017	-0.0881052	-0.00182607	-0.0146
53	2_K562 input DNA	0.157316	0.211393	0.249055	0.270936	0.220671	0.298	0.290917	0.366625	0.236	0.174513	0.209536	0.471014	-0.348867	0.248481	0.187632	0.231313	-0.134784	0.192969	0.483616	0.314031	0.329274	0.19083	0.248003	0.29	-0.156862	0.229	0.194	0.206606	0.13647	0.259241	0.197203	0.44571	0.375115	0.296192	0.523505	0.293821	0.527553	0.0184	0.242241	0.253404	0.25719	0.24478	0.268645	-0.00667	-0.154566	-0.0890289	-0.00672725	-5.31e-05
54	3_Granulocyte female ChIP H3K9me2	-0.20029	-0.184537	-0.0420267	-0.174561	-0.146748	-0.14	-0.179862	-0.084606	-0.179	-0.227536	-0.25976	0.00612686	0.452487	0.0123075	0.0633098	0.26936	0.270046	-0.120418	-0.167324	-0.252152	-0.235383	-0.103196	-0.139038	-0.158	0.309626	-0.153	-0.0277	0.00231896	-0.111565	-0.119472	-0.0941614	-0.143423	-0.184656	-0.146248	0.0729733	-0.196893	-0.127802	0.157	-0.185141	-0.174803	-0.127781	-0.122848	-0.153254	0.0154	0.561061	0.259508	0.125409	-0.00944
55	4_K562 ChIP H3K9me2	-0.213589	-0.187062	0.0181242	-0.178479	-0.162604	-0.159	-0.204378	-0.000767857	-0.167	-0.213318	-0.275008	0.0920562	0.432873	0.130095	0.118031	0.305021	0.269664	-0.0905153	-0.100174	-0.215949	-0.198931	-0.0936262	-0.127114	-0.147	0.29229	-0.137	0.00196	0.0260533	-0.100421	-0.114036	-0.0919949	-0.0456652	-0.148558	-0.112378	0.155294	-0.182473	-0.0422249	0.337	-0.161537	-0.184968	-0.139124	-0.134271	-0.158489	0.0121	0.525867	0.221338	0.10176	0.0396
56	5_AML 7 ChIP H3K9me2	-0.171431	-0.120583	0.0151548	-0.0784019	-0.0149759	-0.00642	0.0455866	-0.0260695	-0.13	-0.210676	-0.110081	0.134973	0.354591	-0.00345175	0.0245726	0.395068	0.189852	-0.0791126	0.141016	-0.165322	-0.159998	-0.0506139	-0.0700156	-0.0763	0.236226	-0.102	0.0484	0.129986	-0.0791045	-0.0753802	-0.0720309	-0.0988081	-0.121484	0.0202245	0.228061	-0.111701	0.0507944	0.0684	-0.109469	-0.176188	-0.160203	-0.15504	-0.161196	0.0273	0.513167	0.157312	0.0853046	0.0322
57	6_AML 8 ChIP H3K9me2	-0.205051	-0.167047	-0.0160342	-0.121885	-0.0633445	-0.0789986	-0.0299559	-0.0652931	-0.145525	-0.226478	-0.176816	0.0743861	0.429637	-0.00905232	0.0482046	0.381703	0.289309	-0.0882738	0.0527424	-0.227087	-0.221629	-0.0787257	-0.10708	-0.12026	0.314517	-0.139735	-0.00723749	0.148048	-0.0892998	-0.11	-0.0952043	-0.118674	-0.143719	-0.0420018	0.175416	-0.152414	0.00885934	0.129	-0.140718	-0.210583	-0.186905	-0.180706	-0.194304	0.0290962	0.625384	0.206229	0.118258	0.0286269
58	7_AML 9 ChIP H3K9me2	-0.196325	-0.161223	-0.0030905	-0.142967	-0.0995239	-0.0854226	-0.0853062	-0.000208983	-0.160426	-0.21397	-0.201588	0.11307	0.371501	0.00357336	0.0694703	0.297444	0.220686	-0.104564	-0.0107948	-0.229661	-0.216815	-0.0829418	-0.112749	-0.125715	0.279038	-0.135167	-0.00672229	0.0865129	-0.0825794	-0.0987	-0.0829076	-0.068927	-0.126868	-0.062946	0.224987	-0.156779	0.0136798	0.127	-0.147301	-0.183005	-0.146078	-0.141093	-0.158147	0.02348	0.544689	0.184372	0.104466	0.0162918
59	8_AML 10 ChIP H3K9me2	-0.215517	-0.176302	-0.00293164	-0.134175	-0.0786991	-0.0818	-0.0522782	-0.036775	-0.168	-0.24114	-0.201911	0.119125	0.429306	-0.000196408	0.0458038	0.375855	0.268406	-0.108061	0.0215283	-0.237544	-0.227469	-0.0837	-0.113926	-0.127	0.317909	-0.141	-0.0107	0.12186	-0.0976154	-0.103695	-0.090182	-0.113608	-0.159857	-0.0575142	0.209414	-0.16825	-0.0100601	0.114	-0.160146	-0.203661	-0.171775	-0.166213	-0.185972	0.0263	0.595325	0.222081	0.128465	0.0182
60	9_AML 11 ChIP H3K9me2	-0.209238	-0.181971	-0.00755857	-0.152049	-0.107794	-0.108	-0.106261	-0.0416383	-0.168	-0.222366	-0.209394	0.110823	0.399935	0.00415311	0.0551421	0.316896	0.257985	-0.109137	-0.0667328	-0.243987	-0.232209	-0.0913011	-0.124327	-0.139	0.296298	-0.143	-0.0317	0.0599109	-0.0953173	-0.107227	-0.0888077	-0.106575	-0.150227	-0.0937013	0.191094	-0.175607	-0.0221347	0.13	-0.16595	-0.174953	-0.138977	-0.134685	-0.163464	0.0202	0.565944	0.237031	0.131321	-0.00972
61	10_AML 12 ChIP H3K9me2	-0.172096	-0.135854	-0.00299223	-0.104894	-0.0572635	-0.0477	-0.0260818	0.000875915	-0.137	-0.2023	-0.161609	0.111573	0.355864	0.00190905	0.0733518	0.33246	0.232643	-0.079039	0.0488701	-0.184529	-0.174002	-0.0656068	-0.0889785	-0.0979	0.264479	-0.106	0.00773	0.119977	-0.0732663	-0.0790648	-0.0675323	-0.0566789	-0.101444	-0.0265505	0.224682	-0.121467	0.0394429	0.124	-0.11811	-0.165537	-0.140444	-0.135886	-0.142092	0.0198	0.546421	0.188588	0.114311	0.0123
62	11_AML 13 ChIP H3K9me2	-0.245305	-0.23369	-0.0760366	-0.198675	-0.152804	-0.184	-0.180502	-0.174588	-0.204	-0.268513	-0.292714	-0.071121	0.577589	0.000706475	0.0332159	0.342458	0.370065	-0.134769	-0.19088	-0.306103	-0.299009	-0.126596	-0.169925	-0.193	0.394991	-0.193	-0.0623	0.026334	-0.136704	-0.159726	-0.129835	-0.211108	-0.238559	-0.159828	-0.0144122	-0.235379	-0.189287	0.193	-0.215529	-0.24775	-0.206333	-0.199522	-0.238901	0.0267	0.672588	0.317745	0.143216	0.000357
63	12_AML 14 ChIP H3K9me2	-0.217298	-0.205729	-0.0695613	-0.180113	-0.136993	-0.16	-0.161672	-0.170818	-0.186	-0.242196	-0.25745	-0.0728106	0.520425	0.00453062	0.0498876	0.308744	0.291927	-0.130997	-0.202554	-0.275552	-0.268682	-0.112974	-0.152126	-0.174	0.346093	-0.173	-0.0552	-0.0423938	-0.127204	-0.143065	-0.116421	-0.189181	-0.206693	-0.133824	-0.0145556	-0.206762	-0.168108	0.215	-0.187483	-0.224034	-0.189926	-0.183522	-0.216274	0.0113	0.618753	0.3058	0.124963	-0.0106
64	13_AML 15 ChIP H3K9me2	-0.242193	-0.197115	-0.0152968	-0.160092	-0.0940144	-0.112	-0.0677476	-0.0539976	-0.175	-0.253796	-0.20181	0.0856813	0.524558	-0.00388477	0.0313911	0.475849	0.352853	-0.103371	0.0204245	-0.282891	-0.274517	-0.0999873	-0.134752	-0.151	0.363589	-0.172	-0.0246	0.143076	-0.100468	-0.134179	-0.11512	-0.138444	-0.189316	-0.0688399	0.170794	-0.192738	-0.0299575	0.153	-0.177518	-0.250011	-0.220706	-0.213183	-0.227423	0.0345	0.66222	0.266533	0.13405	0.0371
65	14_AML 16 ChIP H3K9me2	-0.181031	-0.159346	-0.0251698	-0.139312	-0.103589	-0.0964	-0.11272	-0.0831202	-0.155	-0.204744	-0.203891	0.0357668	0.378892	0.021946	0.0859856	0.258441	0.218261	-0.112305	-0.116702	-0.218937	-0.206817	-0.0825604	-0.112734	-0.127	0.270247	-0.133	-0.0148	-0.0152	-0.0976857	-0.100301	-0.0823103	-0.115722	-0.137043	-0.0938391	0.111305	-0.157099	-0.0615145	0.176	-0.147958	-0.16645	-0.133601	-0.12943	-0.156591	0.0129	0.52963	0.222701	0.102422	-0.01
66	15_Granulocyte male ChIP H3K9me2	-0.196358	-0.172437	-0.0317053	-0.168058	-0.140212	-0.127563	-0.166817	-0.0526712	-0.169623	-0.217935	-0.246489	0.0316889	0.406598	0.0260962	0.0626386	0.240577	0.245052	-0.120564	-0.141543	-0.245398	-0.2259	-0.100124	-0.134087	-0.152162	0.297002	-0.146738	-0.031864	0.037402	-0.102829	-0.115	-0.0893224	-0.128693	-0.181471	-0.140695	0.0986366	-0.188933	-0.103412	0.0967	-0.181985	-0.161803	-0.117411	-0.112654	-0.137204	0.0174551	0.521703	0.229669	0.119331	-0.00510235
67	16_Granulocyte male ChIP H3 C-tail	0.128109	0.200952	0.217544	0.201101	0.167852	0.305516	0.245438	0.448327	0.138376	0.0753068	0.176275	0.486018	-0.231419	0.0740185	0.0520454	0.28311	-0.120945	0.209053	0.497878	0.288734	0.308282	0.130879	0.171122	0.208234	-0.132501	0.220975	0.165189	0.273152	0.128857	0.225	0.175203	0.37566	0.268383	0.198212	0.523373	0.201155	0.401603	-0.123	0.13771	0.336858	0.360074	0.348751	0.348505	0.000930815	-0.110272	-0.0542823	0.0177627	-0.00929558
68	17_CD34+ exp1 DNA	0.194289	0.244713	0.209256	0.261491	0.213318	0.339639	0.289533	0.410676	0.184329	0.129099	0.228953	0.443866	-0.319393	0.0642257	0.0550265	0.218422	-0.165506	0.245491	0.512786	0.365813	0.382484	0.166186	0.216568	0.257249	-0.199284	0.269709	0.18695	0.219085	0.142674	0.261	0.204584	0.386234	0.324074	0.239445	0.4757	0.264536	0.416355	-0.125	0.198434	0.376049	0.382245	0.369678	0.379527	-0.00728131	-0.198426	-0.0962583	-0.00952762	-0.0147786
69	18_K562-Rep2 ChIP H3K9me2	-0.173803	-0.141605	0.102958	-0.158676	-0.167861	-0.124676	-0.210436	0.044892	-0.115529	-0.163663	-0.238194	0.217579	0.299845	0.220731	0.186535	0.268378	0.200832	-0.0454842	-0.0304436	-0.140753	-0.119181	-0.0636696	-0.0870603	-0.100105	0.201791	-0.0823177	0.0337054	0.0216494	-0.0689718	-0.0649	-0.048238	0.03145	-0.074287	-0.108409	0.263018	-0.126755	0.0434751	0.334	-0.124152	-0.0740348	-0.0280484	-0.0260527	-0.0513679	0.00573159	0.400976	0.176739	0.0802598	0.0132674
70	19_ K562-UNC ChIP H3K9me2	-0.156965	-0.170913	-0.0582774	-0.165668	-0.171069	-0.202128	-0.25553	-0.15047	-0.121715	-0.155265	-0.239668	-0.149188	0.446348	0.142729	0.115361	0.220554	0.304378	-0.0471859	-0.224993	-0.171607	-0.158251	-0.0913915	-0.121395	-0.14331	0.235878	-0.109353	-0.0347397	-0.0462462	-0.0943106	-0.11	-0.0800299	-0.105855	-0.127346	-0.194223	-0.14684	-0.158509	-0.193133	0.445	-0.138843	-0.0776049	-0.0296769	-0.0264254	-0.0752642	0.00327028	0.447151	0.259595	0.0920477	0.00222294
71	20_CD34+ Rep1 ChIP H3K9me2	-0.173825	-0.127042	0.0448283	-0.114739	-0.0789219	-0.0338712	-0.0581041	0.0525601	-0.140585	-0.201861	-0.163901	0.219414	0.280643	0.0271713	0.0677356	0.284851	0.167279	-0.0931439	0.0111768	-0.193215	-0.169755	-0.0626269	-0.0848768	-0.0936338	0.215732	-0.0987357	0.00997563	0.0519859	-0.072277	-0.0563	-0.0472151	-0.0428544	-0.107795	-0.0585555	0.285755	-0.133937	0.0361271	0.0478	-0.141596	-0.0963791	-0.0564753	-0.0544873	-0.0829836	0.00914532	0.425785	0.179723	0.107372	-0.00409294
72	21_CD34+ Rep2 ChIP H3K9me2	-0.166615	-0.117665	0.0585993	-0.107745	-0.0767538	-0.0233316	-0.0601952	0.0831135	-0.129544	-0.190709	-0.153002	0.249992	0.235725	0.0365891	0.0680561	0.256644	0.132991	-0.0861103	0.0125664	-0.176127	-0.148488	-0.0558311	-0.0766059	-0.0843079	0.182901	-0.0834754	0.00605509	0.0449047	-0.0605421	-0.0426	-0.0343088	-0.0164969	-0.0867922	-0.0602305	0.3122	-0.124311	0.0593175	0.0331	-0.134383	-0.0530356	-0.00444201	-0.00381962	-0.0435032	0.00716063	0.366815	0.168942	0.103183	-0.00867027
73	22_CD34+ exp2 DNA	0.212347	0.261906	0.213525	0.277559	0.225423	0.354513	0.306271	0.422644	0.203262	0.150705	0.249997	0.448521	-0.351607	0.0746056	0.0566459	0.211413	-0.180393	0.260206	0.533459	0.390389	0.406841	0.175336	0.229399	0.272173	-0.218983	0.283719	0.193231	0.223678	0.152056	0.275	0.216642	0.405759	0.346233	0.255416	0.479233	0.284404	0.43618	-0.121	0.217344	0.393943	0.396702	0.383694	0.396947	-0.00701704	-0.229227	-0.11	-0.0173499	-0.014633
74	23_ granulocyte male input DNA	0.093853	0.168721	0.193295	0.186972	0.168972	0.286421	0.254666	0.422117	0.118281	0.0414244	0.153468	0.440954	-0.0647262	0.0621909	0.0459567	0.458723	0.0289532	0.220094	0.550335	0.250154	0.269443	0.116613	0.152296	0.18663	-0.0304842	0.19328	0.176451	0.335293	0.114869	0.19	0.142767	0.34569	0.237455	0.205523	0.497621	0.181476	0.391196	-0.0772	0.120632	0.272368	0.279721	0.270337	0.271792	0.00984414	0.0880081	0.0206743	0.0491752	0.0136369
75	24_K562 input DNA rep2	0.205881	0.254941	0.265369	0.290644	0.211789	0.320141	0.25032	0.379604	0.251541	0.139676	0.22784	0.431862	-0.373918	0.334568	0.273303	0.184487	-0.124479	0.303958	0.459683	0.39398	0.410808	0.200846	0.263969	0.309061	-0.210877	0.297245	0.153817	0.226952	0.151473	0.307	0.247599	0.535926	0.441058	0.290644	0.48596	0.347671	0.523097	0.0584	0.276779	0.471232	0.527499	0.50814	0.462829	-0.00773585	-0.223023	-0.0795218	-0.00802826	-0.0203038
76	25_AML 8 ChIP H3K9me2	-0.169582	-0.116692	0.0488879	-0.0877972	-0.0414717	-0.0151146	-0.000569219	0.037279	-0.121415	-0.204157	-0.145035	0.225268	0.284197	0.00616261	0.0399346	0.321943	0.194429	-0.0643822	0.103256	-0.168982	-0.157487	-0.0512265	-0.0714847	-0.0768679	0.230106	-0.0923269	0.0149046	0.135437	-0.0617837	-0.0565	-0.0521905	-0.0480949	-0.100273	-0.0220504	0.303425	-0.112796	0.0733448	0.0244	-0.119546	-0.117501	-0.0861767	-0.0827037	-0.0900565	0.0236602	0.451131	0.163834	0.109719	0.013027
77	26_AML 8 input DNA	0.161413	0.217356	0.204214	0.235924	0.19214	0.317641	0.26675	0.413411	0.158504	0.0959308	0.191818	0.441864	-0.262477	0.0593391	0.0497682	0.242446	-0.121618	0.234703	0.504148	0.324945	0.341004	0.15006	0.194147	0.231198	-0.155754	0.246485	0.175381	0.238952	0.133203	0.238	0.184903	0.370276	0.292379	0.217119	0.482304	0.234982	0.398492	-0.132	0.168131	0.349164	0.358918	0.347284	0.354378	-0.00536271	-0.141145	-0.0751607	0.00289853	-0.00739173
78	27_AML 13 input DNA	0.180126	0.236122	0.217711	0.254133	0.203019	0.334979	0.275521	0.431413	0.174138	0.102267	0.207673	0.460483	-0.306765	0.0784104	0.0529517	0.215545	-0.137679	0.259299	0.510218	0.359624	0.37848	0.159723	0.2083	0.248632	-0.186634	0.268627	0.170596	0.235952	0.142818	0.261	0.204727	0.404326	0.319287	0.227563	0.487703	0.256561	0.41237	-0.128	0.186616	0.388256	0.404233	0.391135	0.393868	-0.00581924	-0.189444	-0.0844716	-0.0036228	-0.0139798
79	28_Granulocyte male ChIP H3K4me2	0.572119	0.485425	0.111788	0.480407	0.309488	0.399541	0.328955	0.167042	0.316398	0.188771	0.267687	0.0677343	-0.336003	0.0199295	0.0447426	0.091428	-0.0111675	0.550436	0.523563	0.73985	0.707062	0.260643	0.345808	0.385321	-0.221993	0.470348	0.201156	0.235966	0.164824	0.361	0.303297	0.375616	0.476772	0.376214	0.0810781	0.567865	0.320414	-0.025	0.487881	0.442332	0.391828	0.381023	0.553887	-0.0151298	-0.239339	-0.126948	-0.0563765	-0.0124277
80	29_K562 ChIP H3 C-tail	0.0911413	0.150374	0.265247	0.173749	0.105017	0.214241	0.132404	0.356152	0.176667	0.0880226	0.0968565	0.492799	-0.26555	0.324644	0.261011	0.195156	-0.0944272	0.197517	0.380213	0.265201	0.290376	0.139443	0.181559	0.214714	-0.130161	0.210986	0.144858	0.186141	0.103024	0.227	0.182794	0.445143	0.333402	0.188968	0.566811	0.215069	0.493769	0.126	0.165966	0.318779	0.363796	0.350377	0.327022	-0.00571308	-0.0760421	-0.0428638	0.00898308	-0.0114927
81	30_K562-UNC input DNA	0.160449	0.220976	0.276174	0.291322	0.225882	0.302461	0.286612	0.360091	0.264376	0.180231	0.223768	0.474464	-0.360996	0.344146	0.286938	0.251959	-0.103726	0.218604	0.469077	0.319999	0.338558	0.19995	0.262039	0.305558	-0.153325	0.237726	0.196945	0.205843	0.129669	0.273	0.211412	0.50393	0.437387	0.333113	0.54627	0.329432	0.610075	0.177	0.27947	0.330044	0.330143	0.315914	0.310246	-0.00908258	-0.0954193	-0.0670786	-0.00629622	0.000684671
82	31_AML 10 ChIP H3K9me2	-0.147673	-0.0907582	0.0849035	-0.0758312	-0.0403668	0.0133241	-0.00436153	0.109596	-0.111018	-0.181532	-0.116584	0.318593	0.202673	0.0300476	0.0255842	0.301575	0.124931	-0.0557041	0.105071	-0.133402	-0.107986	-0.0386579	-0.0532594	-0.057497	0.165101	-0.0606335	0.0212084	0.105172	-0.0449588	-0.0192	-0.017541	-0.000119809	-0.0702975	-0.0211554	0.375132	-0.0965371	0.114478	-0.0106	-0.109276	-0.0454474	-0.00381248	-0.00312724	-0.0216724	0.0196167	0.330193	0.153125	0.10526	-0.0018028
83	32_AML 11 ChIP H3K9me3	-0.0938672	-0.0762238	-0.00689215	-0.11004	-0.102167	-0.069548	-0.135669	-0.0311417	-0.10043	-0.0998522	-0.112486	0.0325117	0.193884	0.0656819	0.117038	0.122621	0.0962648	-0.0822105	-0.173104	-0.129695	-0.115422	-0.0591216	-0.0795778	-0.0909073	0.125444	-0.080991	0.0387835	-0.092785	-0.062093	-0.0685	-0.0535707	-0.0713805	-0.0889168	-0.108744	0.061584	-0.107836	-0.0582498	0.122	-0.109676	-0.0396845	-0.0187129	-0.0167911	-0.0229579	0.000490936	0.271314	0.163817	0.067224	-0.0340532
84	33_AML 11 ChIP H3K9me2	-0.154844	-0.115377	0.0537138	-0.108712	-0.077762	-0.0375882	-0.0657849	0.0550361	-0.122082	-0.176892	-0.126619	0.248786	0.249294	0.0284578	0.0188167	0.295805	0.166083	-0.0666544	0.00382703	-0.164862	-0.148553	-0.0604375	-0.0822179	-0.0897187	0.1809	-0.0850915	0.00287843	0.0450581	-0.0608306	-0.0483	-0.0405711	-0.0509316	-0.105087	-0.0718976	0.285458	-0.126661	0.0436049	0.00893	-0.133914	-0.0478258	-0.00941024	-0.00890849	-0.0403144	0.0151765	0.344195	0.192375	0.114777	-0.0166324
85	34-AML 11 Input DNA	0.185758	0.241753	0.223099	0.258626	0.210699	0.34268	0.279974	0.444042	0.180012	0.113331	0.234673	0.466026	-0.306577	0.0882452	0.097376	0.251233	-0.127829	0.271253	0.526407	0.370658	0.393443	0.16259	0.212504	0.254276	-0.194906	0.284267	0.170605	0.245017	0.150147	0.267	0.21036	0.437601	0.357149	0.240347	0.504607	0.268349	0.459963	-0.0691	0.201016	0.416716	0.435673	0.420942	0.406907	-0.00651921	-0.14402	-0.0727184	-0.00118668	-0.015466
86	35_K562 H3K9me3 ChIP	-0.127967	-0.0752856	0.147299	-0.0898119	-0.106506	-0.0620145	-0.115007	-0.00289073	-0.0365483	-0.0951565	-0.158658	0.235665	0.205162	0.267065	0.199646	0.281937	0.176858	-0.0367414	-0.058352	-0.104813	-0.0902699	-0.0221478	-0.0278584	-0.0312403	0.165102	-0.0639158	0.0538087	-0.0522267	-0.0661567	-0.0301	-0.0257934	0.0661526	-0.0107996	0.00442917	0.23139	-0.0572483	0.0888096	0.523	-0.0465552	-0.0964645	-0.0761202	-0.0744055	-0.072991	-0.00672906	0.326314	0.191182	0.0603374	0.0204009
87	36_Granulocyte female ChIP H3K9me2 Rep.2	-0.112589	-0.0706275	0.039888	-0.0900876	-0.0818079	-0.0107295	-0.0957057	0.0613301	-0.11107	-0.16618	-0.141809	0.165875	0.228671	0.0502545	0.0393685	0.215207	0.141553	-0.0320695	-0.0462556	-0.110591	-0.0828755	-0.045746	-0.0617418	-0.0676711	0.145497	-0.0527992	0.0121504	0.0131498	-0.0574712	-0.0208	-0.0111779	-0.0254153	-0.0845033	-0.0816171	0.19965	-0.105023	-0.011476	0.0344	-0.116999	0.0253883	0.0951488	0.0947272	0.0587356	0.0077556	0.28899	0.182815	0.0967281	-0.0217519
88	37_AML 13 ChIP H3K9me2	-0.181594	-0.154699	-0.00821926	-0.141783	-0.108661	-0.0884542	-0.116092	-0.0684848	-0.163586	-0.226691	-0.216044	0.0804324	0.400544	0.0177767	0.0522277	0.295975	0.256952	-0.0949962	-0.0979987	-0.212596	-0.196681	-0.0817054	-0.110917	-0.125285	0.282863	-0.127462	-0.0120587	0.0102966	-0.101136	-0.0904	-0.0732556	-0.127293	-0.161657	-0.103004	0.129459	-0.165067	-0.0852608	0.11	-0.163681	-0.13739	-0.0946867	-0.0907959	-0.115775	0.0213185	0.512724	0.248081	0.121422	-0.0125696
89	38_AML 13 ChIP Input DNA	0.212852	0.261959	0.216746	0.27012	0.214728	0.349997	0.28979	0.419989	0.192519	0.131464	0.237447	0.4496	-0.341148	0.0790882	0.0650701	0.204423	-0.162688	0.268933	0.515242	0.387404	0.403489	0.171404	0.22426	0.266085	-0.214605	0.28299	0.186984	0.214569	0.149001	0.272	0.215646	0.404819	0.339527	0.243804	0.477049	0.281448	0.421459	-0.124	0.212367	0.404784	0.414263	0.40102	0.411955	-0.00830841	-0.223802	-0.102201	-0.0145846	-0.0175616
90	39_AML 7 Input DNA	0.109474	0.158859	0.129019	0.154154	0.15191	0.228788	0.232693	0.309876	0.123799	0.128304	0.210291	0.29192	0.108268	0.0607079	0.0500455	0.684746	0.154701	0.210466	0.537599	0.209872	0.220748	0.101769	0.134601	0.160835	0.0577315	0.140013	0.18624	0.365196	0.114386	0.138	0.10338	0.25102	0.210506	0.207422	0.366164	0.176014	0.358535	0.0191	0.140179	0.166399	0.133545	0.127612	0.162706	0.0224151	0.274288	0.0868154	0.0648489	0.0437684
91	40_AML 10 Input DNA	0.179574	0.236223	0.219097	0.248907	0.189765	0.32813	0.237637	0.438952	0.168041	0.07679	0.204611	0.446051	-0.303638	0.0991577	0.088139	0.192349	-0.117513	0.297987	0.473522	0.372122	0.399535	0.153544	0.20029	0.237864	-0.200674	0.290995	0.132888	0.248906	0.146024	0.271	0.219663	0.44257	0.349631	0.204398	0.467305	0.255237	0.425292	-0.0642	0.184325	0.480728	0.532394	0.516174	0.471038	-0.00646005	-0.1776	-0.0630428	0.00243776	-0.0228291
92	41_AML 7 ChIP H3K9me2	-0.133704	-0.0696606	0.08422	-0.0429042	0.00336587	0.0563222	0.0654136	0.0881956	-0.0966612	-0.175618	-0.0742502	0.297453	0.188748	0.0216654	0.0408846	0.324197	0.101208	-0.0443582	0.184132	-0.100635	-0.0877111	-0.0246166	-0.0356941	-0.0343706	0.139657	-0.0440668	0.0609406	0.111073	-0.0428441	-0.0101	-0.0191254	-0.00584137	-0.0533435	0.0309591	0.371286	-0.06607	0.144547	-0.0108	-0.0836092	-0.0591698	-0.0335372	-0.032501	-0.043832	0.016236	0.340346	0.11883	0.0790067	0.0111822
93	42_Granulocyte male ChIP H3K9me2	-0.206245	-0.184383	-0.038871	-0.17621	-0.145574	-0.139744	-0.173625	-0.0650787	-0.176631	-0.226538	-0.256954	0.0188898	0.435823	0.0198855	0.0704038	0.258341	0.264353	-0.125775	-0.151248	-0.25889	-0.242088	-0.106574	-0.142779	-0.162248	0.315398	-0.155162	-0.037575	0.037243	-0.109244	-0.123	-0.0978549	-0.144283	-0.196428	-0.150167	0.0831444	-0.199519	-0.120084	0.101	-0.193003	-0.177696	-0.134162	-0.129036	-0.157551	0.0169335	0.539421	0.24384	0.125077	-0.00240499
94	43_AML 9 ChIP H3K9me2	-0.192353	-0.142925	0.0327018	-0.137798	-0.0931742	-0.0545636	-0.0687851	0.0528316	-0.154342	-0.21505	-0.170794	0.207352	0.367123	0.0188983	0.0262325	0.380011	0.223681	-0.0881018	0.031408	-0.218911	-0.202541	-0.0758786	-0.102972	-0.113192	0.262787	-0.121466	0.0113817	0.0947268	-0.0713782	-0.0779	-0.0668407	-0.060353	-0.140255	-0.0635874	0.287475	-0.153929	0.0342166	0.0422	-0.156116	-0.144146	-0.105337	-0.101682	-0.118237	0.0220238	0.470372	0.207994	0.116156	0.0188457
95	44_AML 9 Input	0.16574	0.215947	0.179627	0.230167	0.197246	0.308236	0.280194	0.386151	0.164837	0.12313	0.217806	0.398008	-0.225941	0.0421889	0.04012	0.298537	-0.10684	0.220944	0.529805	0.31782	0.330095	0.14596	0.190301	0.227716	-0.136179	0.228813	0.185426	0.26279	0.135443	0.221	0.171692	0.349014	0.291705	0.238698	0.462138	0.24169	0.418469	-0.115	0.186302	0.296795	0.298302	0.288213	0.307922	0.000201675	-0.0964362	-0.0780782	0.00360238	0.00502806
96	45_AML 14 ChIP H3K9me2	-0.176623	-0.148916	-0.0123179	-0.148778	-0.115162	-0.090737	-0.122818	-0.0895666	-0.164747	-0.220668	-0.204854	0.0560017	0.403508	0.0243868	0.0575461	0.293567	0.21989	-0.103118	-0.138241	-0.217315	-0.203316	-0.0843279	-0.114104	-0.129253	0.27298	-0.132004	-0.0126486	-0.0552165	-0.103694	-0.0964	-0.0782947	-0.141109	-0.167207	-0.105475	0.100728	-0.165505	-0.104037	0.136	-0.163018	-0.135813	-0.0985335	-0.0942507	-0.117106	0.00887397	0.48737	0.262656	0.114414	-0.0193125
97	46_AML 14 Input	0.146754	0.208887	0.208995	0.232133	0.19593	0.320583	0.272527	0.44139	0.1527	0.0782705	0.196042	0.456797	-0.186995	0.0800076	0.0622774	0.360916	-0.0448979	0.258642	0.554356	0.321351	0.341756	0.143761	0.187426	0.225739	-0.11316	0.246033	0.173821	0.300996	0.137401	0.238	0.183697	0.393872	0.300243	0.222726	0.500059	0.232074	0.41983	-0.101	0.164637	0.358312	0.372673	0.360142	0.351255	0.000379816	-0.0401457	-0.0238861	0.026574	0.00041323
98	47_AML 15 Input	0.162264	0.222866	0.212463	0.241614	0.204371	0.330218	0.283212	0.440799	0.165547	0.0986768	0.215678	0.455469	-0.203257	0.0817135	0.0924218	0.368849	-0.0534867	0.263672	0.566814	0.337153	0.358943	0.152113	0.198287	0.236917	-0.12693	0.25549	0.186161	0.300791	0.141698	0.246	0.191684	0.412935	0.330092	0.243171	0.51335	0.2507	0.458579	-0.0533	0.18604	0.363947	0.37326	0.360535	0.358146	0.000712768	-0.0181804	-0.0339204	0.0206051	-0.000517874
99	48_AML 12 ChIP H3K9me2	-0.1528	-0.104956	0.0403298	-0.0845198	-0.041006	-0.00547048	-0.00104734	0.0593923	-0.120483	-0.194604	-0.1279	0.214902	0.321802	0.0184788	0.0320337	0.391155	0.215686	-0.0554569	0.0996649	-0.152744	-0.137608	-0.050445	-0.0677691	-0.0717116	0.23716	-0.0803414	0.0304386	0.127024	-0.0589448	-0.0449	-0.0409065	-0.0341318	-0.095286	-0.0160969	0.298128	-0.103766	0.06946	0.0426	-0.111315	-0.114297	-0.0896459	-0.0867803	-0.0869394	0.0209276	0.459285	0.200124	0.120245	0.00916299
100	49_AML 12 Input	0.128803	0.160403	0.0915993	0.153907	0.152783	0.227653	0.226971	0.279135	0.104796	0.1119	0.202215	0.237144	0.117477	0.055163	0.0511471	0.645372	0.135723	0.21148	0.50549	0.228901	0.23796	0.0946441	0.127621	0.155096	0.0426071	0.153921	0.188068	0.337303	0.109154	0.139	0.108555	0.239757	0.210418	0.19966	0.327165	0.177148	0.323375	0.0437	0.143692	0.164837	0.145755	0.14043	0.175693	0.0119329	0.24343	0.0917874	0.0647285	0.0334185
101	50_AML 15 ChIP H3K9me2	-0.142759	-0.0777495	0.0928736	-0.0623377	-0.0220579	0.0309708	0.0294666	0.124672	-0.1009	-0.173785	-0.0963943	0.321288	0.189299	0.0215391	0.0485938	0.314523	0.134243	-0.0436909	0.161337	-0.130342	-0.115166	-0.0319456	-0.0445345	-0.0438313	0.159512	-0.0592123	0.0345758	0.136953	-0.0333157	-0.018	-0.0215682	0.0169661	-0.0573596	0.00589767	0.388282	-0.0800619	0.130822	-0.016	-0.09755	-0.0631702	-0.0332468	-0.0317116	-0.036174	0.0180415	0.340377	0.123997	0.0943851	0.00946798
102	51_AML16 Input	0.155395	0.213834	0.204488	0.235199	0.200919	0.318687	0.279981	0.421715	0.163729	0.0997751	0.211331	0.438387	-0.178472	0.0807035	0.101195	0.388607	-0.0344902	0.254594	0.557448	0.323434	0.344871	0.149238	0.194559	0.232214	-0.107073	0.244044	0.185678	0.302717	0.13735	0.234	0.181461	0.395254	0.318112	0.236398	0.495721	0.242787	0.444281	-0.0484	0.178519	0.338717	0.338468	0.326711	0.328439	-0.000370876	0.0214999	-0.0240569	0.0259249	-0.000840572
103	52_AML 16 ChIP H3K9me2	-0.185347	-0.15976	-0.0189337	-0.153745	-0.118898	-0.100975	-0.134159	-0.0931778	-0.163469	-0.218777	-0.21016	0.0462179	0.413284	0.0328987	0.0534592	0.295399	0.251524	-0.109793	-0.140447	-0.232865	-0.217738	-0.0902542	-0.12155	-0.137978	0.277621	-0.141625	-0.0146168	-0.0327498	-0.105923	-0.104	-0.0840042	-0.143477	-0.170761	-0.116437	0.0957592	-0.173419	-0.0959011	0.117	-0.168179	-0.15475	-0.118414	-0.114398	-0.143053	0.0133733	0.510236	0.259267	0.114433	-0.0100026
104	53_K562 ChIP H3K9me2 exp. 3	-0.188139	-0.157092	0.0901167	-0.17295	-0.178251	-0.14266	-0.223371	0.02077	-0.125733	-0.171368	-0.252616	0.19253	0.339734	0.208292	0.17658	0.286214	0.223583	-0.0575922	-0.0510911	-0.163718	-0.148122	-0.0739237	-0.100947	-0.114576	0.223508	-0.0974517	0.0270683	0.0152347	-0.07684	-0.0790491	-0.0608373	0.00897536	-0.0935864	-0.117144	0.24046	-0.143395	0.0240313	0.346434	-0.136096	-0.116701	-0.0648629	-0.0623243	-0.0854956	0.00619752	0.436969	0.191075	0.0862802	0.0182088
105	54_K562-UNC0638 ChIP H3K9me2 exp. 2	-0.171348	-0.188815	-0.0739699	-0.179768	-0.180733	-0.223707	-0.268322	-0.177711	-0.133083	-0.164603	-0.256696	-0.176659	0.486412	0.125686	0.102556	0.233369	0.327991	-0.0647331	-0.25116	-0.19845	-0.190174	-0.102792	-0.136626	-0.159825	0.261224	-0.129022	-0.0463741	-0.0521941	-0.104171	-0.126992	-0.0958042	-0.133579	-0.154093	-0.208995	-0.180152	-0.177085	-0.224025	0.459237	-0.152438	-0.128035	-0.0859678	-0.0821402	-0.124989	0.00516847	0.474197	0.277925	0.0986465	0.00497373
106	55_CD34+ ChIP H3K9me2 exp. 3	-0.0540587	0.00594795	0.120467	0.00979623	0.018804	0.116702	0.0587931	0.221349	-0.0401676	-0.107917	-0.0172957	0.336125	0.0805373	0.0536901	0.0644058	0.296158	0.0792214	0.0466673	0.191386	0.00210404	0.023768	0.0167755	0.0193458	0.0317231	0.0692352	0.044437	0.0669579	0.106996	0.0110421	0.0689322	0.051963	0.132651	0.0492296	0.0375532	0.37784	-0.00183978	0.166398	-0.029099	-0.0393078	0.121655	0.179588	0.173627	0.125091	0.000746761	0.200173	0.110586	0.0819058	-0.0143246
107	56_CD34+ ChIP H3K27me3	0.0907196	0.172926	0.226219	0.120362	0.0824489	0.243556	0.126041	0.384201	0.0594023	-0.0049367	0.0971163	0.451543	-0.207619	0.0760544	0.0547433	0.147163	-0.0953793	0.221467	0.33121	0.217467	0.23053	0.0868556	0.113094	0.140155	-0.131273	0.179184	0.0947266	0.22548	0.100012	0.188553	0.156179	0.331906	0.196673	0.112976	0.464567	0.13185	0.285387	-0.0848299	0.0712654	0.384081	0.482505	0.473689	0.468794	0.011935	-0.129546	-0.0301466	0.0262323	-0.017463
108	57_CD34+ ChIP H3K27ac	0.330101	0.344639	0.201976	0.363036	0.287693	0.403767	0.351383	0.388618	0.284368	0.213668	0.334162	0.37227	-0.447754	0.0763038	0.0619749	0.156507	-0.180506	0.369968	0.565932	0.535109	0.540884	0.216843	0.286626	0.336104	-0.30469	0.374402	0.186737	0.219622	0.183095	0.340434	0.274866	0.454583	0.452466	0.30651	0.372276	0.387527	0.462998	-0.0823712	0.321627	0.499115	0.53101	0.513464	0.508973	-0.0158268	-0.326317	-0.143462	-0.0427949	-0.0279787
109	58_CD34+ ChIP H3K4me2	0.486651	0.470413	0.163785	0.474798	0.330704	0.447634	0.354964	0.288414	0.309233	0.147003	0.291577	0.169367	-0.364489	0.0543662	0.0457359	0.12045	-0.0341142	0.609226	0.593391	0.729227	0.711297	0.253166	0.333847	0.380917	-0.249811	0.479921	0.18678	0.321323	0.191169	0.374019	0.308722	0.468931	0.491853	0.355138	0.179516	0.518783	0.375742	-0.0516741	0.427751	0.585335	0.653306	0.639167	0.716515	-0.00704968	-0.281187	-0.127243	-0.0467033	-0.0187105
110	59_CD34+ ChIP H3K9me3	0.0624634	0.124834	0.163659	0.0927804	0.0670251	0.211544	0.101476	0.298246	0.0349102	-0.0189789	0.0819827	0.358802	-0.0929727	0.0755275	0.104183	0.221782	-0.050895	0.150656	0.256966	0.163796	0.187824	0.0715188	0.0911129	0.112165	-0.0645365	0.143333	0.1343	0.100127	0.0589212	0.146898	0.119325	0.254047	0.169797	0.0966302	0.402951	0.100761	0.248601	-0.00182299	0.0486294	0.286369	0.355237	0.346697	0.321646	-0.00476	0.0310041	0.0234976	0.0283587	-0.0213452
111	60_CD34+ ChIP input exp. 3	0.221324	0.266349	0.219957	0.274489	0.215541	0.356786	0.283089	0.423219	0.193352	0.126882	0.244979	0.453092	-0.351965	0.0737254	0.0411175	0.192391	-0.154795	0.29621	0.510195	0.403441	0.416763	0.171948	0.225157	0.269104	-0.233367	0.301984	0.172548	0.219084	0.155876	0.288193	0.229307	0.415055	0.348237	0.237762	0.458823	0.283529	0.407944	-0.132685	0.210617	0.436513	0.48313	0.468	0.457989	-0.00688915	-0.258058	-0.0968513	-0.0109531	-0.0242883
112	61_AML 8 ChIP H3K27me3	-0.0516445	0.0563146	0.190857	-0.00927756	-0.00943607	0.130173	0.0398962	0.332212	-0.0531328	-0.116902	-0.0523403	0.440369	-0.0190732	0.0634251	0.0549565	0.185546	-0.00878515	0.0758188	0.215821	0.0145704	0.0316751	0.010243	0.0125698	0.0247513	0.0127822	0.0412386	0.0537637	0.19729	0.0305992	0.0694373	0.0538717	0.2088	0.0300798	0.0312893	0.476625	-0.00606737	0.179301	-0.0658371	-0.0452162	0.126718	0.216312	0.214259	0.238812	0.0145664	0.064348	0.0377332	0.0621592	-0.000723665
113	62_AML 8 ChIP H3K9me3	-0.118467	-0.0624149	0.0592836	-0.110229	-0.0879789	-0.00136557	-0.0824071	0.0883012	-0.122463	-0.144622	-0.11367	0.199842	0.178103	0.0540235	0.0886385	0.194493	0.0190251	-0.0774657	-0.0349198	-0.130646	-0.11054	-0.0494375	-0.0674774	-0.0729437	0.103655	-0.0742497	0.0793338	-0.0329709	-0.0549652	-0.038685	-0.0326094	-0.0126	-0.0869633	-0.0628284	0.248398	-0.109049	0.010156	0.0561115	-0.12142	-0.0265273	0.0207416	0.0227716	0.0208984	0.00196573	0.243393	0.11649	0.0490209	-0.00982853
114	63_AML 8 ChIP H3K4me2	0.552905	0.495782	0.139876	0.508023	0.338741	0.443098	0.353681	0.226555	0.32336	0.164897	0.279441	0.113866	-0.352982	0.0405959	0.0514938	0.109596	-0.0104793	0.63095	0.586653	0.777413	0.751482	0.268139	0.354278	0.398696	-0.239011	0.490424	0.203965	0.304325	0.180705	0.381816	0.317852	0.437186	0.500775	0.376143	0.128602	0.56532	0.356696	-0.0336086	0.479017	0.524863	0.563463	0.551152	0.682586	-0.00807323	-0.257133	-0.126145	-0.0506861	-0.0138457
115	64_AML 8 ChIP H3K27ac	0.343106	0.353987	0.200298	0.370487	0.307075	0.420398	0.395438	0.385578	0.2902	0.233599	0.348758	0.37855	-0.450106	0.0653146	0.0690781	0.18837	-0.193821	0.345772	0.613873	0.540113	0.544027	0.224737	0.296977	0.346169	-0.307313	0.36051	0.221296	0.226251	0.184493	0.330501	0.263793	0.445343	0.458519	0.350056	0.398	0.405481	0.497402	-0.0654237	0.34704	0.430967	0.433253	0.417876	0.447031	-0.0124474	-0.288407	-0.152283	-0.0489194	-0.0193225
116	65_AML 10 ChIP H3K27me3	-0.0104623	0.10592	0.212143	0.0258556	0.0188911	0.165095	0.072614	0.319125	-0.0254908	-0.0880584	-0.0151965	0.424288	-0.0884744	0.0593366	0.045448	0.133439	-0.0621898	0.12591	0.251856	0.0881836	0.100948	0.0340817	0.042969	0.0569565	-0.0511741	0.0787101	0.0686832	0.210893	0.0436549	0.0927581	0.0710556	0.235595	0.061483	0.061376	0.443947	0.0353447	0.195116	-0.0505478	-0.0054017	0.167786	0.269453	0.268569	0.323951	0.0159338	-0.0216445	0.00332751	0.0387868	-0.00595493
117	66_AML 10 ChIP H3K9me3	-0.150633	-0.109154	0.0272418	-0.136801	-0.112934	-0.0577722	-0.123226	0.0284506	-0.139084	-0.16606	-0.167293	0.142055	0.265994	0.0446079	0.076897	0.215046	0.112334	-0.0986823	-0.0916116	-0.178244	-0.159288	-0.0720666	-0.0976823	-0.109185	0.186277	-0.101337	0.0409569	-0.0326827	-0.0757803	-0.0704126	-0.0585358	-0.0615118	-0.126155	-0.106164	0.186219	-0.147155	-0.0457704	0.0847254	-0.151201	-0.083097	-0.0382651	-0.0351912	-0.0465474	0.00453768	0.347863	0.170974	0.0813979	-0.0153371
118	67_AML 10 ChIP H3K27ac	0.333814	0.34369	0.18528	0.362824	0.310286	0.408807	0.407647	0.365571	0.284455	0.243272	0.361738	0.351266	-0.443803	0.0619625	0.0749858	0.192101	-0.195735	0.317713	0.608071	0.515015	0.517977	0.218289	0.290073	0.338392	-0.299471	0.335279	0.224261	0.221548	0.18298	0.309522	0.245196	0.424689	0.451251	0.356702	0.379066	0.399196	0.502586	-0.0387262	0.348651	0.389152	0.375318	0.36166	0.400586	-0.011919	-0.257743	-0.155536	-0.0533424	-0.00854108
119	68_AML 11 ChIP H3K27me3	0.00842798	0.104081	0.203228	0.0437296	0.0265565	0.173703	0.066948	0.33634	-0.00665953	-0.0747255	0.0146916	0.42243	-0.0993615	0.0724075	0.0662828	0.152397	-0.0367824	0.145481	0.233333	0.111916	0.127693	0.0412613	0.0524723	0.0688142	-0.0492324	0.106021	0.0556871	0.197499	0.0550088	0.11292	0.0900907	0.258668	0.103573	0.0561696	0.440132	0.0514132	0.221628	-0.0461818	0.00515475	0.253241	0.356032	0.351002	0.352071	0.0122441	0.00187275	0.0285221	0.0528828	-0.0230744
120	69_AML 11 ChIP H3K9me3	-0.0988199	-0.0640408	0.0314194	-0.0982258	-0.0906757	-0.0311777	-0.113555	0.0516347	-0.0964992	-0.117351	-0.109211	0.13741	0.170688	0.0687543	0.104465	0.160445	0.0796539	-0.0519978	-0.105946	-0.105964	-0.0904656	-0.052192	-0.0706176	-0.0781538	0.10268	-0.0601971	0.0405416	-0.0445329	-0.0466375	-0.040391	-0.0306055	-0.0198654	-0.0668802	-0.0949555	0.160706	-0.0990917	-0.00656882	0.0870231	-0.108985	0.0211503	0.0721025	0.0718807	0.0499434	0.00013657	0.239462	0.164637	0.0777618	-0.0319498
121	70_AML 11 ChIP H3K4me2	0.529213	0.496196	0.158133	0.476884	0.303924	0.446295	0.3281	0.24111	0.289607	0.149401	0.26187	0.129201	-0.337511	0.0418728	0.0518866	0.106293	-0.00230964	0.630654	0.566725	0.736224	0.716104	0.257388	0.339773	0.382861	-0.228859	0.481375	0.190093	0.305336	0.18125	0.380816	0.319609	0.44081	0.475957	0.364306	0.143888	0.538853	0.334557	-0.0394648	0.442882	0.52647	0.567458	0.555035	0.695698	-0.0084908	-0.251132	-0.122235	-0.0477943	-0.0110725
122	71_AML 11 ChIP H3K27ac	0.416097	0.397327	0.183563	0.426172	0.33002	0.432579	0.392066	0.361397	0.325782	0.215823	0.336412	0.302714	-0.435865	0.0652615	0.0720071	0.163939	-0.134333	0.429596	0.63068	0.620272	0.615812	0.244311	0.323025	0.373446	-0.294126	0.408446	0.203461	0.26435	0.199988	0.362979	0.293685	0.469199	0.507338	0.363606	0.318796	0.471268	0.478714	-0.0585654	0.406779	0.476528	0.483806	0.466933	0.51264	-0.0129554	-0.288407	-0.144984	-0.0459791	-0.013953
[truncated: 74 more columns]

## Sheet: 100K
		1	2	3	4	5	6	7	8	9	10	11	12	13	14	15	16	17	18	19	20	21	22	23	24	25	26	27	28	29	30	31	32	33	34	35	36	37	38	39	40	41	42	43	44	45	46	47	48
		1. K562_BroadChromHMM_1ActivePromoter	2. K562_BroadChromHMM_2WeakPromoter	3. K562_BroadChromHMM_3PoisedPromoter	4. K562_BroadChromHMM_4StrongEnhancer	5. K562_BroadChromHMM_5StrongEnhancer	6. K562_BroadChromHMM_6WeakEnhancer	7. K562_BroadChromHMM_7WeakEnhancer	8. K562_BroadChromHMM_8Insulator	9. K562_BroadChromHMM_9TxnTransition	10. K562_BroadChromHMM_10TxnElongatioon	11. K562_BroadChromHMM_11WeakTxn	12. K562_BroadChromHMM_12Repressed	13. K562_BroadChromHMM_13Heterochrom_lo	14. K562_BroadChromHMM_14Repetitive_CNV	15. K562_BroadChromHMM_15Repetitive_CNV	16. K562_BroadChromHMM combined	17. CD34Plus_CD34DnaseI_EIO_JCVI_0S_Neg	18. CD34Plus_CD34DnaseI_EIO_JCVI_0S_Pos	19. DNase_Clustered	20. CD34Plus_UWDNaseIHS_CD34mobilized_Hotspots_Rep1	21. CD34Plus_UWDNaseIHS_CD34mobilized_Peaks_Rep1	22. K562_UWDNaseIHS_Peaks_Rep1	23. K562_UWDNaseIHS_Peaks_Rep2	24. K562_UWDNaseIDGF_Peaks	25. NKI_LADs_laminB1Lads	26. TFBS_Clustered_ZEB1	27. TFBS_Clustered_KAP1	28. TFBS_conserved_sites	29. TS_miR0_sites	30. K562_HAIBTFBS_USF1_Peaks_Rep1	31. K562_HAIBTFBS_USF1_Peaks_Rep2	32. K562_BroadHistone_CTCF_Peaks	33. K562_BroadHistone_POL2_Peaks	34. K562_BroadHistone_H2AZ_Peaks	35. K562_BroadHistone_H3K27me3_Peaks	36. K562_BroadHistone_H3K4me2_Peaks	37. K562_BroadHistone_H3K9me1_Peaks	38. K562_BroadHistone_H3K9me3_Peaks	39. K562_BroadHistone_H3K9ac_Peaks	40. K562_HAIBMethyl450_sites_Rep1	41. K562_HAIBMethylRRBS_sites_Rep1	42. K562_HAIBMethylRRBS_sites_Rep2	43. CpG_Islands	44. vistaEnhancers	45. H3K9me2_hg19.bed	46. cancerSNV_all_hg19	47. cancerSNV_AML_hg19	48. long-range epigenetic silencing
1	1. K562_BroadChromHMM_1ActivePromoter	1	0.635441	0.0158	0.532104	0.349	0.445073	0.350266	0.104046	0.353894	0.387464	0.3902	-0.0378682	-0.389609	-0.0109967	0.00343913	0.083923	-0.0452746	0.55592	0.369505	0.736948	0.692639	0.351539	0.450643	0.471163	-0.210879	0.441871	0.248047	0.186759	0.231594	0.423	0.366342	0.320361	0.55681	0.439356	-0.0451947	0.710345	0.289157	-0.0219386	0.687065	0.403791	0.315637	0.308584	0.535047	-0.0231441	-0.270195	-0.159264	-0.0788843	-0.0140898
2	2. K562_BroadChromHMM_2WeakPromoter	0.635441	1	0.15	0.38724	0.281	0.639633	0.416306	0.223987	0.290187	0.266343	0.393492	0.0851927	-0.378892	-0.00112005	-0.00776364	0.114925	-0.0838286	0.476337	0.41212	0.607728	0.573095	0.292894	0.378932	0.418322	-0.207985	0.395246	0.261801	0.177598	0.214357	0.357	0.300744	0.368157	0.416616	0.476806	0.0875522	0.558813	0.333857	-0.0145498	0.465056	0.386163	0.328993	0.322935	0.510928	-0.00966516	-0.258637	-0.155781	-0.0741037	-0.00319669
3	3. K562_BroadChromHMM_3PoisedPromoter	0.0157988	0.149758	1	0.0430973	0.0116	0.161294	0.0652964	0.220332	0.0432112	0.00575611	-0.00631307	0.525165	-0.215408	0.115707	0.0280383	0.0610191	-0.0731652	0.1208	0.206084	0.130621	0.136131	0.0706791	0.0901446	0.110408	-0.0800378	0.113371	0.114212	0.0677117	0.0636049	0.114	0.0860126	0.255095	0.108296	0.14225	0.426456	0.100561	0.245055	0.0272766	0.035866	0.116088	0.120195	0.117934	0.192105	-0.000198963	-0.10506	-0.0534433	-0.0133296	0.0108571
4	4. K562_BroadChromHMM_4StrongEnhancer	0.532104	0.38724	0.0431	1	0.794	0.454926	0.628354	0.111614	0.478256	0.283152	0.332934	-0.023652	-0.408742	-0.005768	0.0130481	0.0859725	-0.0692056	0.399509	0.461229	0.572562	0.561331	0.44306	0.563466	0.610231	-0.190337	0.370136	0.264258	0.185358	0.176293	0.478	0.375264	0.440801	0.620473	0.566064	-0.0240931	0.733861	0.427073	0.0702672	0.723508	0.398226	0.315001	0.303312	0.3694	-0.000860529	-0.210846	-0.132516	-0.0593685	-0.0036972
5	5. K562_BroadChromHMM_5StrongEnhancer	0.349081	0.281246	0.0116	0.794174	1	0.413915	0.731793	0.0913623	0.326597	0.209852	0.373454	-0.0496876	-0.369922	-0.0157333	0.00113877	0.0955042	-0.0813951	0.247741	0.420158	0.396307	0.393129	0.373905	0.475251	0.528879	-0.163777	0.259809	0.229345	0.132982	0.124768	0.352	0.260389	0.339483	0.479947	0.555381	-0.044309	0.566565	0.383979	0.0815464	0.573675	0.278459	0.211658	0.202283	0.217381	0.00317722	-0.155666	-0.114601	-0.0533049	0.00347926
6	6. K562_BroadChromHMM_6WeakEnhancer	0.445073	0.639633	0.161	0.454926	0.414	1	0.680912	0.319497	0.171139	0.123212	0.434455	0.139911	-0.376645	-0.0169675	-0.0158382	0.150381	-0.109672	0.388496	0.494336	0.517696	0.508882	0.308731	0.395552	0.447171	-0.204312	0.36382	0.285267	0.16819	0.171345	0.372	0.287443	0.408481	0.383078	0.599874	0.157215	0.491788	0.362525	-0.00810024	0.400281	0.387445	0.351581	0.344769	0.420642	-0.00627161	-0.22431	-0.140787	-0.0647207	0.00142147
7	7. K562_BroadChromHMM_7WeakEnhancer	0.350266	0.416306	0.0653	0.628354	0.732	0.680912	1	0.199127	0.217879	0.143521	0.560342	0.0124566	-0.435885	-0.0263586	-0.0162694	0.142183	-0.1226	0.259065	0.517466	0.414744	0.408102	0.355568	0.453594	0.512641	-0.198751	0.27843	0.274672	0.152779	0.137694	0.34	0.243056	0.359226	0.436992	0.680006	0.0280192	0.5201	0.443787	0.0557578	0.488062	0.286564	0.207556	0.199841	0.230915	0.00426695	-0.176596	-0.144804	-0.0635395	0.010918
8	8. K562_BroadChromHMM_8Insulator	0.104046	0.223987	0.22	0.111614	0.0914	0.319497	0.199127	1	0.0283587	0.00481712	0.18028	0.411094	-0.179922	-0.0133525	-0.0305439	0.203378	-0.109389	0.212155	0.392055	0.26995	0.302215	0.103463	0.134313	0.167783	-0.111082	0.222135	0.14409	0.202428	0.150889	0.189	0.148633	0.494223	0.161041	0.188224	0.412169	0.128194	0.293547	-0.120906	0.0727442	0.251976	0.279488	0.274408	0.302086	-0.00546316	-0.175538	-0.0806265	-0.0202506	0.0187829
9	9. K562_BroadChromHMM_9TxnTransition	0.353894	0.290187	0.0432	0.478256	0.327	0.171139	0.217879	0.0283587	1	0.423471	0.215156	-0.0139526	-0.358819	0.0498148	0.0585667	0.0680553	-0.0883782	0.251781	0.329278	0.379044	0.352577	0.258699	0.331549	0.369248	-0.169798	0.228691	0.166853	0.108895	0.163219	0.289	0.235396	0.288961	0.512286	0.221481	0.00109866	0.455395	0.445144	0.0668335	0.474308	0.279109	0.218504	0.20967	0.24413	-0.0179733	-0.191422	-0.126826	-0.0544087	-0.00437715
10	10. K562_BroadChromHMM_10TxnElongatioon	0.387464	0.266343	0.00576	0.283152	0.21	0.123212	0.143521	0.00481712	0.423471	1	0.310537	-0.0470685	-0.4404	-0.0178886	-0.0078458	0.0860952	-0.142786	0.174215	0.20143	0.318748	0.293394	0.187437	0.240635	0.265403	-0.188423	0.172352	0.120832	0.104462	0.263358	0.205	0.17669	0.176021	0.476393	0.170493	-0.0553581	0.337652	0.382439	0.0241661	0.368507	0.235258	0.13286	0.125619	0.186694	-0.0259627	-0.242156	-0.165662	-0.0723692	-0.00412764
11	11. K562_BroadChromHMM_11WeakTxn	0.3902	0.393492	-0.00631	0.332934	0.373	0.434455	0.560342	0.18028	0.215156	0.310537	1	-0.0589492	-0.553572	0.00585127	-0.0191587	0.152943	-0.178852	0.238983	0.393349	0.377385	0.363962	0.241409	0.308098	0.345873	-0.244346	0.25562	0.213214	0.123627	0.204908	0.247	0.1911	0.242814	0.388011	0.387363	-0.0463735	0.365986	0.437549	0.0178458	0.350811	0.344622	0.257437	0.249639	0.256199	-0.00662368	-0.248393	-0.19736	-0.0932775	0.00549931
12	12. K562_BroadChromHMM_12Repressed	-0.0378682	0.0851927	0.525	-0.023652	-0.0497	0.139911	0.0124566	0.411094	-0.0139526	-0.0470685	-0.0589492	1	-0.283614	0.0307393	-0.0192773	0.137632	-0.136546	0.0738361	0.295199	0.10365	0.111872	0.0259835	0.0322926	0.0500776	-0.0929539	0.0960788	0.129477	0.126149	0.0640751	0.102	0.0766181	0.244795	0.0523114	0.0645119	0.770788	0.00643314	0.333244	-0.0704005	-0.0354758	0.0874966	0.12365	0.121751	0.183858	0.00465047	-0.125501	-0.0622387	0.00851211	0.0212323
13	13. K562_BroadChromHMM_13Heterochrom_lo	-0.389609	-0.378892	-0.215	-0.408742	-0.37	-0.376645	-0.435885	-0.179922	-0.358819	-0.4404	-0.553572	-0.283614	1	-0.107118	-0.0772427	0.501453	0.55193	-0.124225	-0.232891	-0.403869	-0.395722	-0.277203	-0.351282	-0.391037	0.466081	-0.274365	-0.161974	0.0853285	-0.190743	-0.309	-0.245919	-0.350065	-0.474344	-0.362969	-0.193041	-0.427627	-0.496665	0.100446	-0.407979	-0.326919	-0.25642	-0.247056	-0.304096	0.0470418	0.716291	0.480752	0.21681	0.0318384
14	14. K562_BroadChromHMM_14Repetitive_CNV	-0.0109967	-0.00112005	0.116	-0.005768	-0.0157	-0.0169675	-0.0263586	-0.0133525	0.0498148	-0.0178886	0.00585127	0.0307393	-0.107118	1	0.527166	-0.00853478	-0.0256677	0.0117246	0.0159077	0.0150858	0.0335769	0.0649994	0.0831796	0.0960199	-0.0282216	0.0320649	0.0188625	-0.021635	-0.000756861	0.0552	0.044806	0.303697	0.213063	0.156256	0.254019	0.137474	0.274322	0.331731	0.128974	0.0153091	0.0470151	0.0432014	0.0418502	-0.00796334	0.023402	0.0120708	-0.0021523	-0.0124433
15	15. K562_BroadChromHMM_15Repetitive_CNV	0.00343913	-0.00776364	0.028	0.0130481	0.00114	-0.0158382	-0.0162694	-0.0305439	0.0585667	-0.0078458	-0.0191587	-0.0192773	-0.0772427	0.527166	1	-0.0237936	-0.0338267	0.0100772	0.0076272	0.0331365	0.0535383	0.110623	0.135226	0.141371	-0.0367988	0.0194049	0.0111463	-0.0247634	0.00817219	0.0681	0.060486	0.278101	0.22999	0.144284	0.217809	0.211841	0.247707	0.344536	0.154829	0.0176921	0.0376917	0.0320983	0.0339326	-0.00690281	0.0961718	0.0120103	-0.0157447	-0.00964191
16	16. K562_BroadChromHMM combined	0.083923	0.114925	0.061	0.0859725	0.0955	0.150381	0.142183	0.203378	0.0680553	0.0860952	0.152943	0.137632	0.501453	-0.00853478	-0.0237936	1	0.485343	0.281099	0.429944	0.12968	0.121823	0.0545172	0.0732262	0.0895503	0.270708	0.0783907	0.17051	0.406404	0.0970263	0.0761	0.0556909	0.128593	0.107009	0.142855	0.179793	0.104806	0.196996	0.201992	0.0945175	0.0893054	0.0805429	0.0793117	0.100515	0.0510694	0.592833	0.386316	0.192485	0.0593454
17	17. CD34Plus_CD34DnaseI_EIO_JCVI_0S_Neg	-0.0452746	-0.0838286	-0.0732	-0.0692056	-0.0814	-0.109672	-0.1226	-0.109389	-0.0883782	-0.142786	-0.178852	-0.136546	0.55193	-0.0256677	-0.0338267	0.485343	1	0.219253	-0.00368561	-0.0811588	-0.0822004	-0.0645481	-0.0827174	-0.0978656	0.357123	-0.0679382	-0.0427209	0.234139	-0.0452002	-0.0786	-0.0598675	-0.088455	-0.103668	-0.0696597	-0.122168	-0.0592197	-0.142119	0.18838	-0.0554123	-0.0901455	-0.0611605	-0.0571946	-0.0398725	0.037896	0.595357	0.396725	0.210117	0.0463061
18	18. CD34Plus_CD34DnaseI_EIO_JCVI_0S_Pos	0.55592	0.476337	0.121	0.399509	0.248	0.388496	0.259065	0.212155	0.251781	0.174215	0.238983	0.0738361	-0.124225	0.0117246	0.0100772	0.281099	0.219253	1	0.477178	0.666664	0.643321	0.259308	0.329032	0.355191	-0.102336	0.419493	0.191799	0.37323	0.230006	0.361	0.315374	0.366619	0.407404	0.305688	0.0855084	0.486198	0.254894	-0.00726961	0.415816	0.456035	0.513522	0.510202	0.688864	0.00703449	-0.0571619	-0.018517	0.000189635	0.0117692
19	19. DNase_Clustered	0.369505	0.41212	0.206	0.461229	0.42	0.494336	0.517466	0.392055	0.329278	0.20143	0.393349	0.295199	-0.232891	0.0159077	0.0076272	0.429944	-0.00368561	0.477178	1	0.566434	0.556947	0.285211	0.365137	0.413601	-0.314435	0.399136	0.377425	0.444074	0.252998	0.349	0.269453	0.44021	0.444611	0.429155	0.340066	0.458332	0.504094	-0.0440219	0.404728	0.395416	0.363824	0.356714	0.433837	0.0297213	-0.0756197	-0.146372	-0.0218179	0.065531
20	20. CD34Plus_UWDNaseIHS_CD34mobilized_Hotspots_Rep1	0.736948	0.607728	0.131	0.572562	0.396	0.517696	0.414744	0.26995	0.379044	0.318748	0.377385	0.10365	-0.403869	0.0150858	0.0331365	0.12968	-0.0811588	0.666664	0.566434	1	0.922881	0.395184	0.502215	0.542361	-0.269916	0.569752	0.29919	0.292292	0.277845	0.51	0.436339	0.472659	0.57771	0.44926	0.111367	0.662006	0.377831	-0.0452228	0.600173	0.523001	0.476099	0.466275	0.659543	-0.0105753	-0.318789	-0.186743	-0.0902592	-0.0180451
21	21. CD34Plus_UWDNaseIHS_CD34mobilized_Peaks_Rep1	0.692639	0.573095	0.136	0.561331	0.393	0.508882	0.408102	0.302215	0.352577	0.293394	0.363962	0.111872	-0.395722	0.0335769	0.0535383	0.121823	-0.0822004	0.643321	0.556947	0.922881	1	0.436123	0.548607	0.573022	-0.263291	0.573084	0.287789	0.276567	0.265608	0.509	0.449461	0.493993	0.561695	0.433362	0.134614	0.62509	0.37396	-0.0319996	0.561875	0.512749	0.473907	0.463915	0.633285	-0.0150098	-0.304393	-0.176313	-0.0887385	-0.0184796
22	22. K562_UWDNaseIHS_Peaks_Rep1	0.351539	0.292894	0.0707	0.44306	0.374	0.308731	0.355568	0.103463	0.258699	0.187437	0.241409	0.0259835	-0.277203	0.0649994	0.110623	0.0545172	-0.0645481	0.259308	0.285211	0.395184	0.436123	1	0.967696	0.839305	-0.14224	0.244739	0.184321	0.114174	0.123359	0.295	0.241725	0.298334	0.372971	0.347903	0.0500733	0.420713	0.287606	0.0503384	0.39628	0.237808	0.197028	0.189909	0.255998	-0.0078613	-0.15598	-0.0883849	-0.0471388	-0.00608493
23	23. K562_UWDNaseIHS_Peaks_Rep2	0.450643	0.378932	0.0901	0.563466	0.475	0.395552	0.453594	0.134313	0.331549	0.240635	0.308098	0.0322926	-0.351282	0.0831796	0.135226	0.0732262	-0.0827174	0.329032	0.365137	0.502215	0.548607	0.967696	1	0.917974	-0.178873	0.311399	0.235264	0.144432	0.158139	0.377	0.310748	0.379131	0.472915	0.445639	0.0620722	0.536993	0.363033	0.0650257	0.506719	0.301085	0.248786	0.23986	0.324708	-0.00921917	-0.197346	-0.114907	-0.0580454	-0.00620199
24	24. K562_UWDNaseIDGF_Peaks	0.471163	0.418322	0.11	0.610231	0.529	0.447171	0.512641	0.167783	0.369248	0.265403	0.345873	0.0500776	-0.391037	0.0960199	0.141371	0.0895503	-0.0978656	0.355191	0.413601	0.542361	0.573022	0.839305	0.917974	1	-0.202741	0.339771	0.254785	0.162253	0.176661	0.414	0.336152	0.420011	0.516324	0.487356	0.0821102	0.576427	0.404976	0.0690851	0.538797	0.335245	0.281938	0.271838	0.356207	-0.0100958	-0.21903	-0.129573	-0.0627387	-0.00682032
25	25. NKI_LADs_laminB1Lads	-0.210879	-0.207985	-0.08	-0.190337	-0.164	-0.204312	-0.198751	-0.111082	-0.169798	-0.188423	-0.244346	-0.0929539	0.466081	-0.0282216	-0.0367988	0.270708	0.357123	-0.102336	-0.314435	-0.269916	-0.263291	-0.14224	-0.178873	-0.202741	1	-0.180885	-0.130285	0.0264745	-0.127329	-0.165	-0.133866	-0.179315	-0.228065	-0.162695	-0.0742901	-0.216161	-0.206202	0.110478	-0.194451	-0.205748	-0.176952	-0.171748	-0.206791	0.0223578	0.446883	0.330386	0.140908	-0.0140736
26	26. TFBS_Clustered_ZEB1	0.441871	0.395246	0.113	0.370136	0.26	0.36382	0.27843	0.222135	0.228691	0.172352	0.25562	0.0960788	-0.274365	0.0320649	0.0194049	0.0783907	-0.0679382	0.419493	0.399136	0.569752	0.573084	0.244739	0.311399	0.339771	-0.180885	1	0.188667	0.164407	0.168067	0.346	0.286156	0.35556	0.370387	0.287034	0.0978284	0.407264	0.254808	-0.0427316	0.354944	0.387883	0.357135	0.348181	0.433101	-0.0240337	-0.225021	-0.123075	-0.0598384	-0.0105496
27	27. TFBS_Clustered_KAP1	0.248047	0.261801	0.114	0.264258	0.229	0.285267	0.274672	0.14409	0.166853	0.120832	0.213214	0.129477	-0.161974	0.0188625	0.0111463	0.17051	-0.0427209	0.191799	0.377425	0.29919	0.287789	0.184321	0.235264	0.254785	-0.130285	0.188667	1	0.133471	0.0839224	0.181	0.133708	0.182087	0.209395	0.264451	0.121645	0.253294	0.213359	0.0535513	0.229761	0.164663	0.115483	0.112886	0.177506	0.0363931	-0.0670455	-0.09113	-0.0391811	0.0309075
28	28. TFBS_conserved_sites	0.186759	0.177598	0.0677	0.185358	0.133	0.16819	0.152779	0.202428	0.108895	0.104462	0.123627	0.126149	0.0853285	-0.021635	-0.0247634	0.406404	0.234139	0.37323	0.444074	0.292292	0.276567	0.114174	0.144432	0.162253	0.0264745	0.164407	0.133471	1	0.266464	0.16	0.137296	0.214402	0.188493	0.132179	0.153846	0.189074	0.218866	0.0023756	0.158563	0.237869	0.257415	0.256867	0.334536	0.188823	0.200324	0.0419458	0.0975024	0.0371828
29	29. TS_miR0_sites	0.231594	0.214357	0.0636	0.176293	0.125	0.171345	0.137694	0.150889	0.163219	0.263358	0.204908	0.0640751	-0.190743	-0.000756861	0.00817219	0.0970263	-0.0452002	0.230006	0.252998	0.277845	0.265608	0.123359	0.158139	0.176661	-0.127329	0.168067	0.0839224	0.266464	1	0.171	0.145528	0.204803	0.258895	0.143394	0.071622	0.211756	0.207079	-0.0402066	0.191685	0.215254	0.193017	0.189464	0.257669	0.00165485	-0.138483	-0.103643	-0.0185141	0.0100298
30	30. K562_HAIBTFBS_USF1_Peaks_Rep1	0.423371	0.357067	0.114	0.477774	0.352	0.372381	0.339912	0.188932	0.288673	0.205379	0.247399	0.102358	-0.308567	0.0551843	0.0680742	0.0761354	-0.0785524	0.360572	0.349322	0.510131	0.508935	0.294509	0.376709	0.413547	-0.164907	0.345984	0.181191	0.159933	0.171011	1	0.916287	0.367154	0.430543	0.357056	0.10655	0.468983	0.310249	0.00985559	0.42938	0.350982	0.33532	0.324159	0.391166	-0.0106678	-0.209074	-0.109427	-0.0434989	-0.0107828
31	31. K562_HAIBTFBS_USF1_Peaks_Rep2	0.366342	0.300744	0.086	0.375264	0.26	0.287443	0.243056	0.148633	0.235396	0.17669	0.1911	0.0766181	-0.245919	0.044806	0.060486	0.0556909	-0.0598675	0.315374	0.269453	0.436339	0.449461	0.241725	0.310748	0.336152	-0.133866	0.286156	0.133708	0.137296	0.145528	0.916	1	0.295054	0.351017	0.274366	0.0824877	0.38547	0.246267	0.00540913	0.348431	0.300882	0.298764	0.290089	0.350589	-0.00693125	-0.173516	-0.0897542	-0.0378582	-0.0105605
32	32. K562_BroadHistone_CTCF_Peaks	0.320361	0.368157	0.255	0.440801	0.339	0.408481	0.359226	0.494223	0.288961	0.176021	0.242814	0.244795	-0.350065	0.303697	0.278101	0.128593	-0.088455	0.366619	0.44021	0.472659	0.493993	0.298334	0.379131	0.420011	-0.179315	0.35556	0.182087	0.214402	0.204803	0.367	0.295054	1	0.603232	0.492436	0.390961	0.585067	0.58548	0.184501	0.504335	0.364113	0.352167	0.342266	0.395676	-0.00911964	-0.167352	-0.113004	-0.0353438	-0.00615696
33	33. K562_BroadHistone_POL2_Peaks	0.55681	0.416616	0.108	0.620473	0.48	0.383078	0.436992	0.161041	0.512286	0.476393	0.388011	0.0523114	-0.474344	0.213063	0.22999	0.107009	-0.103668	0.407404	0.444611	0.57771	0.561695	0.372971	0.472915	0.516324	-0.228065	0.370387	0.209395	0.188493	0.258895	0.431	0.351017	0.603232	1	0.517815	0.173016	0.751607	0.652007	0.224429	0.737902	0.444686	0.351572	0.339504	0.412144	-0.0176939	-0.186399	-0.155148	-0.0682942	-0.0135836
34	34. K562_BroadHistone_H2AZ_Peaks	0.439356	0.476806	0.142	0.566064	0.555	0.599874	0.680006	0.188224	0.221481	0.170493	0.387363	0.0645119	-0.362969	0.156256	0.144284	0.142855	-0.0696597	0.305688	0.429155	0.44926	0.433362	0.347903	0.445639	0.487356	-0.162695	0.287034	0.264451	0.132179	0.143394	0.357	0.274366	0.492436	0.517815	1	0.17241	0.646925	0.498672	0.214547	0.606532	0.256791	0.189508	0.182033	0.270482	-0.00166002	-0.124872	-0.118411	-0.0526047	0.00803335
35	35. K562_BroadHistone_H3K27me3_Peaks	-0.0451947	0.0875522	0.426	-0.0240931	-0.0443	0.157215	0.0280192	0.412169	0.00109866	-0.0553581	-0.0463735	0.770788	-0.193041	0.254019	0.217809	0.179793	-0.122168	0.0855084	0.340066	0.111367	0.134614	0.0500733	0.0620722	0.0821102	-0.0742901	0.0978284	0.121645	0.153846	0.071622	0.107	0.0824877	0.390961	0.173016	0.17241	1	0.101326	0.475373	0.0852436	0.0492147	0.0766625	0.125682	0.123595	0.181696	0.0075016	-0.0250087	-0.0594517	0.0118777	0.0191765
36	36. K562_BroadHistone_H3K4me2_Peaks	0.710345	0.558813	0.101	0.733861	0.567	0.491788	0.5201	0.128194	0.455395	0.337652	0.365986	0.00643314	-0.427627	0.137474	0.211841	0.104806	-0.0592197	0.486198	0.458332	0.662006	0.62509	0.420713	0.536993	0.576427	-0.216161	0.407264	0.253294	0.189074	0.211756	0.469	0.38547	0.585067	0.751607	0.646925	0.101326	1	0.526528	0.137748	0.86404	0.399254	0.304693	0.293863	0.451292	-0.0138275	-0.225026	-0.154599	-0.0680582	-0.00853833
37	37. K562_BroadHistone_H3K9me1_Peaks	0.289157	0.333857	0.245	0.427073	0.384	0.362525	0.443787	0.293547	0.445144	0.382439	0.437549	0.333244	-0.496665	0.274322	0.247707	0.196996	-0.142119	0.254894	0.504094	0.377831	0.37396	0.287606	0.363033	0.404976	-0.206202	0.254808	0.213359	0.218866	0.207079	0.31	0.246267	0.58548	0.652007	0.498672	0.475373	0.526528	1	0.258404	0.511555	0.29566	0.245206	0.235058	0.275605	0.00113867	-0.103661	-0.148252	-0.0438429	0.0109987
38	38. K562_BroadHistone_H3K9me3_Peaks	-0.0219386	-0.0145498	0.0273	0.0702672	0.0815	-0.00810024	0.0557578	-0.120906	0.0668335	0.0241661	0.0178458	-0.0704005	0.100446	0.331731	0.344536	0.201992	0.18838	-0.00726961	-0.0440219	-0.0452228	-0.0319996	0.0503384	0.0650257	0.0690851	0.110478	-0.0427316	0.0535513	0.0023756	-0.0402066	0.00986	0.00540913	0.184501	0.224429	0.214547	0.0852436	0.137748	0.258404	1	0.183614	-0.0536539	-0.0508507	-0.0516866	-0.0714287	0.00645404	0.399912	0.178515	0.0642851	0.0109858
39	39. K562_BroadHistone_H3K9ac_Peaks	0.687065	0.465056	0.0359	0.723508	0.574	0.400281	0.488062	0.0727442	0.474308	0.368507	0.350811	-0.0354758	-0.407979	0.128974	0.154829	0.0945175	-0.0554123	0.415816	0.404728	0.600173	0.561875	0.39628	0.506719	0.538797	-0.194451	0.354944	0.229761	0.158563	0.191685	0.429	0.348431	0.504335	0.737902	0.606532	0.0492147	0.86404	0.511555	0.183614	1	0.341489	0.240326	0.230794	0.371692	-0.00947526	-0.181385	-0.137888	-0.0616551	-0.00573032
40	40. K562_HAIBMethyl450_sites_Rep1	0.403791	0.386163	0.116	0.398226	0.278	0.387445	0.286564	0.251976	0.279109	0.235258	0.344622	0.0874966	-0.326919	0.0153091	0.0176921	0.0893054	-0.0901455	0.456035	0.395416	0.523001	0.512749	0.237808	0.301085	0.335245	-0.205748	0.387883	0.164663	0.237869	0.215254	0.351	0.300882	0.364113	0.444686	0.256791	0.0766625	0.399254	0.29566	-0.0536539	0.341489	1	0.76204	0.752507	0.665535	-0.00683322	-0.262224	-0.13639	-0.0522378	-0.0224977
41	41. K562_HAIBMethylRRBS_sites_Rep1	0.315637	0.328993	0.12	0.315001	0.212	0.351581	0.207556	0.279488	0.218504	0.13286	0.257437	0.12365	-0.25642	0.0470151	0.0376917	0.0805429	-0.0611605	0.513522	0.363824	0.476099	0.473907	0.197028	0.248786	0.281938	-0.176952	0.357135	0.115483	0.257415	0.193017	0.335	0.298764	0.352167	0.351572	0.189508	0.125682	0.304693	0.245206	-0.0508507	0.240326	0.76204	1	0.995691	0.797102	0.00385637	-0.237291	-0.101577	-0.0321944	-0.0245708
42	42. K562_HAIBMethylRRBS_sites_Rep2	0.308584	0.322935	0.118	0.303312	0.202	0.344769	0.199841	0.274408	0.20967	0.125619	0.249639	0.121751	-0.247056	0.0432014	0.0320983	0.0793117	-0.0571946	0.510202	0.356714	0.466275	0.463915	0.189909	0.23986	0.271838	-0.171748	0.348181	0.112886	0.256867	0.189464	0.324	0.290089	0.342266	0.339504	0.182033	0.123595	0.293863	0.235058	-0.0516866	0.230794	0.752507	0.995691	1	0.796798	0.00493523	-0.23061	-0.0990081	-0.0317002	-0.0242686
43	43. CpG_Islands	0.535047	0.510928	0.192	0.3694	0.217	0.420642	0.230915	0.302086	0.24413	0.186694	0.256199	0.183858	-0.304096	0.0418502	0.0339326	0.100515	-0.0398725	0.688864	0.433837	0.659543	0.633285	0.255998	0.324708	0.356207	-0.206791	0.433101	0.177506	0.334536	0.257669	0.391	0.350589	0.395676	0.412144	0.270482	0.181696	0.451292	0.275605	-0.0714287	0.371692	0.665535	0.797102	0.796798	1	0.00490883	-0.272938	-0.132999	-0.0470092	-0.0159036
44	44. vistaEnhancers	-0.0231441	-0.00966516	-0.000199	-0.000860529	0.00318	-0.00627161	0.00426695	-0.00546316	-0.0179733	-0.0259627	-0.00662368	0.00465047	0.0470418	-0.00796334	-0.00690281	0.0510694	0.037896	0.00703449	0.0297213	-0.0105753	-0.0150098	-0.0078613	-0.00921917	-0.0100958	0.0223578	-0.0240337	0.0363931	0.188823	0.00165485	-0.0107	-0.00693125	-0.00911964	-0.0176939	-0.00166002	0.0075016	-0.0138275	0.00113867	0.00645404	-0.00947526	-0.00683322	0.00385637	0.00493523	0.00490883	1	0.0618171	0.01859	0.0189949	0.00937193
45	45. H3K9me2_hg19.bed	-0.270195	-0.258637	-0.105	-0.210846	-0.156	-0.22431	-0.176596	-0.175538	-0.191422	-0.242156	-0.248393	-0.125501	0.716291	0.023402	0.0961718	0.592833	0.595357	-0.0571619	-0.0756197	-0.318789	-0.304393	-0.15598	-0.197346	-0.21903	0.446883	-0.225021	-0.0670455	0.200324	-0.138483	-0.209	-0.173516	-0.167352	-0.186399	-0.124872	-0.0250087	-0.225026	-0.103661	0.399912	-0.181385	-0.262224	-0.237291	-0.23061	-0.272938	0.0618171	1	0.484042	0.234138	0.0370489
46	46. cancerSNV_all_hg19	-0.159264	-0.155781	-0.0534	-0.132516	-0.115	-0.140787	-0.144804	-0.0806265	-0.126826	-0.165662	-0.19736	-0.0622387	0.480752	0.0120708	0.0120103	0.386316	0.396725	-0.018517	-0.146372	-0.186743	-0.176313	-0.0883849	-0.114907	-0.129573	0.330386	-0.123075	-0.09113	0.0419458	-0.103643	-0.109	-0.0897542	-0.113004	-0.155148	-0.118411	-0.0594517	-0.154599	-0.148252	0.178515	-0.137888	-0.13639	-0.101577	-0.0990081	-0.132999	0.01859	0.484042	1	0.413537	0.00417861
47	47. cancerSNV_AML_hg19	-0.0788843	-0.0741037	-0.0133	-0.0593685	-0.0533	-0.0647207	-0.0635395	-0.0202506	-0.0544087	-0.0723692	-0.0932775	0.00851211	0.21681	-0.0021523	-0.0157447	0.192485	0.210117	0.000189635	-0.0218179	-0.0902592	-0.0887384	-0.0471388	-0.0580454	-0.0627387	0.140908	-0.0598384	-0.0391811	0.0975024	-0.0185141	-0.0435	-0.0378582	-0.0353438	-0.0682942	-0.0526047	0.0118777	-0.0680582	-0.0438429	0.0642851	-0.0616551	-0.0522378	-0.0321944	-0.0317002	-0.0470092	0.0189949	0.234138	0.413537	1	-0.0014195
48	48. long-range epigenetic silencing	-0.0140898	-0.00319669	0.0109	-0.0036972	0.00348	0.00142147	0.010918	0.0187829	-0.00437715	-0.00412764	0.00549931	0.0212323	0.0318384	-0.0124433	-0.00964191	0.0593454	0.0463061	0.0117692	0.065531	-0.0180451	-0.0184796	-0.00608493	-0.00620199	-0.00682032	-0.0140736	-0.0105496	0.0309075	0.0371828	0.0100298	-0.0108	-0.0105605	-0.00615696	-0.0135836	0.00803335	0.0191765	-0.00853833	0.0109987	0.0109858	-0.00573032	-0.0224977	-0.0245708	-0.0242686	-0.0159036	0.00937193	0.0370489	0.00417861	-0.0014195	1
49	49. numGenes_NOTlenHit	0.501595	0.43657	0.115	0.35682	0.243	0.35903	0.268594	0.280891	0.247143	0.312181	0.336497	0.109517	-0.306854	0.0158811	0.0151595	0.149695	-0.0801227	0.443085	0.411754	0.553163	0.550198	0.250788	0.320664	0.35569	-0.207189	0.375548	0.200291	0.28507	0.312295	0.334	0.290878	0.35775	0.422681	0.281821	0.11194	0.437155	0.300653	-0.0542618	0.382259	0.410766	0.373203	0.365207	0.497082	-0.0207913	-0.247742	-0.164093	-0.0510116	0.0051175
50	50. AML Translocations_Insertions	0.0175408	0.00855351	-4.43e-05	0.0218326	0.0235	0.010047	0.0369599	-0.00330931	0.0271106	0.0432081	0.0127586	-0.00183211	-0.0191268	0.0187481	0.0240918	0.0145809	-0.0104713	0.0125002	0.0477556	0.0321629	0.0300558	0.0121245	0.0165353	0.016848	-0.00991496	0.0234068	0.0072287	0.0537694	0.0238668	0.000332	0.000410556	0.0218443	0.0229394	0.0246351	0.0126157	0.0361204	0.0429071	0.00339054	0.0217007	0.00727476	0.00843119	0.0081576	0.0101362	0.0202075	-0.00669793	0.00084898	0.0205096	-0.00681817
51	51. K562 Mnase accessibility (Mieczkowsk et al.)i	0.261608	0.246678	-0.0865044	0.233355	0.283485	0.250411	0.376015	-0.0118972	0.134007	0.276013	0.424793	-0.143702	-0.253586	-0.244685	-0.265571	0.0374466	-0.10867	0.0371019	0.158959	0.120475	0.092857	0.107639	0.142801	0.150734	-0.116892	0.0262315	0.134572	0.00186846	0.0829556	0.0272142	0.0054991	-0.0791281	0.116263	0.329239	-0.15111	0.1885	0.145883	-0.0690721	0.245537	-0.0144378	-0.134105	-0.128587	-0.0358054	0.00759187	-0.144488	-0.172699	-0.0953456	0.0372592
52	1_Granulocyte female input DNA	0.239477	0.301841	0.256	0.309733	0.262328	0.40098	0.337	0.516121	0.222404	0.168607	0.26	0.496773	-0.331	0.0521421	0.0325025	0.236022	-0.191672	0.28453	0.57204	0.434436	0.44752	0.220127	0.276888	0.321923	-0.199216	0.331411	0.234037	0.251	0.20553	0.334752	0.265073	0.443	0.354897	0.265453	0.516422	0.307998	0.450024	-0.158558	0.234546	0.340637	0.353394	0.342628	0.393177	-0.00842	-0.219686	-0.119946	-0.0100184	-0.0153
53	2_K562 input DNA	0.212339	0.28004	0.309	0.328659	0.266534	0.361968	0.329	0.452658	0.291214	0.221596	0.243	0.511134	-0.373	0.265996	0.214447	0.231996	-0.176235	0.244561	0.522199	0.389419	0.40074	0.257587	0.323498	0.36851	-0.165364	0.293003	0.247274	0.229	0.190057	0.343583	0.269318	0.519	0.428968	0.331313	0.556693	0.356785	0.570709	0.0202605	0.296502	0.284777	0.295906	0.284232	0.331883	-0.0109	-0.183068	-0.118185	-0.0150236	0.000119
54	3_Granulocyte female ChIP H3K9me2	-0.246046	-0.227335	-0.0542	-0.212295	-0.182611	-0.176404	-0.214	-0.080094	-0.209384	-0.253774	-0.289	-0.000209628	0.484	0.00666601	0.0450076	0.291729	0.3383	-0.136134	-0.176423	-0.298077	-0.275145	-0.143503	-0.184385	-0.205976	0.330447	-0.191941	-0.0483153	0.0254	-0.151211	-0.161416	-0.128892	-0.172	-0.22568	-0.178141	0.0554763	-0.236457	-0.156952	0.13379	-0.224451	-0.192133	-0.139547	-0.134905	-0.17051	0.0242	0.591411	0.336003	0.181435	-0.0097
55	4_K562 ChIP H3K9me2	-0.259213	-0.229011	0.0209	-0.208932	-0.196387	-0.19701	-0.236	-0.00398637	-0.184673	-0.229353	-0.304	0.0936344	0.454	0.135671	0.108982	0.32161	0.328262	-0.103144	-0.10486	-0.254951	-0.23393	-0.127022	-0.164527	-0.186024	0.307166	-0.172042	-0.0108231	0.0451	-0.132826	-0.152191	-0.124771	-0.0675	-0.176927	-0.136043	0.144224	-0.212601	-0.0595801	0.336777	-0.188457	-0.206569	-0.157435	-0.152982	-0.181815	0.0192	0.546563	0.283145	0.144215	0.0422
56	5_AML 7 ChIP H3K9me2	-0.198396	-0.136714	0.0192	-0.0966182	-0.0288722	-0.0128963	0.0354	0.0275071	-0.142105	-0.205087	-0.113	0.141322	0.372	-0.00990805	0.0151521	0.426633	0.232849	-0.0758674	0.171923	-0.18086	-0.173659	-0.0682033	-0.0891232	-0.0956521	0.249216	-0.119965	0.0597754	0.18	-0.0885424	-0.0992294	-0.0956456	-0.0865	-0.131452	0.0133502	0.235162	-0.123358	0.0563708	0.0565212	-0.122289	-0.189654	-0.176176	-0.171463	-0.175047	0.0418	0.543536	0.197295	0.122686	0.0353
57	6_AML 8 ChIP H3K9me2	-0.247902	-0.202237	-0.0223	-0.153455	-0.0888	-0.105357	-0.0534037	-0.0348776	-0.169441	-0.236839	-0.196054	0.0701185	0.464104	-0.0171409	0.0233112	0.414468	0.356897	-0.0955133	0.065796	-0.26499	-0.256479	-0.110161	-0.142179	-0.156349	0.338222	-0.174566	-0.00873991	0.193694	-0.110585	-0.149	-0.130259	-0.131243	-0.1797	-0.0639192	0.164167	-0.181691	-0.0151166	0.0941322	-0.170027	-0.236462	-0.214014	-0.208046	-0.223753	0.0451366	0.65151	0.268578	0.171202	0.0313691
58	7_AML 9 ChIP H3K9me2	-0.23231	-0.190112	-0.00468	-0.171163	-0.126	-0.108993	-0.107824	0.0285374	-0.183065	-0.227334	-0.220837	0.115432	0.399766	-0.00328206	0.0461703	0.327343	0.279432	-0.11024	0.00316309	-0.261206	-0.245102	-0.113718	-0.14695	-0.160676	0.300993	-0.165768	-0.0103114	0.127384	-0.101122	-0.132	-0.111734	-0.0840433	-0.160708	-0.0842179	0.217393	-0.182127	-0.00824549	0.0834552	-0.174577	-0.201983	-0.163242	-0.158213	-0.171342	0.0350826	0.560159	0.240075	0.15267	0.0186049
59	8_AML 10 ChIP H3K9me2	-0.254987	-0.20837	-0.0053	-0.163549	-0.105328	-0.106376	-0.0764	-0.000233947	-0.187422	-0.249813	-0.22	0.118824	0.458	-0.00784157	0.0249324	0.406128	0.330599	-0.113395	0.0363267	-0.268724	-0.255431	-0.113738	-0.147294	-0.161364	0.339134	-0.170922	-0.0132479	0.166	-0.118265	-0.137404	-0.120429	-0.121	-0.189096	-0.0797822	0.20161	-0.195005	-0.0265332	0.084005	-0.187318	-0.22291	-0.19111	-0.18573	-0.204995	0.0404	0.621284	0.285994	0.183695	0.0204
60	9_AML 11 ChIP H3K9me2	-0.250571	-0.2173	-0.0107	-0.182255	-0.136503	-0.136944	-0.134	-0.0198668	-0.19139	-0.239938	-0.233	0.111419	0.432	-0.00424436	0.0311077	0.34638	0.324901	-0.115403	-0.0612512	-0.280177	-0.264934	-0.126466	-0.163209	-0.178505	0.31905	-0.175488	-0.0402225	0.0931	-0.122463	-0.142795	-0.120081	-0.126	-0.186428	-0.120181	0.179788	-0.205419	-0.0488078	0.0928739	-0.197529	-0.192792	-0.154107	-0.149779	-0.178229	0.0315	0.587544	0.30964	0.188579	-0.01
61	10_AML 12 ChIP H3K9me2	-0.204331	-0.16208	-0.00703	-0.129295	-0.0784013	-0.0656274	-0.0445	0.0375547	-0.157092	-0.210065	-0.178	0.113332	0.386	-0.00597892	0.0441759	0.364549	0.288657	-0.0821104	0.0647073	-0.210618	-0.196984	-0.0920551	-0.118063	-0.127426	0.287042	-0.130549	0.0108834	0.164	-0.0895669	-0.106222	-0.0924634	-0.0662	-0.132427	-0.0471631	0.217566	-0.144142	0.0177759	0.0836255	-0.143469	-0.183837	-0.15782	-0.153407	-0.15631	0.0297	0.561687	0.246068	0.165434	0.0139
62	11_AML 13 ChIP H3K9me2	-0.300321	-0.288147	-0.0979	-0.241599	-0.192352	-0.231251	-0.219	-0.187492	-0.236747	-0.296036	-0.323	-0.0896424	0.61	-0.00548276	0.021211	0.36339	0.45236	-0.151412	-0.203905	-0.361278	-0.348838	-0.172631	-0.221824	-0.247027	0.414969	-0.241986	-0.0883451	0.0516	-0.181826	-0.215083	-0.177164	-0.242	-0.278063	-0.191713	-0.037281	-0.277675	-0.216498	0.19503	-0.255194	-0.274354	-0.232269	-0.225895	-0.273472	0.0423	0.720329	0.40641	0.203974	0.000966
63	12_AML 14 ChIP H3K9me2	-0.266122	-0.254884	-0.0895	-0.219669	-0.172976	-0.202635	-0.197	-0.184005	-0.216678	-0.266579	-0.285	-0.0893502	0.552	0.000267867	0.0391199	0.330887	0.365601	-0.149161	-0.215742	-0.326465	-0.314878	-0.156167	-0.200504	-0.22439	0.3666	-0.21837	-0.0805258	-0.0249	-0.171072	-0.194267	-0.159873	-0.22	-0.244286	-0.165826	-0.0371644	-0.245766	-0.195308	0.218631	-0.224538	-0.250652	-0.216226	-0.210308	-0.251303	0.02	0.659737	0.393331	0.180605	-0.0107
64	13_AML 15 ChIP H3K9me2	-0.284872	-0.233979	-0.0241	-0.19358	-0.122632	-0.142812	-0.0952	-0.0322651	-0.199596	-0.261899	-0.222	0.0777383	0.556	-0.0123578	0.0132151	0.504491	0.432221	-0.108039	0.0306172	-0.322398	-0.310806	-0.13498	-0.173199	-0.189611	0.383172	-0.211155	-0.0300451	0.185	-0.125612	-0.177364	-0.154285	-0.152	-0.218982	-0.0912642	0.158158	-0.220143	-0.0484223	0.137695	-0.204127	-0.275543	-0.248348	-0.241399	-0.25774	0.0487	0.703613	0.342872	0.192731	0.0399
65	14_AML 16 ChIP H3K9me2	-0.222164	-0.195509	-0.0335	-0.17274	-0.134919	-0.127575	-0.144	-0.0734419	-0.182001	-0.226323	-0.232	0.0329739	0.417	0.0163128	0.0656303	0.290069	0.286532	-0.123891	-0.121023	-0.258294	-0.24081	-0.117643	-0.152064	-0.168613	0.296777	-0.166994	-0.027267	0.00972	-0.130627	-0.137926	-0.114227	-0.14	-0.178394	-0.123543	0.0955051	-0.191676	-0.0926914	0.136601	-0.183955	-0.186666	-0.150711	-0.146541	-0.174808	0.023	0.560211	0.297001	0.153447	-0.0105
66	15_Granulocyte male ChIP H3K9me2	-0.236707	-0.209004	-0.0407	-0.199421	-0.171	-0.158075	-0.194807	-0.0382009	-0.194709	-0.238667	-0.26867	0.0286998	0.424494	0.0210174	0.0516397	0.254383	0.297143	-0.135511	-0.144585	-0.283278	-0.255232	-0.134565	-0.172144	-0.193296	0.310779	-0.181234	-0.0496436	0.0611018	-0.134817	-0.151	-0.118282	-0.144234	-0.209163	-0.163716	0.0905729	-0.219357	-0.117864	0.0836148	-0.212088	-0.173683	-0.1256	-0.120989	-0.149406	0.0270386	0.548444	0.286747	0.169168	-0.00491521
67	16_Granulocyte male ChIP H3 C-tail	0.184865	0.267075	0.263	0.252866	0.208	0.368043	0.278106	0.547327	0.181658	0.114643	0.211121	0.518823	-0.252386	0.0744685	0.0541622	0.285453	-0.15957	0.267019	0.540202	0.369822	0.387714	0.181804	0.22971	0.270272	-0.141381	0.288462	0.215308	0.298957	0.17937	0.304	0.246296	0.430816	0.310753	0.220326	0.549057	0.252807	0.433793	-0.14188	0.179698	0.374712	0.403334	0.393581	0.421516	-0.000246301	-0.13734	-0.0790565	0.0169463	-0.00951337
68	17_CD34+ exp1 DNA	0.261376	0.321553	0.258	0.320496	0.26	0.413502	0.329682	0.51349	0.233194	0.175735	0.269157	0.482392	-0.346342	0.0672968	0.0588911	0.220482	-0.215746	0.309809	0.558574	0.456081	0.469326	0.226762	0.285338	0.329959	-0.211395	0.347326	0.240102	0.243448	0.20167	0.348	0.281324	0.452236	0.373382	0.26681	0.506372	0.323368	0.454169	-0.144043	0.246375	0.423002	0.436122	0.425193	0.461772	-0.0120659	-0.235022	-0.13007	-0.0212053	-0.0152318
69	18_K562-Rep2 ChIP H3K9me2	-0.202419	-0.163704	0.126	-0.172247	-0.193	-0.1479	-0.233822	0.0562199	-0.114408	-0.165863	-0.25838	0.228635	0.309029	0.233442	0.190712	0.283999	0.244569	-0.0427767	-0.0248634	-0.155496	-0.129058	-0.0796816	-0.103465	-0.117974	0.210957	-0.0965092	0.0392032	0.0388505	-0.0904212	-0.0798	-0.0588855	0.0348707	-0.0777862	-0.119458	0.265075	-0.134344	0.0499332	0.354252	-0.130814	-0.0805432	-0.0322462	-0.0304279	-0.0534151	0.00942187	0.418031	0.223566	0.115856	0.0143711
70	19_ K562-UNC ChIP H3K9me2	-0.193818	-0.212646	-0.0729	-0.193508	-0.204	-0.24586	-0.289465	-0.19056	-0.137787	-0.175988	-0.268026	-0.163029	0.46485	0.149798	0.116797	0.228839	0.367108	-0.0535419	-0.244497	-0.206675	-0.186417	-0.122009	-0.155313	-0.180184	0.245748	-0.13929	-0.0617067	-0.0436454	-0.131632	-0.144	-0.105918	-0.12978	-0.14749	-0.221014	-0.165995	-0.1857	-0.210043	0.482167	-0.161684	-0.0939681	-0.0419668	-0.0387298	-0.0949705	0.00582435	0.480815	0.3294	0.132058	0.00233257
71	20_CD34+ Rep1 ChIP H3K9me2	-0.194411	-0.140135	0.0561	-0.129972	-0.097	-0.0433792	-0.0750271	0.101592	-0.148998	-0.202037	-0.172963	0.231735	0.293134	0.0244958	0.0527309	0.309189	0.207584	-0.0865582	0.0298547	-0.20192	-0.171487	-0.0796471	-0.102552	-0.11349	0.228763	-0.110531	0.0135126	0.0866717	-0.0855243	-0.0673	-0.053785	-0.0385592	-0.12038	-0.0746131	0.289049	-0.144841	0.0337552	0.0187776	-0.156312	-0.0939731	-0.0518119	-0.0498297	-0.0713046	0.0152073	0.436391	0.226698	0.153775	-0.0040343
72	21_CD34+ Rep2 ChIP H3K9me2	-0.185265	-0.127716	0.0738	-0.120473	-0.0927	-0.0288562	-0.0756658	0.136456	-0.136335	-0.192255	-0.162487	0.266604	0.245812	0.0340129	0.0556846	0.278381	0.166796	-0.0778137	0.0304859	-0.180802	-0.145309	-0.0704341	-0.0913836	-0.10115	0.193979	-0.0908638	0.0108114	0.0731474	-0.0720157	-0.0473	-0.0342845	-0.00741115	-0.0968722	-0.074869	0.320479	-0.132048	0.0590712	0.0043539	-0.147668	-0.0482447	0.0051023	0.00587941	-0.024635	0.0110531	0.371918	0.21104	0.1462	-0.00910376
73	22_CD34+ exp2 DNA	0.279609	0.339387	0.263	0.336863	0.273	0.429645	0.347183	0.52396	0.251409	0.19671	0.292399	0.486688	-0.377814	0.0755611	0.061163	0.211846	-0.234753	0.32408	0.576855	0.480774	0.494884	0.238382	0.300674	0.346587	-0.230939	0.362189	0.247293	0.245282	0.212907	0.363	0.294991	0.470486	0.394933	0.282753	0.508702	0.342239	0.472403	-0.139736	0.264561	0.440778	0.450756	0.439485	0.47827	-0.011087	-0.267946	-0.147443	-0.0323431	-0.015255
74	23_ granulocyte male input DNA	0.140263	0.227335	0.236	0.232051	0.206	0.345473	0.286347	0.518107	0.155186	0.0775594	0.186309	0.474521	-0.076094	0.0607612	0.0458369	0.471712	0.0140044	0.282549	0.5976	0.320576	0.33901	0.162387	0.204573	0.241726	-0.0354776	0.252008	0.229493	0.372686	0.160611	0.256	0.20092	0.396424	0.274543	0.228435	0.526578	0.227497	0.423109	-0.091074	0.157949	0.303357	0.31484	0.306703	0.334072	0.0122927	0.0793409	0.0169078	0.0614632	0.0142695
75	24_K562 input DNA rep2	0.269339	0.323708	0.321	0.354076	0.259	0.382264	0.284518	0.45552	0.313669	0.184519	0.257327	0.462704	-0.395777	0.355226	0.308759	0.182413	-0.165855	0.369615	0.489082	0.475949	0.489819	0.274556	0.347791	0.396824	-0.219701	0.37318	0.204944	0.233105	0.200076	0.408	0.339643	0.605681	0.493889	0.322252	0.511471	0.416097	0.555114	0.0574185	0.334411	0.508962	0.575198	0.558486	0.54026	-0.0127655	-0.261012	-0.107343	-0.0175138	-0.0211344
76	25_AML 8 ChIP H3K9me2	-0.193386	-0.131301	0.0593	-0.103573	-0.0584	-0.0245492	-0.0163801	0.0971224	-0.130535	-0.201387	-0.151966	0.235495	0.299275	0.0011619	0.0259913	0.347745	0.235686	-0.0609222	0.124958	-0.181295	-0.16477	-0.0681281	-0.0890675	-0.0953514	0.244354	-0.105021	0.0241574	0.176425	-0.0686013	-0.0695	-0.0631666	-0.0343606	-0.113523	-0.0362525	0.308686	-0.12323	0.0709723	-0.00555371	-0.134138	-0.123831	-0.0939381	-0.0906956	-0.0928687	0.0340212	0.462861	0.206973	0.155286	0.0145542
77	26_AML 8 input DNA	0.220621	0.287917	0.252	0.288691	0.236	0.386658	0.303476	0.514171	0.203236	0.138877	0.229873	0.480566	-0.287605	0.0617453	0.0533717	0.246627	-0.163253	0.294969	0.550214	0.407063	0.419739	0.203987	0.255167	0.296178	-0.166714	0.316498	0.226603	0.265858	0.186832	0.318	0.254281	0.431207	0.338304	0.241372	0.514477	0.288019	0.436031	-0.151612	0.210826	0.393016	0.409272	0.399161	0.431416	-0.0079071	-0.171333	-0.103741	-0.0018923	-0.00767119
78	27_AML 13 input DNA	0.243649	0.308135	0.266	0.31126	0.249	0.404702	0.312764	0.532407	0.223216	0.145743	0.247035	0.498081	-0.33262	0.0790101	0.0581608	0.217901	-0.185199	0.323088	0.552608	0.446674	0.463579	0.219232	0.27565	0.319054	-0.198502	0.34475	0.221949	0.258382	0.197597	0.347	0.281688	0.467324	0.367775	0.250912	0.518374	0.313372	0.449772	-0.146943	0.232682	0.434385	0.458607	0.447236	0.474692	-0.0091567	-0.224104	-0.115905	-0.0124017	-0.0145135
79	28_Granulocyte male ChIP H3K4me2	0.608676	0.530551	0.138	0.535678	0.372	0.468852	0.388142	0.25239	0.368957	0.264572	0.33669	0.104754	-0.378953	0.0229723	0.0466638	0.0987215	-0.0899067	0.583609	0.546011	0.784812	0.764861	0.336079	0.427068	0.468389	-0.252597	0.555413	0.246836	0.245489	0.251457	0.445	0.375486	0.441407	0.515902	0.393311	0.10896	0.586739	0.354602	-0.0443623	0.507559	0.496456	0.453142	0.442472	0.586382	-0.0190609	-0.301778	-0.176287	-0.0872217	-0.0154129
80	29_K562 ChIP H3 C-tail	0.138502	0.206748	0.327	0.229216	0.141	0.265207	0.15896	0.437805	0.231517	0.122524	0.119299	0.532338	-0.289939	0.346221	0.27941	0.195204	-0.127144	0.252143	0.413508	0.33728	0.361909	0.198795	0.249905	0.285737	-0.138937	0.274173	0.192465	0.202511	0.142196	0.309	0.257255	0.51134	0.378255	0.214599	0.592113	0.272397	0.524086	0.116242	0.213909	0.356087	0.409707	0.397673	0.397568	-0.00901564	-0.121415	-0.0615772	0.00729269	-0.0119713
81	30_K562-UNC input DNA	0.218312	0.291225	0.34	0.354974	0.274	0.36838	0.325166	0.441854	0.325051	0.227969	0.25701	0.512752	-0.383844	0.365094	0.309519	0.25173	-0.138396	0.277216	0.505353	0.396968	0.411849	0.272501	0.344654	0.391187	-0.160975	0.303215	0.254611	0.223744	0.178215	0.363	0.290668	0.579788	0.489958	0.371986	0.573145	0.397181	0.646726	0.180092	0.339	0.366417	0.372393	0.359356	0.378059	-0.0129824	-0.133534	-0.0927437	-0.013696	0.000628858
82	31_AML 10 ChIP H3K9me2	-0.160835	-0.0933989	0.104	-0.0815934	-0.0499	0.0141185	-0.014031	0.182221	-0.11175	-0.17421	-0.118278	0.336637	0.207756	0.0274752	0.0191991	0.321956	0.146334	-0.0461822	0.12971	-0.130249	-0.102408	-0.0479981	-0.0627568	-0.0662115	0.172405	-0.0600328	0.0337745	0.136379	-0.0460685	-0.0164	-0.0145646	0.0276311	-0.0696229	-0.0301723	0.388671	-0.0972484	0.122518	-0.0336034	-0.115312	-0.038232	0.00520481	0.00590812	-0.00373715	0.0258571	0.334912	0.188694	0.146226	-0.0016538
83	32_AML 11 ChIP H3K9me3	-0.105794	-0.0843932	-0.00953	-0.12687	-0.121	-0.0796239	-0.150404	-0.0219236	-0.113052	-0.109569	-0.121322	0.0351965	0.199996	0.0643283	0.115494	0.130037	0.124185	-0.0872795	-0.17805	-0.141188	-0.121089	-0.0769633	-0.099165	-0.112138	0.130655	-0.0938373	0.0286404	-0.0922249	-0.0858342	-0.0876	-0.0686728	-0.0776871	-0.0988689	-0.120299	0.0595254	-0.11964	-0.0612742	0.122352	-0.123517	-0.0391532	-0.014821	-0.0127275	-0.0160375	0.0028557	0.287586	0.205873	0.0956245	-0.0360513
84	33_AML 11 ChIP H3K9me2	-0.170433	-0.124027	0.0647	-0.121747	-0.0942	-0.0455978	-0.0822314	0.102783	-0.127837	-0.175225	-0.133486	0.259379	0.259859	0.0247081	0.0101197	0.315307	0.202315	-0.0566024	0.0199229	-0.16861	-0.147634	-0.0759918	-0.0983583	-0.106457	0.188961	-0.0916242	0.00838297	0.0693084	-0.0709747	-0.0569	-0.0464885	-0.0392767	-0.110341	-0.0845388	0.291242	-0.133183	0.0454651	-0.00716241	-0.143913	-0.0418786	0.00157348	0.00230956	-0.0221342	0.0220949	0.359791	0.242059	0.160912	-0.0174365
85	34-AML 11 Input DNA	0.256648	0.320426	0.272	0.31889	0.258	0.416034	0.318919	0.54221	0.232726	0.159614	0.27487	0.501771	-0.33074	0.090411	0.0932668	0.254529	-0.171711	0.343951	0.572005	0.465135	0.484225	0.225439	0.283981	0.329343	-0.206918	0.365479	0.225669	0.267882	0.207538	0.36	0.293794	0.493609	0.399456	0.263511	0.527052	0.327581	0.484613	-0.102499	0.247973	0.46407	0.491334	0.478596	0.495633	-0.00965158	-0.195003	-0.102878	-0.00924497	-0.016011
86	35_K562 H3K9me3 ChIP	-0.138876	-0.0816193	0.173	-0.0816098	-0.109	-0.0702493	-0.119833	-0.00697179	-0.0192061	-0.0776704	-0.158642	0.237338	0.202492	0.283163	0.215102	0.292819	0.217973	-0.0280103	-0.0526764	-0.108229	-0.0919746	-0.0169046	-0.0201794	-0.0244862	0.169842	-0.0731305	0.059422	-0.0398507	-0.0756982	-0.0312	-0.0268559	0.0811019	0.00729246	0.0102984	0.224857	-0.0463569	0.107556	0.575893	-0.0324991	-0.0912214	-0.074652	-0.0736782	-0.0751164	-0.00585163	0.343362	0.239913	0.0862732	0.0213167
87	36_Granulocyte female ChIP H3K9me2 Rep.2	-0.126961	-0.0802887	0.0454	-0.101739	-0.0987	-0.019822	-0.114511	0.0975362	-0.117292	-0.172182	-0.15269	0.175719	0.237532	0.0491474	0.0371126	0.229407	0.171177	-0.0239407	-0.0428518	-0.116099	-0.0768376	-0.057871	-0.0739798	-0.0833679	0.153057	-0.0568219	0.00991167	0.0268865	-0.0724441	-0.0233	-0.00625983	-0.0200683	-0.0918421	-0.099267	0.203007	-0.117035	-0.0122042	0.023854	-0.131202	0.0339365	0.113857	0.114095	0.0809416	0.0118021	0.305977	0.22864	0.137223	-0.0230034
88	37_AML 13 ChIP H3K9me2	-0.214976	-0.184709	-0.0153	-0.168879	-0.137	-0.115911	-0.146128	-0.0531009	-0.182356	-0.237229	-0.235216	0.076138	0.424852	0.011088	0.0373246	0.32003	0.318663	-0.0989136	-0.0994031	-0.242342	-0.219086	-0.111415	-0.1435	-0.16074	0.300407	-0.155318	-0.0219968	0.0377738	-0.128361	-0.12	-0.0957836	-0.140224	-0.186346	-0.128742	0.117722	-0.191266	-0.100356	0.0950419	-0.190495	-0.146608	-0.101279	-0.0974851	-0.124314	0.0332166	0.544259	0.318713	0.176152	-0.0130008
89	38_AML 13 ChIP Input DNA	0.279469	0.338164	0.267	0.327398	0.26	0.42241	0.327651	0.520742	0.242175	0.179348	0.278851	0.487943	-0.367903	0.079333	0.0688015	0.205647	-0.213627	0.33364	0.557854	0.475976	0.490656	0.234094	0.294854	0.339795	-0.226745	0.360607	0.239535	0.235441	0.208605	0.36	0.293372	0.46825	0.388118	0.267218	0.506437	0.33797	0.457798	-0.143582	0.257975	0.453073	0.470271	0.458774	0.494187	-0.0133368	-0.261921	-0.136491	-0.0273047	-0.0182136
90	39_AML 7 Input DNA	0.149111	0.211798	0.163	0.190237	0.188	0.286778	0.269289	0.394562	0.148932	0.154298	0.242289	0.324512	0.111515	0.056994	0.0482086	0.705935	0.172836	0.275016	0.594958	0.265611	0.27509	0.139888	0.179025	0.208166	0.0587278	0.181849	0.239988	0.413477	0.157499	0.186	0.143295	0.29596	0.239569	0.238078	0.396699	0.214571	0.38779	0.0143674	0.172435	0.189949	0.158647	0.153512	0.208138	0.0317252	0.292997	0.104472	0.085539	0.0455703
91	40_AML 10 Input DNA	0.240937	0.304906	0.265	0.304847	0.232	0.393728	0.271032	0.533446	0.217272	0.115435	0.238895	0.480668	-0.326695	0.102226	0.0860064	0.193216	-0.163022	0.365977	0.507935	0.458166	0.481593	0.210085	0.264185	0.305971	-0.21292	0.370481	0.179951	0.259558	0.195652	0.362	0.302444	0.49634	0.388782	0.223356	0.489743	0.306672	0.447659	-0.0921581	0.225453	0.525395	0.589555	0.575897	0.556574	-0.0117419	-0.224493	-0.0897879	-0.00494701	-0.0241565
92	41_AML 7 ChIP H3K9me2	-0.143797	-0.0661777	0.106	-0.0447505	-8.92e-05	0.0668307	0.0633696	0.170984	-0.0942706	-0.162616	-0.0700461	0.321834	0.193428	0.0185749	0.0290865	0.352151	0.119601	-0.0311746	0.222225	-0.0921311	-0.0755676	-0.028016	-0.0381327	-0.0366095	0.1468	-0.039604	0.0826907	0.152109	-0.0400316	-0.00622	-0.016216	0.0303082	-0.0479627	0.0306206	0.393729	-0.061306	0.162687	-0.0330801	-0.0833873	-0.0523457	-0.0265205	-0.0256978	-0.0279972	0.0252306	0.349914	0.144251	0.112201	0.0125554
93	42_Granulocyte male ChIP H3K9me2	-0.248204	-0.222942	-0.0484	-0.208692	-0.177	-0.171762	-0.202228	-0.0538867	-0.202582	-0.24797	-0.279639	0.014573	0.454326	0.0156231	0.0578414	0.272721	0.319781	-0.14041	-0.15371	-0.298634	-0.27437	-0.143186	-0.183138	-0.204736	0.329451	-0.191724	-0.0557654	0.0622126	-0.143049	-0.162	-0.129819	-0.160817	-0.224115	-0.172835	0.0745412	-0.230647	-0.134434	0.0920642	-0.223381	-0.190732	-0.143985	-0.13906	-0.171253	0.0276788	0.569932	0.304791	0.176373	-0.00210417
94	43_AML 9 ChIP H3K9me2	-0.215971	-0.15783	0.0389	-0.156815	-0.113	-0.0672862	-0.0862175	0.103046	-0.166598	-0.215692	-0.179576	0.215536	0.384781	0.0141217	0.0162421	0.409015	0.275274	-0.0808704	0.0553915	-0.232673	-0.210875	-0.0972914	-0.125761	-0.136936	0.277557	-0.139577	0.0163953	0.137006	-0.0815756	-0.0976	-0.0824632	-0.0502674	-0.149584	-0.0748564	0.293848	-0.163845	0.0377048	0.0295417	-0.168461	-0.149114	-0.108466	-0.104886	-0.113851	0.0333648	0.49927	0.261804	0.166483	0.0209874
95	44_AML 9 Input	0.221843	0.28455	0.222	0.279822	0.239	0.376543	0.318274	0.483025	0.205062	0.163842	0.254915	0.434737	-0.246455	0.0424604	0.0427796	0.303078	-0.144017	0.279214	0.57842	0.395926	0.403761	0.198022	0.249575	0.291196	-0.145262	0.294786	0.238461	0.293533	0.191632	0.294	0.234081	0.409416	0.335954	0.267746	0.494433	0.294094	0.45577	-0.13108	0.230041	0.334284	0.341159	0.332333	0.377004	-0.000888543	-0.120688	-0.105278	0.000726503	0.00507812
96	45_AML 14 ChIP H3K9me2	-0.209174	-0.178437	-0.019	-0.177577	-0.144	-0.11839	-0.152149	-0.0785629	-0.184664	-0.230142	-0.223624	0.0516452	0.428085	0.0194345	0.046627	0.319098	0.279387	-0.109328	-0.141664	-0.248757	-0.227669	-0.115436	-0.148233	-0.166517	0.290774	-0.161193	-0.0259922	-0.0359054	-0.133783	-0.129	-0.103314	-0.153294	-0.189954	-0.130194	0.0900511	-0.191039	-0.117053	0.129055	-0.18882	-0.146661	-0.107652	-0.103542	-0.129198	0.0155348	0.524886	0.33849	0.16623	-0.0201724
97	46_AML 14 Input	0.205815	0.27902	0.253	0.284329	0.238	0.388338	0.308378	0.540814	0.19782	0.119549	0.233606	0.490958	-0.205144	0.079953	0.0645815	0.368468	-0.0742686	0.328239	0.600823	0.404641	0.422885	0.198211	0.249522	0.291128	-0.12186	0.317203	0.227377	0.330956	0.189474	0.319	0.255969	0.450988	0.343362	0.247654	0.528182	0.285921	0.453173	-0.119022	0.208278	0.397983	0.419918	0.40922	0.428453	0.00021059	-0.0624791	-0.041187	0.0286188	0.000441047
98	47_AML 15 Input	0.223591	0.295253	0.258	0.295972	0.249	0.400471	0.321074	0.541277	0.212135	0.140733	0.254752	0.490482	-0.221378	0.0820616	0.0859917	0.375822	-0.0852583	0.33389	0.614267	0.422433	0.441318	0.208195	0.262426	0.305309	-0.135705	0.327488	0.241332	0.331748	0.196775	0.328	0.2649	0.46834	0.369652	0.26711	0.537003	0.304135	0.485147	-0.0816434	0.229432	0.404998	0.421623	0.410652	0.436511	-0.000158633	-0.0540913	-0.0536565	0.0218843	-0.000543443
99	48_AML 12 ChIP H3K9me2	-0.168239	-0.113382	0.0465	-0.0970054	-0.0544	-0.0109286	-0.0143216	0.118274	-0.127828	-0.186635	-0.131731	0.221222	0.336932	0.0137327	0.021171	0.417946	0.258927	-0.0451781	0.123503	-0.157562	-0.13807	-0.0650258	-0.0828199	-0.0872103	0.249261	-0.0887266	0.041361	0.169665	-0.0616796	-0.0546	-0.0488122	-0.0174342	-0.101014	-0.0265119	0.302021	-0.109128	0.0705976	0.0251244	-0.120331	-0.114996	-0.0904089	-0.0877131	-0.0807591	0.0298052	0.478441	0.251154	0.16998	0.0100721
100	49_AML 12 Input	0.16469	0.205797	0.112	0.182871	0.183	0.277259	0.256298	0.347472	0.121597	0.131615	0.22711	0.256734	0.119859	0.0514793	0.0480233	0.650285	0.146297	0.264469	0.544136	0.277546	0.285956	0.126757	0.165078	0.195021	0.0420643	0.193717	0.236532	0.370349	0.149026	0.182	0.146626	0.275106	0.231676	0.221466	0.345201	0.207439	0.339543	0.0408599	0.168675	0.181788	0.165633	0.16102	0.212622	0.0165481	0.253104	0.110104	0.0839767	0.0337242
101	50_AML 15 ChIP H3K9me2	-0.150453	-0.0757175	0.113	-0.065174	-0.0287	0.0361368	0.0222707	0.197324	-0.0972624	-0.158219	-0.0943104	0.33996	0.192365	0.0178001	0.0362875	0.33647	0.161615	-0.0286019	0.192219	-0.123328	-0.104657	-0.0360258	-0.0473438	-0.046069	0.166278	-0.0577342	0.0535457	0.178378	-0.026461	-0.0128	-0.0169118	0.0436694	-0.0544998	-0.000212145	0.400867	-0.0753047	0.140603	-0.0473928	-0.0983793	-0.0567358	-0.0271197	-0.0257905	-0.0195161	0.0252599	0.342061	0.152469	0.13019	0.0105519
102	51_AML16 Input	0.215771	0.285903	0.25	0.288433	0.245	0.388951	0.318001	0.52055	0.208381	0.141734	0.250119	0.474636	-0.195788	0.0809938	0.0918593	0.397438	-0.0624673	0.324513	0.606746	0.406606	0.425424	0.204487	0.257912	0.299275	-0.115461	0.314725	0.241139	0.336759	0.191074	0.313	0.250872	0.448516	0.354375	0.259844	0.518561	0.295211	0.468016	-0.0819173	0.220009	0.380235	0.386174	0.375973	0.404697	-0.00101345	-0.014211	-0.0405928	0.0284867	-0.00097175
103	52_AML 16 ChIP H3K9me2	-0.221248	-0.19088	-0.0265	-0.185295	-0.15	-0.131059	-0.164278	-0.0789921	-0.186295	-0.233227	-0.231269	0.0437373	0.44187	0.0300701	0.0412713	0.324303	0.319012	-0.115712	-0.141837	-0.267589	-0.242105	-0.121294	-0.155599	-0.176028	0.298075	-0.173529	-0.0261537	-0.00785288	-0.136287	-0.139	-0.111143	-0.156136	-0.198542	-0.142427	0.085683	-0.202318	-0.112461	0.107802	-0.197618	-0.166198	-0.12682	-0.122723	-0.153552	0.0242212	0.549292	0.333522	0.168357	-0.0101051
104	53_K562 ChIP H3K9me2 exp. 3	-0.220072	-0.182808	0.109254	-0.188791	-0.204453	-0.169094	-0.247032	0.0273143	-0.126984	-0.175025	-0.273502	0.200482	0.350086	0.22194	0.179457	0.302363	0.272051	-0.0562525	-0.0460428	-0.182719	-0.164393	-0.093269	-0.121243	-0.13533	0.233314	-0.116581	0.0294326	0.0340388	-0.099107	-0.0993652	-0.0779529	0.00821791	-0.100635	-0.130086	0.238437	-0.153892	0.0257471	0.369441	-0.145247	-0.127047	-0.0708258	-0.0685771	-0.0910125	0.0104666	0.45298	0.24337	0.124691	0.0194541
105	54_K562-UNC0638 ChIP H3K9me2 exp. 2	-0.211804	-0.234155	-0.0918884	-0.210149	-0.214347	-0.270499	-0.302375	-0.222637	-0.151466	-0.186282	-0.285624	-0.19226	0.50422	0.131746	0.10247	0.240858	0.393537	-0.0740356	-0.270288	-0.237254	-0.224101	-0.137263	-0.17495	-0.200418	0.270607	-0.162979	-0.076112	-0.0482337	-0.142357	-0.167029	-0.128469	-0.160274	-0.176041	-0.235513	-0.199862	-0.207198	-0.241374	0.498112	-0.177211	-0.146686	-0.100536	-0.0970106	-0.149764	0.00816611	0.510769	0.349838	0.13977	0.00517165
106	55_CD34+ ChIP H3K9me2 exp. 3	-0.0309576	0.035385	0.151125	0.0299855	0.0281719	0.144523	0.0644575	0.297404	-0.0163704	-0.0827009	-0.0057189	0.364846	0.074175	0.0516986	0.0581173	0.319033	0.0933573	0.092831	0.230504	0.0451791	0.0691589	0.0347276	0.0410818	0.0542053	0.069798	0.0772897	0.0952009	0.143426	0.028936	0.107454	0.0885272	0.16787	0.0714582	0.0415525	0.400083	0.0244332	0.189458	-0.0550648	-0.0206402	0.147681	0.214223	0.209353	0.183655	0.00145657	0.19575	0.134664	0.114342	-0.0151542
107	56_CD34+ ChIP H3K27me3	0.142534	0.228928	0.26625	0.165499	0.111285	0.295086	0.147703	0.472345	0.0993392	0.0273799	0.123408	0.480888	-0.231598	0.0765209	0.052041	0.148091	-0.128009	0.281914	0.359294	0.286242	0.300164	0.127212	0.159835	0.190744	-0.142488	0.239834	0.129003	0.239848	0.142986	0.26397	0.227626	0.377951	0.23331	0.123131	0.480942	0.17552	0.30883	-0.114786	0.10425	0.425685	0.536972	0.530281	0.549762	0.0117701	-0.171556	-0.0461192	0.0305147	-0.0186707
108	57_CD34+ ChIP H3K27ac	0.399918	0.42305	0.24481	0.427866	0.341524	0.480439	0.393191	0.478534	0.336764	0.261395	0.377187	0.401331	-0.467919	0.0789688	0.0635424	0.153384	-0.237932	0.443717	0.598029	0.627412	0.629999	0.288417	0.366194	0.419368	-0.315242	0.465204	0.23736	0.230959	0.24997	0.44123	0.365113	0.515605	0.496608	0.328313	0.391502	0.441423	0.484904	-0.105906	0.365616	0.549971	0.595862	0.580655	0.595405	-0.0213802	-0.376971	-0.186408	-0.0651852	-0.0291283
109	58_CD34+ ChIP H3K4me2	0.531539	0.518112	0.19156	0.525934	0.382495	0.516145	0.397626	0.380923	0.358152	0.208798	0.344755	0.206516	-0.396251	0.0590162	0.0504353	0.121498	-0.105951	0.655966	0.601803	0.781246	0.772981	0.324967	0.411094	0.460732	-0.272043	0.565186	0.229855	0.316856	0.265797	0.472582	0.39836	0.530946	0.528962	0.366079	0.208348	0.543255	0.403299	-0.0693554	0.448315	0.626688	0.708429	0.696457	0.755315	-0.0106935	-0.334273	-0.170499	-0.0715784	-0.0217128
110	59_CD34+ ChIP H3K9me3	0.111793	0.181238	0.20171	0.129406	0.0903882	0.262148	0.120749	0.385955	0.0702626	0.0151666	0.11011	0.394623	-0.114587	0.0776467	0.0957576	0.235104	-0.0682055	0.210117	0.296064	0.230596	0.256752	0.106491	0.13242	0.155408	-0.0741212	0.200103	0.170619	0.1223	0.0913819	0.208948	0.178098	0.294263	0.198984	0.106632	0.424448	0.139915	0.271799	-0.0413114	0.0770211	0.327698	0.408283	0.401522	0.400874	-0.00623829	-0.00718887	0.0205328	0.0378932	-0.0226187
111	60_CD34+ ChIP input exp. 3	0.290785	0.343823	0.266179	0.332429	0.260971	0.427843	0.318883	0.520458	0.244169	0.173581	0.285713	0.485206	-0.376812	0.0755767	0.0469216	0.191997	-0.204809	0.367254	0.547425	0.494004	0.50481	0.234073	0.295314	0.342723	-0.24521	0.383802	0.222751	0.23552	0.215725	0.381337	0.313741	0.476524	0.396901	0.259939	0.483789	0.340747	0.441348	-0.149861	0.257045	0.48428	0.542944	0.529977	0.545805	-0.0109367	-0.295712	-0.130274	-0.0217205	-0.0251267
112	61_AML 8 ChIP H3K27me3	-0.0359951	0.0776434	0.220607	0.0113037	0.00153574	0.154245	0.046074	0.40726	-0.0322798	-0.0960587	-0.0382568	0.46383	-0.0335258	0.0592621	0.0474112	0.192633	-0.0213461	0.0994236	0.240655	0.0470786	0.0676971	0.023109	0.0286826	0.0446919	0.00877018	0.0654755	0.0763539	0.220467	0.0573847	0.109167	0.090347	0.236746	0.0493699	0.0307644	0.491092	0.0139677	0.19725	-0.100987	-0.0335875	0.150957	0.243172	0.241968	0.282265	0.013962	0.0411508	0.0377944	0.083475	-0.000949868
113	62_AML 8 ChIP H3K9me3	-0.123046	-0.0571782	0.0702852	-0.118157	-0.0986465	0.00413732	-0.0885856	0.135237	-0.126766	-0.140039	-0.110795	0.211622	0.178138	0.0535211	0.0856095	0.211799	0.0328083	-0.0723398	-0.0175374	-0.126261	-0.0997456	-0.058603	-0.0764689	-0.0828719	0.107301	-0.077468	0.0870714	-0.0154915	-0.0638355	-0.0412246	-0.0327957	-0.00266447	-0.0865312	-0.0679567	0.257899	-0.110058	0.0204314	0.0413288	-0.127411	-0.0186137	0.030793	0.0329357	0.038858	0.00675492	0.250735	0.142657	0.0718943	-0.00988659
114	63_AML 8 ChIP H3K4me2	0.591882	0.543239	0.165974	0.555855	0.393474	0.513543	0.405396	0.321952	0.374874	0.235236	0.347145	0.154162	-0.393531	0.0469384	0.0546367	0.114608	-0.090412	0.669594	0.601666	0.81832	0.804415	0.341241	0.432367	0.478897	-0.267993	0.577724	0.24809	0.307938	0.265084	0.47371	0.399946	0.502919	0.539265	0.389614	0.159797	0.583136	0.389883	-0.0548621	0.494053	0.576535	0.631338	0.620481	0.718981	-0.0101425	-0.318826	-0.174125	-0.0790609	-0.0170299
115	64_AML 8 ChIP H3K27ac	0.41118	0.433561	0.247118	0.437589	0.365171	0.501533	0.443548	0.480516	0.34174	0.284885	0.397273	0.413458	-0.472711	0.067159	0.0663068	0.187479	-0.25628	0.415913	0.653101	0.633834	0.634769	0.299689	0.380156	0.432915	-0.319815	0.450355	0.278571	0.242654	0.256878	0.42871	0.350182	0.508049	0.501838	0.375918	0.421077	0.458782	0.521311	-0.0943321	0.390713	0.47904	0.491784	0.478165	0.52752	-0.0187555	-0.344668	-0.199382	-0.0733826	-0.020409
116	65_AML 10 ChIP H3K27me3	0.0074969	0.127307	0.240206	0.0509706	0.0367199	0.193382	0.0843012	0.394441	-0.00286994	-0.067783	0.00207495	0.448413	-0.105272	0.0581578	0.040757	0.137709	-0.0886687	0.144053	0.272564	0.121146	0.139795	0.0513488	0.0642289	0.0819726	-0.0583123	0.107686	0.0926485	0.226782	0.0751857	0.138461	0.113983	0.268694	0.0838114	0.0630263	0.461049	0.0559544	0.214292	-0.0803342	0.00852848	0.192597	0.295475	0.29517	0.361592	0.0176373	-0.0532506	-0.00397776	0.0490248	-0.00639171
117	66_AML 10 ChIP H3K9me3	-0.169481	-0.120052	0.0307004	-0.155174	-0.132259	-0.0668776	-0.138938	0.0597724	-0.151701	-0.171276	-0.174751	0.147713	0.27597	0.0434653	0.0727409	0.2342	0.148794	-0.0995731	-0.0840723	-0.189407	-0.163505	-0.0916728	-0.118981	-0.131417	0.197737	-0.115608	0.0365078	-0.0141872	-0.094214	-0.085484	-0.06993	-0.0617784	-0.1359	-0.119698	0.189088	-0.160138	-0.0449029	0.0755949	-0.168097	-0.0841375	-0.0376525	-0.0346273	-0.042698	0.00822162	0.369405	0.216216	0.117397	-0.0158457
118	67_AML 10 ChIP H3K27ac	0.400006	0.422483	0.230655	0.430733	0.371786	0.491204	0.459792	0.458056	0.334799	0.294134	0.412009	0.387475	-0.467102	0.063954	0.0711557	0.192652	-0.259516	0.381925	0.650438	0.606641	0.606851	0.292525	0.3729	0.424619	-0.31218	0.419242	0.282724	0.237652	0.253774	0.403458	0.327131	0.48488	0.492438	0.386152	0.40255	0.452878	0.524949	-0.0715584	0.392436	0.434275	0.428305	0.416016	0.473638	-0.0168636	-0.316467	-0.20296	-0.0804665	-0.00939514
119	68_AML 11 ChIP H3K27me3	0.037395	0.136746	0.23649	0.071749	0.040955	0.207081	0.0754837	0.414839	0.0206331	-0.0525235	0.0304101	0.449715	-0.115872	0.0724415	0.0608911	0.156829	-0.0583373	0.184614	0.254079	0.157691	0.178207	0.0634622	0.0790372	0.0984973	-0.0565094	0.146675	0.0787487	0.212902	0.0845184	0.168294	0.143549	0.292442	0.127055	0.0566185	0.455169	0.0773521	0.237715	-0.0808891	0.0238495	0.28736	0.399462	0.395919	0.412558	0.0127316	-0.032116	0.0279773	0.0689902	-0.0247523
120	69_AML 11 ChIP H3K9me3	-0.107137	-0.068384	0.0354511	-0.108175	-0.104596	-0.0373971	-0.126794	0.0754354	-0.10236	-0.121635	-0.115326	0.142651	0.174642	0.0663678	0.099398	0.167762	0.100789	-0.0495664	-0.107283	-0.107226	-0.0865597	-0.0654281	-0.0846981	-0.0927837	0.105763	-0.0633222	0.0355866	-0.0442458	-0.0639214	-0.0467677	-0.0334082	-0.0188082	-0.0722003	-0.105567	0.160988	-0.106055	-0.00722894	0.0816791	-0.118499	0.0247701	0.0813201	0.0815385	0.0656321	0.00163002	0.249279	0.204224	0.108732	-0.0334207
121	70_AML 11 ChIP H3K4me2	0.576711	0.546344	0.183398	0.530016	0.361929	0.515403	0.379865	0.334698	0.344892	0.220488	0.327148	0.16601	-0.378838	0.0469751	0.0549263	0.11148	-0.0806629	0.673605	0.582036	0.78656	0.778924	0.33245	0.420987	0.46723	-0.25728	0.567409	0.235055	0.310314	0.267101	0.47589	0.404108	0.505677	0.518454	0.377846	0.1724	0.563454	0.367859	-0.0611324	0.462936	0.580158	0.638673	0.627046	0.734293	-0.0109741	-0.313472	-0.169478	-0.0743727	-0.0139739
122	71_AML 11 ChIP H3K27ac	0.471929	0.466247	0.224543	0.488909	0.387413	0.508799	0.439337	0.452942	0.372723	0.271422	0.386432	0.340924	-0.460196	0.0685189	0.0721093	0.164578	-0.201566	0.49267	0.658581	0.69906	0.695285	0.31911	0.404957	0.458727	-0.308271	0.49686	0.256832	0.274759	0.2738	0.462416	0.380542	0.530246	0.543502	0.38299	0.34684	0.511371	0.500059	-0.0844038	0.437859	0.52139	0.5421	0.527163	0.583575	-0.0194232	-0.343629	-0.191554	-0.0715158	-0.0154803
[truncated: 74 more columns]

## Sheet: 500K
		1	2	3	4	5	6	7	8	9	10	11	12	13	14	15	16	17	18	19	20	21	22	23	24	25	26	27	28	29	30	31	32	33	34	35	36	37	38	39	40	41	42	43	44	45	46	47	48
		1. K562_BroadChromHMM_1ActivePromoter	2. K562_BroadChromHMM_2WeakPromoter	3. K562_BroadChromHMM_3PoisedPromoter	4. K562_BroadChromHMM_4StrongEnhancer	5. K562_BroadChromHMM_5StrongEnhancer	6. K562_BroadChromHMM_6WeakEnhancer	7. K562_BroadChromHMM_7WeakEnhancer	8. K562_BroadChromHMM_8Insulator	9. K562_BroadChromHMM_9TxnTransition	10. K562_BroadChromHMM_10TxnElongatioon	11. K562_BroadChromHMM_11WeakTxn	12. K562_BroadChromHMM_12Repressed	13. K562_BroadChromHMM_13Heterochrom_lo	14. K562_BroadChromHMM_14Repetitive_CNV	15. K562_BroadChromHMM_15Repetitive_CNV	16. K562_BroadChromHMM combined	17. CD34Plus_CD34DnaseI_EIO_JCVI_0S_Neg	18. CD34Plus_CD34DnaseI_EIO_JCVI_0S_Pos	19. DNase_Clustered	20. CD34Plus_UWDNaseIHS_CD34mobilized_Hotspots_Rep1	21. CD34Plus_UWDNaseIHS_CD34mobilized_Peaks_Rep1	22. K562_UWDNaseIHS_Peaks_Rep1	23. K562_UWDNaseIHS_Peaks_Rep2	24. K562_UWDNaseIDGF_Peaks	25. NKI_LADs_laminB1Lads	26. TFBS_Clustered_ZEB1	27. TFBS_Clustered_KAP1	28. TFBS_conserved_sites	29. TS_miR0_sites	30. K562_HAIBTFBS_USF1_Peaks_Rep1	31. K562_HAIBTFBS_USF1_Peaks_Rep2	32. K562_BroadHistone_CTCF_Peaks	33. K562_BroadHistone_POL2_Peaks	34. K562_BroadHistone_H2AZ_Peaks	35. K562_BroadHistone_H3K27me3_Peaks	36. K562_BroadHistone_H3K4me2_Peaks	37. K562_BroadHistone_H3K9me1_Peaks	38. K562_BroadHistone_H3K9me3_Peaks	39. K562_BroadHistone_H3K9ac_Peaks	40. K562_HAIBMethyl450_sites_Rep1	41. K562_HAIBMethylRRBS_sites_Rep1	42. K562_HAIBMethylRRBS_sites_Rep2	43. CpG_Islands	44. vistaEnhancers	45. H3K9me2_hg19.bed	46. cancerSNV_all_hg19	47. cancerSNV_AML_hg19	48. long-range epigenetic silencing
1	1. K562_BroadChromHMM_1ActivePromoter	1	0.801751	0.151864	0.679142	0.547015	0.675449	0.554678	0.354317	0.444935	0.57686	0.606332	0.126538	-0.465114	-0.00992	0.00362687	0.120384	-0.213379	0.633447	0.482	0.822948	0.801998	0.556371	0.640371	0.657297	-0.278977	0.639089	0.376155	0.226081	0.49975	0.615608	0.552545	0.460678	0.624673	0.529911	0.10151	0.742126	0.366918	-0.0907903	0.701038	0.556988	0.479636	0.475152	0.649384	-0.043774	-0.374018	-0.264626	-0.176305	-0.0205157
2	2. K562_BroadChromHMM_2WeakPromoter	0.801751	1	0.307834	0.643455	0.533943	0.809568	0.622461	0.473784	0.462491	0.515817	0.618345	0.275571	-0.485968	-0.00478	-0.0040152	0.162002	-0.237971	0.603065	0.556	0.771284	0.75544	0.547779	0.633873	0.666453	-0.281346	0.614166	0.438756	0.225622	0.476294	0.603006	0.534173	0.533387	0.582566	0.594207	0.247604	0.689468	0.462204	-0.0731594	0.607237	0.539528	0.482868	0.477799	0.637683	-0.0341057	-0.364173	-0.275605	-0.171306	-0.00659006
3	3. K562_BroadChromHMM_3PoisedPromoter	0.151864	0.307834	1	0.282297	0.185805	0.302066	0.226415	0.363292	0.36658	0.252611	0.148387	0.658894	-0.365096	0.15	0.0682138	0.0827728	-0.169271	0.219819	0.34	0.291688	0.287808	0.276674	0.318247	0.343907	-0.146524	0.254784	0.290336	0.0930601	0.197027	0.310307	0.259351	0.425199	0.318994	0.272084	0.529955	0.296042	0.454805	0.0435939	0.225184	0.241188	0.227034	0.222165	0.292632	-0.0111258	-0.198759	-0.144108	-0.0643996	0.0169404
4	4. K562_BroadChromHMM_4StrongEnhancer	0.679142	0.643455	0.282297	1	0.864446	0.689327	0.758953	0.37601	0.651304	0.533817	0.521766	0.221796	-0.514647	0.00192	0.00748134	0.109867	-0.224351	0.515008	0.548	0.716313	0.707626	0.64829	0.746914	0.779718	-0.249033	0.569717	0.391492	0.228171	0.412439	0.690417	0.593858	0.60674	0.723369	0.657548	0.162855	0.784119	0.535604	0.0258732	0.77591	0.544206	0.4568	0.44804	0.52424	-0.022612	-0.322014	-0.237309	-0.141756	-0.00736237
5	5. K562_BroadChromHMM_5StrongEnhancer	0.547015	0.533943	0.185805	0.864446	1	0.650694	0.848878	0.335458	0.526007	0.458507	0.568705	0.146518	-0.462746	-0.0153	-0.00621462	0.13311	-0.211309	0.390393	0.541	0.575093	0.566549	0.581973	0.667272	0.703672	-0.225986	0.449942	0.366613	0.199051	0.353279	0.566037	0.469798	0.509515	0.623247	0.677708	0.123296	0.676131	0.497693	0.0318068	0.68308	0.408092	0.323944	0.316965	0.372132	-0.017237	-0.258384	-0.222306	-0.130459	0.00610938
6	6. K562_BroadChromHMM_6WeakEnhancer	0.675449	0.809568	0.302066	0.689327	0.650694	1	0.809533	0.553812	0.398409	0.413086	0.650446	0.318331	-0.480912	-0.0223	-0.0172937	0.196705	-0.251766	0.546592	0.634	0.722422	0.711702	0.554837	0.639427	0.678992	-0.268851	0.58266	0.456802	0.235954	0.427552	0.610049	0.519578	0.558609	0.575722	0.69273	0.300521	0.660275	0.49892	-0.0648156	0.580633	0.538008	0.489374	0.484082	0.576567	-0.0251565	-0.323545	-0.255569	-0.150164	0.00258231
7	7. K562_BroadChromHMM_7WeakEnhancer	0.554678	0.622461	0.226415	0.758953	0.848878	0.809533	1	0.432765	0.422527	0.425714	0.70928	0.213801	-0.493562	-0.0355	-0.0294947	0.183257	-0.242176	0.393619	0.629	0.589158	0.572413	0.564286	0.648783	0.689567	-0.244662	0.452263	0.416087	0.234243	0.398952	0.527471	0.423115	0.511072	0.592225	0.759488	0.203709	0.659635	0.544539	-0.00619892	0.632421	0.380942	0.286927	0.280935	0.35853	-0.00728452	-0.261326	-0.254581	-0.139395	0.0162361
8	8. K562_BroadChromHMM_8Insulator	0.354317	0.473784	0.363292	0.37601	0.335458	0.553812	0.432765	1	0.263125	0.24113	0.412465	0.587327	-0.314535	-0.0247	-0.0456252	0.27437	-0.2157	0.415978	0.608	0.538122	0.546961	0.327498	0.37472	0.417868	-0.17272	0.455335	0.327114	0.304504	0.378934	0.441569	0.383097	0.568956	0.379243	0.339876	0.565968	0.357174	0.479713	-0.176222	0.28263	0.416446	0.421952	0.416264	0.505455	-0.0181685	-0.244087	-0.179274	-0.0636725	0.0280389
9	9. K562_BroadChromHMM_9TxnTransition	0.444935	0.462491	0.36658	0.651304	0.526007	0.398409	0.422527	0.263125	1	0.596377	0.374939	0.258439	-0.469465	0.116	0.0926818	0.0858637	-0.213656	0.343744	0.422	0.505915	0.487691	0.476338	0.550435	0.585146	-0.2203	0.405637	0.297839	0.137439	0.335243	0.512327	0.445721	0.495171	0.631623	0.405783	0.20909	0.582435	0.561141	0.0634081	0.579342	0.40283	0.368232	0.358437	0.387246	-0.0162599	-0.286277	-0.203492	-0.115049	-0.00766688
10	10. K562_BroadChromHMM_10TxnElongatioon	0.57686	0.515817	0.252611	0.533817	0.458507	0.413086	0.425714	0.24113	0.596377	1	0.503624	0.22475	-0.514103	-0.0201	-0.012682	0.116446	-0.241489	0.321454	0.377	0.511149	0.481522	0.43925	0.500543	0.521286	-0.238768	0.378413	0.305541	0.131405	0.429926	0.440824	0.394297	0.375253	0.592133	0.410969	0.161227	0.542234	0.498655	-0.00142617	0.54746	0.338453	0.244697	0.237622	0.351146	-0.0528063	-0.323432	-0.256164	-0.155394	-0.00655688
11	11. K562_BroadChromHMM_11WeakTxn	0.606332	0.618345	0.148387	0.521766	0.568705	0.650446	0.70928	0.412465	0.374939	0.503624	1	0.164972	-0.543156	0.0103	-0.0265914	0.190235	-0.277181	0.41355	0.542	0.572905	0.551756	0.447835	0.515545	0.552023	-0.286942	0.451276	0.367015	0.193074	0.418231	0.458167	0.393012	0.403639	0.536907	0.552744	0.175001	0.546912	0.526087	-0.0335934	0.521632	0.432794	0.35696	0.351548	0.424292	-0.013166	-0.318647	-0.289901	-0.182462	0.00447827
12	12. K562_BroadChromHMM_12Repressed	0.126538	0.275571	0.658894	0.221796	0.146518	0.318331	0.213801	0.587327	0.258439	0.22475	0.164972	1	-0.401815	0.0265	-0.0257215	0.156845	-0.228087	0.19834	0.442	0.30142	0.2965	0.204204	0.235405	0.264452	-0.154749	0.265543	0.292851	0.16254	0.22654	0.303989	0.25242	0.413238	0.286105	0.205177	0.802903	0.214178	0.531657	-0.0773795	0.156516	0.241558	0.234556	0.230056	0.311435	-0.00187694	-0.211968	-0.158156	-0.0346481	0.0263584
13	13. K562_BroadChromHMM_13Heterochrom_lo	-0.465114	-0.485968	-0.365096	-0.514647	-0.462746	-0.480912	-0.493562	-0.314535	-0.469465	-0.514103	-0.543156	-0.401815	1	-0.123	-0.104455	0.555723	0.728355	-0.116545	-0.231	-0.486379	-0.477972	-0.431261	-0.492163	-0.520166	0.507387	-0.404414	-0.228053	0.139333	-0.310015	-0.457442	-0.397471	-0.449617	-0.534337	-0.420278	-0.31176	-0.498988	-0.510227	0.173277	-0.470085	-0.379639	-0.325007	-0.31802	-0.391329	0.0902462	0.830009	0.66671	0.412157	0.0368385
14	14. K562_BroadChromHMM_14Repetitive_CNV	-0.00992474	-0.00477961	0.150038	0.00191575	-0.0152604	-0.0222524	-0.0354698	-0.0246912	0.116128	-0.0200948	0.0103369	0.0265233	-0.123321	1	0.719804	-0.0353596	-0.0571022	0.00688885	4.37e-06	0.0260461	0.0367188	0.12889	0.148734	0.15867	-0.0371022	0.0418212	0.0303406	-0.040732	0.00797569	0.102786	0.0936751	0.374054	0.271775	0.203813	0.304103	0.193825	0.306202	0.374153	0.207646	0.0203238	0.0611632	0.0564586	0.0531708	-0.0149863	-0.0337767	-0.00779235	-0.0225087	-0.0152757
15	15. K562_BroadChromHMM_15Repetitive_CNV	0.00362687	-0.0040152	0.0682138	0.00748134	-0.00621462	-0.0172937	-0.0294947	-0.0456252	0.0926818	-0.012682	-0.0265914	-0.0257215	-0.104455	0.72	1	-0.0633622	-0.0720468	-0.00455892	-0.0171	0.0310208	0.0495525	0.144257	0.163898	0.169335	-0.0528714	0.0312234	-0.000337917	-0.0498157	0.0213893	0.0926957	0.0903209	0.340933	0.273031	0.186588	0.248347	0.229356	0.253433	0.333296	0.192987	0.021363	0.0584403	0.0524556	0.0497465	-0.0122897	-0.00523751	-0.0124433	-0.0419161	-0.0141316
16	16. K562_BroadChromHMM combined	0.120384	0.162002	0.0827728	0.109867	0.13311	0.196705	0.183257	0.27437	0.0858637	0.116446	0.190235	0.156845	0.555723	-0.0354	-0.0633622	1	0.579632	0.402433	0.48	0.155257	0.142293	0.0873035	0.105141	0.119699	0.307371	0.102626	0.244285	0.472919	0.166461	0.106653	0.0836224	0.141271	0.114918	0.178396	0.197822	0.130233	0.192868	0.225704	0.120702	0.0851924	0.0715669	0.0708345	0.10602	0.091381	0.659595	0.52131	0.35204	0.0613421
17	17. CD34Plus_CD34DnaseI_EIO_JCVI_0S_Neg	-0.213379	-0.237971	-0.169271	-0.224351	-0.211309	-0.251766	-0.242176	-0.2157	-0.213656	-0.241489	-0.277181	-0.228087	0.728355	-0.0571	-0.0720468	0.579632	1	0.167252	-0.0934	-0.28818	-0.285148	-0.208618	-0.238061	-0.254177	0.473532	-0.242499	-0.111249	0.241303	-0.157649	-0.239911	-0.208576	-0.220409	-0.245242	-0.171394	-0.212292	-0.216025	-0.240034	0.265391	-0.191205	-0.195791	-0.166264	-0.161945	-0.197236	0.0856955	0.779929	0.636047	0.441403	0.0599554
18	18. CD34Plus_CD34DnaseI_EIO_JCVI_0S_Pos	0.633447	0.603065	0.219819	0.515008	0.390393	0.546592	0.393619	0.415978	0.343744	0.321454	0.41355	0.19834	-0.116545	0.00689	-0.00455892	0.402433	0.167252	1	0.571	0.721307	0.710394	0.426934	0.487289	0.516525	-0.1091	0.562406	0.314183	0.432093	0.421299	0.538241	0.504807	0.465595	0.481818	0.368959	0.193758	0.542177	0.324831	-0.0233982	0.465299	0.578892	0.642986	0.641036	0.755037	0.0102319	-0.051947	-0.00547169	0.0137646	0.0201997
19	19. DNase_Clustered	0.481657	0.556243	0.34043	0.548274	0.54061	0.633648	0.628741	0.608303	0.422488	0.377006	0.542391	0.442424	-0.230727	4.37e-06	-0.0171351	0.47972	-0.0933923	0.570882	1	0.648473	0.634665	0.441457	0.510155	0.552322	-0.315504	0.520572	0.517822	0.48386	0.47912	0.501977	0.423684	0.528062	0.516322	0.510381	0.472834	0.534171	0.554712	-0.0823877	0.478235	0.431345	0.393554	0.387932	0.481428	0.0426084	-0.0925391	-0.208273	-0.0563163	0.0754703
20	20. CD34Plus_UWDNaseIHS_CD34mobilized_Hotspots_Rep1	0.822948	0.771284	0.291688	0.716313	0.575093	0.722422	0.589158	0.538122	0.505915	0.511149	0.572905	0.30142	-0.486379	0.026	0.0310208	0.155257	-0.28818	0.721307	0.648	1	0.968858	0.59717	0.685409	0.722611	-0.334919	0.753224	0.431801	0.319135	0.539552	0.722273	0.650911	0.603717	0.658602	0.520112	0.278272	0.712024	0.465424	-0.110262	0.644298	0.653502	0.617665	0.609576	0.758578	-0.025755	-0.425992	-0.30349	-0.19113	-0.024827
21	21. CD34Plus_UWDNaseIHS_CD34mobilized_Peaks_Rep1	0.801998	0.75544	0.287808	0.707626	0.566549	0.711702	0.572413	0.546961	0.487691	0.481522	0.551756	0.2965	-0.477972	0.0367	0.0495525	0.142293	-0.285148	0.710394	0.635	0.968858	1	0.615469	0.703491	0.732775	-0.324802	0.754852	0.418498	0.306742	0.523309	0.724845	0.66171	0.602961	0.639922	0.500188	0.277806	0.685422	0.448602	-0.104694	0.616489	0.647919	0.618047	0.610275	0.752108	-0.0404601	-0.417349	-0.293277	-0.191223	-0.0249943
22	22. K562_UWDNaseIHS_Peaks_Rep1	0.556371	0.547779	0.276674	0.64829	0.581973	0.554837	0.564286	0.327498	0.476338	0.43925	0.447835	0.204204	-0.431261	0.129	0.144257	0.0873035	-0.208618	0.426934	0.441	0.59717	0.615469	1	0.974223	0.897286	-0.229142	0.464324	0.34029	0.184175	0.369145	0.549796	0.481958	0.508151	0.570264	0.520297	0.201876	0.6027	0.451092	0.0313481	0.574277	0.416592	0.372837	0.367735	0.454206	-0.0309663	-0.287121	-0.215199	-0.136034	-0.00977907
23	23. K562_UWDNaseIHS_Peaks_Rep2	0.640371	0.633873	0.318247	0.746914	0.667272	0.639427	0.648783	0.37472	0.550435	0.500543	0.515545	0.235405	-0.492163	0.149	0.163898	0.105141	-0.238061	0.487289	0.51	0.685409	0.703491	0.974223	1	0.95772	-0.258606	0.5329	0.392876	0.211227	0.421737	0.630356	0.551848	0.580006	0.651532	0.601571	0.231818	0.693492	0.516819	0.0370954	0.660633	0.473915	0.42095	0.414634	0.515248	-0.0344744	-0.326171	-0.245684	-0.153038	-0.00871279
24	24. K562_UWDNaseIDGF_Peaks	0.657297	0.666453	0.343907	0.779718	0.703672	0.678992	0.689567	0.417868	0.585146	0.521286	0.552023	0.264452	-0.520166	0.159	0.169335	0.119699	-0.254177	0.516525	0.552	0.722611	0.732775	0.897286	0.95772	1	-0.277725	0.563838	0.411927	0.227806	0.451472	0.662221	0.578655	0.620262	0.686993	0.633575	0.263132	0.722848	0.55221	0.0369231	0.682023	0.499453	0.450215	0.442658	0.54465	-0.0349054	-0.344503	-0.259379	-0.158663	-0.00905527
25	25. NKI_LADs_laminB1Lads	-0.278977	-0.281346	-0.146524	-0.249033	-0.225986	-0.268851	-0.244662	-0.17272	-0.2203	-0.238768	-0.286942	-0.154749	0.507387	-0.0371	-0.0528714	0.307371	0.473532	-0.1091	-0.316	-0.334919	-0.324802	-0.229142	-0.258606	-0.277725	1	-0.264352	-0.179999	0.0577976	-0.209757	-0.243947	-0.217515	-0.224603	-0.268161	-0.191563	-0.126174	-0.265301	-0.219375	0.154576	-0.238738	-0.242374	-0.222298	-0.218719	-0.266063	0.0470904	0.522647	0.461475	0.267936	-0.0155912
26	26. TFBS_Clustered_ZEB1	0.639089	0.614166	0.254784	0.569717	0.449942	0.58266	0.452263	0.455335	0.405637	0.378413	0.451276	0.265543	-0.404414	0.0418	0.0312234	0.102626	-0.242499	0.562406	0.521	0.753224	0.754852	0.464324	0.5329	0.563838	-0.264352	1	0.322263	0.216059	0.402289	0.599245	0.540037	0.507411	0.535066	0.391773	0.238171	0.557456	0.374929	-0.0962715	0.495014	0.583489	0.554858	0.54697	0.633046	-0.0508897	-0.358401	-0.23318	-0.150605	-0.0191934
27	27. TFBS_Clustered_KAP1	0.376155	0.438756	0.290336	0.391492	0.366613	0.456802	0.416087	0.327114	0.297839	0.305541	0.367015	0.292851	-0.228053	0.0303	-0.000337917	0.244285	-0.111249	0.314183	0.518	0.431801	0.418498	0.34029	0.392876	0.411927	-0.179999	0.322263	1	0.229559	0.27972	0.32024	0.264062	0.295219	0.314466	0.365748	0.25238	0.348033	0.324361	0.0202041	0.315672	0.266851	0.202537	0.19951	0.28968	0.0603327	-0.113705	-0.169672	-0.08278	0.0453543
28	28. TFBS_conserved_sites	0.226081	0.225622	0.0930601	0.228171	0.199051	0.235954	0.234243	0.304504	0.137439	0.131405	0.193074	0.16254	0.139333	-0.0407	-0.0498157	0.472919	0.241303	0.432093	0.484	0.319135	0.306742	0.184175	0.211227	0.227806	0.0577976	0.216059	0.229559	1	0.344602	0.218875	0.202147	0.240377	0.194795	0.178774	0.18748	0.214115	0.224016	0.0132028	0.183431	0.208395	0.207316	0.207249	0.291552	0.305902	0.261715	0.073681	0.162451	0.0429805
29	29. TS_miR0_sites	0.49975	0.476294	0.197027	0.412439	0.353279	0.427552	0.398952	0.378934	0.335243	0.429926	0.418231	0.22654	-0.310015	0.00798	0.0213893	0.166461	-0.157649	0.421299	0.479	0.539552	0.523309	0.369145	0.421737	0.451472	-0.209757	0.402289	0.27972	0.344602	1	0.404958	0.366935	0.390072	0.426895	0.354701	0.231587	0.445754	0.351132	-0.0863171	0.397741	0.309111	0.283022	0.278573	0.432962	-0.00221624	-0.245107	-0.211935	-0.0895534	0.0167102
30	30. K562_HAIBTFBS_USF1_Peaks_Rep1	0.615608	0.603006	0.310307	0.690417	0.566037	0.610049	0.527471	0.441569	0.512327	0.440824	0.458167	0.303989	-0.457442	0.103	0.0926957	0.106653	-0.239911	0.538241	0.502	0.722273	0.724845	0.549796	0.630356	0.662221	-0.243947	0.599245	0.32024	0.218875	0.404958	1	0.942831	0.580461	0.607457	0.478552	0.273879	0.61751	0.46846	-0.0283443	0.576257	0.551468	0.5641	0.554772	0.615358	-0.0319084	-0.342446	-0.21918	-0.119691	-0.0141873
31	31. K562_HAIBTFBS_USF1_Peaks_Rep2	0.552545	0.534173	0.259351	0.593858	0.469798	0.519578	0.423115	0.383097	0.445721	0.394297	0.393012	0.25242	-0.397471	0.0937	0.0903209	0.0836224	-0.208576	0.504807	0.424	0.650911	0.66171	0.481958	0.551848	0.578655	-0.217515	0.540037	0.264062	0.202147	0.366935	0.942831	1	0.508862	0.533563	0.392003	0.230678	0.53536	0.399866	-0.0286582	0.493835	0.515439	0.552866	0.545053	0.590934	-0.0276324	-0.310143	-0.190633	-0.106551	-0.0162667
32	32. K562_BroadHistone_CTCF_Peaks	0.460678	0.533387	0.425199	0.60674	0.509515	0.558609	0.511072	0.568956	0.495171	0.375253	0.403639	0.413238	-0.449617	0.374	0.340933	0.141271	-0.220409	0.465595	0.528	0.603717	0.602961	0.508151	0.580006	0.620262	-0.224603	0.507411	0.295219	0.240377	0.390072	0.580461	0.508862	1	0.771987	0.620794	0.547807	0.754043	0.730131	0.149556	0.680953	0.459134	0.439109	0.430057	0.506713	-0.0274141	-0.282073	-0.203837	-0.0967379	-0.00652603
33	33. K562_BroadHistone_POL2_Peaks	0.624673	0.582566	0.318994	0.723369	0.623247	0.575722	0.592225	0.379243	0.631623	0.592133	0.536907	0.286105	-0.534337	0.272	0.273031	0.114918	-0.245242	0.481818	0.516	0.658602	0.639922	0.570264	0.651532	0.686993	-0.268161	0.535066	0.314466	0.194795	0.426895	0.607457	0.533563	0.771987	1	0.659183	0.386894	0.848229	0.742242	0.173874	0.817584	0.522554	0.451422	0.441724	0.519382	-0.0390019	-0.313443	-0.245861	-0.145278	-0.0201505
34	34. K562_BroadHistone_H2AZ_Peaks	0.529911	0.594207	0.272084	0.657548	0.677708	0.69273	0.759488	0.339876	0.405783	0.410969	0.552744	0.205177	-0.420278	0.204	0.186588	0.178396	-0.171394	0.368959	0.51	0.520112	0.500188	0.520297	0.601571	0.633575	-0.191563	0.391773	0.365748	0.178774	0.354701	0.478552	0.392003	0.620794	0.659183	1	0.319674	0.748923	0.627617	0.190185	0.731563	0.308962	0.235244	0.22877	0.318763	-0.0158282	-0.199456	-0.203922	-0.121645	0.0107384
35	35. K562_BroadHistone_H3K27me3_Peaks	0.10151	0.247604	0.529955	0.162855	0.123296	0.300521	0.203709	0.565968	0.20909	0.161227	0.175001	0.802903	-0.31176	0.304	0.248347	0.197822	-0.212292	0.193758	0.473	0.278272	0.277806	0.201876	0.231818	0.263132	-0.126174	0.238171	0.25238	0.18748	0.231587	0.273879	0.230678	0.547807	0.386894	0.319674	1	0.306573	0.653855	0.0440366	0.249704	0.193032	0.206374	0.202113	0.283929	0.00664051	-0.144989	-0.15811	-0.0301642	0.0222008
36	36. K562_BroadHistone_H3K4me2_Peaks	0.742126	0.689468	0.296042	0.784119	0.676131	0.660275	0.659635	0.357174	0.582435	0.542234	0.546912	0.214178	-0.498988	0.194	0.229356	0.130233	-0.216025	0.542177	0.534	0.712024	0.685422	0.6027	0.693492	0.722848	-0.265301	0.557456	0.348033	0.214115	0.445754	0.61751	0.53536	0.754043	0.848229	0.748923	0.306573	1	0.651868	0.0926964	0.907526	0.506287	0.416301	0.408352	0.532173	-0.0261413	-0.325278	-0.255728	-0.152739	-0.0134806
37	37. K562_BroadHistone_H3K9me1_Peaks	0.366918	0.462204	0.454805	0.535604	0.497693	0.49892	0.544539	0.479713	0.561141	0.498655	0.526087	0.531657	-0.510227	0.306	0.253433	0.192868	-0.240034	0.324831	0.555	0.465424	0.448602	0.451092	0.516819	0.55221	-0.219375	0.374929	0.324361	0.224016	0.351132	0.46846	0.399866	0.730131	0.742242	0.627617	0.653855	0.651868	1	0.204655	0.637984	0.335376	0.297962	0.289717	0.356361	-0.000402888	-0.212289	-0.224355	-0.0989033	0.0105521
38	38. K562_BroadHistone_H3K9me3_Peaks	-0.0907903	-0.0731594	0.0435939	0.0258732	0.0318068	-0.0648156	-0.00619892	-0.176222	0.0634081	-0.00142617	-0.0335934	-0.0773795	0.173277	0.374	0.333296	0.225704	0.265391	-0.0233982	-0.0824	-0.110262	-0.104694	0.0313481	0.0370954	0.0369231	0.154576	-0.0962715	0.0202041	0.0132028	-0.0863171	-0.0283443	-0.0286582	0.149556	0.173874	0.190185	0.0440366	0.0926964	0.204655	1	0.167769	-0.0923112	-0.0755355	-0.0763601	-0.113672	0.0103843	0.364439	0.275125	0.148783	0.0123985
39	39. K562_BroadHistone_H3K9ac_Peaks	0.701038	0.607237	0.225184	0.77591	0.68308	0.580633	0.632421	0.28263	0.579342	0.54746	0.521632	0.156516	-0.470085	0.208	0.192987	0.120702	-0.191205	0.465299	0.478	0.644298	0.616489	0.574277	0.660633	0.682023	-0.238738	0.495014	0.315672	0.183431	0.397741	0.576257	0.493835	0.680953	0.817584	0.731563	0.249704	0.907526	0.637984	0.167769	1	0.436391	0.337298	0.330554	0.445104	-0.0225549	-0.276544	-0.226325	-0.134872	-0.00961022
40	40. K562_HAIBMethyl450_sites_Rep1	0.556988	0.539528	0.241188	0.544206	0.408092	0.538008	0.380942	0.416446	0.40283	0.338453	0.432794	0.241558	-0.379639	0.0203	0.021363	0.0851924	-0.195791	0.578892	0.431	0.653502	0.647919	0.416592	0.473915	0.499453	-0.242374	0.583489	0.266851	0.208395	0.309111	0.551468	0.515439	0.459134	0.522554	0.308962	0.193032	0.506287	0.335376	-0.0923112	0.436391	1	0.815298	0.810266	0.772342	-0.018995	-0.332778	-0.196666	-0.113907	-0.0294257
41	41. K562_HAIBMethylRRBS_sites_Rep1	0.479636	0.482868	0.227034	0.4568	0.323944	0.489374	0.286927	0.421952	0.368232	0.244697	0.35696	0.234556	-0.325007	0.0612	0.0584403	0.0715669	-0.166264	0.642986	0.394	0.617665	0.618047	0.372837	0.42095	0.450215	-0.222298	0.554858	0.202537	0.207316	0.283022	0.5641	0.552866	0.439109	0.451422	0.235244	0.206374	0.416301	0.297962	-0.0755355	0.337298	0.815298	1	0.99855	0.891882	-0.0110329	-0.312572	-0.161955	-0.0807325	-0.0310158
42	42. K562_HAIBMethylRRBS_sites_Rep2	0.475152	0.477799	0.222165	0.44804	0.316965	0.484082	0.280935	0.416264	0.358437	0.237622	0.351548	0.230056	-0.31802	0.0565	0.0524556	0.0708345	-0.161945	0.641036	0.388	0.609576	0.610275	0.367735	0.414634	0.442658	-0.218719	0.54697	0.19951	0.207249	0.278573	0.554772	0.545053	0.430057	0.441724	0.22877	0.202113	0.408352	0.289717	-0.0763601	0.330554	0.810266	0.99855	1	0.892073	-0.00959493	-0.307342	-0.160004	-0.0797257	-0.0312591
43	43. CpG_Islands	0.649384	0.637683	0.292632	0.52424	0.372132	0.576567	0.35853	0.505455	0.387246	0.351146	0.424292	0.311435	-0.391329	0.0532	0.0497465	0.10602	-0.197236	0.755037	0.481	0.758578	0.752108	0.454206	0.515248	0.54465	-0.266063	0.633046	0.28968	0.291552	0.432962	0.615358	0.590934	0.506713	0.519382	0.318763	0.283929	0.532173	0.356361	-0.113672	0.445104	0.772342	0.891882	0.892073	1	-0.00859509	-0.366048	-0.219964	-0.110841	-0.0241471
44	44. vistaEnhancers	-0.043774	-0.0341057	-0.0111258	-0.022612	-0.017237	-0.0251565	-0.00728452	-0.0181685	-0.0162599	-0.0528063	-0.013166	-0.00187694	0.0902462	-0.015	-0.0122897	0.091381	0.0856955	0.0102319	0.0426	-0.025755	-0.0404601	-0.0309663	-0.0344744	-0.0349054	0.0470904	-0.0508897	0.0603327	0.305902	-0.00221624	-0.0319084	-0.0276324	-0.0274141	-0.0390019	-0.0158282	0.00664051	-0.0261413	-0.000402888	0.0103843	-0.0225549	-0.018995	-0.0110329	-0.00959493	-0.00859509	1	0.118941	0.0337267	0.0540134	0.0158788
45	45. H3K9me2_hg19.bed	-0.374018	-0.364173	-0.198759	-0.322014	-0.258384	-0.323545	-0.261326	-0.244087	-0.286277	-0.323432	-0.318647	-0.211968	0.830009	-0.0338	-0.00523751	0.659595	0.779929	-0.051947	-0.0925	-0.425992	-0.417349	-0.287121	-0.326171	-0.344503	0.522647	-0.358401	-0.113705	0.261715	-0.245107	-0.342446	-0.310143	-0.282073	-0.313443	-0.199456	-0.144989	-0.325278	-0.212289	0.364439	-0.276544	-0.332778	-0.312572	-0.307342	-0.366048	0.118941	1	0.687138	0.458288	0.042543
46	46. cancerSNV_all_hg19	-0.264626	-0.275605	-0.144108	-0.237309	-0.222306	-0.255569	-0.254581	-0.179274	-0.203492	-0.256164	-0.289901	-0.158156	0.66671	-0.00779	-0.0124433	0.52131	0.636047	-0.00547169	-0.208	-0.30349	-0.293277	-0.215199	-0.245684	-0.259379	0.461475	-0.23318	-0.169672	0.073681	-0.211935	-0.21918	-0.190633	-0.203837	-0.245861	-0.203922	-0.15811	-0.255728	-0.224355	0.275125	-0.226325	-0.196666	-0.161955	-0.160004	-0.219964	0.0337267	0.687138	1	0.545622	0.00629401
47	47. cancerSNV_AML_hg19	-0.176305	-0.171306	-0.0643996	-0.141756	-0.130459	-0.150164	-0.139395	-0.0636725	-0.115049	-0.155394	-0.182462	-0.0346481	0.412157	-0.0225	-0.0419161	0.35204	0.441403	0.0137646	-0.0563	-0.19113	-0.191223	-0.136034	-0.153038	-0.158663	0.267936	-0.150605	-0.08278	0.162451	-0.0895534	-0.119691	-0.106551	-0.0967379	-0.145278	-0.121645	-0.0301642	-0.152739	-0.0989033	0.148783	-0.134872	-0.113907	-0.0807325	-0.0797257	-0.110841	0.0540134	0.458288	0.545622	1	-0.00202105
48	48. long-range epigenetic silencing	-0.0205157	-0.00659006	0.0169404	-0.00736237	0.00610938	0.00258231	0.0162361	0.0280389	-0.00766688	-0.00655688	0.00447827	0.0263584	0.0368385	-0.0153	-0.0141316	0.0613421	0.0599554	0.0201997	0.0755	-0.024827	-0.0249943	-0.00977907	-0.00871279	-0.00905527	-0.0155912	-0.0191934	0.0453543	0.0429805	0.0167102	-0.0141873	-0.0162667	-0.00652603	-0.0201505	0.0107384	0.0222008	-0.0134806	0.0105521	0.0123985	-0.00961022	-0.0294257	-0.0310158	-0.0312591	-0.0241471	0.0158788	0.042543	0.00629401	-0.00202105	1
49	49. numGenes_NOTlenHit	0.70921	0.674005	0.246804	0.559424	0.436004	0.607968	0.45135	0.515186	0.382204	0.46066	0.473353	0.25787	-0.399002	0.031	0.0224634	0.139217	-0.234169	0.603818	0.502	0.767089	0.770361	0.480696	0.551541	0.583152	-0.261799	0.618908	0.331381	0.287441	0.50381	0.581721	0.535047	0.511656	0.533906	0.411045	0.236558	0.579565	0.36468	-0.101898	0.50599	0.532923	0.531441	0.525494	0.683708	-0.053701	-0.366447	-0.256425	-0.146536	-0.0119154
50	50. AML Translocations_Insertions	0.0253789	0.0235045	0.0363199	0.0382613	0.0441978	0.0293094	0.0578703	0.0207067	0.028859	0.038814	0.016866	0.0196323	-0.0221206	0.0289	0.0315482	0.017684	-0.0251527	0.0308246	0.0594	0.0548225	0.0481349	0.0260503	0.0313931	0.0321668	-0.0108102	0.0558184	0.0148284	0.0564892	0.0470341	0.00960781	0.00533264	0.053104	0.0340123	0.0483029	0.0319427	0.0617534	0.0530388	0.00620518	0.0408523	0.0139912	0.015642	0.01528	0.021996	0.0175528	-0.0108645	-0.00630555	0.0130051	-0.00991579
51	51. K562 Mnase accessibility (Mieczkowsk et al.)i	0.279916	0.287736	-0.0620083	0.230823	0.336334	0.317824	0.441693	0.0667462	0.0814821	0.313476	0.486496	-0.0692411	-0.220506	-0.32768	-0.342054	0.0581884	-0.113098	0.0418418	0.211846	0.109605	0.0827745	0.126271	0.153339	0.154997	-0.111367	0.0246441	0.18787	0.0448062	0.16603	0.0105477	-0.0229633	-0.0730913	0.092741	0.370564	-0.0892234	0.184877	0.138571	-0.121389	0.241277	-0.0229772	-0.150461	-0.145622	-0.059349	0.00762252	-0.128635	-0.213228	-0.157085	0.0440001
52	1_Granulocyte female input DNA	0.41873	0.490223	0.377762	0.46143	0.410282	0.548941	0.458181	0.716714	0.39826	0.360876	0.424333	0.600486	-0.397255	0.0509	0.038212	0.235566	-0.305216	0.411509	0.64826	0.612826	0.615264	0.39988	0.455171	0.495778	-0.234581	0.517834	0.358739	0.289006	0.41419	0.538571	0.471087	0.553	0.487525	0.335	0.600142	0.446368	0.526785	-0.195759	0.360503	0.42254	0.438423	0.429926	0.533936	-0.0123	-0.28892	-0.206709	-0.0550956	-0.0175
53	2_K562 input DNA	0.361639	0.448597	0.476628	0.486441	0.413706	0.495657	0.444036	0.633018	0.488212	0.416222	0.379492	0.633308	-0.435426	0.303	0.254701	0.225234	-0.271859	0.348403	0.584595	0.540213	0.542378	0.454607	0.516644	0.554387	-0.19078	0.45313	0.371077	0.258917	0.376509	0.545067	0.468823	0.646	0.572426	0.422	0.655682	0.498498	0.657994	0.019351	0.437178	0.348535	0.364147	0.354361	0.446261	-0.0146	-0.241472	-0.196622	-0.0595891	-0.000249
54	3_Granulocyte female ChIP H3K9me2	-0.298277	-0.280815	-0.119066	-0.280285	-0.261553	-0.245793	-0.281956	-0.0918163	-0.24524	-0.278819	-0.309117	-0.0541745	0.519471	-0.0204	0.0136409	0.343956	0.458384	-0.125281	-0.163598	-0.337391	-0.315227	-0.238651	-0.273019	-0.289104	0.361055	-0.26566	-0.0889237	0.0779677	-0.232255	-0.242332	-0.208472	-0.221	-0.270985	-0.24	-0.00355486	-0.289996	-0.171914	0.136832	-0.272936	-0.20497	-0.153106	-0.148989	-0.185354	0.0581	0.634412	0.44952	0.346436	-0.0115
55	4_K562 ChIP H3K9me2	-0.312636	-0.270875	0.00800194	-0.235668	-0.242063	-0.244703	-0.268332	-0.0364538	-0.176848	-0.216529	-0.313516	0.0649301	0.457772	0.142	0.0953345	0.359552	0.431913	-0.0881088	-0.0824536	-0.287998	-0.27121	-0.183518	-0.211857	-0.226767	0.326924	-0.238894	-0.0213834	0.0922564	-0.195473	-0.209924	-0.189272	-0.093	-0.181688	-0.153	0.10315	-0.236216	-0.0345824	0.399525	-0.195276	-0.225526	-0.17925	-0.176057	-0.205815	0.0462	0.57638	0.371758	0.263397	0.0504
56	5_AML 7 ChIP H3K9me2	-0.182733	-0.112914	0.00394205	-0.117995	-0.0413442	-0.014622	0.0381646	0.133201	-0.126644	-0.120996	-0.0508437	0.134989	0.386524	-0.0483	-0.0226144	0.499878	0.309383	-0.0260877	0.255474	-0.165674	-0.162232	-0.0968434	-0.11004	-0.111824	0.269548	-0.152817	0.0923473	0.289389	-0.0517638	-0.132843	-0.139766	-0.0618	-0.11092	0.0154	0.240257	-0.105191	0.0976966	0.0296358	-0.100013	-0.201176	-0.202161	-0.198544	-0.177282	0.0896	0.571947	0.237524	0.224474	0.0436
57	6_AML 8 ChIP H3K9me2	-0.275736	-0.22534	-0.0660622	-0.209912	-0.137182	-0.148325	-0.0852739	0.017589	-0.1944	-0.203637	-0.176505	0.0315064	0.505122	-0.0557	-0.0236752	0.487569	0.474172	-0.068017	0.112	-0.29138	-0.285121	-0.178967	-0.203879	-0.212789	0.381327	-0.245977	-0.00924358	0.287586	-0.122073	-0.219436	-0.207445	-0.14826	-0.203249	-0.0891879	0.128674	-0.20421	-0.016954	0.0764476	-0.186993	-0.273294	-0.26158	-0.257039	-0.258174	0.0958244	0.686981	0.356034	0.320197	0.0382915
58	7_AML 9 ChIP H3K9me2	-0.245403	-0.198442	-0.0432353	-0.206705	-0.158278	-0.137527	-0.122454	0.0750138	-0.18855	-0.193691	-0.184888	0.0829209	0.420162	-0.0328	0.00267034	0.396416	0.379672	-0.0756675	0.0701	-0.26096	-0.249473	-0.166873	-0.191735	-0.19967	0.327678	-0.213849	-0.00694033	0.217053	-0.110077	-0.182584	-0.167268	-0.099616	-0.169904	-0.103525	0.18684	-0.187813	0.00856706	0.0562904	-0.176278	-0.220861	-0.189753	-0.185761	-0.179329	0.0816143	0.577776	0.306957	0.282236	0.0245131
59	8_AML 10 ChIP H3K9me2	-0.272852	-0.220152	-0.0433488	-0.204983	-0.143797	-0.141648	-0.101669	0.0592598	-0.19094	-0.206164	-0.188283	0.0842152	0.484578	-0.0455	-0.019671	0.478266	0.437573	-0.0808746	0.0931523	-0.276182	-0.265827	-0.173358	-0.198327	-0.207358	0.374904	-0.227082	-0.0107327	0.259782	-0.125069	-0.193604	-0.182725	-0.126	-0.194522	-0.107	0.169802	-0.205332	-0.0096908	0.0747994	-0.194553	-0.243938	-0.223061	-0.219062	-0.221638	0.0868	0.655419	0.374579	0.34133	0.0254
60	9_AML 11 ChIP H3K9me2	-0.283079	-0.24658	-0.0541044	-0.234571	-0.191482	-0.185748	-0.176608	0.0105669	-0.203911	-0.222249	-0.225416	0.0706915	0.468736	-0.0356	-0.00761545	0.412794	0.442373	-0.0860575	-0.0275891	-0.298275	-0.286198	-0.197228	-0.226772	-0.236812	0.3539	-0.236296	-0.0541766	0.157046	-0.165527	-0.206051	-0.18695	-0.153	-0.21102	-0.162	0.137961	-0.231757	-0.0516285	0.0741849	-0.22316	-0.20931	-0.175652	-0.171995	-0.189198	0.0701	0.618415	0.421726	0.360334	-0.0125
61	10_AML 12 ChIP H3K9me2	-0.208423	-0.165024	-0.0472061	-0.162158	-0.104391	-0.0887758	-0.05828	0.0990862	-0.16615	-0.165211	-0.139995	0.0840892	0.413726	-0.0387	-0.00324287	0.434954	0.379517	-0.0499033	0.122038	-0.20802	-0.198387	-0.140353	-0.158791	-0.162255	0.318912	-0.16836	0.0232973	0.255771	-0.0835283	-0.150245	-0.141003	-0.0747	-0.138219	-0.0695	0.192685	-0.148769	0.0262766	0.0599542	-0.14715	-0.200692	-0.18231	-0.178936	-0.164143	0.066	0.57742	0.32089	0.305588	0.0175
62	11_AML 13 ChIP H3K9me2	-0.384748	-0.379085	-0.187485	-0.343879	-0.295657	-0.335036	-0.309517	-0.24149	-0.30514	-0.340764	-0.366752	-0.175365	0.670021	-0.039	-0.0113484	0.420396	0.605837	-0.160481	-0.213636	-0.442608	-0.429512	-0.296956	-0.340542	-0.361651	0.460892	-0.362592	-0.147026	0.103051	-0.287978	-0.340303	-0.302525	-0.311	-0.345829	-0.261	-0.120858	-0.354968	-0.246749	0.217629	-0.321112	-0.324111	-0.286452	-0.281204	-0.337269	0.0873	0.79425	0.556994	0.395776	0.00222
63	12_AML 14 ChIP H3K9me2	-0.344776	-0.33982	-0.174371	-0.315267	-0.269875	-0.298576	-0.280893	-0.239888	-0.282341	-0.310116	-0.327952	-0.168873	0.61207	-0.0316	0.0117055	0.384941	0.505062	-0.161314	-0.230802	-0.404754	-0.393178	-0.271092	-0.31095	-0.331655	0.408574	-0.331608	-0.14821	0.0120363	-0.276255	-0.312204	-0.27731	-0.29	-0.312399	-0.235	-0.118747	-0.319658	-0.229983	0.233377	-0.28766	-0.297896	-0.266748	-0.261815	-0.312385	0.0505	0.724648	0.544239	0.363612	-0.011
64	13_AML 15 ChIP H3K9me2	-0.323265	-0.273782	-0.0845608	-0.258924	-0.179821	-0.20069	-0.135193	-0.0100573	-0.230636	-0.237306	-0.21554	0.0179137	0.611952	-0.0523	-0.0286893	0.579312	0.578073	-0.0772411	0.0748241	-0.35865	-0.350952	-0.217259	-0.248059	-0.259736	0.430686	-0.296641	-0.0330849	0.279979	-0.148752	-0.265199	-0.250054	-0.179	-0.242562	-0.122	0.106947	-0.247699	-0.0515942	0.14216	-0.223463	-0.319955	-0.304484	-0.299424	-0.307594	0.101	0.774106	0.463569	0.366157	0.0475
65	14_AML 16 ChIP H3K9me2	-0.260365	-0.231795	-0.082128	-0.233878	-0.200656	-0.182582	-0.198318	-0.0588451	-0.20538	-0.221788	-0.233151	-0.0097791	0.455329	-0.02	0.0296222	0.3537	0.403981	-0.108981	-0.0997293	-0.289454	-0.275041	-0.194931	-0.224002	-0.23715	0.33021	-0.234262	-0.0528872	0.0677029	-0.190656	-0.211494	-0.18895	-0.177	-0.216311	-0.176	0.0466101	-0.231582	-0.103051	0.112331	-0.222119	-0.202884	-0.171975	-0.168447	-0.189765	0.0574	0.599988	0.402264	0.306943	-0.0121
66	15_Granulocyte male ChIP H3K9me2	-0.274412	-0.248385	-0.0924063	-0.250476	-0.231968	-0.209133	-0.243257	-0.0239181	-0.220892	-0.253671	-0.276166	-0.00950492	0.438653	-0.00769	0.021566	0.29302	0.382371	-0.128963	-0.119	-0.30539	-0.278592	-0.213077	-0.24288	-0.257634	0.330521	-0.238303	-0.0815438	0.114927	-0.199799	-0.213633	-0.181524	-0.176488	-0.236922	-0.209386	0.0487158	-0.25517	-0.122492	0.0728779	-0.245289	-0.174084	-0.132948	-0.128875	-0.153834	0.063502	0.566457	0.362967	0.309669	-0.0055797
67	16_Granulocyte male ChIP H3 C-tail	0.36684	0.448483	0.368568	0.410354	0.353049	0.512139	0.398239	0.738765	0.35658	0.298754	0.377338	0.601001	-0.320622	0.0677	0.0551229	0.282837	-0.256351	0.401651	0.626	0.55862	0.565655	0.353021	0.403209	0.442215	-0.177179	0.479731	0.337215	0.336972	0.369898	0.505596	0.451205	0.533273	0.445965	0.289319	0.613058	0.395845	0.508514	-0.178593	0.310609	0.468657	0.487252	0.479578	0.559805	0.0017908	-0.207506	-0.15873	-0.0118601	-0.0122009
68	17_CD34+ exp1 DNA	0.455492	0.520174	0.386065	0.486621	0.416976	0.57466	0.457986	0.72478	0.41643	0.371385	0.440606	0.591013	-0.423267	0.0662	0.0637379	0.215348	-0.334335	0.450631	0.643	0.652138	0.655055	0.418981	0.477215	0.518281	-0.25437	0.555808	0.366454	0.282162	0.413161	0.567364	0.504955	0.574758	0.518024	0.340384	0.591472	0.474328	0.534474	-0.186674	0.383069	0.52928	0.538647	0.530185	0.618919	-0.0217906	-0.319005	-0.223607	-0.0756537	-0.0174975
69	18_K562-Rep2 ChIP H3K9me2	-0.214785	-0.160823	0.169839	-0.144621	-0.200668	-0.15914	-0.231961	0.0634467	-0.0441049	-0.101759	-0.234542	0.224127	0.286393	0.254	0.189515	0.317377	0.318214	0.00336541	0.013	-0.14432	-0.126412	-0.0795987	-0.0928877	-0.0993786	0.216362	-0.110283	0.0673527	0.0799986	-0.119482	-0.0822274	-0.06819	0.0595297	-0.0276081	-0.100499	0.248608	-0.110017	0.115795	0.440156	-0.0906691	-0.0611098	-0.0231542	-0.0224799	-0.0382842	0.0231299	0.431132	0.282978	0.206124	0.0188562
70	19_ K562-UNC ChIP H3K9me2	-0.274176	-0.297677	-0.119176	-0.263622	-0.302701	-0.332087	-0.381572	-0.279352	-0.179943	-0.238826	-0.344253	-0.214216	0.501835	0.156	0.109625	0.24773	0.479352	-0.0514934	-0.275	-0.273784	-0.257194	-0.207561	-0.239488	-0.259509	0.273148	-0.212956	-0.119016	-0.0334523	-0.244583	-0.222749	-0.179227	-0.179291	-0.197847	-0.278536	-0.223937	-0.253035	-0.233723	0.562511	-0.214665	-0.122703	-0.0624762	-0.0599141	-0.131382	0.0169454	0.531913	0.450128	0.256217	0.00405852
71	20_CD34+ Rep1 ChIP H3K9me2	-0.167039	-0.107531	0.0530631	-0.124282	-0.103119	-0.0371114	-0.0745563	0.196363	-0.101921	-0.123789	-0.109901	0.229902	0.282864	-0.0048	0.0245929	0.367157	0.270467	-0.0220327	0.106	-0.15148	-0.131037	-0.0962172	-0.110687	-0.115377	0.236609	-0.101821	0.0346512	0.160653	-0.0715719	-0.0675862	-0.0591137	-0.0124326	-0.0844758	-0.0868856	0.287275	-0.115767	0.0791426	-0.00843862	-0.131539	-0.0571291	-0.0295913	-0.0279077	-0.020403	0.0437627	0.43736	0.275526	0.278468	-0.00385497
72	21_CD34+ Rep2 ChIP H3K9me2	-0.149979	-0.0854231	0.0829268	-0.104854	-0.0933722	-0.0136951	-0.0700977	0.240952	-0.0789117	-0.115118	-0.0979419	0.27478	0.226076	0.0101	0.0375083	0.327821	0.210992	-0.00904871	0.105	-0.117934	-0.093439	-0.0778592	-0.0904188	-0.0945345	0.195057	-0.0653585	0.0341106	0.131978	-0.0586856	-0.0331045	-0.022908	0.0280569	-0.0509904	-0.084784	0.326314	-0.0938027	0.108083	-0.0261168	-0.117352	0.00233001	0.0410264	0.0418262	0.0425765	0.0343381	0.361462	0.249573	0.261733	-0.0101223
73	22_CD34+ exp2 DNA	0.474092	0.538643	0.393612	0.505409	0.434869	0.591378	0.477615	0.733824	0.432966	0.388048	0.461713	0.596723	-0.450314	0.0731	0.0669851	0.204145	-0.357713	0.462467	0.655	0.674907	0.677993	0.436476	0.496708	0.538298	-0.271685	0.574105	0.373379	0.280272	0.426223	0.583914	0.519699	0.592616	0.538449	0.357991	0.594774	0.493054	0.549425	-0.183673	0.400986	0.54523	0.552656	0.543939	0.634044	-0.0228662	-0.351467	-0.243065	-0.0936237	-0.0184679
74	23_ granulocyte male input DNA	0.311064	0.402882	0.333703	0.368154	0.339664	0.484741	0.403436	0.70859	0.309487	0.260948	0.353447	0.554477	-0.122222	0.0446	0.0345591	0.49409	-0.0428289	0.431357	0.693	0.490092	0.496082	0.315927	0.361093	0.396288	-0.0559319	0.411327	0.359366	0.437748	0.347129	0.430925	0.375076	0.488481	0.397998	0.301738	0.59438	0.361516	0.497579	-0.119668	0.284443	0.378822	0.378903	0.372678	0.456381	0.0287452	0.0376259	-0.0274132	0.0745178	0.014717
75	24_K562 input DNA rep2	0.434107	0.498938	0.488199	0.522322	0.400922	0.520585	0.390521	0.616868	0.52855	0.372029	0.387082	0.571585	-0.460538	0.4	0.357706	0.170868	-0.271403	0.497149	0.54	0.636263	0.639021	0.485497	0.553776	0.595783	-0.250492	0.558949	0.332389	0.228174	0.365339	0.633757	0.574121	0.72344	0.638338	0.410468	0.604306	0.56024	0.632592	0.0502333	0.477524	0.594599	0.655978	0.643489	0.67378	-0.0244677	-0.334211	-0.182614	-0.0672519	-0.0237721
76	25_AML 8 ChIP H3K9me2	-0.170881	-0.102817	0.0554681	-0.107071	-0.0634402	-0.0239755	-0.0139641	0.210572	-0.094511	-0.115233	-0.0881428	0.232911	0.296865	-0.0278	-0.00319906	0.408379	0.296314	-0.010121	0.195	-0.146297	-0.133692	-0.0829567	-0.0957386	-0.0982131	0.263163	-0.109876	0.0514071	0.257863	-0.0337455	-0.0741018	-0.0740743	-0.00235117	-0.0811278	-0.0431324	0.309802	-0.0975644	0.11171	-0.032813	-0.110895	-0.112852	-0.10142	-0.0992859	-0.0767104	0.0712264	0.46922	0.246976	0.273728	0.0173762
77	26_AML 8 input DNA	0.405892	0.480276	0.374245	0.445847	0.383832	0.541913	0.428688	0.724385	0.378787	0.330279	0.400837	0.588096	-0.365155	0.0589	0.0569178	0.247347	-0.274588	0.434437	0.638	0.596892	0.60001	0.384303	0.436333	0.475338	-0.209495	0.511792	0.351302	0.308092	0.387187	0.525931	0.465638	0.551736	0.480898	0.314703	0.60287	0.436082	0.521177	-0.194116	0.345203	0.496063	0.507037	0.499254	0.584361	-0.0121158	-0.249651	-0.191037	-0.0430921	-0.00933998
78	27_AML 13 input DNA	0.430605	0.499768	0.3904	0.470178	0.396566	0.557835	0.432241	0.735485	0.404689	0.338558	0.413465	0.599955	-0.406829	0.0744	0.0650012	0.213271	-0.303913	0.460182	0.629	0.634665	0.640647	0.404981	0.460151	0.500271	-0.239648	0.5457	0.345905	0.289135	0.396866	0.560336	0.500447	0.580364	0.507096	0.318671	0.599224	0.456908	0.527128	-0.188509	0.362804	0.53684	0.557164	0.5485	0.627531	-0.0165651	-0.307481	-0.206695	-0.0612267	-0.0176573
79	28_Granulocyte male ChIP H3K4me2	0.748452	0.708006	0.293578	0.687161	0.549979	0.666443	0.548187	0.515128	0.501001	0.473395	0.522828	0.288839	-0.476887	0.0376	0.0498577	0.116254	-0.294998	0.666395	0.613	0.893666	0.88723	0.551275	0.633533	0.671772	-0.321437	0.739766	0.380218	0.276391	0.511451	0.671607	0.605251	0.584991	0.623881	0.473303	0.263862	0.671174	0.440099	-0.105199	0.591641	0.618669	0.583961	0.575623	0.707672	-0.0447637	-0.425931	-0.292442	-0.186681	-0.0225388
80	29_K562 ChIP H3 C-tail	0.285323	0.367021	0.498647	0.398694	0.277654	0.393205	0.268104	0.597538	0.441106	0.306948	0.250461	0.636239	-0.375128	0.396	0.326081	0.184177	-0.214912	0.367201	0.474	0.493978	0.503849	0.387484	0.44021	0.474334	-0.173325	0.438806	0.311885	0.218059	0.288696	0.51697	0.466222	0.636533	0.530648	0.306598	0.664611	0.421532	0.616786	0.122676	0.362531	0.447133	0.493585	0.483638	0.524874	-0.018143	-0.206798	-0.128363	-0.0222083	-0.0142249
81	30_K562-UNC input DNA	0.369754	0.462864	0.528883	0.522409	0.422446	0.503092	0.43814	0.610251	0.533237	0.430232	0.391555	0.636673	-0.444767	0.398	0.338599	0.241836	-0.221996	0.39211	0.563	0.545357	0.548318	0.47993	0.548422	0.586327	-0.185302	0.463451	0.387172	0.245066	0.351133	0.570923	0.499439	0.704024	0.631226	0.469755	0.664197	0.541578	0.725214	0.18183	0.489898	0.43934	0.441754	0.431079	0.494483	-0.019578	-0.206167	-0.162195	-0.0555928	0.000303359
82	31_AML 10 ChIP H3K9me2	-0.109343	-0.0339527	0.126125	-0.047286	-0.0274929	0.0454328	0.00769113	0.318873	-0.0345782	-0.0711916	-0.0339428	0.355731	0.182229	0.00155	0.00167289	0.37122	0.169107	0.0260024	0.212	-0.0514341	-0.0334763	-0.0304226	-0.0373646	-0.0372452	0.171552	-0.0185541	0.0801957	0.197632	-0.00127889	0.0211	0.0174442	0.0859738	-0.00502623	-0.0271546	0.406133	-0.0420961	0.180188	-0.063467	-0.0682889	0.0123067	0.0390066	0.0392004	0.0597195	0.0562381	0.31541	0.215815	0.250267	-0.00245948
83	32_AML 11 ChIP H3K9me3	-0.0941076	-0.0790548	-0.0299874	-0.1389	-0.154321	-0.0871771	-0.182424	-0.00583408	-0.108644	-0.102596	-0.122541	0.0262458	0.190532	0.0423	0.0996531	0.136503	0.164657	-0.0700536	-0.169	-0.124023	-0.104093	-0.107633	-0.123785	-0.134146	0.122066	-0.0998583	0.00506812	-0.0885494	-0.135845	-0.103536	-0.0818934	-0.0916596	-0.106186	-0.149664	0.0390182	-0.127774	-0.0658071	0.0904857	-0.134289	-0.0101016	0.0145741	0.0170869	0.0222362	0.00566611	0.274668	0.252327	0.183482	-0.0428233
84	33_AML 11 ChIP H3K9me2	-0.148267	-0.0982446	0.0639677	-0.116147	-0.103679	-0.0432048	-0.0922551	0.189477	-0.0810859	-0.109517	-0.0863272	0.256078	0.257136	-0.000439	-0.00569906	0.359473	0.252744	0.00714354	0.0727	-0.122239	-0.106722	-0.0914405	-0.106157	-0.110258	0.192581	-0.0755941	0.0279441	0.11154	-0.0689634	-0.0491354	-0.0403984	-0.0117312	-0.0756777	-0.0989873	0.287661	-0.108265	0.0793765	-0.0227401	-0.124851	0.00118449	0.0376723	0.0385083	0.0337086	0.0506227	0.36331	0.306619	0.29113	-0.0211764
85	34-AML 11 Input DNA	0.448649	0.516733	0.392265	0.48036	0.407014	0.57139	0.438972	0.739564	0.419682	0.354381	0.440451	0.598309	-0.395748	0.083	0.0844035	0.250843	-0.284486	0.489489	0.648	0.655268	0.660687	0.413676	0.470896	0.512041	-0.244231	0.56632	0.356362	0.294878	0.406868	0.579288	0.519147	0.593167	0.527137	0.330819	0.596643	0.47118	0.543054	-0.160609	0.378224	0.563662	0.585774	0.576574	0.650032	-0.0166731	-0.288625	-0.188708	-0.0532275	-0.0192259
86	35_K562 H3K9me3 ChIP	-0.128002	-0.0695336	0.228695	-0.0119113	-0.0755501	-0.0762588	-0.100658	-0.0298164	0.0760656	0.0163581	-0.122571	0.21129	0.188562	0.299	0.223818	0.315138	0.291458	0.0196876	-0.0261	-0.0884788	-0.0786576	0.0222563	0.0274975	0.0255515	0.18259	-0.0765243	0.0848862	-0.00269112	-0.083771	-0.00629851	-0.011009	0.115022	0.0767483	0.0390585	0.176015	-0.00147174	0.168643	0.672701	0.0355837	-0.0674669	-0.059789	-0.0609468	-0.0701454	-0.00505792	0.364491	0.312061	0.160943	0.0250928
87	36_Granulocyte female ChIP H3K9me2 Rep.2	-0.100345	-0.0605732	0.0372535	-0.0937524	-0.119312	-0.0241196	-0.141076	0.162646	-0.0760735	-0.135069	-0.122444	0.174421	0.228076	0.0328	0.0379475	0.261103	0.211426	0.0406055	-0.0116	-0.0695298	-0.0382427	-0.072114	-0.0831829	-0.0887236	0.152457	-0.0291648	0.0149459	0.0537286	-0.0915675	-0.00395899	0.0181541	-0.00479141	-0.0676448	-0.131774	0.192629	-0.10566	0.0105582	0.0141691	-0.124881	0.0952883	0.173981	0.174946	0.154047	0.0332879	0.30271	0.284842	0.250071	-0.0281896
88	37_AML 13 ChIP H3K9me2	-0.241766	-0.215635	-0.0617933	-0.218858	-0.197515	-0.17073	-0.202458	-0.0343173	-0.190237	-0.217959	-0.22734	0.0318881	0.453236	-0.0208	0.00678382	0.376565	0.424741	-0.0724547	-0.0808	-0.260848	-0.24324	-0.182298	-0.209095	-0.222161	0.328001	-0.205407	-0.0413766	0.0914542	-0.178128	-0.178098	-0.155144	-0.162544	-0.204052	-0.179881	0.0721312	-0.220667	-0.095439	0.097484	-0.216417	-0.144841	-0.108828	-0.105709	-0.128783	0.072558	0.583723	0.42245	0.336666	-0.0145176
89	38_AML 13 ChIP Input DNA	0.4704	0.532548	0.394104	0.492987	0.41522	0.58025	0.451369	0.727088	0.424441	0.374475	0.447178	0.594059	-0.441132	0.0754	0.0721389	0.199017	-0.333337	0.474881	0.635	0.666779	0.670217	0.426225	0.485268	0.52587	-0.268905	0.570051	0.363754	0.265813	0.414917	0.580057	0.517864	0.586635	0.529066	0.337431	0.588016	0.483932	0.533949	-0.188143	0.390039	0.559773	0.575563	0.56689	0.650812	-0.025548	-0.346071	-0.228646	-0.0830546	-0.0208175
90	39_AML 7 Input DNA	0.270283	0.350322	0.251714	0.290325	0.301237	0.413241	0.381937	0.575171	0.246246	0.274962	0.364803	0.411057	0.116327	0.0265	0.0201216	0.735422	0.187802	0.426177	0.704	0.383427	0.382068	0.254079	0.294128	0.321416	0.06908	0.294913	0.364749	0.510416	0.323333	0.306067	0.257713	0.375691	0.322738	0.319096	0.476532	0.314942	0.44014	-0.00213895	0.267156	0.234146	0.196559	0.19267	0.289804	0.0605142	0.30415	0.119733	0.146644	0.0500057
91	40_AML 10 Input DNA	0.422652	0.486654	0.379794	0.460132	0.368295	0.539428	0.377412	0.713143	0.399393	0.291728	0.388258	0.570565	-0.39515	0.0975	0.0898769	0.183896	-0.280761	0.50512	0.568	0.640289	0.648773	0.388416	0.441162	0.480761	-0.253316	0.569618	0.298239	0.258399	0.363092	0.580845	0.531058	0.585672	0.508477	0.280305	0.553013	0.440221	0.499023	-0.144829	0.34453	0.624129	0.683364	0.67378	0.709274	-0.0204522	-0.322656	-0.171961	-0.0486953	-0.0286791
92	41_AML 7 ChIP H3K9me2	-0.0798114	0.00983318	0.137905	-0.00954916	0.0301016	0.110535	0.0977259	0.335644	-0.0142612	-0.0373483	0.0314426	0.35751	0.168877	-0.0104	-0.000636202	0.414646	0.136639	0.0489563	0.324	-0.00991868	-0.000301691	-0.00012664	-0.00214141	0.00233744	0.144722	-0.000222955	0.142187	0.237854	0.0307702	0.0292107	0.011409	0.100943	0.022996	0.0491059	0.432578	0.0030343	0.232515	-0.0726567	-0.0237879	-0.00624813	-0.000178811	0.00029446	0.034395	0.0612896	0.331014	0.149765	0.190086	0.0154234
93	42_Granulocyte male ChIP H3K9me2	-0.291586	-0.267409	-0.1058	-0.265567	-0.243006	-0.228041	-0.254968	-0.0459148	-0.233894	-0.267037	-0.291488	-0.0286103	0.473491	-0.0128	0.0188918	0.313925	0.414743	-0.135275	-0.129	-0.326567	-0.302519	-0.227251	-0.259101	-0.274301	0.352251	-0.25594	-0.0914572	0.119659	-0.211938	-0.232282	-0.20012	-0.195755	-0.25538	-0.219165	0.0288096	-0.271136	-0.140041	0.0878923	-0.259047	-0.196842	-0.156422	-0.152131	-0.181036	0.0653534	0.600013	0.390003	0.325359	-0.00241935
94	43_AML 9 ChIP H3K9me2	-0.195022	-0.13356	0.0201771	-0.159952	-0.119751	-0.0694417	-0.0827247	0.186518	-0.135884	-0.148341	-0.118575	0.199571	0.395695	-0.0159	-0.011395	0.482969	0.364775	-0.00976782	0.145	-0.189676	-0.174695	-0.121413	-0.140274	-0.146621	0.295694	-0.147928	0.0426363	0.229497	-0.0646562	-0.113286	-0.103233	-0.0257709	-0.112617	-0.0704966	0.287299	-0.132708	0.0864167	0.0294959	-0.135427	-0.134827	-0.106705	-0.104072	-0.0871234	0.0810953	0.529185	0.333816	0.304753	0.0258468
95	44_AML 9 Input	0.394856	0.466641	0.336433	0.424295	0.383344	0.52422	0.441642	0.687895	0.360666	0.340571	0.417223	0.538257	-0.308627	0.039	0.0451893	0.30577	-0.23471	0.415169	0.67	0.569701	0.567254	0.366808	0.418213	0.456923	-0.177138	0.473894	0.360925	0.345562	0.391451	0.482362	0.423957	0.52917	0.470637	0.349306	0.58732	0.439042	0.539662	-0.165522	0.364966	0.418024	0.423092	0.416219	0.513734	0.00553963	-0.181936	-0.186805	-0.0372875	0.00399016
96	45_AML 14 ChIP H3K9me2	-0.24043	-0.215488	-0.070973	-0.228277	-0.204182	-0.174578	-0.208223	-0.075294	-0.197804	-0.219588	-0.220598	0.00297712	0.461213	-0.0134	0.0212808	0.374955	0.386919	-0.0876642	-0.128	-0.272452	-0.25502	-0.188257	-0.21564	-0.231188	0.316405	-0.216636	-0.0602256	0.00387794	-0.195924	-0.192694	-0.167169	-0.178365	-0.208982	-0.180553	0.040533	-0.221438	-0.114772	0.139545	-0.214445	-0.148936	-0.119702	-0.116053	-0.141221	0.0433966	0.573717	0.457561	0.329727	-0.0222694
97	46_AML 14 Input	0.388624	0.46729	0.36565	0.43283	0.380573	0.536889	0.427527	0.736896	0.369937	0.30957	0.40324	0.580952	-0.262346	0.0669	0.0589226	0.376836	-0.160645	0.477975	0.686	0.584589	0.589499	0.370453	0.422253	0.461082	-0.151973	0.498524	0.356562	0.374812	0.381812	0.51636	0.457137	0.550507	0.471982	0.319864	0.601424	0.426265	0.525575	-0.155506	0.339379	0.484852	0.500046	0.49226	0.569352	0.00482624	-0.124448	-0.105636	0.0118469	-0.00112946
98	47_AML 15 Input	0.408656	0.487871	0.375394	0.448243	0.395745	0.554681	0.445168	0.743008	0.384393	0.331998	0.425061	0.587031	-0.277473	0.0672	0.0669882	0.382714	-0.176266	0.484902	0.701	0.605226	0.610248	0.38522	0.439431	0.479134	-0.164217	0.514906	0.376484	0.378106	0.398187	0.529476	0.469084	0.564728	0.491449	0.338699	0.609448	0.443858	0.544698	-0.137189	0.357211	0.494416	0.504671	0.49663	0.580082	0.00309482	-0.134297	-0.12167	0.0033699	-0.0020352
99	48_AML 12 ChIP H3K9me2	-0.131533	-0.075259	0.0315888	-0.0910736	-0.0502362	-0.00109906	-0.00547215	0.221981	-0.0951005	-0.102318	-0.063498	0.210437	0.343382	-0.0174	-0.00863769	0.48188	0.322921	0.0211314	0.2	-0.107356	-0.0944502	-0.0773043	-0.085971	-0.0846259	0.265885	-0.0785083	0.0770065	0.259468	-0.023182	-0.054355	-0.0534092	0.0148081	-0.0620495	-0.0276229	0.298981	-0.0758227	0.10841	0.0130718	-0.0899365	-0.0941194	-0.083434	-0.0816037	-0.0496362	0.0642144	0.490079	0.313828	0.304311	0.0123889
100	49_AML 12 Input	0.272158	0.321334	0.156414	0.263329	0.278144	0.382278	0.345632	0.486785	0.186657	0.2223	0.324347	0.307656	0.128171	0.0242	0.024112	0.654318	0.149239	0.387611	0.619	0.377876	0.378224	0.218186	0.257697	0.28757	0.0487053	0.294608	0.345036	0.439897	0.291701	0.28534	0.250174	0.333869	0.29457	0.282503	0.39927	0.288024	0.366871	0.0284347	0.242697	0.213051	0.195938	0.192451	0.278124	0.0329815	0.253552	0.129142	0.142631	0.0350646
101	50_AML 15 ChIP H3K9me2	-0.0847218	-0.00607068	0.136108	-0.0272234	0.00331799	0.0726643	0.0565927	0.342148	-0.0164619	-0.0318012	0.00524418	0.36027	0.163152	-0.00949	0.00945127	0.388857	0.189635	0.0506364	0.287	-0.0397038	-0.0288042	-0.00926011	-0.012129	-0.00702287	0.164694	-0.0151574	0.11195	0.259646	0.0509469	0.0268776	0.0139083	0.105701	0.0181593	0.0139384	0.421722	-0.00983206	0.208105	-0.0811398	-0.0385551	-0.0158927	-0.00692606	-0.00646592	0.0353687	0.0561095	0.327167	0.158969	0.217547	0.0124311
102	51_AML16 Input	0.396155	0.473566	0.367031	0.435858	0.388064	0.539703	0.438555	0.720973	0.374666	0.328891	0.415433	0.571071	-0.247102	0.0644	0.0678713	0.406389	-0.14231	0.47694	0.693	0.583456	0.588572	0.377198	0.430433	0.468321	-0.139861	0.494477	0.372409	0.390173	0.388532	0.506293	0.446293	0.540928	0.468079	0.327511	0.585777	0.430246	0.519962	-0.14483	0.341234	0.467975	0.466461	0.458871	0.543827	0.00127892	-0.0932392	-0.102381	0.0179737	-0.00236248
103	52_AML 16 ChIP H3K9me2	-0.254118	-0.226668	-0.0770698	-0.241134	-0.216905	-0.188116	-0.225271	-0.0654238	-0.201972	-0.226183	-0.233143	0.000122902	0.482428	-0.00486	0.0123027	0.390326	0.440391	-0.0875642	-0.121	-0.290535	-0.26994	-0.197125	-0.226164	-0.24307	0.329745	-0.232432	-0.0495023	0.0451806	-0.200934	-0.209366	-0.181626	-0.186019	-0.226874	-0.195212	0.0347988	-0.238157	-0.119132	0.107553	-0.23065	-0.165473	-0.134694	-0.13109	-0.157143	0.0612193	0.594327	0.454305	0.334065	-0.0114294
104	53_K562 ChIP H3K9me2 exp. 3	-0.24214	-0.190274	0.139735	-0.171305	-0.217634	-0.188438	-0.248332	0.0230865	-0.0660488	-0.118458	-0.25166	0.186409	0.33191	0.242391	0.176596	0.337802	0.356061	-0.0150071	-0.00988158	-0.18235	-0.16867	-0.103551	-0.120312	-0.127168	0.241692	-0.143868	0.0515023	0.077891	-0.133469	-0.112426	-0.0975641	0.0226676	-0.0598698	-0.114578	0.212521	-0.138325	0.0855548	0.461029	-0.112962	-0.121054	-0.0667643	-0.0658468	-0.0850661	0.0271632	0.471444	0.314275	0.223099	0.023558
105	54_K562-UNC0638 ChIP H3K9me2 exp. 2	-0.302126	-0.329204	-0.147839	-0.289265	-0.319022	-0.36417	-0.397267	-0.320803	-0.204576	-0.257811	-0.366092	-0.248338	0.542443	0.13914	0.0918045	0.259429	0.510994	-0.0798168	-0.301241	-0.312788	-0.299367	-0.232615	-0.268146	-0.289075	0.299396	-0.249137	-0.139577	-0.0351409	-0.262279	-0.255916	-0.212549	-0.21596	-0.23316	-0.294533	-0.260829	-0.283377	-0.266598	0.579412	-0.237445	-0.182188	-0.125645	-0.122928	-0.193991	0.0217268	0.566024	0.478236	0.270453	0.00706212
106	55_CD34+ ChIP H3K9me2 exp. 3	0.0929329	0.162038	0.210256	0.120538	0.0974564	0.227515	0.122833	0.457199	0.121055	0.0780635	0.125806	0.418281	0.0204764	0.0317418	0.0513247	0.365023	0.0862149	0.233168	0.333728	0.190938	0.204677	0.116732	0.131608	0.147927	0.0485447	0.192087	0.173139	0.210111	0.135391	0.223391	0.204316	0.250738	0.180055	0.0687863	0.444759	0.127364	0.276907	-0.0879752	0.0704495	0.235765	0.298189	0.294878	0.321045	0.015687	0.15907	0.135085	0.192875	-0.0174726
107	56_CD34+ ChIP H3K27me3	0.32332	0.39584	0.348367	0.329505	0.238804	0.426362	0.248423	0.64032	0.287686	0.201437	0.277565	0.548124	-0.319484	0.0728078	0.0580851	0.146269	-0.222247	0.430469	0.437535	0.479021	0.485597	0.294222	0.331119	0.360912	-0.193545	0.440099	0.230073	0.250647	0.295641	0.474828	0.443682	0.47841	0.37854	0.174968	0.524281	0.3213	0.39273	-0.158411	0.231115	0.542981	0.64711	0.642449	0.693976	0.00844946	-0.263994	-0.118902	0.0101132	-0.024877
108	57_CD34+ ChIP H3K27ac	0.572831	0.603637	0.3753	0.580829	0.485984	0.633622	0.499099	0.674768	0.500945	0.429806	0.519384	0.507197	-0.511684	0.0832639	0.0716414	0.140495	-0.363462	0.583238	0.639517	0.788285	0.784095	0.487898	0.556526	0.602179	-0.342736	0.673005	0.355412	0.243977	0.459843	0.668264	0.604015	0.622582	0.608215	0.387	0.474773	0.561707	0.528991	-0.149563	0.468518	0.650842	0.709093	0.698404	0.750387	-0.0386696	-0.454642	-0.276448	-0.140793	-0.0326686
109	58_CD34+ ChIP H3K4me2	0.659295	0.665649	0.319901	0.640371	0.5088	0.665488	0.501867	0.599234	0.491574	0.385001	0.497505	0.359744	-0.464964	0.0685251	0.0595251	0.119579	-0.281208	0.729459	0.615454	0.867025	0.864743	0.512309	0.585729	0.630211	-0.317896	0.733787	0.340985	0.29652	0.465143	0.69134	0.63513	0.626913	0.611813	0.410136	0.331684	0.607505	0.457848	-0.113712	0.510141	0.712032	0.802054	0.794009	0.848388	-0.0324225	-0.427607	-0.265201	-0.151215	-0.0271933
110	59_CD34+ ChIP H3K9me3	0.278801	0.349847	0.285043	0.265521	0.201079	0.391242	0.214368	0.561227	0.23669	0.191401	0.264339	0.471013	-0.196048	0.0672461	0.0913791	0.249805	-0.136154	0.356128	0.392849	0.410995	0.423409	0.241632	0.273561	0.298727	-0.123091	0.366287	0.268068	0.159851	0.227387	0.383245	0.355608	0.387162	0.324396	0.1552	0.47917	0.268113	0.356071	-0.0961193	0.190293	0.439478	0.516684	0.512221	0.558906	-0.0095682	-0.0983748	-0.0304089	0.0430418	-0.0262543
111	60_CD34+ ChIP input exp. 3	0.476871	0.534335	0.38641	0.49029	0.406421	0.577042	0.430456	0.713574	0.429208	0.365898	0.447658	0.57804	-0.443582	0.0763293	0.0578854	0.183208	-0.323476	0.509603	0.60994	0.677354	0.677985	0.422691	0.480796	0.523245	-0.283337	0.589003	0.342349	0.254708	0.414848	0.601446	0.542247	0.585645	0.531582	0.320916	0.55659	0.479065	0.513204	-0.184466	0.381434	0.587997	0.647893	0.638582	0.701652	-0.022893	-0.371039	-0.218131	-0.073248	-0.0287743
112	61_AML 8 ChIP H3K27me3	0.101176	0.196961	0.270745	0.136767	0.10107	0.244643	0.129076	0.564159	0.114744	0.0534428	0.1027	0.506319	-0.112261	0.0423946	0.0422874	0.214229	-0.0675925	0.211222	0.343825	0.211779	0.226803	0.130628	0.146647	0.167419	-0.0238878	0.204779	0.161675	0.266089	0.176439	0.259587	0.237785	0.318104	0.178761	0.0688596	0.523877	0.132959	0.288808	-0.147319	0.0679788	0.253899	0.325479	0.322862	0.38756	0.0218995	-0.0232698	-0.00859993	0.108559	-0.00491948
113	62_AML 8 ChIP H3K9me3	-0.0506824	0.0144002	0.0757073	-0.0720464	-0.0726067	0.0516328	-0.0589989	0.225224	-0.0567453	-0.0507513	-0.0268892	0.21951	0.134611	0.0308987	0.0823395	0.24675	0.0494778	-0.00254024	0.0707977	-0.030837	-0.0141108	-0.040168	-0.047821	-0.0484621	0.0824603	-0.0272521	0.123222	0.0347392	-0.0390084	-0.00298261	0.00327068	0.0326013	-0.0236777	-0.0570548	0.267319	-0.0518626	0.0856251	0.00221798	-0.0773166	0.0437415	0.0814873	0.0828517	0.115035	0.0210395	0.231264	0.143726	0.118607	-0.0114216
114	63_AML 8 ChIP H3K4me2	0.71035	0.697625	0.303046	0.669783	0.53504	0.682161	0.531374	0.567706	0.502818	0.423547	0.520529	0.328678	-0.475718	0.0567013	0.0575809	0.120418	-0.287926	0.733873	0.633056	0.897406	0.893367	0.54039	0.618534	0.662101	-0.327041	0.746689	0.365193	0.306825	0.492682	0.693353	0.632358	0.614443	0.626748	0.4438	0.301436	0.640797	0.454765	-0.111579	0.549978	0.682028	0.748186	0.740965	0.820686	-0.0320308	-0.429872	-0.281827	-0.167206	-0.0243137
115	64_AML 8 ChIP H3K27ac	0.585632	0.625741	0.387857	0.598949	0.524793	0.668088	0.566465	0.693731	0.506967	0.465858	0.553774	0.534476	-0.519997	0.06964	0.0670949	0.179866	-0.388667	0.554051	0.710419	0.801053	0.795202	0.507064	0.579485	0.625871	-0.350639	0.662204	0.405795	0.270754	0.489116	0.654327	0.58094	0.626154	0.618485	0.445259	0.518339	0.585383	0.571607	-0.152182	0.49996	0.579685	0.602833	0.592751	0.681949	-0.0343151	-0.431791	-0.301311	-0.157226	-0.0237565
116	65_AML 10 ChIP H3K27me3	0.154878	0.254417	0.295837	0.192716	0.149007	0.292669	0.17388	0.55589	0.148479	0.0769031	0.143023	0.50073	-0.189132	0.0454286	0.0406463	0.151807	-0.16638	0.242003	0.365562	0.287227	0.299215	0.180966	0.201874	0.221983	-0.101881	0.262961	0.186136	0.25834	0.202464	0.309413	0.28016	0.361883	0.220575	0.104116	0.503834	0.181702	0.305473	-0.126001	0.116622	0.306006	0.379839	0.377452	0.453566	0.0253872	-0.134863	-0.0680881	0.0474972	-0.0113465
117	66_AML 10 ChIP H3K9me3	-0.137108	-0.0881116	0.0125496	-0.146541	-0.139752	-0.0576787	-0.141722	0.115471	-0.11548	-0.119001	-0.127285	0.132225	0.259243	0.0168724	0.0614163	0.273692	0.209127	-0.0505739	-0.0227694	-0.138368	-0.120922	-0.108601	-0.126781	-0.133491	0.195442	-0.108876	0.0379442	0.0335124	-0.108683	-0.0850819	-0.0710248	-0.0532399	-0.107501	-0.13192	0.173006	-0.139053	-0.0053095	0.0508908	-0.14987	-0.0522615	-0.0140105	-0.0116648	-0.000124217	0.0230243	0.379101	0.261931	0.223209	-0.0185818
118	67_AML 10 ChIP H3K27ac	0.572404	0.612767	0.371087	0.594348	0.535699	0.662442	0.589177	0.676352	0.497005	0.475361	0.567169	0.516866	-0.514315	0.064523	0.0688696	0.188622	-0.395172	0.515457	0.717092	0.775395	0.769145	0.502787	0.575349	0.620697	-0.342884	0.627545	0.413989	0.272047	0.486044	0.626166	0.551568	0.605122	0.609854	0.4643	0.510108	0.58275	0.576878	-0.137256	0.505456	0.529501	0.534371	0.525051	0.623364	-0.0335642	-0.409722	-0.307897	-0.171981	-0.0120592
119	68_AML 11 ChIP H3K27me3	0.192811	0.266223	0.290604	0.209431	0.141093	0.305441	0.149128	0.567013	0.183333	0.0959688	0.164207	0.496356	-0.195057	0.0622986	0.063959	0.162553	-0.126994	0.306199	0.331073	0.331937	0.345197	0.193838	0.216534	0.238696	-0.0978175	0.31157	0.157817	0.227167	0.191844	0.349763	0.327199	0.37176	0.254673	0.0895338	0.487435	0.199772	0.314268	-0.130876	0.127439	0.405059	0.504461	0.500824	0.535918	0.0140371	-0.113715	-0.0188665	0.0836055	-0.0330791
120	69_AML 11 ChIP H3K9me3	-0.0753848	-0.044377	0.0261185	-0.0975593	-0.11992	-0.0293118	-0.143274	0.114946	-0.0685668	-0.0894314	-0.0899646	0.13707	0.15429	0.0451797	0.0833602	0.174999	0.124418	-0.00670759	-0.0860597	-0.0594016	-0.0432411	-0.0746524	-0.0876648	-0.0916934	0.0914388	-0.0395233	0.0316178	-0.0441959	-0.0957309	-0.0319702	-0.0163857	-0.015778	-0.0563431	-0.12705	0.143385	-0.0939915	0.00118485	0.0490425	-0.111699	0.0726133	0.126961	0.127756	0.12691	0.00515951	0.22374	0.241103	0.190921	-0.0398015
121	70_AML 11 ChIP H3K4me2	0.707499	0.703231	0.311996	0.6602	0.515131	0.678869	0.509373	0.569183	0.48781	0.410622	0.500035	0.327338	-0.463558	0.0589141	0.0587532	0.117807	-0.271335	0.743113	0.616552	0.881196	0.882307	0.533098	0.610568	0.653884	-0.31495	0.73898	0.353553	0.312461	0.496163	0.702028	0.643836	0.612022	0.615255	0.430607	0.300842	0.631404	0.437597	-0.114476	0.532957	0.680782	0.751732	0.74396	0.831486	-0.0363049	-0.422708	-0.273975	-0.158175	-0.0205654
122	71_AML 11 ChIP H3K27ac	0.619895	0.64339	0.370029	0.628712	0.534861	0.672528	0.557848	0.675642	0.518164	0.452988	0.540464	0.482862	-0.511795	0.0751407	0.0734772	0.161835	-0.354139	0.60774	0.69612	0.82859	0.825215	0.516878	0.591701	0.639073	-0.339281	0.687794	0.382534	0.287966	0.50286	0.683703	0.612372	0.639377	0.638339	0.442856	0.464002	0.608004	0.546927	-0.141466	0.519885	0.609505	0.646069	0.635738	0.721603	-0.0387955	-0.435156	-0.294115	-0.156497	-0.0190036
[truncated: 74 more columns]

## Sheet: 1M
		1	2	3	4	5	6	7	8	9	10	11	12	13	14	15	16	17	18	19	20	21	22	23	24	25	26	27	28	29	30	31	32	33	34	35	36	37	38	39	40	41	42	43	44	45	46	47	48
		1. K562_BroadChromHMM_1ActivePromoter	2. K562_BroadChromHMM_2WeakPromoter	3. K562_BroadChromHMM_3PoisedPromoter	4. K562_BroadChromHMM_4StrongEnhancer	5. K562_BroadChromHMM_5StrongEnhancer	6. K562_BroadChromHMM_6WeakEnhancer	7. K562_BroadChromHMM_7WeakEnhancer	8. K562_BroadChromHMM_8Insulator	9. K562_BroadChromHMM_9TxnTransition	10. K562_BroadChromHMM_10TxnElongatioon	11. K562_BroadChromHMM_11WeakTxn	12. K562_BroadChromHMM_12Repressed	13. K562_BroadChromHMM_13Heterochrom_lo	14. K562_BroadChromHMM_14Repetitive_CNV	15. K562_BroadChromHMM_15Repetitive_CNV	16. K562_BroadChromHMM combined	17. CD34Plus_CD34DnaseI_EIO_JCVI_0S_Neg	18. CD34Plus_CD34DnaseI_EIO_JCVI_0S_Pos	19. DNase_Clustered	20. CD34Plus_UWDNaseIHS_CD34mobilized_Hotspots_Rep1	21. CD34Plus_UWDNaseIHS_CD34mobilized_Peaks_Rep1	22. K562_UWDNaseIHS_Peaks_Rep1	23. K562_UWDNaseIHS_Peaks_Rep2	24. K562_UWDNaseIDGF_Peaks	25. NKI_LADs_laminB1Lads	26. TFBS_Clustered_ZEB1	27. TFBS_Clustered_KAP1	28. TFBS_conserved_sites	29. TS_miR0_sites	30. K562_HAIBTFBS_USF1_Peaks_Rep1	31. K562_HAIBTFBS_USF1_Peaks_Rep2	32. K562_BroadHistone_CTCF_Peaks	33. K562_BroadHistone_POL2_Peaks	34. K562_BroadHistone_H2AZ_Peaks	35. K562_BroadHistone_H3K27me3_Peaks	36. K562_BroadHistone_H3K4me2_Peaks	37. K562_BroadHistone_H3K9me1_Peaks	38. K562_BroadHistone_H3K9me3_Peaks	39. K562_BroadHistone_H3K9ac_Peaks	40. K562_HAIBMethyl450_sites_Rep1	41. K562_HAIBMethylRRBS_sites_Rep1	42. K562_HAIBMethylRRBS_sites_Rep2	43. CpG_Islands	44. vistaEnhancers	45. H3K9me2_hg19.bed	46. cancerSNV_all_hg19	47. cancerSNV_AML_hg19	48. long-range epigenetic silencing
1	1. K562_BroadChromHMM_1ActivePromoter	1	0.861959	0.223618	0.733665	0.611413	0.766613	0.623135	0.484886	0.470104	0.609292	0.666102	0.221637	-0.452859	-0.0165394	-0.00494654	0.145384	-0.256564	0.66426	0.535928	0.860722	0.845382	0.623805	0.693753	0.708046	-0.285383	0.728904	0.438794	0.268619	0.578137	0.673805	0.620996	0.512646	0.640666	0.557271	0.188089	0.749222	0.382572	-0.125903	0.704621	0.610295	0.538996	0.535266	0.695969	-0.0364832	-0.377957	-0.276617	-0.207127	-0.0226165
2	2. K562_BroadChromHMM_2WeakPromoter	0.861959	1	0.366875	0.72619	0.619722	0.861811	0.685314	0.581234	0.520188	0.591773	0.686415	0.368973	-0.479691	-0.0112388	-0.0105735	0.189329	-0.270708	0.636367	0.610453	0.826142	0.813038	0.639525	0.710745	0.733559	-0.288691	0.707933	0.503112	0.268762	0.569241	0.67305	0.606924	0.573207	0.628999	0.620562	0.328014	0.724488	0.490935	-0.0998236	0.653895	0.588641	0.534438	0.529956	0.683869	-0.0375365	-0.364679	-0.284839	-0.201881	-0.00702415
3	3. K562_BroadChromHMM_3PoisedPromoter	0.223618	0.366875	1	0.419453	0.29715	0.366143	0.308894	0.420462	0.528584	0.376875	0.223632	0.730811	-0.413935	0.16859	0.0860204	0.0967794	-0.198081	0.256208	0.388837	0.359456	0.349859	0.383977	0.426916	0.45036	-0.163893	0.324288	0.368016	0.104927	0.267876	0.401765	0.346408	0.497386	0.427049	0.347213	0.583566	0.399662	0.541812	0.0536626	0.337434	0.305181	0.273641	0.266279	0.331113	-0.0120853	-0.218801	-0.168808	-0.0834144	0.0157893
4	4. K562_BroadChromHMM_4StrongEnhancer	0.733665	0.72619	0.419453	1	0.87956	0.767661	0.78946	0.517901	0.69854	0.622538	0.594463	0.383244	-0.533577	0.00253227	0.00149487	0.131735	-0.285505	0.545804	0.589912	0.76384	0.758853	0.724857	0.802515	0.826729	-0.267532	0.650505	0.45529	0.259961	0.508767	0.75613	0.675532	0.658014	0.74876	0.67475	0.290154	0.793533	0.570921	-0.00885671	0.786217	0.588838	0.504935	0.497776	0.584874	-0.0356309	-0.344224	-0.262575	-0.16989	-0.00710481
5	5. K562_BroadChromHMM_5StrongEnhancer	0.611413	0.619722	0.29715	0.87956	1	0.722987	0.877489	0.477086	0.58567	0.567917	0.650651	0.291373	-0.477898	-0.0160945	-0.0127852	0.164872	-0.269262	0.431664	0.599344	0.634065	0.62774	0.653104	0.722669	0.754559	-0.252121	0.530637	0.433335	0.247546	0.467926	0.635316	0.551078	0.567087	0.663869	0.701821	0.248559	0.704323	0.537501	-0.0163373	0.712001	0.450443	0.365289	0.359726	0.432659	-0.0237717	-0.281398	-0.251686	-0.158733	0.00886643
6	6. K562_BroadChromHMM_6WeakEnhancer	0.766613	0.861811	0.366143	0.767661	0.722987	1	0.844673	0.654189	0.48146	0.522486	0.726179	0.412059	-0.48024	-0.0289743	-0.0242287	0.223476	-0.287813	0.595567	0.685826	0.790644	0.779579	0.650047	0.718528	0.746082	-0.282296	0.677305	0.520773	0.277712	0.533447	0.681795	0.59983	0.597866	0.633316	0.708914	0.378985	0.708498	0.530036	-0.101557	0.641489	0.589103	0.53768	0.53324	0.638078	-0.0365244	-0.331163	-0.270431	-0.181708	0.00114696
7	7. K562_BroadChromHMM_7WeakEnhancer	0.623135	0.685314	0.308894	0.78946	0.877489	0.844673	1	0.553428	0.491426	0.537368	0.766972	0.335605	-0.483974	-0.0406355	-0.0362585	0.216102	-0.28327	0.431416	0.681619	0.643033	0.627953	0.643301	0.708768	0.73772	-0.255592	0.522735	0.478325	0.287483	0.507877	0.585546	0.491799	0.557644	0.632359	0.773865	0.315521	0.692091	0.569658	-0.054518	0.671179	0.410509	0.315222	0.310533	0.408038	-0.0172825	-0.268382	-0.276221	-0.169708	0.0192807
8	8. K562_BroadChromHMM_8Insulator	0.484886	0.581234	0.420462	0.517901	0.477086	0.654189	0.553428	1	0.400591	0.393329	0.537726	0.639839	-0.354807	-0.0291569	-0.0515863	0.299128	-0.253927	0.498022	0.688372	0.650888	0.650661	0.451971	0.497996	0.536622	-0.196092	0.574132	0.400223	0.351989	0.518083	0.564545	0.504033	0.620293	0.491544	0.418147	0.609693	0.472548	0.542229	-0.187473	0.40103	0.500568	0.486041	0.479321	0.58551	-0.0145749	-0.259846	-0.205486	-0.0916201	0.0316482
9	9. K562_BroadChromHMM_9TxnTransition	0.470104	0.520188	0.528584	0.69854	0.58567	0.48146	0.491426	0.400591	1	0.642577	0.434028	0.420277	-0.49488	0.155916	0.11843	0.101005	-0.25778	0.373286	0.465205	0.54666	0.529357	0.565967	0.626736	0.658098	-0.235406	0.475174	0.35939	0.166135	0.406462	0.593438	0.529869	0.576106	0.670586	0.464968	0.341732	0.618008	0.61572	0.0522952	0.605898	0.442137	0.419827	0.410052	0.445732	-0.018162	-0.30315	-0.223632	-0.131631	-0.00281633
10	10. K562_BroadChromHMM_10TxnElongatioon	0.609292	0.591773	0.376875	0.622538	0.567917	0.522486	0.537368	0.393329	0.642577	1	0.578023	0.381539	-0.518719	-0.0233133	-0.021279	0.147904	-0.27557	0.367706	0.461409	0.568817	0.540245	0.530451	0.584758	0.604837	-0.246541	0.457393	0.394803	0.182839	0.501356	0.526873	0.476842	0.46347	0.637203	0.498254	0.290921	0.595175	0.559076	-0.0166578	0.600171	0.381466	0.292772	0.285811	0.405494	-0.0434221	-0.321651	-0.274074	-0.181923	-0.00335521
11	11. K562_BroadChromHMM_11WeakTxn	0.666102	0.686415	0.223632	0.594463	0.650651	0.726179	0.766972	0.537726	0.434028	0.578023	1	0.280346	-0.509549	0.00871393	-0.0319988	0.221996	-0.301117	0.469294	0.616944	0.63887	0.618945	0.526097	0.58453	0.618025	-0.294709	0.540193	0.434843	0.243699	0.496493	0.532604	0.469219	0.471254	0.583509	0.605024	0.287677	0.599676	0.544883	-0.0718768	0.582899	0.471661	0.403262	0.399048	0.490012	-0.00763277	-0.316494	-0.301168	-0.209989	0.00291054
12	12. K562_BroadChromHMM_12Repressed	0.221637	0.368973	0.730811	0.383244	0.291373	0.412059	0.335605	0.639839	0.420277	0.381539	0.280346	1	-0.446372	0.0361791	-0.0197139	0.169139	-0.25908	0.260004	0.506794	0.398689	0.38636	0.326095	0.362291	0.393293	-0.177614	0.362262	0.370845	0.185622	0.328245	0.417788	0.355968	0.504085	0.413891	0.303204	0.810129	0.336472	0.612213	-0.0679862	0.284641	0.329792	0.300032	0.293781	0.377263	-0.00278575	-0.2367	-0.185621	-0.0630849	0.0249463
13	13. K562_BroadChromHMM_13Heterochrom_lo	-0.452859	-0.479691	-0.413935	-0.533577	-0.477898	-0.48024	-0.483974	-0.354807	-0.49488	-0.518719	-0.509549	-0.446372	1	-0.135963	-0.124613	0.589086	0.78443	-0.0685405	-0.199086	-0.485241	-0.480072	-0.468436	-0.515422	-0.53728	0.535619	-0.437325	-0.234931	0.166008	-0.325675	-0.485976	-0.434564	-0.467563	-0.533669	-0.408763	-0.351498	-0.491142	-0.488977	0.217591	-0.469466	-0.392737	-0.348259	-0.342179	-0.406925	0.107457	0.860496	0.720099	0.504323	0.0418173
14	14. K562_BroadChromHMM_14Repetitive_CNV	-0.0165394	-0.0112388	0.16859	0.00253227	-0.0160945	-0.0289743	-0.0406355	-0.0291569	0.155916	-0.0233133	0.00871393	0.0361791	-0.135963	1	0.805929	-0.0514006	-0.0748161	-0.00313208	-0.00791986	0.0286561	0.0348026	0.16011	0.178621	0.183963	-0.0520374	0.0383226	0.0295234	-0.0520849	0.00992126	0.128599	0.123232	0.390274	0.286825	0.223481	0.315608	0.211227	0.320479	0.374199	0.229128	0.0229294	0.0726148	0.0663368	0.0565596	-0.0189683	-0.0651368	-0.0253601	-0.0369028	-0.0178341
15	15. K562_BroadChromHMM_15Repetitive_CNV	-0.00494654	-0.0105735	0.0860204	0.00149487	-0.0127852	-0.0242287	-0.0362585	-0.0515863	0.11843	-0.021279	-0.0319988	-0.0197139	-0.124613	0.805929	1	-0.0867996	-0.0963796	-0.0256277	-0.031193	0.027183	0.0416879	0.164711	0.180518	0.181342	-0.0642061	0.0347459	-0.00646735	-0.0659114	0.0150514	0.121973	0.123422	0.36584	0.275574	0.203963	0.280777	0.223202	0.275538	0.321619	0.203783	0.0201855	0.0603693	0.054696	0.0461878	-0.0140194	-0.0508393	-0.0409038	-0.0580771	-0.0166016
16	16. K562_BroadChromHMM combined	0.145384	0.189329	0.0967794	0.131735	0.164872	0.223476	0.216102	0.299128	0.101005	0.147904	0.221996	0.169139	0.589086	-0.0514006	-0.0867995	1	0.608835	0.460235	0.516451	0.17067	0.154492	0.105752	0.121761	0.13501	0.341402	0.116281	0.274136	0.511424	0.206137	0.120825	0.0967528	0.150204	0.127438	0.206686	0.209912	0.152224	0.200186	0.243197	0.144572	0.0850661	0.0646761	0.063746	0.108628	0.113336	0.689204	0.567917	0.431614	0.0638342
17	17. CD34Plus_CD34DnaseI_EIO_JCVI_0S_Neg	-0.256564	-0.270708	-0.198081	-0.285505	-0.269262	-0.287813	-0.28327	-0.253927	-0.25778	-0.27557	-0.301117	-0.25908	0.78443	-0.0748161	-0.0963796	0.608835	1	0.174589	-0.0979055	-0.341366	-0.339975	-0.268463	-0.295281	-0.310867	0.518743	-0.30264	-0.116204	0.244451	-0.204768	-0.299833	-0.270419	-0.267251	-0.291336	-0.199239	-0.242154	-0.259357	-0.260523	0.29575	-0.236857	-0.235634	-0.208328	-0.204074	-0.243146	0.0925579	0.827994	0.70575	0.534164	0.0665793
18	18. CD34Plus_CD34DnaseI_EIO_JCVI_0S_Pos	0.66426	0.636367	0.256208	0.545804	0.431664	0.595567	0.431416	0.498022	0.373286	0.367706	0.469294	0.260004	-0.0685406	-0.00313208	-0.0256277	0.460235	0.174589	1	0.60437	0.727227	0.717105	0.465987	0.513268	0.539095	-0.0807757	0.621504	0.367724	0.458381	0.479732	0.572194	0.550473	0.486113	0.498282	0.380622	0.24478	0.554353	0.333415	-0.028081	0.48179	0.615175	0.673975	0.672388	0.770639	0.0269657	-0.00751009	0.0352926	0.0434377	0.0217791
19	19. DNase_Clustered	0.535928	0.610453	0.388837	0.589912	0.599344	0.685826	0.681619	0.688372	0.465205	0.461409	0.616944	0.506794	-0.199086	-0.00791986	-0.031193	0.516451	-0.0979055	0.60437	1	0.672711	0.655448	0.50448	0.560514	0.596494	-0.281047	0.56456	0.561423	0.518969	0.570888	0.549355	0.479249	0.558815	0.550638	0.549443	0.533143	0.571419	0.568124	-0.0945464	0.51905	0.447535	0.403158	0.397863	0.5021	0.0547389	-0.0642285	-0.192932	-0.050486	0.0782134
20	20. CD34Plus_UWDNaseIHS_CD34mobilized_Hotspots_Rep1	0.860722	0.826142	0.359456	0.76384	0.634065	0.790644	0.643033	0.650888	0.54666	0.568817	0.63887	0.398689	-0.485241	0.0286561	0.027183	0.17067	-0.341366	0.727227	0.672711	1	0.979592	0.664218	0.735677	0.767573	-0.34124	0.825453	0.480913	0.338605	0.624128	0.779718	0.723532	0.643117	0.682182	0.536405	0.360867	0.725838	0.48343	-0.141894	0.660822	0.695291	0.658163	0.650821	0.793781	-0.0288701	-0.431183	-0.315141	-0.219919	-0.0285528
21	21. CD34Plus_UWDNaseIHS_CD34mobilized_Peaks_Rep1	0.845382	0.813038	0.349859	0.758853	0.62774	0.779579	0.627953	0.650661	0.529357	0.540245	0.618945	0.38636	-0.480072	0.0348026	0.0416879	0.154492	-0.339975	0.717105	0.655448	0.979592	1	0.677142	0.747763	0.773768	-0.33393	0.825071	0.467062	0.324809	0.608027	0.782511	0.73167	0.634042	0.66278	0.51714	0.349752	0.701426	0.462502	-0.137699	0.63542	0.68876	0.656989	0.649795	0.788523	-0.044318	-0.426816	-0.307834	-0.221311	-0.0267206
22	22. K562_UWDNaseIHS_Peaks_Rep1	0.623805	0.639525	0.383977	0.724857	0.653104	0.650047	0.643301	0.451971	0.565967	0.530451	0.526097	0.326095	-0.468436	0.16011	0.164711	0.105752	-0.268463	0.465987	0.50448	0.664218	0.677142	1	0.97928	0.921594	-0.255106	0.553688	0.411935	0.225375	0.464644	0.639214	0.577002	0.595946	0.642051	0.587961	0.30882	0.664444	0.51672	0.00868199	0.637055	0.472037	0.426949	0.420512	0.513182	-0.0247166	-0.31932	-0.251755	-0.17047	-0.0107096
23	23. K562_UWDNaseIHS_Peaks_Rep2	0.693753	0.710745	0.426916	0.802515	0.722669	0.718528	0.708768	0.497996	0.626736	0.584758	0.58453	0.362291	-0.515422	0.178621	0.180518	0.121761	-0.295281	0.513268	0.560514	0.735677	0.747763	0.97928	1	0.969475	-0.278056	0.613034	0.458129	0.248598	0.514441	0.707686	0.638667	0.653029	0.704698	0.650666	0.341365	0.734897	0.568134	0.0121208	0.706129	0.516691	0.465251	0.458181	0.562829	-0.0319832	-0.349684	-0.275938	-0.186547	-0.00863805
24	24. K562_UWDNaseIDGF_Peaks	0.708046	0.733559	0.45036	0.826729	0.754559	0.746082	0.73772	0.536622	0.658098	0.604837	0.618025	0.393293	-0.53728	0.183963	0.181342	0.13501	-0.310867	0.539095	0.596494	0.767573	0.773768	0.921594	0.969475	1	-0.295174	0.640695	0.474171	0.264233	0.543406	0.736378	0.664949	0.68162	0.731497	0.672047	0.372101	0.756135	0.596004	0.0084254	0.720984	0.536679	0.490672	0.482983	0.589548	-0.039845	-0.364888	-0.286289	-0.191393	-0.00954029
25	25. NKI_LADs_laminB1Lads	-0.285383	-0.288691	-0.163893	-0.267532	-0.252121	-0.282296	-0.255592	-0.196092	-0.235406	-0.246541	-0.294709	-0.177614	0.535619	-0.0520374	-0.0642061	0.341402	0.518743	-0.0807757	-0.281047	-0.34124	-0.33393	-0.255106	-0.278056	-0.295174	1	-0.296602	-0.17736	0.0817014	-0.231643	-0.266611	-0.245103	-0.245325	-0.285268	-0.196254	-0.148113	-0.273101	-0.216111	0.181193	-0.24515	-0.259717	-0.24623	-0.243055	-0.282289	0.0663662	0.558361	0.503327	0.339422	-0.0121666
26	26. TFBS_Clustered_ZEB1	0.728904	0.707933	0.324288	0.650505	0.530637	0.677305	0.522735	0.574132	0.475174	0.457393	0.540193	0.362262	-0.437325	0.0383226	0.0347459	0.116281	-0.30264	0.621504	0.56456	0.825453	0.825071	0.553688	0.613034	0.640695	-0.296602	1	0.397106	0.241485	0.50567	0.686545	0.636036	0.570927	0.593116	0.432228	0.317529	0.61612	0.414479	-0.125704	0.546652	0.661851	0.629215	0.621711	0.7127	-0.0499128	-0.394162	-0.265027	-0.185629	-0.0228488
27	27. TFBS_Clustered_KAP1	0.438794	0.503112	0.368016	0.45529	0.433335	0.520773	0.478325	0.400223	0.35939	0.394803	0.434843	0.370845	-0.234931	0.0295234	-0.00646735	0.274136	-0.116204	0.367724	0.561423	0.480913	0.467062	0.411935	0.458129	0.474171	-0.17736	0.397106	1	0.273965	0.366661	0.37721	0.321796	0.337496	0.362529	0.405933	0.304246	0.391153	0.356376	0.00318004	0.36394	0.314415	0.247384	0.244214	0.339929	0.0768644	-0.113436	-0.176656	-0.0943881	0.0545271
28	28. TFBS_conserved_sites	0.268619	0.268762	0.104927	0.259961	0.247546	0.277712	0.287483	0.351989	0.166135	0.182839	0.243699	0.185622	0.166008	-0.0520849	-0.0659114	0.511424	0.244451	0.458381	0.518969	0.338605	0.324809	0.225375	0.248598	0.264233	0.0817014	0.241485	0.273965	1	0.406742	0.241204	0.227155	0.255268	0.215416	0.215768	0.20731	0.245495	0.23153	0.0273548	0.216327	0.194756	0.183276	0.183471	0.277949	0.345121	0.286522	0.0902928	0.189424	0.0456255
29	29. TS_miR0_sites	0.578137	0.569241	0.267876	0.508767	0.467926	0.533447	0.507877	0.518083	0.406462	0.501356	0.496493	0.328245	-0.325675	0.00992126	0.0150514	0.206138	-0.204768	0.479732	0.570888	0.624128	0.608027	0.464644	0.514441	0.543406	-0.231643	0.50567	0.366661	0.406742	1	0.496732	0.463315	0.474327	0.486654	0.433426	0.326484	0.517001	0.401805	-0.106946	0.470953	0.346097	0.321131	0.316284	0.490867	0.00316011	-0.258193	-0.241003	-0.110016	0.0216129
30	30. K562_HAIBTFBS_USF1_Peaks_Rep1	0.673805	0.67305	0.401765	0.75613	0.635316	0.681795	0.585546	0.564545	0.593438	0.526873	0.532604	0.417788	-0.485976	0.128599	0.121973	0.120825	-0.299833	0.572194	0.549355	0.779718	0.782511	0.639214	0.707686	0.736378	-0.266611	0.686545	0.37721	0.241204	0.496732	1	0.957025	0.645638	0.659504	0.510992	0.37344	0.659154	0.51525	-0.0478382	0.616924	0.615216	0.627378	0.61833	0.679213	-0.0437365	-0.368385	-0.242931	-0.14739	-0.0181788
31	31. K562_HAIBTFBS_USF1_Peaks_Rep2	0.620996	0.606924	0.346408	0.675532	0.551078	0.59983	0.491799	0.504033	0.529869	0.476842	0.469219	0.355968	-0.434564	0.123232	0.123422	0.0967528	-0.270419	0.550473	0.479249	0.723532	0.73167	0.577002	0.638667	0.664949	-0.245103	0.636036	0.321796	0.227155	0.463315	0.957025	1	0.586842	0.597759	0.433412	0.322818	0.591278	0.451095	-0.0454271	0.549919	0.591399	0.627119	0.618888	0.664959	-0.0378202	-0.344405	-0.217611	-0.131607	-0.0203664
32	32. K562_BroadHistone_CTCF_Peaks	0.512646	0.573207	0.497386	0.658014	0.567087	0.597866	0.557644	0.620293	0.576106	0.46347	0.471254	0.504085	-0.467563	0.390274	0.36584	0.150204	-0.267251	0.486113	0.558815	0.643117	0.634042	0.595946	0.653029	0.68162	-0.245325	0.570927	0.337496	0.255268	0.474327	0.645638	0.586842	1	0.833437	0.662679	0.639092	0.808725	0.790324	0.124544	0.747637	0.495218	0.470658	0.462247	0.544751	-0.0294938	-0.304374	-0.224636	-0.12294	-0.00700327
33	33. K562_BroadHistone_POL2_Peaks	0.640666	0.628999	0.427049	0.74876	0.663869	0.633316	0.632359	0.491544	0.670586	0.637203	0.583509	0.413891	-0.533669	0.286825	0.275574	0.127438	-0.291336	0.498282	0.550638	0.682182	0.66278	0.642051	0.704698	0.731497	-0.285268	0.593116	0.362529	0.215416	0.486654	0.659504	0.597759	0.833437	1	0.70391	0.512461	0.876892	0.783978	0.138628	0.851017	0.551961	0.484033	0.475313	0.557077	-0.0372619	-0.332521	-0.264318	-0.162585	-0.0228501
34	34. K562_BroadHistone_H2AZ_Peaks	0.557271	0.620562	0.347213	0.67475	0.701821	0.708914	0.773865	0.418147	0.464968	0.498254	0.605024	0.303204	-0.408763	0.223481	0.203963	0.206686	-0.199239	0.380622	0.549443	0.536405	0.51714	0.587961	0.650666	0.672047	-0.196254	0.432228	0.405933	0.215768	0.433426	0.510992	0.433412	0.662679	0.70391	1	0.421048	0.78028	0.674916	0.172647	0.773435	0.318282	0.245124	0.239535	0.332973	-0.0259163	-0.197358	-0.215193	-0.145149	0.00684985
35	35. K562_BroadHistone_H3K27me3_Peaks	0.188089	0.328014	0.583566	0.290154	0.248559	0.378985	0.315521	0.609693	0.341732	0.290921	0.287677	0.810129	-0.351498	0.315608	0.280777	0.209912	-0.242154	0.24478	0.533143	0.360867	0.349752	0.30882	0.341365	0.372101	-0.148113	0.317529	0.304246	0.20731	0.326484	0.37344	0.322818	0.639092	0.512461	0.421048	1	0.43257	0.732498	0.0463385	0.38102	0.261647	0.259274	0.253342	0.338866	0.00674812	-0.173937	-0.187821	-0.0537734	0.0207726
36	36. K562_BroadHistone_H3K4me2_Peaks	0.749222	0.724488	0.399662	0.793533	0.704323	0.708498	0.692091	0.472548	0.618008	0.595175	0.599676	0.336472	-0.491142	0.211227	0.223202	0.152224	-0.259357	0.554353	0.571419	0.725838	0.701426	0.664444	0.734897	0.756135	-0.273101	0.61612	0.391153	0.245495	0.517001	0.659154	0.591278	0.808725	0.876892	0.78028	0.43257	1	0.698222	0.0586698	0.92457	0.532059	0.451612	0.444888	0.563845	-0.0281911	-0.328584	-0.266732	-0.169884	-0.0127278
37	37. K562_BroadHistone_H3K9me1_Peaks	0.382572	0.490935	0.541812	0.570921	0.537501	0.530036	0.569658	0.542229	0.61572	0.559076	0.544883	0.612213	-0.488977	0.320479	0.275538	0.200186	-0.260523	0.333415	0.568124	0.48343	0.462502	0.51672	0.568134	0.596004	-0.216111	0.414479	0.356376	0.23153	0.401805	0.51525	0.451095	0.790324	0.783978	0.674916	0.732498	0.698222	1	0.200209	0.696341	0.345545	0.315982	0.308155	0.378282	-0.00217192	-0.216478	-0.233206	-0.11562	0.0118447
38	38. K562_BroadHistone_H3K9me3_Peaks	-0.125903	-0.0998236	0.0536626	-0.00885671	-0.0163373	-0.101557	-0.054518	-0.187473	0.0522952	-0.0166578	-0.0718768	-0.0679862	0.217591	0.374199	0.321619	0.243197	0.29575	-0.028081	-0.0945464	-0.141894	-0.137699	0.00868199	0.0121208	0.0084254	0.181193	-0.125704	0.00318004	0.0273548	-0.106946	-0.0478382	-0.0454271	0.124544	0.138628	0.172647	0.0463385	0.0586698	0.200209	1	0.146826	-0.117832	-0.0925322	-0.0932806	-0.13441	0.0103895	0.377333	0.311675	0.201671	0.013004
39	39. K562_BroadHistone_H3K9ac_Peaks	0.704621	0.653895	0.337433	0.786217	0.712001	0.641489	0.671179	0.40103	0.605898	0.600171	0.582899	0.284641	-0.469466	0.229128	0.203783	0.144572	-0.236857	0.48179	0.51905	0.660822	0.63542	0.637055	0.706129	0.720984	-0.24515	0.546652	0.36394	0.216327	0.470953	0.616924	0.549919	0.747637	0.851017	0.773435	0.38102	0.92457	0.696341	0.146826	1	0.457679	0.37284	0.367036	0.476933	-0.0265554	-0.284169	-0.241481	-0.160013	-0.00998621
40	40. K562_HAIBMethyl450_sites_Rep1	0.610295	0.588641	0.305181	0.588838	0.450443	0.589103	0.410509	0.500568	0.442137	0.381466	0.471661	0.329792	-0.392737	0.0229294	0.0201855	0.0850661	-0.235634	0.615175	0.447535	0.695291	0.68876	0.472037	0.516691	0.536679	-0.259717	0.661851	0.314415	0.194756	0.346097	0.615216	0.591399	0.495218	0.551961	0.318282	0.261647	0.532059	0.345545	-0.117832	0.457679	1	0.836182	0.832575	0.811569	-0.0264714	-0.353493	-0.212048	-0.139216	-0.0342537
41	41. K562_HAIBMethylRRBS_sites_Rep1	0.538996	0.534438	0.273641	0.504935	0.365289	0.53768	0.315222	0.486041	0.419827	0.292772	0.403262	0.300032	-0.348259	0.0726148	0.0603693	0.0646761	-0.208328	0.673975	0.403158	0.658163	0.656989	0.426949	0.465251	0.490672	-0.24623	0.629215	0.247384	0.183276	0.321131	0.627378	0.627119	0.470658	0.484033	0.245124	0.259274	0.451612	0.315982	-0.0925322	0.37284	0.836182	1	0.999015	0.918912	-0.0172695	-0.338478	-0.18116	-0.10378	-0.0355097
42	42. K562_HAIBMethylRRBS_sites_Rep2	0.535266	0.529956	0.266279	0.497776	0.359726	0.53324	0.310533	0.479321	0.410052	0.285811	0.399048	0.293781	-0.342179	0.0663368	0.054696	0.0637459	-0.204074	0.672388	0.397863	0.650821	0.649795	0.420512	0.458181	0.482983	-0.243055	0.621711	0.244214	0.183471	0.316284	0.61833	0.618888	0.462247	0.475313	0.239535	0.253342	0.444888	0.308155	-0.0932806	0.367036	0.832575	0.999015	1	0.918667	-0.0153808	-0.333968	-0.179231	-0.10253	-0.0356546
43	43. CpG_Islands	0.695969	0.683869	0.331113	0.584874	0.432659	0.638078	0.408038	0.58551	0.445732	0.405494	0.490012	0.377263	-0.406925	0.0565596	0.0461878	0.108628	-0.243146	0.770639	0.5021	0.793781	0.788523	0.513182	0.562829	0.589548	-0.282289	0.7127	0.339929	0.277949	0.490867	0.679213	0.664959	0.544751	0.557077	0.332973	0.338866	0.563845	0.378282	-0.13441	0.476933	0.811569	0.918912	0.918667	1	-0.00359136	-0.38297	-0.237407	-0.136201	-0.0252449
44	44. vistaEnhancers	-0.0364832	-0.0375365	-0.0120853	-0.0356309	-0.0237717	-0.0365244	-0.0172825	-0.0145749	-0.018162	-0.0434221	-0.00763277	-0.00278575	0.107457	-0.0189683	-0.0140194	0.113336	0.0925579	0.0269657	0.0547389	-0.0288701	-0.044318	-0.0247166	-0.0319832	-0.039845	0.0663662	-0.0499128	0.0768644	0.345121	0.00316011	-0.0437365	-0.0378202	-0.0294938	-0.0372619	-0.0259163	0.00674812	-0.0281911	-0.00217192	0.0103895	-0.0265554	-0.0264714	-0.0172695	-0.0153808	-0.00359136	1	0.138322	0.0425091	0.0822025	0.0277004
45	45. H3K9me2_hg19.bed	-0.377957	-0.364679	-0.218801	-0.344224	-0.281398	-0.331163	-0.268382	-0.259846	-0.30315	-0.321651	-0.316494	-0.2367	0.860496	-0.0651368	-0.0508393	0.689204	0.827994	-0.00751009	-0.0642285	-0.431183	-0.426816	-0.31932	-0.349684	-0.364888	0.558361	-0.394162	-0.113436	0.286522	-0.258193	-0.368385	-0.344405	-0.304374	-0.332521	-0.197358	-0.173937	-0.328584	-0.216478	0.377333	-0.284169	-0.353493	-0.338478	-0.333968	-0.38297	0.138322	1	0.736969	0.555215	0.0474597
46	46. cancerSNV_all_hg19	-0.276617	-0.284839	-0.168808	-0.262575	-0.251686	-0.270431	-0.276221	-0.205486	-0.223632	-0.274074	-0.301168	-0.185621	0.720099	-0.0253601	-0.0409038	0.567917	0.70575	0.0352926	-0.192932	-0.315141	-0.307834	-0.251755	-0.275938	-0.286289	0.503327	-0.265027	-0.176656	0.0902928	-0.241003	-0.242931	-0.217611	-0.224636	-0.264318	-0.215193	-0.187821	-0.266732	-0.233206	0.311675	-0.241481	-0.212048	-0.18116	-0.179231	-0.237407	0.0425091	0.736969	1	0.617495	0.00987262
47	47. cancerSNV_AML_hg19	-0.207127	-0.201881	-0.0834144	-0.16989	-0.158733	-0.181708	-0.169708	-0.0916201	-0.131631	-0.181923	-0.209989	-0.0630849	0.504323	-0.0369028	-0.0580771	0.431614	0.534164	0.0434377	-0.050486	-0.219919	-0.221311	-0.17047	-0.186547	-0.191393	0.339422	-0.185629	-0.0943881	0.189424	-0.110016	-0.14739	-0.131607	-0.12294	-0.162585	-0.145149	-0.0537734	-0.169884	-0.11562	0.201671	-0.160013	-0.139216	-0.10378	-0.10253	-0.136201	0.0822025	0.555215	0.617495	1	-0.00139364
48	48. long-range epigenetic silencing	-0.0226165	-0.00702415	0.0157893	-0.00710481	0.00886643	0.00114696	0.0192807	0.0316482	-0.00281633	-0.00335521	0.00291054	0.0249463	0.0418173	-0.0178341	-0.0166016	0.0638342	0.0665793	0.0217791	0.0782134	-0.0285528	-0.0267206	-0.0107096	-0.00863805	-0.00954029	-0.0121666	-0.0228488	0.0545271	0.0456255	0.0216129	-0.0181788	-0.0203664	-0.00700327	-0.0228501	0.00684985	0.0207726	-0.0127278	0.0118447	0.013004	-0.00998621	-0.0342537	-0.0355097	-0.0356546	-0.0252449	0.0277004	0.0474597	0.00987262	-0.00139364	1
49	49. numGenes_NOTlenHit	0.771927	0.7468	0.305113	0.640252	0.521616	0.689826	0.524998	0.617198	0.44084	0.513477	0.541372	0.333565	-0.411838	0.0372866	0.0288982	0.149061	-0.279831	0.639357	0.545701	0.827513	0.830254	0.56626	0.627811	0.656597	-0.274596	0.708381	0.388804	0.311544	0.601	0.654165	0.615072	0.563355	0.5788	0.447723	0.304072	0.626222	0.393703	-0.12547	0.549131	0.585573	0.583758	0.577933	0.732421	-0.0539826	-0.382514	-0.267775	-0.176044	-0.0155003
50	50. AML Translocations_Insertions	0.0471724	0.0508489	0.0322081	0.055962	0.0579895	0.0700107	0.0918521	0.0368235	0.0292452	0.0532169	0.0461819	0.0215901	-0.0325097	0.0336733	0.039609	0.0226739	-0.0400345	0.0336173	0.0682355	0.0644376	0.0616009	0.0455065	0.0520562	0.0536194	-0.0150751	0.0725523	0.0328193	0.0546032	0.0792969	0.0370085	0.0366407	0.0653283	0.051967	0.0945283	0.0443774	0.0787988	0.066177	0.0145528	0.0573102	0.0273135	0.0202763	0.0195875	0.0273365	0.0119593	-0.0185935	-0.0188048	0.00294857	-0.0140883
51	51. K562 Mnase accessibility (Mieczkowsk et al.)i	0.254905	0.267498	-0.0608444	0.208389	0.338379	0.310001	0.446318	0.0925483	0.0245074	0.298397	0.475071	-0.0520401	-0.16772	-0.347419	-0.369422	0.0753043	-0.0886107	0.0302014	0.230001	0.0827042	0.0614835	0.113295	0.131499	0.130461	-0.089987	0.00836364	0.197476	0.0842099	0.179233	-0.0299744	-0.069162	-0.0739787	0.069858	0.363128	-0.0720387	0.158654	0.104154	-0.133063	0.222754	-0.0447118	-0.171159	-0.165668	-0.0830626	0.0180771	-0.0901509	-0.206516	-0.176493	0.0489196
52	1_Granulocyte female input DNA	0.489695	0.55899	0.429042	0.531971	0.48569	0.610012	0.520109	0.782613	0.473411	0.447128	0.505081	0.646579	-0.406654	0.0542	0.0416386	0.240851	-0.333842	0.445233	0.672796	0.668505	0.66562	0.479277	0.525341	0.562044	-0.242979	0.59065	0.399581	0.306695	0.504392	0.612477	0.553598	0.590812	0.542548	0.372548	0.638648	0.501434	0.549604	-0.207199	0.41829	0.465748	0.476307	0.468052	0.580788	-0.0124884	-0.296626	-0.219822	-0.0643183	-0.0193
53	2_K562 input DNA	0.419403	0.512593	0.553525	0.563591	0.493106	0.553129	0.506716	0.69788	0.582491	0.51199	0.450331	0.69812	-0.449426	0.297	0.260843	0.228259	-0.297999	0.376549	0.608903	0.588831	0.586699	0.543569	0.595958	0.627464	-0.199928	0.514774	0.415439	0.275177	0.455983	0.622133	0.552355	0.68528	0.62509	0.470055	0.700063	0.551494	0.689493	0.0125392	0.498625	0.382209	0.394702	0.384999	0.483257	-0.0134254	-0.249188	-0.210436	-0.071865	0.00133
54	3_Granulocyte female ChIP H3K9me2	-0.279133	-0.254716	-0.119045	-0.277421	-0.268194	-0.230602	-0.27589	-0.0813383	-0.234405	-0.260317	-0.282218	-0.0551553	0.519005	-0.038	-0.00593925	0.37626	0.491647	-0.0758374	-0.122667	-0.31168	-0.294438	-0.253164	-0.278384	-0.288793	0.370658	-0.268105	-0.0852424	0.0954835	-0.239682	-0.236958	-0.211345	-0.221933	-0.263425	-0.235741	-0.00788252	-0.276952	-0.151065	0.150066	-0.268538	-0.19109	-0.14199	-0.138373	-0.166543	0.0657687	0.635053	0.475146	0.422025	-0.00941
55	4_K562 ChIP H3K9me2	-0.292586	-0.237579	0.0391443	-0.204047	-0.22695	-0.220852	-0.242203	-0.0393448	-0.129753	-0.160653	-0.283624	0.0775257	0.440502	0.126	0.0897785	0.38469	0.464287	-0.0392553	-0.0451728	-0.263492	-0.252328	-0.168095	-0.185563	-0.197156	0.334874	-0.239866	-0.0100709	0.114091	-0.191528	-0.193643	-0.184014	-0.0834638	-0.152301	-0.120583	0.0963037	-0.207053	0.00530585	0.43254	-0.164401	-0.214947	-0.175207	-0.173181	-0.193551	0.0573708	0.577905	0.391252	0.320129	0.0575
56	5_AML 7 ChIP H3K9me2	-0.141976	-0.0667734	0.0181773	-0.0907541	-0.00817852	0.0190174	0.0822426	0.174181	-0.0914469	-0.0521036	0.0106786	0.14706	0.386919	-0.0712	-0.0457791	0.535488	0.336118	0.0265923	0.315406	-0.128155	-0.129288	-0.0755044	-0.0829601	-0.0827176	0.279984	-0.143886	0.118947	0.335111	-0.00736994	-0.115276	-0.130577	-0.0347852	-0.0770525	0.0549205	0.253712	-0.0617328	0.129668	0.0360331	-0.0586059	-0.197037	-0.205433	-0.202731	-0.162209	0.109915	0.573215	0.246971	0.275573	0.0482
57	6_AML 8 ChIP H3K9me2	-0.24943	-0.19433	-0.0608798	-0.199844	-0.121981	-0.128474	-0.0574235	0.0409132	-0.174468	-0.157455	-0.134354	0.0323761	0.513433	-0.0759222	-0.0453325	0.526256	0.50526	-0.0187099	0.165715	-0.265421	-0.262592	-0.177267	-0.193965	-0.199068	0.39784	-0.251511	0.0109563	0.324453	-0.0991105	-0.214622	-0.211252	-0.135759	-0.185351	-0.0600866	0.132134	-0.173652	0.00651867	0.0910957	-0.160246	-0.28103	-0.276048	-0.272372	-0.255129	0.113689	0.694284	0.376453	0.38807	0.0424517
58	7_AML 9 ChIP H3K9me2	-0.211186	-0.159966	-0.0377322	-0.184249	-0.133043	-0.108101	-0.0862727	0.100963	-0.160351	-0.145447	-0.132771	0.0868722	0.41705	-0.0497832	-0.0124816	0.433338	0.404798	-0.0196972	0.131692	-0.218139	-0.211805	-0.155828	-0.17214	-0.175532	0.334506	-0.206014	0.0120115	0.252918	-0.0798144	-0.16672	-0.161206	-0.0794622	-0.139023	-0.0675163	0.195115	-0.145945	0.0422672	0.069233	-0.137576	-0.216432	-0.190558	-0.187559	-0.162532	0.0996248	0.577119	0.319466	0.341568	0.0313881
59	8_AML 10 ChIP H3K9me2	-0.237034	-0.179777	-0.0330082	-0.184011	-0.121407	-0.113636	-0.0683723	0.0885484	-0.156811	-0.152674	-0.137637	0.0877629	0.484592	-0.0661	-0.0395542	0.515508	0.465253	-0.0265324	0.151878	-0.239217	-0.233708	-0.163732	-0.18011	-0.184979	0.387125	-0.221541	0.0113679	0.296633	-0.095045	-0.177912	-0.175599	-0.106692	-0.166287	-0.0758362	0.174312	-0.165874	0.0214152	0.0868619	-0.160922	-0.24018	-0.227142	-0.224142	-0.208488	0.104326	0.657097	0.390864	0.410054	0.0295
60	9_AML 11 ChIP H3K9me2	-0.257481	-0.215819	-0.0478778	-0.222735	-0.1852	-0.167308	-0.161883	0.0265976	-0.180673	-0.184822	-0.188928	0.0706339	0.47141	-0.0516	-0.0250968	0.445935	0.474617	-0.0347776	0.0169572	-0.26897	-0.26057	-0.201174	-0.222226	-0.227216	0.364187	-0.233928	-0.0404619	0.178154	-0.15742	-0.196827	-0.186109	-0.143634	-0.190852	-0.146255	0.137192	-0.202832	-0.0289221	0.0872954	-0.202233	-0.199332	-0.17221	-0.169373	-0.173944	0.0793336	0.621997	0.45029	0.436669	-0.0116
61	10_AML 12 ChIP H3K9me2	-0.170625	-0.124518	-0.0444155	-0.140383	-0.0777876	-0.0567602	-0.0214542	0.128535	-0.142459	-0.118025	-0.0882643	0.0890678	0.411596	-0.057	-0.0194711	0.466203	0.397599	0.00130496	0.178212	-0.167465	-0.161971	-0.131041	-0.141091	-0.139631	0.324266	-0.157056	0.0479031	0.290299	-0.0514202	-0.131789	-0.129147	-0.0562378	-0.110059	-0.0387678	0.202191	-0.110732	0.0537838	0.0704501	-0.114874	-0.194782	-0.181531	-0.179089	-0.147378	0.0806185	0.573342	0.332153	0.368103	0.0224
62	11_AML 13 ChIP H3K9me2	-0.384171	-0.372708	-0.202018	-0.364029	-0.322042	-0.341236	-0.319785	-0.249672	-0.317117	-0.337379	-0.358017	-0.191548	0.685333	-0.0589	-0.0339371	0.454868	0.649968	-0.120738	-0.182644	-0.440677	-0.430514	-0.329429	-0.363614	-0.379954	0.481128	-0.392086	-0.147385	0.12114	-0.308712	-0.36107	-0.33112	-0.324427	-0.354474	-0.261027	-0.136804	-0.354168	-0.234591	0.238876	-0.326859	-0.336867	-0.303786	-0.299207	-0.34458	0.101636	0.805404	0.594985	0.481508	0.00487
63	12_AML 14 ChIP H3K9me2	-0.34519	-0.336993	-0.190909	-0.33293	-0.293135	-0.30659	-0.292028	-0.250802	-0.292656	-0.307011	-0.321089	-0.185958	0.626563	-0.0538	-0.0105789	0.41477	0.548355	-0.128409	-0.206109	-0.403146	-0.394071	-0.300548	-0.332045	-0.348642	0.429883	-0.358879	-0.151777	0.0290907	-0.301012	-0.331214	-0.303594	-0.303507	-0.320052	-0.238642	-0.136562	-0.321692	-0.219929	0.253567	-0.292967	-0.308746	-0.281026	-0.276744	-0.319229	0.0574221	0.735898	0.583986	0.44556	-0.0094
64	13_AML 15 ChIP H3K9me2	-0.300377	-0.247143	-0.0871321	-0.253502	-0.170041	-0.184983	-0.112681	-0.000271599	-0.215221	-0.195536	-0.176011	0.00389059	0.627946	-0.0736	-0.0533432	0.617906	0.620268	-0.0248003	0.125955	-0.334863	-0.33197	-0.223226	-0.244914	-0.253265	0.453336	-0.309489	-0.0137936	0.319034	-0.12714	-0.267643	-0.262208	-0.172622	-0.225857	-0.0933748	0.0970023	-0.219938	-0.031199	0.166646	-0.198136	-0.330523	-0.321704	-0.317691	-0.309434	0.117908	0.788774	0.495733	0.443818	0.055
65	14_AML 16 ChIP H3K9me2	-0.235323	-0.201624	-0.077228	-0.226074	-0.19951	-0.164703	-0.186072	-0.039507	-0.188946	-0.190755	-0.201719	-0.00556847	0.455148	-0.0388	0.0128699	0.385772	0.43356	-0.0596913	-0.0556507	-0.261333	-0.251371	-0.1983	-0.219839	-0.228276	0.3349	-0.23368	-0.0420411	0.0880587	-0.18848	-0.204337	-0.189732	-0.16994	-0.203568	-0.166306	0.0474374	-0.210802	-0.0813314	0.11676	-0.209522	-0.193311	-0.168332	-0.165556	-0.173263	0.0670418	0.597919	0.423657	0.375215	-0.0114
66	15_Granulocyte male ChIP H3K9me2	-0.249513	-0.21827	-0.0881753	-0.237357	-0.227605	-0.187359	-0.227482	-0.00407459	-0.203361	-0.228427	-0.2429	-0.00326674	0.428272	-0.0281109	0.00475818	0.320286	0.402292	-0.0823288	-0.0715952	-0.271364	-0.25025	-0.219362	-0.240301	-0.249233	0.332714	-0.230314	-0.077536	0.13311	-0.19713	-0.199492	-0.176198	-0.170363	-0.221648	-0.199314	0.052342	-0.234181	-0.0986852	0.0792819	-0.233515	-0.153039	-0.117535	-0.113955	-0.130663	0.0718845	0.557579	0.373733	0.370732	-0.00411313
67	16_Granulocyte male ChIP H3 C-tail	0.450709	0.524296	0.414584	0.496523	0.44184	0.579793	0.470132	0.799215	0.443078	0.393575	0.465313	0.640003	-0.338363	0.0666294	0.0577664	0.286195	-0.283512	0.449922	0.661919	0.631918	0.631407	0.436867	0.480769	0.517631	-0.190511	0.565878	0.381109	0.350858	0.460392	0.588591	0.53967	0.577404	0.511747	0.336263	0.643629	0.465401	0.534559	-0.186972	0.381724	0.519531	0.528411	0.520844	0.610038	0.00333651	-0.224016	-0.175486	-0.0211852	-0.0137616
68	17_CD34+ exp1 DNA	0.533091	0.59341	0.441335	0.56408	0.498624	0.640409	0.524342	0.795431	0.494761	0.459745	0.525018	0.642062	-0.438203	0.0695247	0.0640891	0.218623	-0.366238	0.491547	0.67136	0.715712	0.712438	0.501242	0.550736	0.588711	-0.269663	0.638764	0.410259	0.300112	0.504114	0.646889	0.592554	0.619442	0.57769	0.381544	0.632662	0.534794	0.559582	-0.199933	0.44593	0.576681	0.579473	0.571381	0.669143	-0.0224048	-0.334002	-0.242768	-0.0912699	-0.019725
69	18_K562-Rep2 ChIP H3K9me2	-0.183799	-0.11382	0.223399	-0.0841778	-0.160897	-0.1175	-0.185795	0.0784145	0.0305429	-0.0299114	-0.189011	0.254609	0.25674	0.240491	0.181418	0.338133	0.338437	0.0581833	0.0531127	-0.106948	-0.0961114	-0.0435962	-0.0473604	-0.0503782	0.215156	-0.0904615	0.0963989	0.0962458	-0.103492	-0.0400386	-0.0345412	0.0873964	0.0203946	-0.0505699	0.257503	-0.064347	0.174798	0.475142	-0.04015	-0.0329065	-0.00420174	-0.00486046	-0.0142657	0.0283383	0.425042	0.29306	0.248137	0.022619
70	19_ K562-UNC ChIP H3K9me2	-0.29087	-0.303153	-0.116962	-0.281563	-0.342961	-0.343151	-0.41154	-0.294698	-0.18426	-0.252371	-0.365995	-0.214463	0.511659	0.144734	0.0963478	0.266608	0.519389	-0.0209641	-0.269714	-0.284246	-0.269323	-0.236248	-0.261333	-0.277567	0.290457	-0.234397	-0.126282	-0.0325907	-0.284025	-0.237142	-0.1977	-0.195963	-0.21207	-0.289348	-0.231583	-0.272534	-0.218125	0.586065	-0.235094	-0.125632	-0.06423	-0.0621359	-0.13453	0.0194436	0.546651	0.486591	0.322529	0.00686823
71	20_CD34+ Rep1 ChIP H3K9me2	-0.114694	-0.0487547	0.0828561	-0.0794811	-0.0625338	0.00924946	-0.0299799	0.246168	-0.0437512	-0.056815	-0.0437392	0.253458	0.266008	-0.0218201	0.00580106	0.399703	0.279896	0.0454763	0.174437	-0.0863762	-0.0745792	-0.0686254	-0.0756471	-0.0743931	0.231313	-0.0609871	0.0637651	0.192848	-0.0326363	-0.0254721	-0.0251234	0.0246687	-0.0357594	-0.0541562	0.30765	-0.0628333	0.120444	-0.00928953	-0.0866115	-0.0179239	0.00264499	0.00362636	0.0259749	0.0550228	0.423023	0.278442	0.33419	-0.00289363
72	21_CD34+ Rep2 ChIP H3K9me2	-0.0934247	-0.0234926	0.117343	-0.0539434	-0.0485139	0.0369771	-0.0230948	0.292658	-0.0127276	-0.0456654	-0.0279686	0.300676	0.202345	-0.00453279	0.0233683	0.355922	0.213182	0.0589582	0.17204	-0.0476677	-0.0338492	-0.0450801	-0.0510985	-0.0490122	0.184351	-0.0166865	0.0646105	0.156017	-0.0198237	0.0157526	0.0178104	0.0698093	0.00262495	-0.0517627	0.347964	-0.036553	0.150824	-0.0292098	-0.0697883	0.0507328	0.083033	0.0832865	0.0969392	0.0410803	0.340411	0.2472	0.30963	-0.00991061
73	22_CD34+ exp2 DNA	0.552079	0.610991	0.447564	0.583105	0.517122	0.656827	0.543427	0.801698	0.511203	0.476874	0.545557	0.645888	-0.46331	0.0752985	0.0671313	0.20697	-0.389233	0.501778	0.680791	0.73744	0.733865	0.518582	0.569581	0.608166	-0.286639	0.657857	0.416721	0.298418	0.51748	0.664023	0.608013	0.635775	0.597793	0.398581	0.634167	0.553743	0.572648	-0.198254	0.464379	0.592515	0.594072	0.58574	0.683533	-0.0247928	-0.365165	-0.261684	-0.113554	-0.0203897
74	23_ granulocyte male input DNA	0.397761	0.483932	0.38025	0.446529	0.424362	0.553906	0.478829	0.77071	0.389982	0.364301	0.450321	0.594097	-0.130524	0.0371035	0.02678	0.50773	-0.0575539	0.491863	0.738223	0.560051	0.557547	0.395069	0.434979	0.468039	-0.059799	0.486002	0.409361	0.462953	0.441318	0.50432	0.451818	0.529533	0.461506	0.355787	0.627561	0.433312	0.527361	-0.122745	0.358736	0.421226	0.41001	0.403851	0.503006	0.0376173	0.0293856	-0.0315962	0.0874898	0.0155421
75	24_K562 input DNA rep2	0.493284	0.55792	0.558063	0.594344	0.471127	0.575944	0.442182	0.678794	0.623133	0.457801	0.448718	0.636763	-0.474415	0.403374	0.365054	0.171508	-0.302838	0.527497	0.558441	0.684661	0.680403	0.566466	0.623467	0.660078	-0.264247	0.628876	0.38151	0.225562	0.433271	0.713868	0.665194	0.756189	0.686763	0.446616	0.652715	0.608801	0.662738	0.0376378	0.531784	0.635067	0.686847	0.675216	0.712454	-0.0284749	-0.346134	-0.196331	-0.0867102	-0.0263043
76	25_AML 8 ChIP H3K9me2	-0.123022	-0.049964	0.0812202	-0.0686338	-0.0247737	0.0178377	0.0322702	0.256993	-0.0434169	-0.0483662	-0.0252377	0.251437	0.287659	-0.041611	-0.0183205	0.442034	0.307418	0.0453007	0.256851	-0.0932741	-0.0868987	-0.055418	-0.061753	-0.0598144	0.265579	-0.0827886	0.0815155	0.290646	0.0100739	-0.0400835	-0.047755	0.0319327	-0.0383109	-0.00470696	0.329334	-0.0458232	0.147832	-0.0270818	-0.0650347	-0.0941942	-0.0907167	-0.0894629	-0.0495483	0.0846192	0.464357	0.252348	0.326627	0.0181307
77	26_AML 8 input DNA	0.487891	0.555896	0.42695	0.524307	0.466353	0.609013	0.497565	0.79285	0.460045	0.422904	0.490825	0.636778	-0.384054	0.0607222	0.0578048	0.251449	-0.30645	0.478737	0.669975	0.664123	0.661013	0.465564	0.510455	0.546763	-0.225909	0.594503	0.394216	0.32328	0.478401	0.605798	0.553202	0.596612	0.544415	0.359943	0.642725	0.502693	0.549572	-0.205518	0.414425	0.544031	0.546534	0.539006	0.634737	-0.0110953	-0.267451	-0.211145	-0.0548059	-0.00971359
78	27_AML 13 input DNA	0.508652	0.572105	0.4408	0.545864	0.475008	0.620827	0.494658	0.799644	0.485218	0.428998	0.496923	0.646094	-0.422689	0.0770393	0.0667025	0.215641	-0.337869	0.49981	0.654764	0.697872	0.69622	0.484273	0.531005	0.568441	-0.256016	0.627222	0.388243	0.300132	0.484723	0.640001	0.588607	0.620464	0.566602	0.35755	0.636889	0.517811	0.551282	-0.201645	0.42629	0.58534	0.597982	0.589755	0.677566	-0.0181823	-0.323859	-0.225458	-0.0765226	-0.0204402
79	28_Granulocyte male ChIP H3K4me2	0.802977	0.771158	0.363754	0.742081	0.614909	0.742465	0.609045	0.628006	0.551141	0.541912	0.59935	0.386098	-0.489671	0.0464105	0.0467337	0.130908	-0.352087	0.684561	0.640278	0.924611	0.919994	0.628963	0.697607	0.731053	-0.341128	0.811264	0.437567	0.305771	0.604844	0.740204	0.684929	0.628596	0.657062	0.495648	0.345674	0.694097	0.464057	-0.136615	0.620494	0.668137	0.630917	0.623014	0.757933	-0.0475295	-0.442015	-0.310754	-0.217038	-0.0242894
80	29_K562 ChIP H3 C-tail	0.354161	0.440367	0.576731	0.492781	0.365576	0.45933	0.339734	0.653049	0.552443	0.409569	0.327868	0.694452	-0.408421	0.397139	0.353485	0.184212	-0.244754	0.407102	0.502281	0.554263	0.555652	0.479876	0.527679	0.559214	-0.192544	0.510059	0.361428	0.22116	0.36201	0.60494	0.559648	0.686853	0.601617	0.367774	0.700591	0.495578	0.659703	0.125515	0.441501	0.494955	0.532618	0.522106	0.569504	-0.0213578	-0.230635	-0.148425	-0.0390915	-0.0162952
81	30_K562-UNC input DNA	0.423408	0.52414	0.614832	0.599665	0.497688	0.557133	0.496128	0.671918	0.631227	0.529031	0.45418	0.709111	-0.455342	0.39003	0.342307	0.245278	-0.2432	0.422341	0.586689	0.590316	0.586528	0.565912	0.62444	0.656089	-0.19407	0.524278	0.436385	0.255735	0.421844	0.646307	0.582203	0.737952	0.679583	0.515846	0.709163	0.590706	0.754586	0.175764	0.551298	0.472025	0.467981	0.457452	0.527177	-0.0205587	-0.215648	-0.173395	-0.0691379	0.000706436
82	31_AML 10 ChIP H3K9me2	-0.0483895	0.0304408	0.163283	0.00985883	0.0241615	0.0999766	0.0597142	0.373861	0.0387936	0.00656936	0.0369618	0.379352	0.163611	-0.00858164	-0.00517174	0.398629	0.17073	0.0879576	0.27453	0.0167266	0.0254517	0.0115996	0.00981017	0.0142995	0.165035	0.0299998	0.114597	0.221339	0.053337	0.0754291	0.0643603	0.133067	0.0553468	0.0121047	0.427473	0.0230653	0.221346	-0.0617137	-0.012426	0.0541516	0.0724381	0.0718964	0.105648	0.0640758	0.301397	0.215075	0.293939	-0.00369015
83	32_AML 11 ChIP H3K9me3	-0.0618752	-0.0436405	-0.0152846	-0.117901	-0.152101	-0.0595172	-0.177919	0.0143894	-0.0861447	-0.0783918	-0.102771	0.0417651	0.173592	0.0237588	0.0765045	0.144266	0.172162	-0.0267184	-0.141752	-0.0826368	-0.065271	-0.101963	-0.112639	-0.118549	0.108688	-0.0664172	0.00744371	-0.082877	-0.13689	-0.0783501	-0.0642405	-0.0842267	-0.087632	-0.148731	0.046724	-0.111167	-0.0518357	0.0795671	-0.125108	0.0347384	0.054403	0.0562529	0.0627106	0.00199621	0.25117	0.255102	0.217123	-0.0476712
84	33_AML 11 ChIP H3K9me2	-0.105066	-0.050351	0.0917044	-0.0774973	-0.0772288	-0.00513314	-0.0652732	0.225827	-0.0309357	-0.057045	-0.0393013	0.272348	0.25011	-0.0119502	-0.0141428	0.385454	0.268469	0.0703381	0.119693	-0.0699247	-0.0603434	-0.0719525	-0.0805991	-0.0794724	0.190889	-0.0394299	0.0498662	0.127311	-0.0431345	-0.0118852	-0.0105457	0.0185995	-0.0319515	-0.0774189	0.300331	-0.0627963	0.10861	-0.0155893	-0.0898076	0.0420355	0.0726515	0.0730093	0.0748553	0.0552986	0.360418	0.324339	0.347986	-0.0238631
85	34-AML 11 Input DNA	0.524361	0.587638	0.442062	0.554516	0.48416	0.634307	0.501155	0.80337	0.497354	0.441837	0.520182	0.643658	-0.403781	0.083703	0.0825836	0.255751	-0.311266	0.531324	0.67298	0.714351	0.712252	0.491316	0.53923	0.577103	-0.254839	0.645627	0.401069	0.305894	0.492875	0.654355	0.602642	0.630087	0.581848	0.368626	0.633061	0.52931	0.562638	-0.175438	0.438566	0.609937	0.623744	0.615095	0.697939	-0.0182717	-0.300176	-0.201342	-0.0628235	-0.0220678
86	35_K562 H3K9me3 ChIP	-0.115219	-0.0460514	0.271979	0.0341424	-0.0468738	-0.0586507	-0.0786098	-0.0245278	0.135971	0.0743412	-0.103977	0.224012	0.188283	0.279329	0.210051	0.331522	0.318559	0.0534587	-0.0011004	-0.0727549	-0.066707	0.0533711	0.0623962	0.0592457	0.193753	-0.0667317	0.105166	0.0212791	-0.0764331	0.0239846	0.0138349	0.126242	0.101672	0.0685986	0.164471	0.0183173	0.201403	0.694354	0.0663202	-0.0548895	-0.0525855	-0.0548651	-0.0653776	-0.00239333	0.374132	0.336432	0.202582	0.0281821
87	36_Granulocyte female ChIP H3K9me2 Rep.2	-0.0486666	-0.00550396	0.0645214	-0.0527009	-0.095605	0.0202621	-0.117844	0.204212	-0.0246235	-0.0889187	-0.0723043	0.197423	0.206782	0.0231614	0.0332286	0.281787	0.215518	0.106735	0.033588	-0.00904986	0.013908	-0.0517704	-0.0574788	-0.0567837	0.142266	0.018662	0.0325172	0.0604682	-0.0702282	0.0439932	0.0595913	0.023177	-0.0254656	-0.11937	0.207622	-0.0664118	0.0417116	0.0144133	-0.0970488	0.155042	0.230323	0.231054	0.210626	0.0330109	0.283132	0.290159	0.296257	-0.0317692
88	37_AML 13 ChIP H3K9me2	-0.218348	-0.185294	-0.0527041	-0.209308	-0.197896	-0.152462	-0.194271	-0.0114712	-0.170766	-0.188662	-0.196756	0.039554	0.454013	-0.0371535	-0.014072	0.407539	0.450291	-0.0221005	-0.0381225	-0.231907	-0.219488	-0.186801	-0.206735	-0.214762	0.33435	-0.198516	-0.0289205	0.109332	-0.177046	-0.168163	-0.152361	-0.151543	-0.185879	-0.171631	0.0774036	-0.199214	-0.0702044	0.105854	-0.203442	-0.12728	-0.0970084	-0.0945766	-0.109557	0.082246	0.583631	0.445306	0.408554	-0.0146289
89	38_AML 13 ChIP Input DNA	0.543882	0.601573	0.445924	0.566626	0.492507	0.642697	0.512072	0.793814	0.50095	0.458521	0.527012	0.641665	-0.452414	0.0780536	0.0717579	0.201445	-0.364212	0.513799	0.658217	0.726283	0.723212	0.504183	0.553933	0.591621	-0.282594	0.652172	0.405212	0.280666	0.501297	0.658562	0.605546	0.62652	0.5854	0.374505	0.626057	0.53997	0.55568	-0.202048	0.449135	0.607535	0.617746	0.609475	0.699974	-0.0278613	-0.358794	-0.245425	-0.0985974	-0.0237493
90	39_AML 7 Input DNA	0.333236	0.412223	0.291316	0.350945	0.375315	0.471796	0.450984	0.63498	0.299031	0.349843	0.438817	0.451305	0.132836	0.00634062	-0.00483104	0.750906	0.198955	0.492123	0.756349	0.433896	0.424519	0.312581	0.347988	0.373946	0.0849223	0.348037	0.411298	0.554698	0.406308	0.35651	0.307495	0.408784	0.367459	0.3698	0.511443	0.37053	0.461951	-0.000886676	0.325808	0.260258	0.215494	0.211557	0.321008	0.0805574	0.314385	0.13827	0.185297	0.0528031
91	40_AML 10 Input DNA	0.500341	0.556506	0.425424	0.532705	0.439483	0.600054	0.43243	0.76933	0.480981	0.378239	0.464904	0.610364	-0.411324	0.102799	0.0940612	0.18436	-0.31586	0.544419	0.587701	0.700327	0.700311	0.463548	0.507453	0.544229	-0.269568	0.64991	0.343575	0.254668	0.441631	0.656119	0.615506	0.621159	0.564306	0.312326	0.584763	0.498896	0.517612	-0.160716	0.403361	0.67511	0.721636	0.712765	0.757734	-0.026453	-0.343164	-0.190222	-0.0655222	-0.0333543
92	41_AML 7 ChIP H3K9me2	-0.0182959	0.0754573	0.171061	0.0446171	0.0833152	0.163454	0.153805	0.396102	0.0533323	0.0502304	0.109078	0.384594	0.155539	-0.0263702	-0.0145819	0.445933	0.141995	0.108122	0.386203	0.0524898	0.0551149	0.0452605	0.046829	0.0540509	0.143002	0.0423746	0.176028	0.272989	0.0933761	0.0774345	0.0528561	0.146903	0.0808795	0.0926289	0.458336	0.0650333	0.272141	-0.0751572	0.0329182	0.0273495	0.0247667	0.0245487	0.0748352	0.072785	0.32098	0.148324	0.230179	0.0157316
93	42_Granulocyte male ChIP H3K9me2	-0.269076	-0.238992	-0.104424	-0.256047	-0.24109	-0.208325	-0.24078	-0.0284562	-0.219062	-0.243336	-0.260134	-0.025046	0.466681	-0.0333044	-0.000275663	0.343758	0.438789	-0.0879369	-0.0818019	-0.295241	-0.275456	-0.235199	-0.257976	-0.267521	0.357119	-0.252474	-0.0879298	0.139415	-0.210297	-0.221236	-0.197335	-0.191566	-0.242803	-0.209197	0.0305154	-0.252613	-0.117525	0.0957728	-0.249356	-0.179249	-0.144546	-0.140752	-0.160555	0.0742418	0.594871	0.404719	0.391391	-0.000894083
94	43_AML 9 ChIP H3K9me2	-0.145543	-0.0792747	0.0375529	-0.117349	-0.0772458	-0.0238934	-0.0339803	0.226562	-0.0863931	-0.0829775	-0.0544534	0.211052	0.394072	-0.0330616	-0.0236381	0.525401	0.389646	0.0628762	0.217292	-0.128536	-0.121929	-0.095457	-0.106392	-0.107188	0.30204	-0.119068	0.0698392	0.269899	-0.017824	-0.0789455	-0.0786458	0.011009	-0.061736	-0.0244869	0.302925	-0.075046	0.128913	0.0475004	-0.0813817	-0.109901	-0.0876191	-0.0859069	-0.0536812	0.0990326	0.533927	0.352565	0.369071	0.0309119
95	44_AML 9 Input	0.469839	0.538147	0.387118	0.49647	0.463524	0.588747	0.510219	0.753705	0.432808	0.42862	0.501135	0.586702	-0.319738	0.0384487	0.0432481	0.312084	-0.256859	0.460228	0.703783	0.630086	0.62205	0.441882	0.486583	0.522625	-0.186813	0.549053	0.402521	0.366977	0.482003	0.553009	0.500618	0.574857	0.530756	0.399103	0.630511	0.503667	0.569287	-0.171733	0.434472	0.456863	0.456376	0.449752	0.558342	0.00963286	-0.192247	-0.199762	-0.0427946	0.0048459
96	45_AML 14 ChIP H3K9me2	-0.22096	-0.191667	-0.0683705	-0.21942	-0.205436	-0.160882	-0.202889	-0.0592257	-0.181647	-0.19547	-0.195264	0.00403222	0.467432	-0.0333982	-0.00162959	0.406283	0.420384	-0.0393808	-0.0900222	-0.246751	-0.235047	-0.196262	-0.216692	-0.226997	0.329138	-0.21256	-0.0532687	0.0233956	-0.202705	-0.18744	-0.169958	-0.171024	-0.193756	-0.174233	0.0388661	-0.204084	-0.092925	0.150026	-0.202489	-0.132804	-0.107854	-0.10489	-0.124064	0.0493426	0.580713	0.488464	0.403928	-0.0229201
97	46_AML 14 Input	0.469058	0.543463	0.413343	0.508607	0.462027	0.603487	0.496757	0.799682	0.450182	0.405496	0.492844	0.623861	-0.271227	0.0623761	0.0532572	0.385017	-0.183889	0.528944	0.721387	0.648242	0.644947	0.448276	0.492682	0.529061	-0.159682	0.5761	0.403644	0.391128	0.472147	0.590695	0.537319	0.588826	0.531258	0.365392	0.637303	0.491284	0.5505	-0.16456	0.406924	0.528903	0.53399	0.526561	0.615884	0.00831676	-0.135585	-0.115471	0.0125812	-0.00166513
98	47_AML 15 Input	0.490068	0.563763	0.423705	0.524753	0.478029	0.621541	0.514655	0.80758	0.463169	0.427489	0.513777	0.631122	-0.283408	0.0634554	0.0617072	0.391905	-0.196905	0.535664	0.733818	0.667918	0.664789	0.463438	0.509947	0.547251	-0.170392	0.591958	0.424171	0.396491	0.490183	0.603892	0.549396	0.60249	0.549081	0.384373	0.645083	0.50816	0.566825	-0.14839	0.423645	0.539087	0.539023	0.531355	0.626752	0.00698463	-0.144648	-0.129592	0.00477996	-0.00307586
99	48_AML 12 ChIP H3K9me2	-0.081806	-0.023123	0.0455644	-0.0510245	-0.0072354	0.0435427	0.0424526	0.266162	-0.0533882	-0.0408947	-0.00057845	0.224444	0.340742	-0.0336176	-0.0231478	0.515055	0.336838	0.0825527	0.263036	-0.0514633	-0.0445895	-0.0527072	-0.0544104	-0.0479855	0.26955	-0.0464676	0.108435	0.296397	0.0233639	-0.0179784	-0.0227243	0.0465621	-0.0185624	0.0094331	0.315679	-0.0263992	0.141556	0.0243021	-0.0469096	-0.0705184	-0.0658224	-0.0648152	-0.0197237	0.0760716	0.488134	0.327114	0.367321	0.0157355
100	49_AML 12 Input	0.323513	0.369387	0.173618	0.30836	0.337098	0.428488	0.400208	0.529314	0.218904	0.276822	0.38377	0.329213	0.146138	0.00612727	0.00270669	0.660372	0.156492	0.437631	0.654052	0.415562	0.409538	0.258614	0.294735	0.32412	0.0621955	0.338136	0.384198	0.473156	0.357112	0.323585	0.290677	0.355676	0.32646	0.321061	0.421977	0.328736	0.378679	0.0309287	0.28577	0.229994	0.20772	0.204286	0.299651	0.0443841	0.263062	0.146396	0.180325	0.0372992
101	50_AML 15 ChIP H3K9me2	-0.0243587	0.0573453	0.170771	0.027428	0.0596333	0.125422	0.113363	0.3981	0.0504759	0.0490541	0.0801564	0.384642	0.147752	-0.0194124	-0.00376225	0.417394	0.191002	0.109579	0.352285	0.028318	0.0323706	0.0329956	0.0354758	0.0439734	0.160935	0.0308543	0.151274	0.292521	0.109334	0.0758775	0.0562165	0.150465	0.0770419	0.0597836	0.446177	0.0539127	0.249155	-0.0782886	0.0215762	0.0166513	0.0175017	0.0170825	0.0748551	0.0695107	0.316519	0.156984	0.255593	0.0160278
102	51_AML16 Input	0.475718	0.548554	0.416404	0.509847	0.468213	0.605064	0.506509	0.784292	0.451032	0.423065	0.501806	0.61517	-0.251349	0.0580298	0.0599723	0.415681	-0.160436	0.528772	0.726351	0.64459	0.641588	0.453491	0.499207	0.534582	-0.144812	0.569091	0.419707	0.411149	0.479439	0.577966	0.523305	0.57658	0.521776	0.371104	0.619724	0.492166	0.53905	-0.158458	0.404469	0.510244	0.498638	0.491341	0.588754	0.00639036	-0.103153	-0.108851	0.0230571	-0.0031015
103	52_AML 16 ChIP H3K9me2	-0.230029	-0.196672	-0.0704975	-0.23171	-0.217859	-0.169877	-0.216497	-0.0457705	-0.184371	-0.197624	-0.206132	0.00381348	0.489951	-0.0243642	-0.00541673	0.427683	0.475855	-0.0309766	-0.0762414	-0.260561	-0.245751	-0.20297	-0.22454	-0.235757	0.338771	-0.226568	-0.0398461	0.0656973	-0.200285	-0.201052	-0.182485	-0.177402	-0.211099	-0.187025	0.0350881	-0.217912	-0.0981697	0.117541	-0.219096	-0.147718	-0.123174	-0.120175	-0.137715	0.0700125	0.601756	0.485158	0.40966	-0.0119863
104	53_K562 ChIP H3K9me2 exp. 3	-0.216103	-0.146769	0.190312	-0.119013	-0.184489	-0.150883	-0.206962	0.0339722	0.00087517	-0.0515053	-0.210073	0.212873	0.306241	0.228699	0.167069	0.359456	0.381297	0.0386362	0.0291554	-0.150946	-0.142732	-0.0735488	-0.0804511	-0.0838879	0.243103	-0.131588	0.0784767	0.0949702	-0.121421	-0.0769963	-0.0700704	0.0463664	-0.0177172	-0.0666852	0.21868	-0.0981627	0.141406	0.498395	-0.0693705	-0.100662	-0.0510924	-0.0513412	-0.0650775	0.0332011	0.46958	0.329185	0.270023	0.0286973
105	54_K562-UNC0638 ChIP H3K9me2 exp. 2	-0.323641	-0.339612	-0.152139	-0.313283	-0.3633	-0.379948	-0.42982	-0.340495	-0.217249	-0.277252	-0.3908	-0.253918	0.555468	0.12783	0.0768412	0.278839	0.553056	-0.0529045	-0.296304	-0.328046	-0.314877	-0.265861	-0.294005	-0.311312	0.318831	-0.277483	-0.148613	-0.0328096	-0.303461	-0.276622	-0.237	-0.236403	-0.252193	-0.306522	-0.27174	-0.307574	-0.253703	0.604829	-0.262192	-0.191157	-0.131855	-0.129553	-0.202098	0.0254632	0.583986	0.517405	0.340258	0.0104318
106	55_CD34+ ChIP H3K9me2 exp. 3	0.171923	0.24329	0.258671	0.190338	0.163372	0.296446	0.185557	0.524428	0.202547	0.169074	0.215225	0.459506	-0.00467696	0.0255919	0.0410344	0.386273	0.0735466	0.309223	0.39577	0.271681	0.276185	0.17391	0.190682	0.210737	0.0321216	0.264462	0.217918	0.233524	0.203803	0.294932	0.274778	0.300659	0.246257	0.112307	0.480137	0.197424	0.321976	-0.0934445	0.13411	0.292227	0.345328	0.341865	0.384297	0.0195408	0.13726	0.125732	0.223222	-0.01887
107	56_CD34+ ChIP H3K27me3	0.411984	0.471803	0.384942	0.422148	0.324501	0.497558	0.314873	0.701017	0.383521	0.288949	0.36303	0.582638	-0.352346	0.0762961	0.066119	0.147259	-0.258206	0.481483	0.475398	0.563209	0.56337	0.376222	0.409268	0.438288	-0.219431	0.531024	0.275848	0.247097	0.379326	0.565398	0.539046	0.531051	0.454449	0.215745	0.553686	0.398187	0.427658	-0.17126	0.302688	0.606536	0.697887	0.69259	0.742686	0.00498875	-0.295378	-0.144232	-0.00483526	-0.0262957
108	57_CD34+ ChIP H3K27ac	0.633281	0.661739	0.42367	0.639142	0.547777	0.687851	0.543609	0.74441	0.56028	0.495302	0.583511	0.561296	-0.511727	0.0958171	0.0784313	0.142967	-0.396876	0.615236	0.647526	0.826408	0.818902	0.557641	0.613044	0.65435	-0.350695	0.746407	0.396686	0.252513	0.536723	0.737784	0.68744	0.65626	0.650228	0.410138	0.522022	0.601013	0.542641	-0.167231	0.511686	0.696456	0.75111	0.741557	0.799087	-0.0441588	-0.458348	-0.287398	-0.161365	-0.0371165
109	58_CD34+ ChIP H3K4me2	0.714233	0.71866	0.368828	0.683708	0.554865	0.718618	0.540697	0.680218	0.539767	0.451356	0.565006	0.433832	-0.474637	0.0821286	0.0631855	0.123329	-0.33414	0.739404	0.620263	0.888754	0.885092	0.581139	0.638536	0.67607	-0.332266	0.801165	0.387324	0.294756	0.539783	0.751753	0.709995	0.652021	0.644057	0.420447	0.395383	0.631587	0.474207	-0.13838	0.539381	0.754996	0.832976	0.825758	0.884129	-0.0404915	-0.442128	-0.280343	-0.178307	-0.0315528
110	59_CD34+ ChIP H3K9me3	0.36469	0.43176	0.329294	0.345905	0.273957	0.461946	0.276626	0.626516	0.320775	0.281716	0.349871	0.514397	-0.22545	0.0626374	0.0836997	0.255409	-0.160033	0.419013	0.440446	0.492194	0.496334	0.312581	0.34205	0.368915	-0.14779	0.454719	0.311118	0.173905	0.303116	0.463318	0.437325	0.432366	0.390697	0.194067	0.512679	0.335566	0.391611	-0.115374	0.254564	0.50527	0.57109	0.566269	0.621517	-0.0122771	-0.130113	-0.0487548	0.043356	-0.028499
111	60_CD34+ ChIP input exp. 3	0.547233	0.599534	0.433183	0.56068	0.478597	0.636048	0.485748	0.776678	0.504385	0.444162	0.522152	0.622935	-0.452793	0.0827729	0.0630616	0.18472	-0.354265	0.547571	0.628899	0.732069	0.727258	0.497014	0.545391	0.584653	-0.295383	0.667169	0.383906	0.262524	0.494939	0.676532	0.628398	0.622616	0.584857	0.353475	0.594185	0.531857	0.533956	-0.196653	0.437066	0.636204	0.688335	0.679684	0.748741	-0.026689	-0.379984	-0.232943	-0.0892552	-0.0324929
112	61_AML 8 ChIP H3K27me3	0.197647	0.278857	0.309431	0.236022	0.193359	0.323153	0.210717	0.630891	0.216915	0.151487	0.202235	0.540932	-0.156829	0.0374868	0.04285	0.227708	-0.0988675	0.276108	0.413958	0.315369	0.32231	0.211692	0.231047	0.254778	-0.0523578	0.29537	0.210083	0.281204	0.265936	0.351143	0.326654	0.375771	0.265555	0.122319	0.553859	0.221993	0.340376	-0.160528	0.14647	0.329462	0.387364	0.383421	0.448234	0.0266444	-0.0606738	-0.0335396	0.10578	-0.00280539
113	62_AML 8 ChIP H3K9me3	0.0201886	0.0887698	0.106999	-0.00765372	-0.0200421	0.114235	-0.00613518	0.277185	0.00657367	0.0231715	0.0442805	0.248319	0.10203	0.0110371	0.061401	0.266658	0.0517377	0.0655662	0.138476	0.0510706	0.0614503	0.00435248	0.00365632	0.00891216	0.0620302	0.0400991	0.152134	0.0611521	0.00585796	0.0552251	0.0507978	0.0754006	0.0361287	-0.017932	0.291579	0.00965566	0.129868	-0.0107191	-0.0237095	0.103511	0.134392	0.134678	0.17516	0.0275927	0.202883	0.131177	0.14015	-0.0129503
114	63_AML 8 ChIP H3K4me2	0.763243	0.754199	0.355527	0.715238	0.585865	0.743283	0.578348	0.664592	0.548493	0.490863	0.594833	0.411423	-0.486157	0.0679526	0.0566009	0.12836	-0.343563	0.744731	0.643478	0.918889	0.914404	0.608217	0.670676	0.708088	-0.341686	0.815413	0.413624	0.316897	0.575317	0.755793	0.708962	0.64547	0.657285	0.457671	0.372897	0.66103	0.473812	-0.139847	0.575561	0.726244	0.782992	0.776622	0.860336	-0.0385992	-0.445133	-0.29925	-0.194772	-0.0280289
115	64_AML 8 ChIP H3K27ac	0.647277	0.685821	0.439596	0.662941	0.594254	0.726268	0.619674	0.772668	0.569625	0.539636	0.625873	0.593199	-0.517994	0.0769739	0.0707107	0.186701	-0.419839	0.585445	0.722148	0.840282	0.830887	0.583933	0.642624	0.684178	-0.353939	0.734919	0.445886	0.289981	0.575562	0.727037	0.664905	0.665142	0.663134	0.474016	0.569958	0.627633	0.587084	-0.174675	0.545607	0.62338	0.644325	0.635036	0.729389	-0.0386408	-0.434085	-0.312706	-0.1761	-0.027801
116	65_AML 10 ChIP H3K27me3	0.254401	0.335959	0.331301	0.296397	0.240626	0.370661	0.251731	0.619834	0.255141	0.1751	0.241067	0.536905	-0.235682	0.0396258	0.0379533	0.161822	-0.202354	0.29799	0.423623	0.386466	0.391626	0.268441	0.290008	0.311367	-0.126841	0.353685	0.232765	0.269707	0.297288	0.406317	0.376192	0.417776	0.309024	0.153076	0.535477	0.270293	0.356658	-0.145801	0.196225	0.384563	0.445393	0.441619	0.511217	0.0246382	-0.17535	-0.0959818	0.0319037	-0.0117462
117	66_AML 10 ChIP H3K9me3	-0.0811942	-0.030562	0.034667	-0.101397	-0.105836	-0.0109139	-0.103469	0.155152	-0.0689465	-0.0623306	-0.0708754	0.150715	0.235457	-0.00306721	0.0394724	0.295965	0.221824	0.0116798	0.0359567	-0.0733275	-0.0611658	-0.0845605	-0.0934543	-0.0932914	0.184096	-0.0644432	0.0596137	0.0583013	-0.0776411	-0.0442178	-0.0399137	-0.024333	-0.0633609	-0.104588	0.188552	-0.0920801	0.0338561	0.0457395	-0.11146	-0.00950288	0.0212691	0.0225686	0.046439	0.025629	0.359889	0.259763	0.266833	-0.0176649
118	67_AML 10 ChIP H3K27ac	0.637161	0.677162	0.424641	0.663357	0.611923	0.724682	0.648554	0.758573	0.560742	0.552949	0.64171	0.577688	-0.512816	0.0688326	0.0691877	0.197714	-0.426898	0.548697	0.735886	0.819561	0.810222	0.583635	0.643861	0.685365	-0.347184	0.700446	0.455682	0.297682	0.576637	0.701677	0.636635	0.648588	0.656592	0.501899	0.563285	0.628431	0.593072	-0.162104	0.5543	0.572838	0.575481	0.566592	0.671731	-0.0404503	-0.414007	-0.322042	-0.192776	-0.0140829
119	68_AML 11 ChIP H3K27me3	0.28101	0.340383	0.320474	0.298234	0.217127	0.372551	0.208679	0.623783	0.279075	0.187673	0.246399	0.529693	-0.233695	0.0605331	0.0627394	0.16655	-0.160749	0.361755	0.376006	0.419148	0.426127	0.2644	0.286586	0.310473	-0.125105	0.399445	0.199087	0.226598	0.267028	0.435471	0.414934	0.416846	0.327787	0.122883	0.513517	0.272475	0.351996	-0.146091	0.192995	0.475236	0.561037	0.556456	0.590747	0.0124397	-0.150959	-0.0423034	0.0771125	-0.0378795
120	69_AML 11 ChIP H3K9me3	-0.0269001	0.00651713	0.0487008	-0.0598579	-0.103721	0.0107295	-0.127312	0.142104	-0.0270128	-0.0496045	-0.0536766	0.153653	0.131515	0.0325107	0.065915	0.183241	0.127227	0.0503155	-0.0523138	-0.00283946	0.00985632	-0.0551694	-0.0625514	-0.0622228	0.0739214	0.00870953	0.0435184	-0.0431543	-0.0821513	0.00906831	0.0173029	0.00338482	-0.022121	-0.118222	0.152239	-0.0610569	0.0219537	0.0403145	-0.0887094	0.129471	0.177438	0.177673	0.177547	0.000124718	0.197119	0.239714	0.219786	-0.0443321
121	70_AML 11 ChIP H3K4me2	0.761607	0.754313	0.362768	0.710478	0.572792	0.737582	0.55895	0.661148	0.538487	0.476272	0.571663	0.407178	-0.474285	0.0670198	0.0573092	0.125468	-0.324568	0.752351	0.630163	0.907419	0.907066	0.606996	0.668965	0.7054	-0.328978	0.807653	0.401585	0.319218	0.578738	0.766478	0.72281	0.642689	0.650191	0.444504	0.367089	0.655302	0.455027	-0.141341	0.563742	0.723358	0.785985	0.77906	0.867722	-0.041808	-0.437768	-0.290065	-0.185746	-0.0228148
122	71_AML 11 ChIP H3K27ac	0.675968	0.701413	0.42752	0.683567	0.599528	0.730545	0.610865	0.759948	0.57533	0.52441	0.612693	0.55205	-0.512978	0.0813233	0.0736389	0.169914	-0.394434	0.627169	0.707972	0.859263	0.85263	0.594071	0.653584	0.694606	-0.345763	0.756404	0.426676	0.302583	0.589418	0.75048	0.692558	0.674109	0.674858	0.465237	0.523306	0.640709	0.562411	-0.16795	0.555383	0.651364	0.682952	0.673568	0.7657	-0.0421495	-0.441127	-0.307112	-0.177182	-0.0213684
[truncated: 74 more columns]
