# Supplementary material for: Genome-wide mapping of histone H3K9me2 in acute myeloid leukemia reveals large chromosomal domains associated with massive gene silencing and sites of genome instability
Source: PLoS One. 2017 Mar 16;12(3):e0173723. doi: 10.1371/journal.pone.0173723 (PMC5354391; doi:10.1371/journal.pone.0173723)
Supplement: S5 Table — This file contains ten tables labeled A–J. (XLSX) [file pone.0173723.s006.xlsx]

## Sheet: A. CD34+>Granylocyte
Chr	Start	End	alpha %	SumMinusLog	Size	Gene	GeneStart	GeneEnd	Gene	GeneStart	GeneEnd	Gene	GeneStart	GeneEnd	Gene	GeneStart	GeneEnd	Gene	GeneStart	GeneEnd	Gene	GeneStart	GeneEnd
8	139110001	141170000	>99	19.002	2060000	TRAPPC9	140742585	141468678	COL22A1	139600477	139926249	KCNK9	140613080	140715299	FAM135B	139142265	139509065
2	30950001	31720000	>99	17.6692	770000	EHD3	31456879	31491260	GALNT14	31133330	31361592	CAPN14	31395921	31440411	CAPN13	30945637	31030311	XDH	31557187	31637611
16	12190001	14010000	>99	16.515	1820000	MIR4718	12814177	12814228	SNX29	12070590	12668146	SHISA9	12995476	13334273	CPPED1	12753655	12897744
20	46300001	47240000	>99	16.3619	940000	LINC00494	46988653	46999381	LINC01523	46611969	46613057	LINC01522	46608836	46618861	SULF2	46286149	46415360
17	70730001	71180000	>99	16.2771	450000	SLC39A11	70642084	71088853	SSTR2	71161159	71168062
10	79810001	80720000	>99	15.9171	910000	LINC00856	80008381	80012402	ZMIZ1-AS1	80703082	80827205	RPS24	79793517	79816571	LINC00595	80027084	80039970
3	10390001	11250000	>99	15.5241	860000	LINC00606	10801168	10805877	SLC6A1	11034419	11080935	ATP2B2-IT2	10667700	10668492	SLC6A1-AS1	11047783	11060910	MIR885	10436172	10436246	HRH1	11196213	11304939	SLC6A11	10857916	10980146	ATP2B2	10365706	10547268
2	240260001	240780000	>99	15.135	520000	MIR2467	240273418	240273499	LOC150935	240684553	240722356	HDAC4	239969863	240322643
1	231960001	232760000	>99	14.9569	800000	DISC1	231762560	232177019	SIPA1L2	232533711	232651243	TSNAX-DISC1	231664398	232177019	DISC1-IT1	232061579	232080951
17	15170001	15880000	>99	14.7313	710000	TVP23C-CDRT4	15339331	15466945	ADORA2B	15848230	15879210	TRIM16	15531279	15586193	TEKT3	15207128	15244958	CDRT15P2	15668016	15669003	CDRT4	15339331	15370925	ZSWIM7	15879874	15903006	TVP23C	15405577	15466945	CDRT1	15468795	15523018	MEIS3P1	15690163	15693019	LOC101928567	15709555	15721056	ZNF286A	15602890	15624100	TBC1D26	15635590	15648098
1	228800001	229390000	>99	14.3423	590000	MIR4454	229310429	229310548	RHOU	228780393	228882416
10	77530001	78060000	>99	13.9244	530000	C10orf11	77542518	78317126
15	62610001	63330000	>99	13.3438	720000	MIR6085	62635227	62635337	MIR190A	63116155	63116240	MGC15885	62929370	62937380	TLN2	62939509	63136829
8	128760001	129190000	>99	13.3153	430000	MIR1206	129021143	129021202	MIR1207	129061397	129061484	MIR1204	128808207	128808274	MIR1205	128972878	128972941	PVT1	128902873	129113499	MIR1208	129162361	129162434	TMEM75	128958804	128960969
1	37060001	37900000	>99	13.1975	840000	GRIK3	37261127	37499844	MIR4255	37627163	37627235
2	109490001	110110000	>99	12.6891	620000	SH3RF3	109745996	110262213	SH3RF3-AS1	109743783	109746575	CCDC138	109403205	109493047	EDAR	109510926	109605828	MIR4266	109930026	109930081	MIR4265	109757945	109758044
6	14460001	15240000	>99	12.4805	780000
2	7620001	8320000	>99	12.4322	700000	LOC101929551	8026897	8039786	LINC00298	8062555	8116945	LINC00299	8147900	8468549
14	94740001	95550000	>99	11.585	810000	SERPINA12	94953619	94984181	SERPINA1	94843083	94857029	SERPINA10	94749649	94759608	SERPINA11	94908800	94919122	SERPINA4	95027756	95036250	SERPINA5	95047705	95059457	SERPINA6	94770584	94789688	PPP4R4	94640648	94746072	SERPINA9	94929057	94942670	SERPINA2	94829974	94833039	GSC	95234559	95236499	SERPINA3	95078713	95090390	SERPINA13P	95107061	95113331
6	107080001	107430000	>99	11.379	350000	QRSL1	107077440	107116292	MIR587	107231999	107232095	BEND3	107386384	107435636	LOC100422737	107165326	107235300	C6orf203	107349375	107372790
1	181130001	182110000	>99	11.2633	980000	GM140	181205523	181207740	LOC101928973	181143619	181151342	CACNA1E	181452685	181775921	ZNF648	182023704	182030847
6	6680001	7050000	>99	10.788	370000
17	32720001	33250000	>99	10.7147	530000	TMEM132E	32907767	32966337	C17orf102	32901141	32906388
7	127540001	127960000	>99	10.6404	420000	LRRC4	127667123	127671002	SND1-IT1	127637561	127640130	LEP	127881330	127897682	MIR129-1	127847924	127847996	SND1	127292201	127732659	MGC27345	127937737	127947816	RBM28	127950435	127983962	MIR593	127721912	127722012
6	166860001	167190000	>99	10.6037	330000	RPS6KA2-IT1	166874150	166878871	RPS6KA2	166822853	167275771	MIR1913	166922841	166922921
2	121070001	121430000	>99	10.3094	360000	INHBB	121103718	121109383	LINC01101	121221910	121223925
12	120120001	120520000	>99	10.0477	400000	CCDC64	120427647	120532299	MIR1178	120151438	120151529	CIT	120123594	120315095
15	66190001	66540000	>99	9.95459	350000	MIR4311	66332570	66332670	MEGF11	66187633	66546075
4	3530001	4110000	>99	9.93039	580000	LRPAP1	3505323	3533876	LOC100133461	3675319	3679582	FAM86EP	3943486	3957155	LINC00955	3578595	3592712	ADRA2C	3768295	3770253
4	8470001	9110000	>99	9.79255	640000	HMX1	8868772	8873543	CPZ	8594386	8621488	GPR78	8581963	8591750	LOC650293	8951476	8952127	TRMT44	8442531	8478282
22	48490001	50170000	>99	9.78238	1680000	MIR4535	49176106	49176165	FAM19A5	48972117	49147747	BRD1	50166925	50221196	LINC01310	49262581	49294198	MIR3667	49937040	49937114	LOC284933	48934711	48943199	MIR3201	48670175	48670227	C22orf34	49808173	50051190
20	19200001	19730000	>99	9.7254	530000	LOC100130264	19222945	19265240	SLC24A3	19193289	19703541
4	9450001	10070000	>99	9.71181	620000	DRD5	9783257	9785633	MIR548I2	9557788	9557937	DEFB131	9446259	9452240	SLC2A9	9827847	10041872
9	110260001	111090000	>99	9.70359	830000
7	157190001	158000000	>99	9.59516	810000	LOC101927914	157258924	157292410	PTPRN2	157331749	158380482	MIR153-2	157367027	157367114	DNAJB6	157129710	157210133	LOC100506585	157647276	157658782
10	133730001	134140000	>99	9.49209	410000	JAKMIP3	133918312	133998313	PPP2R2D	133747954	133773338	DPYSL4	134000413	134019280	STK32C	134020995	134121477	BNIP3	133781186	133795517
9	85790001	86140000	>99	9.47011	350000	FRMD3	85857904	86153348
4	40330001	40710000	>99	9.38726	380000	MIR4802	40504056	40504136	LOC101060498	40318501	40332436	CHRNA9	40337345	40357234	RBM47	40425271	40631883
2	1920001	3430000	>99	9.18438	1510000	MYT1L	1792884	2335085	TRAPPC12	3383445	3483342	MYT1L-AS1	2323003	2330880	LINC01250	2898819	3129798	TSSC1	3192740	3381653
1	30260001	31180000	>99	9.17705	920000	LOC101929406	30486798	30510459
5	132760001	133290000	>99	9.0178	530000	FSTL4	132532151	132948223	MIR1289-2	132763287	132763398
3	185980001	186250000	>99	9.01276	270000	LOC253573	186172769	186211450	DGKG	185864989	186080023
5	132450001	132750000	>99	8.95921	300000	FSTL4	132532151	132948223
13	53280001	53780000	>99	8.92301	500000	LECT1	53277399	53313947	PCDH8	53418108	53422775	OLFM4	53602875	53626196	LINC01065	53705880	53726035	MIR759	53384184	53384275
2	237480001	237960000	>99	8.87188	480000	ACKR3	237478379	237490994
4	38130001	38660000	>99	8.84309	530000	TBC1D1	37892704	38140796	KLF3-AS1	38614321	38666249	LINC01258	38422282	38524801
4	7200001	7770000	>99	8.81328	570000	SORCS2	7194373	7744564	PSAPL1	7432020	7436700	MIR4798	7312176	7312251	AFAP1-AS1	7755816	7780654	AFAP1	7760439	7941653	MIR4274	7461754	7461845
5	450001	890000	>99	8.77153	440000	EXOC3	443333	467409	PP7080	470624	473080	ZDHHC11	795719	851101	LOC100288152	473350	481006	SLC9A3	473333	524549	TPPP	659976	693510	MIR4456	535954	535997	BRD9	863849	892674	CEP72	612404	653666	LOC100996325	602283	612325
18	9620001	9910000	>99	8.7137	290000	TXNDC2	9885722	9888156	RAB31	9708227	9862553
2	45890001	46220000	>99	8.67068	330000	PRKCE	45879042	46415129
14	89340001	89880000	>99	8.66547	540000	TTC8	89290496	89344340	FOXN3	89622515	89883454
1	183020001	183410000	>99	8.66196	390000	LAMC2	183155173	183210406	NMNAT2	183217371	183387634	LAMC1	182992594	183114727
7	131200001	132260000	>99	8.65	1060000	PODXL	131185020	131241376	LOC101928782	131594978	131633712	PLXNA4	132068246	132261323
2	71860001	72130000	>99	8.49026	270000	DYSF	71680752	71913893
5	16490001	17190000	>99	8.47665	700000	LOC285696	17130136	17217531	MYO10	16662015	16936385	FAM134B	16473146	16617167	LOC101929524	16616034	16630078
2	121500001	121830000	>99	8.47658	330000	GLI2	121554866	121750229
3	187470001	188020000	>99	8.44751	550000	LPP-AS2	187868993	187871876	FLJ42393	187896330	187898596	LPP	187943192	188608460
20	31540001	31950000	>99	8.39681	410000	CDK5RAP1	31946644	31989375	BPIFA2	31755959	31769223	BPIFA3	31805115	31815612	BPIFA1	31823801	31831115	SUN5	31571580	31592239	BPIFB3	31643136	31661443	BPIFB2	31595383	31611515	BPIFB1	31870940	31897684	BPIFB6	31619453	31631853	BPIFB4	31669317	31699557	BPIFA4P	31781410	31798268
21	45770001	46200000	>99	8.3647	430000	TSPEAR-AS2	45937097	45938860	TSPEAR	45917774	46131495	TSPEAR-AS1	45925926	45936458	UBE2G2	46188494	46221751	TRPM2	45773483	45862964	KRTAP10-12	46117086	46117959	KRTAP10-11	46066330	46067566	LRRC3	45875368	45878739	KRTAP10-10	46057272	46058372	KRTAP12-1	46101490	46102078	KRTAP12-3	46077848	46078258	KRTAP12-2	46086105	46086844	TRPM2-AS	45834474	45845446	KRTAP12-4	46074129	46074576	KRTAP10-9	46047039
10	71400001	71810000	>99	8.34312	410000	COL13A1	71561643	71718904
6	11160001	11500000	>99	8.32187	340000	NEDD9	11183530	11382581
9	140580001	141090000	>99	8.27225	510000	EHMT1	140513443	140730578	LOC100133077	140762376	140787022	MIR602	140732870	140732968	TUBBP5	141044564	141071885	EHMT1-IT1	140657473	140659224	CACNA1B	140772240	141019076	LOC101928786	140934954	140939523
9	137670001	138370000	>99	8.24213	700000	MIR3689D2	137742122	137742202	MIR3689D1	137741454	137741528	C9orf62	138235094	138238404	FCN2	137772657	137779366	LOC101448202	137711260	137764464	MIR3689A	137741020	137742490	FCN1	137801430	137809806	MIR3689B	137741970	137742118	MIR3689C	137741143	137741215	OLFM1	137979105	138013030	COL5A1	137533650	137736688	MIR3689F	137742587	137742653	MIR3689E	137742415	137742487	PPP1R26-AS1	138354564	138364095	LOC401557	138073454
12	117610001	118460000	>99	8.23548	850000	RFC5	118454505	118470042	NOS1	117645946	117799607	FBXO21	117581584	117628300	KSR2	117890816	118406028
11	119610001	119950000	>99	8.19286	340000	LOC102724301	119600292	119610333
10	123730001	124130000	>99	8.19009	400000	TACC2	123922940	124014060	BTBD16	124030820	124097676	NSMCE4A	123716602	123734743
9	94230001	94870000	>99	8.13458	640000	SPTLC1	94841342	94877756	MIR3910-1	94398532	94398643	ROR2	94484877	94712444	MIR3910-2	94398548	94398627
5	79390001	79700000	>99	8.0826	310000	SERINC5	79407049	79551901	CRSP8P	79646423	79647785	SPZ1	79615789	79617660	LOC644936	79594916	79596297
11	120390001	120890000	>99	8.07568	500000	GRIK4	120382454	120859513
6	139700001	139990000	>99	8.01422	290000	LOC645434	139790131	139795733
12	2400001	2790000	>99	7.95559	390000	CACNA1C	2162415	2807115	CACNA1C-AS1	2785166	2800323	CACNA1C-AS2	2777665	2781386
16	24060001	24540000	>99	7.87487	480000	PRKCB	23847299	24231932	CACNG3	24266873	24373737
11	17690001	18000000	>99	7.85923	310000	MYOD1	17741109	17743678	SERGEF	17809595	18034709	KCNC1	17757494	17804602
7	149610001	150040000	>99	7.77646	430000	LRRC61	150020295	150035245	RARRES2	150035406	150038763	ZBED6CL	150026937	150029811	ACTR3C	149944300	150020758
7	41130001	41640000	>99	7.68488	510000	LINC01449	41141201	41173099
2	224270001	224750000	>99	7.67791	480000	SCG2	224461657	224467217	WDFY1	224740059	224810104	AP1S3	224620046	224702319
11	117320001	117590000	>99	7.64798	270000	DSCAML1	117298487	117667976
6	5520001	6000000	>99	7.62376	480000	LOC101927950	5665219	5695505	FARS2	5261583	5771816	NRN1	5998232	6004277
7	152140001	154270000	>99	7.58882	2130000	FABP5P3	152133979	152140100	LINC01287	153097003	153109319	ACTR3B	152456833	152552464	LINC01003	152161208	152162630	XRCC2	152343586	152373250	DPP6	154002296	154686000
12	93330001	93750000	>99	7.54975	420000	LOC643339	93397533	93771512	LOC102724933	93568141	93575608
17	71670001	72170000	>99	7.52807	500000	LINC00469	71745408	71824676	LOC100134391	71733992	71752696	LOC400620	71782960	71796934
2	71680001	71850000	>99	7.48137	170000	DYSF	71680752	71913893
12	113910001	114390000	>99	7.46228	480000	RBM19	114254542	114404176	LINC01234	114182381	114211488	LHX5-AS1	113909807	113918286
8	143120001	143810000	>99	7.45229	690000	MIR4472-1	143257699	143257779	THEM6	143808620	143818350	TSNARE1	143350822	143484610	LY6K	143781528	143785584	JRK	143738873	143751412	LINC00051	143279716	143290364	LOC100288181	143783669	143808391	ARC	143692404	143695833	PSCA	143751725	143764145	ADGRB1	143545376	143626368
3	138670001	139070000	>99	7.41142	400000	BPESC1	138823026	138844005	MRPS22	139062860	139075887	PRR23A	138722803	138725110	PRR23C	138760943	138763734	PRR23B	138737872	138739768	FOXL2NB	138666075	138672830	PISRT1	138951833	138952364
16	68440001	68880000	>99	7.40364	440000	SMPD3	68392229	68482409	MIR7641-2	68776418	68776474	TANGO6	68877508	69119085	ZFP90	68573115	68609975	CDH1	68771194	68869444	CDH3	68678150	68732957
17	9880001	10190000	>99	7.39589	310000	GAS7	9813925	10101868
17	9480001	9820000	>99	7.38125	340000	DHRS7C	9674750	9694614	USP43	9548853	9633003	CFAP52	9479943	9546776	RCVRN	9801026	9808684	GLP2R	9728867	9795420	GAS7	9813925	10101868
9	121610001	123230000	>99	7.34087	1620000	MIR147A	123007256	123007328	CDK5RAP2	123151146	123342448	BRINP1	121928907	122131739
21	47090001	47390000	>99	7.29837	300000	LOC100129027	47247754	47256333	PCBP3	47269874	47362368
9	134640001	134910000	>99	7.19906	270000	MED27	134735496	134955274
11	64130001	64410000	>99	7.19509	280000	LOC100996455	64216528	64219128	RPS6KA4	64126624	64139687	SLC22A12	64358281	64369825	NRXN2	64373645	64490660	SLC22A11	64323097	64338999	MIR1237	64136073	64136175
3	126710001	127220000	>99	7.04812	510000	PLXNA1	126707436	126756235	LINC01471	127216443	127256623	LOC101927123	127041149	127109513	C3orf56	126911973	126917027
1	229880001	230200000	>99	7.04088	320000	GALNT2	230193535	230417876
2	62340001	62680000	>99	7.02918	340000	COMMD1	62132802	62363205	MIR5192	62432960	62433052	B3GNT2	62423261	62451866
10	79150001	79470000	>99	7.01684	320000	KCNMA1	78629358	79397577
9	101620001	101860000	>99	7.01355	240000	COL15A1	101705994	101833074
2	127370001	127820000	>99	6.99834	450000	GYPC	127413510	127454251	BIN1	127805598	127864903
3	9040001	9390000	>99	6.96965	350000	SRGAP3-AS3	9258578	9261192	LOC101927416	9234176	9236137	SRGAP3	9022275	9291369
10	119310001	119760000	>99	6.96765	450000
1	38780001	39280000	>99	6.96388	500000
20	55090001	55910000	>99	6.96138	820000	FAM209B	55108301	55111574	BMP7	55743808	55841707	GCNT7	55066547	55100981	FAM209A	55099784	55101208	BMP7-AS1	55788751	55790922	MIR4325	55896557	55896647	TFAP2C	55204357	55214338	SPO11	55904830	55919049	RTFDC1	55043640	55093942
12	52980001	53260000	>99	6.92102	280000	KRT77	53083410	53097247	KRT76	53161938	53171129	KRT73-AS1	53003634	53009089	KRT73	53001353	53012343	KRT72	52979372	52995322	KRT79	53215230	53228077	KRT78	53231587	53242067	KRT3	53183468	53189892	KRT2	53038341	53045959	KRT1	53068519	53074191	KRT4	53200326	53207900
9	129760001	129960000	>99	6.90919	200000	RALGPS1	129677052	129985445	ANGPTL2	129849627	129885044
2	228440001	228750000	>99	6.90136	310000	CCL20	228678557	228682280	C2orf83	228474805	228498036	SLC19A3	228549925	228582745	DAW1	228736326	228789026
8	131380001	132680000	>99	6.85521	1300000	ADCY8	131792546	132052835	ASAP1	131064350	131455906
3	37560001	37820000	>99	6.84583	260000	ITGA9	37493812	37861281	ITGA9-AS1	37795179	37903271
9	116660001	117050000	>99	6.819	390000	MIR455	116971713	116971809	ZNF618	116638561	116818875	COL27A1	116917824	117074796	AMBP	116822407	116840752	KIF12	116853917	116861337
15	92410001	92620000	>99	6.76074	210000	SLCO3A1	92396937	92709137
19	55190001	55600000	>99	6.72629	410000	FCAR	55385548	55402786	NLRP7	55434876	55458873	LOC101928804	55280873	55282516	EPS8L1	55587220	55599291	NLRP2	55477710	55512510	KIR2DS4	55344130	55360024	RDH13	55555691	55580914	RNU6-35P	55471012	55471042	NCR1	55417507	55424439	LILRP2	55219699	55224955	KIR2DL3	55249973	55264504	KIR2DL1	55281264	55295778	KIR2DL4	55315066	55325972	RNU6-64P	55471012	55471043	KIR3DL1	55327892
18	43870001	44180000	>99	6.7254	310000	LOXHD1	44057216	44236996	RNF165	43914186	44040783
6	16240001	16490000	>99	6.71851	250000	GMPR	16238810	16295780	ATXN1	16299342	16761721
1	57210001	58950000	>99	6.71142	1740000	DAB1-AS1	58326214	58328786	C8A	57320442	57383894	C8B	57394882	57431813	OMA1	58946390	59012471	C1orf168	57184476	57285369	DAB1	57463578	58716211
8	123800001	124030000	>99	6.70063	230000	ZHX2	123793900	123986755	DERL1	124025403	124054663
11	8710001	8930000	>99	6.68454	220000	ST5	8714898	8932498	RPL27A	8703994	8711419	LOC102724784	8790324	8831823
11	78300001	79160000	>99	6.6742	860000	MIR708	79113065	79113153	MIR5579	79133212	79133270	TENM4	78364327	79151695
15	64130001	64360000	>99	6.65708	230000	LOC101928988	64220472	64228152	DAPK2	64199234	64338521	MIR422A	64163128	64163218
15	88020001	88990000	>99	6.63109	970000	NTRK3-AS1	88795960	88814297	LINC00052	88120159	88122917	NTRK3	88520595	88799962
18	45560001	45910000	>99	6.61636	350000	ZBTB7C	45553638	45663680
7	36770001	37030000	>99	6.59952	260000	ELMO1	36892510	37025871	MIR1200	36958961	36959037
3	46270001	46530000	>99	6.57317	260000	LOC102724297	46406150	46448550	CCRL2	46449048	46451014	CCR2	46395234	46402413	CCR3	46283871	46308197	CCR5	46411632	46417697	LTF	46477495	46506632
15	79210001	79620000	>99	6.55844	410000	CTSH	79214091	79237420	TMED3	79603403	79615189	RASGRF1	79252288	79383215	ANKRD34C-AS1	79484048	79576287	MIR184	79502129	79502213	ANKRD34C	79575145	79590581
20	42260001	42570000	>99	6.55592	310000	GTSF1L	42354800	42355642	IFT52	42219252	42275862	MYBL2	42295658	42345136	TOX2	42544781	42698254
11	69140001	69450000	>99	6.549	310000	LINC01488	69300328	69308311
5	168000001	168740000	>99	6.53331	740000	LOC101927969	168133931	168147889	PANK3	167982627	168006614	LOC728095	168440231	168465003	SLIT3	168088737	168728133	MIR218-2	168195150	168195260	MIR585	168690604	168690698
20	56290001	56800000	>99	6.51536	510000	C20orf85	56725982	56736183	ANKRD60	56791181	56803709	MIR4532	56470449	56470500
7	141530001	141880000	>99	6.49399	350000	CLEC5A	141627156	141646807	LOC93432	141811548	141922124	MGAM	141695678	141806547	PRSS37	141536077	141541221	OR9A4	141618675	141619620	TAS2R38	141672430	141673573
1	204780001	205030000	>99	6.45608	250000	CNTN2	205012339	205047171	NFASC	204797781	204991950
9	138390001	138760000	>99	6.44697	370000	LOC101928525	138395118	138398293	CAMSAP1	138700332	138799005	LCN1	138413283	138418386	LINC01502	138466770	138478958	OBP2A	138437984	138441815	LCN9	138555167	138557755	MRPS2	138392476	138396519	SOHLH1	138585254	138591374	KCNT1	138594030	138684993	PAEP	138453603	138458622	GLT6D1	138515501	138531386	C9orf116	138387025	138391761
8	48450001	48720000	>99	6.44648	270000	SPIDR	48173469	48648563	PRKDC	48685668	48872743	CEBPD	48649475	48650726
5	175130001	175360000	>99	6.42645	230000	CPLX2	175223609	175311023
7	155600001	156510000	>99	6.41564	910000	C7orf13	156431059	156433348	LOC389602	155755325	155759037	RNF32	156435670	156469820	LOC285889	156230482	156238282	SHH	155595557	155604967	LMBR1	156473569	156685902	LINC01006	156264792	156395889	LINC00244	156333184	156333795
6	160410001	160870000	>99	6.39594	460000	AIRN	160424322	160428696	LOC729603	160514113	160517244	SLC22A1	160542862	160579750	SLC22A2	160637793	160679963	SLC22A3	160769404	160873611	IGF2R	160390130	160527583
8	126450001	126650000	>99	6.39169	200000	TRIB1	126442562	126450647
10	13830001	14540000	>99	6.38656	710000	FRMD4A	13685705	14372866	MIR1265	14478574	14478660	MIR4293	14425198	14425276	LOC101928453	14116282	14129878
17	77090001	77390000	>99	6.36588	300000	RBFOX3	77085426	77512230
12	107720001	108000000	>99	6.35474	280000	BTBD11	107712196	108053419
5	177670001	177880000	>99	6.29889	210000	COL23A1	177664616	178017556
8	9920001	10130000	>99	6.29799	210000	MSRA	9953061	10286401
8	141190001	141400000	>99	6.28703	210000	TRAPPC9	140742585	141468678
11	70320001	71160000	>99	6.28299	840000	FLJ42102	71116791	71134400	SHANK2	70313960	70935842	DHCR7	71145456	71159477	MIR3664	70718374	70718473	SHANK2-AS3	70708894	70711220	SHANK2-AS1	70477198	70481595
5	134300001	134520000	>99	6.26951	220000	C5orf66	134368969	134680370	C5orf66-AS1	134374520	134375737	PITX1	134363423	134369964	CATSPER3	134303595	134347397
15	31300001	31620000	>99	6.26313	320000	KLF13	31619057	31727868	MIR211	31357234	31357344	LOC283710	31514970	31523050	TRPM1	31293263	31453476
11	112160001	112450000	>99	6.24864	290000	LOC387810	112404944	112426525	LOC283140	112141471	112233257	LOC101928823	112352954	112412639
14	98210001	99730000	>99	6.24303	1520000	BCL11B	99635624	99738050	LINC01550	98391946	98444461	C14orf177	99177949	99184103
6	42220001	42410000	>99	6.23635	190000	TRERF1	42192670	42419789
1	92000001	92440000	>99	6.21469	440000	TGFBR3	92145899	92371559	BRDT	92414927	92479985
5	169130001	169340000	>99	6.19769	210000	DOCK2	169064250	169510386	FAM196B	169290718	169407744
4	6280001	6710000	>99	6.18317	430000	MAN2B2	6576900	6624131	LOC93622	6675820	6677774	S100P	6695565	6698897	PPP2R2C	6322304	6565327	MRFAP1L1	6709428	6711606	WFS1	6271576	6304992	MRFAP1	6641817	6644470
2	241080001	241500000	>99	6.1689	420000	MIR149	241395417	241395506	ANKMY1	241418838	241497438	DUSP28	241499470	241503431	GPC1	241375114	241407495	PP14571	241388835	241396117	OTOS	241078445	241080073
5	173050001	173320000	>99	6.16587	270000	CPEB4	173315330	173387313	LINC01484	173134601	173173212	LINC01485	173213792	173217945
17	5500001	6330000	>99	6.15163	830000	WSCD1	5973933	6027747	LOC339166	5675553	5834016	AIPL1	6327056	6338519
1	223310001	223730000	>99	6.11855	420000	SUSD4	223408251	223537544	CAPN8	223714971	223853436	CCDC185	223566714	223568812	TLR5	223282747	223316624
12	104000001	104260000	>99	6.1084	260000	GNN	104237526	104323989	NT5DC3	104166080	104234975	STAB2	103981068	104160502
5	169410001	169610000	>99	6.10751	200000	DOCK2	169064250	169510386	FOXI1	169532916	169536729	MIR378E	169455491	169455570
1	236040001	236270000	>99	6.10214	230000	NID1	236139131	236228481	LYST	235824330	236047008
10	97460001	97640000	>99	6.10168	180000	ENTPD1-AS1	97512962	97849992	ENTPD1	97471535	97637023
2	159490001	159980000	>99	6.08257	490000	PKP4	159313391	159537940	TANC1	159825145	160089170	DAPL1	159651828	159672496
11	11160001	11810000	>99	6.08073	650000	MIR8070	11804681	11804769	CSNK2A3	11373488	11374904	GALNT18	11292420	11643561	MIR4299	11678197	11678269
14	92630001	92920000	>99	6.07463	290000	SLC24A4	92789536	92967825	CPSF2	92588297	92630543
12	8280001	8560000	>99	6.06803	280000	FAM90A1	8373855	8380214	POU5F1P3	8286364	8287448	CLEC4A	8276227	8291203	FAM86FP	8383644	8395542	LINC00937	8509559	8543348	LOC101927905	8388010	8395160	FAM66C	8332804	8353596	ZNF705A	8325149	8332642
1	162040001	162240000	>99	6.03303	200000	MIR4654	162126896	162126972	NOS1AP	162039580	162339813
2	131560001	131850000	>99	6.00572	290000	ARHGEF4	131674969	131804826	FAM168B	131805448	131851004
10	77000001	77300000	>99	5.98295	300000	ZNF503	77039483	77161652	ZNF503-AS2	77162811	77168740	ZNF503-AS1	77056140	77121436	LOC101929234	77168914	77171082
7	135360001	135620000	>99	5.97946	260000	C7orf73	135347220	135361160	FAM180A	135414345	135433594	LUZP6	135611502	135662204	SLC13A4	135365986	135412933	MTPN	135611502	135662204
5	176090001	176330000	>99	5.97588	240000	HK3	176307869	176326333	LINC01574	176170205	176170922	UNC5A	176237559	176307899
4	7820001	8150000	>99	5.97336	330000	AFAP1	7760439	7941653	MIR95	8007027	8007108	ABLIM2	7967036	8160559
16	27710001	28070000	>99	5.97184	360000	GSG1L	27798849	28074830	KIAA0556	27561467	27791692
16	81060001	81350000	>99	5.96952	290000	CENPN	81040102	81065090	PKD1L2	81134483	81253975	GAN	81348570	81413803	BCO1	81272295	81324747	ATMIN	81070786	81080951	C16orf46	81087101	81110872	GCSH	81115551	81129980
12	3430001	3750000	>99	5.9659	320000	PRMT8	3490514	3703138	LOC100129223	3592877	3601985	CRACR2A	3724493	3862366
6	39130001	39340000	>99	5.96253	210000	KCNK16	39283946	39290330	KCNK5	39156746	39197251	KIF6	39302875	39693181	KCNK17	39266776	39282236
16	68940001	69140000	>99	5.94027	200000	TANGO6	68877508	69119085	HAS3	69139466	69151570
15	100420001	101110000	>99	5.9227	690000	CERS3	100940599	101084925	LINS	101109427	101142445	PRKXP1	101087956	101099488	ADAMTS17	100511642	100882183	CERS3-AS1	100913143	100978119	SPATA41	100884661	100890438
3	11440001	11620000	>99	5.91134	180000	ATG7	11314009	11599139	VGLL4	11597540	11762242
12	63010001	63190000	>99	5.9008	180000	PPM1H	63037762	63328665
5	142440001	142640000	>99	5.8942	200000	ARHGAP26	142150291	142608572	ARHGAP26-IT1	142572064	142573731
10	106170001	107200000	>99	5.88586	1030000	SORCS3-AS1	106424365	106425974	LOC101927523	106234697	106240033	SORCS3	106400858	107025000	CFAP58	106113521	106214848
7	36490001	36700000	>99	5.88121	210000	ANLN	36429411	36493401	AOAH-IT1	36637439	36639726	AOAH	36552548	36764154
16	29140001	29360000	>99	5.87831	220000	SNX29P2	29313607	29376380
2	106410001	106700000	>99	5.87343	290000	C2orf40	106682112	106694609	NCK2	106361519	106510730
2	9350001	9550000	>99	5.86883	200000	ITGB1BP1	9545814	9563643	ASAP2	9346893	9545812
12	116740001	117130000	>99	5.86792	390000	MAP1LC3B2	116997185	117014425	MIR4472-2	116866056	116866123	LINC00173	116971226	116973326
7	139480001	139700000	>99	5.83523	220000	TBXAS1	139528951	139720125
17	65480001	65680000	>99	5.8304	200000	PITPNC1	65373396	65693379
9	97440001	97760000	>99	5.79592	320000	C9orf3	97488950	97849500	MIR2278	97572243	97572339
17	60670001	60960000	>99	5.75943	290000	MRC2	60704761	60770962	MIR548W	60798857	61268734	42073	60778674	60884014	TLK2	60556385	60692841
16	84340001	84520000	>99	5.74918	180000	WFDC1	84328311	84363457	ATP2C2	84402128	84497793	TLDC1	84509965	84538288
X	9000001	10150000	>99	5.73403	1150000	TBL1X	9433200	9687780	WWC3	9983794	10112518	FAM9B	8992272	9002168	LOC100288814	9935397	9936042	GPR143	9693452	9734005	CLCN4	10124984	10205699	SHROOM2	9754495	9917481
2	121850001	122110000	>99	5.73273	260000	TFCP2L1	121974163	122042778	CLASP1	122095351	122407052
15	51530001	51750000	>99	5.7252	220000	DMXL2	51739920	51914967	GLDN	51633712	51700209	CYP19A1	51500253	51630795	MIR7973-1	51606230	51606306	MIR7973-2	51606228	51606304	MIR4713	51534386	51534461
3	72010001	72430000	>99	5.72303	420000	RYBP	72423743	72495774	LINC00877	72084669	72149606	LINC00870	72200407	72223490
9	86880001	87280000	>99	5.68421	400000	SLC28A3	86890764	86983413
7	3740001	4720000	>99	5.67038	980000	SDK1	3341079	4308631
3	138470001	138630000	>99	5.66463	160000	PIK3CB	138371539	138478201
6	38070001	38240000	>99	5.65268	170000	BTBD9	38136226	38607924	ZFAND3	37787306	38122399
8	42410001	42690000	>99	5.64962	280000	CHRNB3	42552561	42592209	CHRNA6	42607779	42623929
1	231740001	231950000	>99	5.62241	210000	DISC1	231762560	232002452	TSNAX-DISC1	231664398	232177019	LINC00582	231727037	231747836
7	151400001	151770000	>99	5.61954	370000	GALNTL5	151653463	151717019	PRKAG2-AS1	151574126	151576308	PRKAG2	151253200	151574316	GALNT11	151722758	151819432
10	82280001	82460000	>99	5.61455	180000	LOC101929574	82289352	82295698	SH2D4B	82300574	82406316	TSPAN14	82214037	82282391	LOC102723703	82291005	82292879
22	47210001	48480000	>99	5.60624	1270000	TBC1D22A-AS1	47309987	47311938	LINC00898	48016791	48027318	TBC1D22A	47159638	47571342	LL22NC03-75H12.2	47857047	47882860	LOC284930	48027422	48251349
4	184770001	184940000	>99	5.59772	170000	STOX2	184826508	184938875
7	36040001	36200000	>99	5.5954	160000	EEPD1	36192835	36341152	LOC101928618	36134919	36140262
3	32870001	33110000	>99	5.58224	240000	CCR4	32993065	32996403	GLB1	33038099	33138314	TRIM71	32859509	32933771
1	244230001	244570000	>99	5.56646	340000	C1orf100	244515936	244552388
10	134460001	134750000	>95	5.54875	290000	CFAP46	134621895	134756089	INPP5A	134351352	134596984	NKX6-2	134598319	134599537
16	840001	1340000	>95	5.53579	500000	CACNA1H	1203240	1271772	LMF1	903634	1031318	TPSG1	1271650	1275254	TPSAB1	1290677	1292555	LMF1-AS1	971032	984524	C1QTNF8	1138225	1146244	GNG13	848040	850733	SOX8	1031807	1036979	SSTR5	1128780	1131454	CHTF18	838621	848074	TPSD1	1306272	1308494	PRR25	855442	863861	TPSB2	1278335	1280185	SSTR5-AS1	1114081	1128731
7	75150001	75350000	>95	5.53338	200000	PMS2P3	75137068	75157453	HIP1	75162618	75368290
6	1630001	1810000	>95	5.52242	180000	GMDS	1624034	2245868
3	72500001	72800000	>95	5.5094	300000	SHQ1	72798427	72897598
2	119810001	120020000	>95	5.50066	210000	C1QL2	119913818	119916471	STEAP3-AS1	120001997	120006647	STEAP3	119981383	120023227
5	156910001	157130000	>95	5.49338	220000	ADAM19	156904311	157002831	SOX30	157052686	157079428	C5orf52	157098560	157107162
6	138480001	138750000	>95	5.48971	270000	HEBP2	138725335	138734582	PBOV1	138537126	138539627	NHSL1	138743180	138893668	ARFGEF3	138483052	138665800
3	194410001	194680000	>95	5.48466	270000	LOC100507391	194429149	194502897
10	129040001	129370000	>95	5.48456	330000	DOCK1	128593977	129250781	NPS	129347612	129350935
13	109800001	110110000	>95	5.4756	310000	LINC00399	110053042	110053986	MYO16	109248499	109860355	MYO16-AS1	109816252	109819651
11	19280001	19570000	>95	5.4737	290000	NAV2	19372270	20143147	NAV2-AS4	19532439	19545625	NAV2-AS5	19524219	19528776
8	126260001	126440000	>95	5.47342	180000	NSMCE2	126104082	126379367
1	29570001	29880000	>95	5.46284	310000	PTPRU	29563027	29653325	LOC101928460	29656131	29676626
19	33170001	33580000	>95	5.45728	410000	C19orf40	33463122	33468401	RHPN2	33469497	33555824	SLC7A9	33321418	33360683	CEP89	33369903	33462935	TDRD12	33210678	33281714	NUDT19	33182866	33204702	GPATCH1	33571785	33621318
11	113680001	113900000	>95	5.43314	220000	HTR3A	113845796	113861034	HTR3B	113775517	113817283	USP28	113668596	113746292
1	212280001	212440000	>95	5.40145	160000	LOC101929541	212398619	212458363
15	68880001	69070000	>95	5.39926	190000	CORO2B	68871307	69020144
1	230450001	230770000	>95	5.39813	320000	PGBD5	230457391	230561674
10	5500001	5660000	>95	5.39694	160000	CALML3	5566851	5568231	CALML3-AS1	5556206	5568209	CALML5	5540657	5541533	NET1	5488513	5501019
15	85350001	85520000	>95	5.38044	170000	ALPK3	85359910	85416713	SLC28A1	85427891	85489027
2	26630001	26820000	>95	5.34516	190000	C2orf70	26785480	26802395	CIB4	26804072	26864211	OTOF	26680070	26781566	DRC1	26624783	26679579
8	134590001	134890000	>95	5.33474	300000	LOC101927798	134787793	134789595
1	8090001	8410000	>95	5.33293	320000	LOC102724539	8268731	8275268	SLC45A1	8378144	8404227
8	61740001	61930000	>95	5.33007	190000	LOC100130298	61878679	61880307	CHD7	61591323	61780586
16	23080001	23410000	>95	5.30839	330000	SCNN1G	23194039	23228200	USP31	23072727	23160591	COG7	23399813	23464512	SCNN1B	23313590	23392620
13	30430001	30680000	>95	5.29905	250000	LINC00572	30492783	30500788	LINC00297	30446749	30462542	LINC00544	30510667	30524625
17	39440001	39700000	>95	5.29834	260000	KRT38	39592620	39597596	MIR6510	39673415	39673469	KRTAP16-1	39463951	39465505	KRT31	39549976	39553844	KRTAP17-1	39471168	39471947	KRT33A	39502344	39507064	KRT32	39615764	39623638	KRT35	39632940	39637392	KRT34	39533920	39538636	KRT37	39576808	39580822	KRT36	39642387	39646116	KRT15	39669996	39675270	KRT13	39657232	39661865	KRT19	39679868	39684641	LOC100505782	39558667
11	134150001	134950000	>95	5.27374	800000	GLB1L2	134201767	134246218	GLB1L3	134146274	134189458	B3GAT1	134248397	134281812	LOC283177	134306375	134375555
5	53840001	54130000	>95	5.26683	290000	LOC102467080	53955986	54040086	SNX18	53813592	53842416
16	22620001	23070000	>95	5.25906	450000	HS3ST2	22825859	22927659	MIR548AA2	22729602	22803363	MIR548D2	22729602	22803362
1	182130001	182360000	>95	5.25523	230000	LINC01344	182173079	182283196	GLUL	182347227	182361341
2	28650001	28810000	>95	5.24828	160000	PLB1	28718937	28866653
3	53750001	53900000	>95	5.2451	150000	CHDH	53850323	53880420	CACNA1D	53529075	53846492	IL17RB	53880576	53899827
11	45430001	45680000	>95	5.2417	250000	CHST1	45669238	45687206
22	17700001	17950000	>95	5.23776	250000	CECR1	17659679	17700475	CECR2	17840838	18037856	CECR3	17737749	17747623
4	26090001	26300000	>95	5.23749	210000
1	95010001	95260000	>95	5.22897	250000	LINC01057	95123088	95285837	MIR378G	95211415	95211456
1	31540001	31730000	>95	5.22817	190000	NKAIN1	31652591	31712734
20	18620001	19130000	>95	5.2206	510000	C20orf78	18789994	18810847	SCP2D1	18794369	18795035	LOC100270804	18774692	18776709	DTD1	18568555	18744560	LOC101929526	18655038	18679352	LINC00652	18768614	18775228
16	86620001	87090000	>95	5.21688	470000
1	56820001	57030000	>95	5.19969	210000	PPAP2B	56960418	57045257
2	70580001	70770000	>95	5.19289	190000	TGFA	70674411	70781147	TGFA-IT1	70694516	70708772
9	38370001	38610000	>95	5.18281	240000	ALDH1B1	38392660	38398662	ANKRD18A	38571360	38620360	FAM95C	38540563	38545369	IGFBPL1	38406524	38424444
9	84060001	84540000	>95	5.17789	480000	LOC101927502	84304627	84391814	TLE1	84198597	84304450	SPATA31D5P	84528351	84534842
8	134260001	134460000	>95	5.17654	200000	NDRG1	134249413	134309547
2	46240001	46430000	>95	5.16648	190000	PRKCE	45879042	46415129
12	48240001	48440000	>95	5.15559	200000	VDR	48235319	48298814	COL2A1	48366747	48398285	TMEM106C	48357329	48362661	SENP1	48436680	48499775
10	120500001	120790000	>95	5.15523	290000	NANOS1	120789227	120793854	CACUL1	120440493	120514758
11	125020001	125440000	>95	5.14743	420000	PKNOX2-AS1	125028356	125034505	FEZ1	125315640	125366206	LOC403312	125365109	125369422	PKNOX2	125034558	125303285	EI24	125439282	125454584
14	89890001	90060000	>95	5.14162	170000	FOXN3-AS2	90042559	90043820	FOXN3	89622515	90085494
8	10140001	10310000	>95	5.12003	170000	MSRA	9953061	10286401
10	46940001	47150000	>95	5.11035	210000	NPY4R	47083533	47088320	GPRIN2	46993545	47000568	LINC00842	47096453	47151400	HNRNPA1P33	47133294	47133836	LOC100996758	47086724	47088173	SYT15	46955443	46970601
1	48200001	48580000	>95	5.10155	380000	TRABD2B	48226199	48462562	SKINTL	48567386	48648100
15	93630001	94450000	>95	5.10126	820000	LOC101927153	94399788	94421585	LINC01580	94443929	94527379	LINC01581	94448633	94651167	RGMA	93586635	93632443
6	155200001	155490000	>95	5.09089	290000	TIAM2	155411422	155578857
11	33400001	33710000	>95	5.08983	310000	KIAA1549L	33563876	33695646
6	57190001	58080000	>95	5.06828	890000	MIR548U	57254929	57255010	PRIM2	57182414	57513376
6	154340001	154670000	>95	5.06275	330000	OPRM1	154360545	154568001	IPCEF1	154475617	154677900
2	11610001	11830000	>95	5.05882	220000	MIR4429	11680730	11680803	GREB1	11674241	11782912	NTSR2	11798303	11810329	LPIN1	11817704	11967533
5	1150001	1480000	>95	5.05609	330000	SLC6A3	1392904	1445543	CTD-3080P12.3	1173210	1178720	SLC6A19	1201709	1225230	MIR4457	1309424	1309492	CLPTM1L	1317999	1345002	SLC6A18	1225469	1246304	LPCAT1	1461541	1524076	LINC01511	1363696	1380188	TERT	1253286	1295162
5	150880001	151030000	>95	5.05395	150000	FAT2	150883652	150948505	MIR6499	150901647	150901709
20	38890001	39310000	>95	5.04464	420000
6	157810001	158080000	>95	5.04175	270000	ZDHHC14	157802556	158094977	MIR3692	157950163	157950232
20	58540001	58730000	>95	5.03808	190000	LOC729296	58662740	58676442	MIR646HG	58713547	58897314	C20orf197	58630979	58648008	CDH26	58533470	58588168
6	107440001	107630000	>95	5.0298	190000	PDSS2	107473760	107780779
6	88960001	89320000	>95	5.0247	360000	RNGTT	89319615	89673348	LOC101928936	89235642	89249088
6	88420001	88870000	>95	5.01985	450000	LOC101928911	88494577	88621449	CNR1	88849584	88875767	SPACA1	88757506	88776550
15	80440001	80980000	>95	5.01016	540000	MIR5572	80873443	80873580	FAH	80445232	80478924	LINC01314	80487820	80544603	LOC101929586	80846950	80855285	LINC00927	80555409	80634147	ARNT2	80696691	80890277
19	33930001	34280000	>95	4.97931	350000	CHST8	34175433	34264414	PEPD	33877854	34012799
1	175000001	175250000	>95	4.97848	250000	TNN	175036993	175117202	KIAA0040	175126122	175162229
12	131950001	132200000	>95	4.97588	250000	SFSWAP	132195631	132284283
17	35070001	35280000	>95	4.97514	210000
15	81070001	81260000	>95	4.97103	190000	MESDC2	81239667	81282219	CEMIP	81071683	81244003	MIR549A	81134318	81134414
21	10690001	11190000	>95	4.96541	500000	BAGE4	11020841	11098925	BAGE5	11020841	11098925	BAGE2	11020841	11098925	BAGE3	11020841	11098925	TPTE	10906186	10990943	BAGE	11057795	11098937
2	60470001	60680000	>95	4.96242	210000	BCL11A	60678301	60780633	MIR4432	60614496	60614580
8	19270001	19400000	>95	4.95852	130000	CSGALNACT1	19261671	19540261
8	103880001	104040000	>95	4.93931	160000	ATP6V1C1	104033247	104085285	AZIN1-AS1	103876498	103990104
8	128230001	128740000	>95	4.93436	510000	CASC21	128256881	128404876	CCAT2	128412643	128414395	CCAT1	128219626	128231513	CASC11	128712852	128746213	POU5F1B	128427856	128429441	CASC8	128301920	128494384
1	17940001	18910000	>95	4.92759	970000	LOC101927876	18392150	18400905	KLHDC7A	18807423	18812480	ARHGEF10L	17907047	18024370	IGSF21	18434239	18704977	ACTL8	18081807	18153558
15	57640001	57950000	>95	4.92317	310000	GCOM1	57884101	58009755	CGNL1	57668702	57842925	MYZAP	57884101	57977562
10	77310001	77520000	>95	4.91976	210000	MIR606	77312215	77312311
15	77940001	78160000	>95	4.91588	220000	LINGO1-AS1	77934105	77941581	LINGO1-AS2	77952392	77960416	LINGO1	77905365	78113242
15	79640001	79870000	>95	4.91275	230000	KIAA1024	79724857	79764642	TMED3	79603403	79677061
1	204550001	204770000	>95	4.91054	220000	LRRN2	204586302	204654597
2	43200001	43350000	>95	4.90253	150000	LOC102723854	43254991	43266682
3	125310001	125840000	>95	4.89905	530000	ROPN1B	125688027	125702296	OSBPL11	125247701	125314381	SLC41A3	125725199	125820391	ALG1L	125648117	125655887	ALDH1L1	125822403	125899645	ALDH1L1-AS1	125822482	125826912	LOC101927056	125546079	125604920	MIR548I1	125509246	125509395	FAM86JP	125635443	125648867
10	72690001	72960000	>95	4.88512	270000
1	35110001	35450000	>95	4.87445	340000	SMIM12	35315962	35324646	ZMYM6NB	35447126	35450948	GJA4	35258598	35261348	GJB3	35247910	35251967	GJB5	35220647	35224113	GJB4	35225341	35229325	DLGAP3	35331036	35395186	MIR552	35135199	35135295	LOC653160	35441299	35444307
2	23730001	23950000	>95	4.87311	220000	KLHL29	23608297	23931483
2	101970001	102150000	>95	4.8609	180000	RFX8	102013822	102091165	CREG2	101964815	102003965
10	29830001	30010000	>95	4.85668	180000	SVIL	29746276	30024730	MIR604	29833932	29834026	MIR938	29891192	29891275
2	69290001	69530000	>95	4.85212	240000	ANTXR1	69240275	69476459	MIR3126	69330813	69330887
1	48930001	49230000	>95	4.84838	300000	BEND5	49193194	49242641	AGBL4	48998526	50489626	SPATA6	48761043	48937880
6	73900001	74130000	>95	4.84504	230000	KHDC1L	73933267	73935175	DDX43	74104284	74127289	KCNQ5	73331570	73908573	KHDC1	73983858	74020088	KHDC3L	74072399	74073898	DPPA5	74062784	74063999	OOEP	74078279	74079515
1	11420001	11700000	>95	4.83451	280000	LOC101929181	11669587	11673411	PTCHD2	11539294	11597640
13	20780001	21060000	>95	4.83272	280000	CRYL1	20977805	21100012	MIR4499	21007916	21007985	GJB6	20796100	20806534
1	110340001	110500000	>95	4.83133	160000	CSF1	110453232	110473616
14	96470001	96750000	>95	4.83004	280000	BDKRB1	96722546	96731100	ATG2B	96747594	96829678	BDKRB2	96671134	96710666	C14orf132	96505660	96560308
6	14140001	14450000	>95	4.8248	310000	LINC01108	14280357	14285685
5	170880001	171150000	>95	4.80489	270000	FGF18	170846666	170884630
6	151340001	151700000	>95	4.80405	360000	ZBTB2	151685249	151712835	MTHFD1L	151187468	151423023	AKAP12	151561133	151679694	LOC102723831	151517807	151549592
11	119360001	119560000	>95	4.79904	200000	PVRL1	119531702	119599435	USP2-AS1	119252487	119369944
2	230940001	231200000	>95	4.79041	260000	SP110	231041188	231090444	SP140L	231191893	231268445	SP140	231090444	231177930
2	111650001	111870000	>95	4.78607	220000	LOC400997	111855917	111873165	ACOXL	111490149	111875799
1	24310001	24510000	>95	4.78162	200000	MYOM3	24382530	24438665	IL22RA1	24446260	24469775	IFNLR1	24480646	24513765
9	112840001	113010000	>95	4.77917	170000	PALM2-AKAP2	112542576	112934791	C9orf152	112961845	112970413	AKAP2	112810877	112934791	TXN	113006091	113018920
9	96350001	96780000	>95	4.77627	430000	BARX1	96713908	96717608	MIR548AU	96357122	96357176	PHF2	96338908	96441869	MIR4291	96581638	96581703
2	168510001	168960000	>95	4.76885	450000	STK39	168810529	169104105	B3GALT1	168675181	168727366
1	53020001	53190000	>95	4.7686	170000	COA7	53152013	53164038	FAM159A	53099065	53122737	GPX7	53068042	53074723
10	6970001	7280000	>95	4.76813	310000	SFMBT2	7200585	7451303
5	174960001	175120000	>95	4.76558	160000	HRH2	175085039	175113245
10	28970001	29420000	>95	4.76049	450000	C10orf126	29135336	29170826	BAMBI	28966423	28971868	LINC00837	29078239	29084979	LINC01517	29032578	29097148
18	42260001	42690000	>95	4.75776	430000	MIR4319	42550046	42550131	SETBP1	42260862	42648475
1	161470001	161690000	>95	4.74099	220000	HSPA7	161575848	161578341	HSPA6	161494329	161496687	RPL31P11	161653494	161655042	FCGR2B	161632904	161648444	FCGR3A	161511550	161520413	FCGR2C	161551128	161571010	FCGR3B	161592987	161600837	FCRLA	161676761	161684142	FCGR2A	161475204	161489360
6	143390001	143670000	>95	4.73654	280000	AIG1	143380499	143661480
11	11980001	12190000	>95	4.73631	210000	MIR6124	12185229	12185314	USP47	11862969	11980872	MICAL2	12159936	12285337	DKK3	11984542	12030186
8	40860001	41350000	>95	4.73609	490000	SFRP1	41119475	41166990	GOLGA7	41348172	41368499
6	134500001	134810000	>95	4.72512	310000	LINC01010	134759527	134825158	LOC101928231	134750167	134800035	SGK1	134490383	134639196
14	90880001	91070000	>95	4.7196	190000	LINC00642	90921573	90925249	TTC7B	91006931	91282761
5	141080001	141250000	>95	4.7065	170000	PCDH1	141242216	141249192
11	17530001	17680000	>95	4.70132	150000	USH1C	17515441	17565963	OTOG	17568919	17667491
21	42660001	42960000	>95	4.69422	300000	FAM3B	42688660	42729654	MX2	42733949	42780869	TMPRSS2	42836477	42880085	MX1	42797957	42831141
7	140720001	141300000	>95	4.69153	580000	TMEM178B	140774031	141180179	AGK	141251077	141354209
17	75500001	75860000	>95	4.68962	360000	LOC100507351	75543022	75561103	LOC100132174	75718953	75724641
5	76510001	76720000	>95	4.68766	210000	PDE8B	76506705	76724080
10	30980001	31160000	>95	4.68511	180000	ZNF438	31133564	31320866	SVILP1	30981202	31005942
7	66470001	66740000	>95	4.68361	270000	MIR4650-2	66579308	66579384	MIR4650-1	66579308	66579384	TYW1	66461791	66704507
5	157290001	157490000	>95	4.68178	200000
7	140190001	140340000	>95	4.6757	150000	DENND2A	140218219	140302342
2	8330001	8620000	>95	4.66558	290000	LINC00299	8147900	8468549
11	123450001	123580000	>95	4.63522	130000	GRAMD1B	123396343	123498479	SCN3B	123499894	123525315
2	132180001	132480000	>95	4.63269	300000	MIR4784	132248732	132248809	TUBA3D	132233579	132240507	LOC150776	132250385	132279149	CCDC74A	132285406	132291239	RNU6-81P	132202795	132360468	LINC01087	132394597	132407188	MZT2A	132241532	132250064	LOC401010	132199733	132202467	POTEKP	132354346	132366974
4	152690001	153240000	>95	4.63236	550000	LOC100996286	153021969	153025868
1	234750001	234920000	>95	4.62272	170000	LINC01132	234859788	234867390	LINC00184	234765056	234770526	LOC101927787	234782034	234796670
14	69380001	69530000	>95	4.61278	150000	ACTN1-AS1	69446398	69454180	ACTN1	69340839	69446083	DCAF5	69517636	69619914
2	28820001	28970000	>95	4.60401	150000	PLB1	28718937	28866653
20	45320001	45850000	>95	4.57598	530000	EYA2	45523262	45817492	ZMYND8	45837858	45985633	MIR3616	45795608	45795700	SLC2A10	45338278	45364985
12	31010001	31300000	>95	4.57534	290000	TSPAN11	31079837	31149537	DDX11	31226778	31257725	DDX11-AS1	31173696	31226781
20	23040001	23320000	>95	4.57201	280000	LINC00656	23105704	23113273	CD93	23059992	23066977
5	131520001	131700000	>95	4.57161	180000	PDLIM4	131593350	131609147	SLC22A4	131630144	131679899	MIR6830	131553541	131553611	P4HA2	131528303	131563556	P4HA2-AS1	131520568	131528498	LOC553103	131646968	131705608
5	179500001	179920000	>95	4.57061	420000	RASGEF1C	179527794	179636130	GFPT2	179727699	179780315	MAPK9	179660594	179719071
15	89210001	89630000	>95	4.548	420000	ACAN	89346673	89418585	MFGE8	89441913	89456663	HAPLN3	89420518	89438770
2	29180001	29330000	>95	4.539	150000	C2orf71	29284555	29297127	FAM179A	29204163	29275096	CLIP4	29320541	29397581
14	96010001	96460000	>95	4.53139	450000	GLRX5	96001322	96011055	TCL1A	96176303	96180533	TCL1B	96152753	96158980	TUNAR	96343108	96391908	TCL6	96117514	96139789
2	75120001	75330000	>95	4.51809	210000	HK2	75059781	75120481	MIR5000	75317938	75318041	POLE4	75185774	75196859	TACR1	75278162	75426645	LINC01291	75136257	75165545
2	48340001	48540000	>95	4.50811	200000
3	140760001	141000000	>95	4.50347	240000	PXYLP1	140950666	141013745	SPSB4	140770243	140867453
14	50370001	50570000	>95	4.50103	200000	MIR6076	50433116	50433229	LOC100506499	50474030	50506602	C14orf183	50550368	50559361	LINC01588	50448386	50474238
21	46720001	46960000	>95	4.49723	240000	COL18A1	46825051	46933634	COL18A1-AS2	46827300	46829980	COL18A1-AS1	46839630	46844985	MIR6815	46898179	46898240	LINC00316	46758504	46761905	SLC19A1	46934628	46962385
3	170140001	170560000	>95	4.49163	420000	CLDN11	170139027	170152479	SLC7A14	170177341	170303863	MIR6828	170140890	170140950
16	48420001	48570000	>95	4.47635	150000	MIR548AE2	48274602	48420559	MIR5095	48344528	48658037
2	101630001	101760000	>95	4.47579	130000	TBC1D8	101623689	101767846	RPL31	101618690	101636155
3	186310001	186500000	>95	4.47533	190000	HRG	186383746	186396023	KNG1	186435097	186462199	AHSG	186330849	186339107	FETUB	186358148	186370797
6	39640001	40330000	>95	4.47301	690000	KIF6	39302875	39693181	LOC100505635	39856565	39865156	DAAM2	39760772	39872653	MOCS1	39872033	39902290	LINC00951	40312083	40323745
9	77400001	77560000	>95	4.46685	160000	TRPM6	77337410	77502263
9	111230001	111640000	>95	4.45466	410000	ACTL7B	111616868	111618275	ACTL7A	111624507	111626035	IKBKAP	111629799	111696608
8	29580001	29910000	>95	4.45226	330000	MIR3148	29814787	29814864	FAM183CP	29779028	29811123	LOC101929470	29672519	29686020	LINC00589	29578775	29605625	LOC101929450	29605824	29656008
8	38270001	38560000	>95	4.44952	290000	RNF5P1	38457692	38458775	C8orf86	38368351	38386180	FGFR1	38268655	38325363
6	110620001	110840000	>95	4.44898	220000	SLC22A16	110745891	110797844	DDO	110713382	110736753	METTL24	110567148	110679475
16	56230001	56430000	>95	4.44677	200000	GNAO1	56225250	56391356	AMFR	56395363	56459450	MIR3935	56279431	56279535
22	45130001	45490000	>95	4.44163	360000	PRR5-ARHGAP8	45098077	45258664	ARHGAP8	45148437	45258664	PRR5	45072687	45133561	PHF21B	45277042	45405581
21	38880001	39500000	>95	4.43482	620000	DYRK1A	38739858	38887679	DSCR4	39426312	39493454	KCNJ6	38996784	39288741	DSCR8	39493544	39528605
3	31680001	32000000	>95	4.42601	320000	OSBPL10	31702316	32023342	OSBPL10-AS1	31745704	31763078
1	245800001	246160000	>95	4.42211	360000	KIF26B	245318286	245866428	SMYD3	245912641	246580714
5	17200001	17400000	>95	4.41924	200000	BASP1	17216931	17276954	LOC401177	17379014	17387419	LOC285696	17130136	17217531
X	129500001	129890000	>95	4.41917	390000	FAM45B	129628914	129631421	SLC25A14	129473861	129507335	ENOX2	129757356	130037291	RBMX2	129535942	129547317	GPR119	129518318	129519511
3	45090001	45250000	>95	4.41209	160000	CDCP1	45123765	45187914
7	4820001	5090000	>95	4.40856	270000	RBAK-RBAKDN	5085451	5112854	MIR4656	4828195	4828270	RNF216P1	5013615	5037800	AP5Z1	4815261	4834026	RBAK	5085552	5109119	RADIL	4838739	4923335	MMD2	4945619	4998844	PAPOLB	4897368	4901625
17	74740001	75050000	>95	4.39435	310000	MFSD11	74733582	74775336	LOC101928514	74795125	74803184	MGAT5B	74868728	74946471
15	70560001	70750000	>95	4.38226	190000
3	45270001	45430000	>95	4.37906	160000
5	178050001	178960000	>95	4.37866	910000	ZNF354A	178138521	178157703	ZNF354C	178487606	178507691	ZNF454	178368193	178393218	ADAMTS2	178577885	178772431	ZNF354B	178286953	178311424	ZFP2	178322915	178360210	ZNF879	178450775	178461388	GRM6	178405329	178422124	AACSP1	178191863	178203277	CLK4	178029664	178054054
11	75360001	75510000	>95	4.37419	150000	MOGAT2	75428933	75442331	DGAT2	75479777	75512581	MAP6	75313904	75379479	LOC283214	75469499	75479692
17	36340001	36480000	>95	4.36744	140000	TBC1D3K	36337710	36348609	TBC1D3F	36337710	36348623	TBC1D3H	36337654	36348623	LOC102724862	36337710	36348609	TBC1D3	36337527	36348621	TBC1D3L	36337710	36348623	LOC101060389	36337710	36348609	TBC1D3C	36337710	36348649	LOC101060321	36337710	36348609	LOC102723859	36337710	36348607	MRPL45	36452988	36479101	LOC440434	36351795	36413256
4	128920001	129080000	>95	4.36715	160000	C4orf29	128886460	128952455	LARP1B	128982420	129132298
9	6590001	6810000	>95	4.36183	220000	KDM4C	6757640	7175648	GLDC	6532463	6645692
1	245320001	245790000	>95	4.3615	470000	KIF26B	245318286	245866428
7	137310001	137580000	>95	4.35431	270000	CREB3L2	137559724	137686847	DGKI	137074384	137531609
1	208200001	208410000	>95	4.34762	210000	PLXNA2	208195587	208417665
20	5590001	5760000	>95	4.34178	170000	C20orf196	5731032	5845053	GPCPD1	5525079	5591672
10	28630001	28800000	>95	4.33773	170000
22	23230001	23470000	>95	4.33732	240000	RSPH14	23401592	23484241	IGLL5	23229959	23238013	GNAZ	23412668	23467221
17	9200001	9420000	>95	4.33221	220000	STX8	9153787	9479275
10	81970001	82140000	>95	4.32659	170000	LINC00857	81967465	81979413	DYDC1	82095860	82116514	MAT1A	82031575	82049434	DYDC2	82104500	82127829
5	77950001	78180000	>95	4.3255	230000	ARSB	78111333	78281766
9	4390001	4620000	>95	4.32478	230000	SPATA6L	4598315	4666674	SLC1A1	4490426	4587469
10	87570001	88120000	>95	4.32158	550000	GRID1	87359311	88126250	MIR346	88024450	88024545
10	47570001	47710000	>95	4.31722	140000	ANTXRL	47658232	47701443	ANTXRLP1	47590260	47640844
18	60700001	60860000	>95	4.30221	160000	BCL2	60790578	60986613
20	25400001	25660000	>95	4.28882	260000	ZNF337-AS1	25604680	25658708	NANP	25593572	25604648	GINS1	25388322	25429191	NINL	25433337	25566153	ZNF337	25653830	25667575
22	19170001	19350000	>95	4.28642	180000	CLTCL1	19166986	19279239	HIRA	19318223	19419219
7	40001	190000	>95	4.27912	150000	LOC100507642	149717	155461
7	149220001	149470000	>95	4.27887	250000	ZNF767P	149244244	149321881	KRBA1	149412101	149431664	ZNF467	149461452	149470295
10	50800001	51030000	>95	4.27586	230000	SLC18A3	50818346	50820766	PARG	51026320	51371371	OGDHL	50942686	50970425	CHAT	50821153	50873150	C10orf53	50887683	50916956
1	235680001	235810000	>95	4.27426	130000	GNG4	235710984	235814054	MIR5096	235676124	235881413
4	25860001	26080000	>95	4.27048	220000	SEL1L3	25749048	25865217	SMIM20	25915813	25931501
4	188550001	189560000	>95	4.26972	1010000	LINC01060	189376731	189523062	LOC100506272	188454032	188593795	TRIML2	189012425	189026741	ZFP42	188916924	188926203	TRIML1	189060597	189068649
6	134970001	135260000	>95	4.25931	290000	ALDH8A1	135238527	135271260
11	126350001	127170000	>95	4.25819	820000	KIRREL3-AS2	126810641	126814986	KIRREL3-AS3	126872804	126875953	LOC101929427	126525980	126551999	MIR3167	126858353	126858438	LOC101929473	126936896	126971201	KIRREL3	126293395	126870766	LOC101929497	127140964	127206928
2	25200001	25350000	>95	4.25226	150000	DNAJC27-AS1	25194980	25262563	EFR3B	25264972	25382004
17	29890001	30170000	>95	4.24462	280000	MIR4725	29902287	29902377	MIR365B	29902429	29902540
9	101030001	101310000	>95	4.24452	280000	GABBR2	101050363	101471479
2	47710001	48030000	>95	4.24005	320000	MSH2	47630205	47710367	KCNK12	47747914	47797470	HCG2040054	47754675	47756303	MSH6	48010220	48034092
2	43460001	43600000	>95	4.23657	140000	THADA	43457974	43823185
5	150630001	150820000	>95	4.22194	190000	GM2A	150632612	150649953	SLC36A3	150655925	150683334	SLC36A2	150694538	150727151
22	22330001	22490000	>95	4.20116	160000	TOP3B	22311396	22337240
11	115750001	116540000	>95	4.19808	790000
22	25470001	25760000	>95	4.19597	290000	LRP5L	25747384	25758524	KIAA1671	25423940	25593415	LOC100128531	25498383	25508659	CRYBB2	25615611	25627836	CRYBB3	25595816	25603326	IGLL3P	25714223	25716193
3	197030001	197250000	>95	4.19405	220000	DLG1-AS1	197025117	197030621	BDH1	197236653	197282858
4	166010001	166210000	>95	4.19384	200000	TMEM192	165997229	166034024	KLHL2	166128769	166244308	GK3P	166198943	166201175
11	69770001	70030000	>95	4.17957	260000	ANO1-AS2	69918539	69921454	LOC101928443	69902335	69911477	ANO1	69931515	70035652
3	186660001	186830000	>95	4.17507	170000	ST6GAL1	186648314	186796341
5	32440001	32590000	>95	4.17294	150000	ZFR	32354455	32444844	SUB1	32585604	32604185
8	29320001	29530000	>95	4.17201	210000
2	9150001	9340000	>95	4.17092	190000
9	88640001	88890000	>95	4.17033	250000	ISCA1	88879462	88897490	C9orf153	88835179	88874572	GOLM1	88641057	88715116	LOC101927623	88742454	88771987
18	9970001	10390000	>95	4.16134	420000
17	34300001	34480000	>95	4.15768	180000	CCL3	34415602	34417506	CCL14	34310691	34313764	CCL15	34324617	34329084	CCL16	34303528	34308532	CCL18	34391631	34398841	CCL15-CCL14	34310691	34329084	CCL4	34431219	34433014	CCL23	34340095	34345005
21	36430001	36760000	>95	4.1558	330000	LOC100506403	36744804	36953062
11	71170001	71500000	>95	4.15299	330000	KRTAP5-7	71238312	71239210	MIR6754	71184548	71184614	KRTAP5-8	71249070	71250253	NADSYN1	71164216	71212581	KRTAP5-9	71259465	71260653	FAM86C1	71498556	71512280	KRTAP5-10	71276608	71277666	KRTAP5-11	71292900	71293921
7	105410001	105650000	>95	4.1518	240000	CDHR3	105603656	105676877	ATXN7L1	105400635	105517031
3	48810001	48950000	>95	4.1506	140000	PRKAR2A	48788092	48885270	PRKAR2A-AS1	48885369	48889415	SLC25A20	48894355	48936426
2	223580001	223720000	>95	4.14999	140000
1	203310001	203470000	>95	4.14965	160000	PRELP	203444882	203460479	OPTC	203463270	203478077	FMOD	203309748	203320557
16	27570001	27700000	>95	4.14526	130000	KIAA0556	27561467	27791692
1	9350001	9620000	>95	4.14406	270000	SPSB1	9352940	9429590	LOC100506022	9485152	9489055	SLC25A33	9599527	9642831
17	31250001	32430000	>95	4.13953	1180000	AA06	31856805	31860779	TMEM98	31254927	31268667	ASIC2	31340105	32483825	SPACA3	31318881	31324892
13	113350001	113580000	>95	4.13773	230000	ATP11A-AS1	113399762	113409045	ATP11A	113344642	113541482
7	99230001	99500000	>95	4.13697	270000	CYP3A43	99425635	99463727	TRIM4	99488029	99517223	OR2AE1	99473684	99474656	CYP3A7	99302659	99332823	ZSCAN25	99214570	99230030	CYP3A4	99354582	99381811	CYP3A5	99245811	99277649	CYP3A7-CYP3A51P	99282301	99332823
3	127900001	128040000	>95	4.13312	140000	EEFSEC	127872299	128127489
12	32920001	33190000	>95	4.13209	270000	PKP2	32943679	33049780
13	24180001	24380000	>95	4.13014	200000	MIPEP	24304327	24463587	TNFRSF19	24144508	24250244
5	159540001	159690000	>95	4.11959	150000	FABP6	159614373	159665729	CCNJL	159678670	159739573	PWWP2A	159502891	159546452
11	3400001	3690000	>95	4.1119	290000	ART1	3666360	3685646	OR7E12P	3411936	3413145	ZNF195	3379156	3400452	ART5	3659735	3663546	CHRNA10	3686816	3692614	TRPC2	3647689	3658789	LOC101927708	3529209	3593217	TSSC2	3402190	3430378
5	139230001	139420000	>95	4.1038	190000	NRG2	139226363	139422884
7	36230001	36360000	>95	4.08954	130000	EEPD1	36192835	36341152
22	26180001	26720000	>95	4.08795	540000	MYO18B	26138119	26427007	SEZ6L	26565439	26779563
1	242060001	243160000	>95	4.08642	1100000	PLD5	242251688	242687998	MAP1LC3C	242158791	242162385	BECN2	242121068	242122364
3	42290001	42590000	>95	4.08378	300000	LYZL4	42438569	42452094	VIPR1-AS1	42572387	42574098	SEC22C	42589458	42623520	CCK	42299317	42305439	VIPR1	42544103	42579065
9	107770001	107910000	>95	4.08219	140000
2	30460001	30670000	>95	4.07653	210000	LBH	30454396	30482899	LOC285043	30569511	30573024
6	720001	1300000	>95	4.06485	580000	LOC101927691	868497	876613	LOC285768	961240	1101567
13	51730001	51930000	>95	4.06389	200000	LINC00371	51656983	51746524	SERPINE3	51915167	51936239	MIR5693	51922702	51922775	FAM124A	51796469	51858377
8	142520001	142750000	>95	4.06353	230000
2	239360001	239800000	>95	4.0632	440000	ASB1	239335625	239360891	LINC01107	239419330	239464140	TWIST2	239756672	239832244
7	133540001	133990000	>95	4.05522	450000	LRGUK	133812104	133948933	SLC35B4	133974089	134001827	EXOC4	132937822	133750513
11	8990001	9160000	>95	4.05414	170000	SCUBE2	9041046	9113150	MIR5691	9111858	9111926	KRT8P41	9115909	9117737	TMEM9B-AS1	8986221	8997830	NRIP3	9002122	9025596
2	86060001	86260000	>95	4.04866	200000	LOC90784	86247338	86250991	ST3GAL5-AS1	86116402	86119375	ST3GAL5	86066270	86116157	POLR1A	86253450	86333278
9	38100001	38360000	>95	4.04208	260000
15	31000001	31190000	>95	4.02856	190000	LOC100288637	30938317	31065209	HERC2P10	31110238	31119986
2	102160001	102370000	>95	4.02384	210000	MAP4K4	102314164	102511152
8	9010001	9410000	>95	4.02376	400000	LOC157273	9182560	9192590	LOC101929128	9046508	9060366
15	48650001	48790000	>95	4.0134	140000	FBN1	48700502	48937985
4	15810001	15960000	>95	4.00451	150000	CD38	15779930	15850706	FGFBP1	15937192	15940363
15	74000001	74160000	>95	3.99518	160000	C15orf59-AS1	74060426	74062143	CD276	73976621	74006859	C15orf59	74027771	74044711
1	201530001	201670000	>95	3.99388	140000	NAV1	201617449	201796102	IPO9-AS1	201657383	201798687
19	41330001	41700000	>95	3.99335	370000	CYP2F1	41620352	41634281	CYP2A13	41594355	41602100	CYP2B6	41497203	41524301	CYP2G1P	41396730	41406413	CYP2A7	41381343	41388657	CYP2A6	41349442	41356352	CYP2B7P	41430169	41456565	CYP2S1	41699111	41713444
3	128370001	128500000	>95	3.99258	130000	RAB7A	128444978	128533641
7	71840001	72290000	>95	3.99003	450000	MIR4650-2	72162873	72162949	CALN1	71244475	71877360	TYW1B	72039491	72298813	MIR4650-1	72162873	72162949
2	20650001	20820000	>95	3.9771	170000	HS1BP3-IT1	20790534	20792308	HS1BP3	20817563	20850864
8	133870001	134050000	>95	3.97678	180000	TG	133879204	134147143	SLA	134048972	134115310
11	15420001	15840000	>95	3.97405	420000	LOC102724957	15665430	15726914
18	60010001	60170000	>95	3.97364	160000	TNFRSF11A	59992519	60054943
20	57250001	57430000	>95	3.96939	180000	GNAS-AS1	57393972	57425958	GNAS	57414794	57486250	NPEPL1	57267861	57290900	STX16	57226308	57254582	MIR296	57392669	57392749	STX16-NPEPL1	57226308	57290900	MIR298	57393280	57393368
2	233020001	233170000	>95	3.96748	150000	DIS3L2	232826292	233201908
17	76500001	76670000	>95	3.95154	170000	DNAH17	76419777	76573476	LOC101928710	76613465	76628139
7	66040001	66240000	>95	3.94951	200000	LOC100996437	66119505	66134589	RABGEF1	66147077	66276448	LOC493754	66018454	66057394	KCTD7	66093867	66108216
8	103670001	103810000	>95	3.94761	140000
6	113960001	114170000	>95	3.94055	210000	LOC101927686	113944736	113971277
11	107610001	107870000	>95	3.92963	260000	RAB39A	107799200	107834208	SLC35F2	107661716	107729914
17	64300001	64710000	>95	3.92789	410000	PRKCA	64298925	64806862	PRKCA-AS1	64394186	64412972
14	95630001	95900000	>95	3.92623	270000	LOC101929080	95795920	95801841	DICER1-AS1	95624024	95646270	SYNE3	95883830	95942173	CLMN	95648275	95786245	LINC00341	95873603	95876427
10	114500001	114710000	>95	3.92569	210000	LOC103344931	114583254	114587491	VTI1A	114206755	114578504
11	44360001	44550000	>95	3.92131	190000
1	62600001	62870000	>95	3.91699	270000	KANK4	62701836	62785083	INADL	62208148	62629591	L1TD1	62660473	62678001
16	20920001	21090000	>95	3.91613	170000	DNAH3	20944432	21170762	LYRM1	20912425	20936331
9	36680001	36980000	>95	3.91568	300000	PAX5	36833271	37034476	MIR4540	36864250	36864305	MIR4476	36893458	36893528	MIR4475	36823535	36823596
21	35160001	35270000	>95	3.91095	110000	ITSN1	35014783	35261609
4	39980001	40110000	>95	3.9065	130000	LOC344967	40044536	40058819	N4BP2	40058523	40159872
2	101220001	101600000	>95	3.90038	380000	LOC101927142	101589109	101593623	NPAS2	101436612	101613287
2	74440001	74620000	>95	3.89127	180000	SLC4A5	74443368	74570534	DCTN1	74588280	74619214	MTHFD2	74425689	74442424	DCTN1-AS1	74612844	74621008
1	232950001	233240000	>95	3.89088	290000	NTPCR	233086369	233114219	PCNXL2	233119881	233431459
9	92220001	92340000	>95	3.88935	120000	UNQ6494	92254697	92334674	GADD45G	92219926	92221469
2	33260001	33450000	>95	3.88522	190000	LTBP1	33359663	33624575
10	50070001	50180000	>95	3.88039	110000	WDFY4	49893517	50191001	LRRC18	50117528	50122280
2	10980001	11260000	>95	3.87879	280000	FLJ33534	11239976	11272302	LOC101929733	11018392	11025244	KCNF1	11052062	11054351
10	112080001	112280000	>95	3.87556	200000	DUSP5	112257624	112271302
2	69620001	69770000	>95	3.87257	150000	AAK1	69685126	69870977	SNORA36C	69747176	69747303	NFU1	69623244	69664760
15	70070001	70340000	>95	3.87153	270000	LINC00593	70127572	70135306
2	43060001	43190000	>95	3.86261	130000
6	2340001	2540000	>95	3.86202	200000	GMDS-AS1	2245986	2413825
9	128730001	129020000	>95	3.85848	290000
8	70860001	71020000	>95	3.85194	160000	PRDM14	70963885	70983562
10	14660001	14860000	>95	3.84154	200000	FAM107B	14560555	14816896
2	231340001	231580000	>95	3.83384	240000	LOC151475	231555635	231565244	CAB39	231577556	231685790	SP100	231280870	231410317
14	73980001	74100000	>95	3.83105	120000	ACOT6	74083547	74086592	HEATR4	73945188	74025651	ACOT2	74034323	74042362	ACOT4	74058409	74062470	ACOT1	74003927	74010498
1	38510001	38770000	>95	3.82288	260000	POU3F1	38509522	38512450	LINC01343	38674705	38680439	MIR3659	38554902	38555001
15	68170001	68340000	>95	3.82114	170000
15	74450001	74600000	>95	3.8195	150000	STRA6	74471807	74501371	ISLR	74466904	74469212	CCDC33	74528629	74628482
5	75380001	75620000	>95	3.818	240000	SV2C	75379238	75629781
10	119140001	119250000	>95	3.81092	110000	EMX2OS	119243803	119304579
6	163230001	163820000	>95	3.80672	590000	LOC101929239	163464011	163475193	PACRG	163148163	163736524	PACRG-AS1	163731016	163745505	LOC729658	163602676	163613034	DKFZp451B082	163759373	163768065
14	101460001	102080000	>95	3.80215	620000	MIR1185-1	101509313	101509398	MIR1185-2	101510534	101510619	MIR889	101514237	101514316	DIO3OS	102018559	102022013	MIR329-2	101493436	101493520	MIR329-1	101493121	101493201	MIR381HG	101511493	101518132	MIR1193	101496388	101496466	MIR495	101500091	101500173	MIR494	101495970	101496051	MIR496	101526909	101527011	MIR656	101533060	101533138	MIR655	101515886	101515983	MIR654	101506555	101506636	MIR377	101528386
17	8910001	9190000	>95	3.80167	280000	NTN1	8924858	9147317	LOC101928266	9074384	9082435	STX8	9153787	9479275
X	147940001	148100000	>95	3.79804	160000	AFF2	147800614	148082193
3	129710001	129950000	>95	3.79245	240000	COL6A4P2	129931662	129992649	FAM86HP	129816624	129830276	ALG1L2	129800673	129817233
1	112320001	112910000	>95	3.78885	590000	KCND3-AS1	112452278	112453552	LOC643355	112533189	112541463	KCND3	112318453	112531777	KCND3-IT1	112396383	112399527
3	138000001	138130000	>95	3.78556	130000	NME9	137980278	138048728	ARMC8	137906089	138017228	MRAS	138067507	138124377
6	109510001	109690000	>95	3.78293	180000	CCDC162P	109615505	109629423	LOC100996634	109557816	109591717	CD164	109687716	109703762
2	38610001	38760000	>95	3.78238	150000	LOC101929596	38685779	38742882
11	930001	1170000	>95	3.78148	240000	MUC5AC	1151579	1222366	MUC2	1074874	1104416	MUC6	1012823	1036706	AP2A2	925808	1012245
10	100030001	100170000	>95	3.77942	140000	MIR1287	100154974	100155064	PYROXD2	100143321	100174978
11	7430001	7590000	>95	3.77498	160000	SYT9	7273180	7490276	LOC100506258	7458867	7487066	PPFIBP2	7534995	7674996	OLFML1	7506599	7532606
15	45270001	45450000	>95	3.77452	180000	DUOXA1	45409563	45422059	DUOXA2	45406522	45410301	DUOX1	45422191	45457776	DUOX2	45384851	45406359	SORD	45315301	45367287	C15orf43	45248899	45271421
2	114520001	114650000	>95	3.77138	130000	ACTR3	114648174	114719129	LOC101060091	114588759	114648569
22	41370001	41490000	>95	3.77053	120000	EP300	41488613	41576081	MIR1281	41488516	41488570
6	41080001	41270000	>95	3.7705	190000	TREML5P	41217114	41217327	TREML2	41157486	41168925	TREML3P	41176291	41185685	TREML1	41116998	41122087	TREM1	41242998	41254457	TREML4	41196061	41206120	TREM2	41126243	41130924	ADCY10P1	41068772	41108573
15	45910001	46080000	>95	3.76775	170000	SQRDL	45923345	45983492
20	50820001	52180000	>95	3.76661	1360000	TSHZ2	51588945	52111869	LOC101927770	52169308	52191847	LINC01524	51237376	51266965
14	76860001	77170000	>95	3.76477	310000	ESRRB	76837689	76968180
17	54680001	54890000	>95	3.76275	210000	C17orf67	54869273	54911256
6	15880001	16120000	>95	3.76161	240000
8	70600001	70850000	>95	3.75709	250000	SLCO5A1	70584567	70745625
14	92300001	92430000	>95	3.75092	130000	FBLN5	92335754	92414046	TC2N	92246095	92333880
8	124940001	125320000	>95	3.7504	380000	FER1L6	124864226	125132302	LOC101927588	125204931	125259639	FER1L6-AS2	125058311	125183763	FER1L6-AS1	124996377	125053023
3	15480001	15600000	>95	3.74989	120000	MIR4270	15537745	15537815	EAF1	15469063	15484120	COLQ	15491639	15563258
4	1480001	1690000	>95	3.74691	210000	FAM53A	1641607	1686040
13	46110001	46380000	>95	3.74527	270000	COG3	46039029	46110833	ERICH6B	46115431	46189874	SIAH3	46354415	46425846	SPERT	46276438	46288694	LINC01055	46255333	46275319
19	15820001	16180000	>95	3.74074	360000	CYP4F11	16023179	16045676	LOC102724279	15962803	15975714	OR10H2	15838833	15839862	OR10H3	15852202	15853153	UCA1	15939756	15947131	OR10H1	15917816	15918936	OR10H4	16059817	16060768	OR10H5	15904858	15905806	LINC00905	16144522	16152945	TPM4	16178316	16213813	CYP4F24P	15870143	15890798	CYP4F2	15988833	16008930	LINC00661	16126443	16138272
12	4220001	4360000	>95	3.73776	140000	CCND2-AS1	4357932	4385350
8	121550001	121710000	>95	3.72835	160000	SNTB1	121547984	121824309
8	96280001	96540000	>95	3.72558	260000	C8orf37-AS1	96281063	96822371	C8orf37	96257140	96281462
1	178510001	178670000	>95	3.71247	160000	C1orf220	178511930	178518024	MIR4424	178646883	178646969
12	2170001	2390000	>95	3.71227	220000	CACNA1C-AS4	2329702	2332647	CACNA1C	2162415	2807115	CACNA1C-IT3	2378941	2397911
10	124930001	125340000	>95	3.7102	410000
5	138260001	138400000	>95	3.7064	140000	SIL1	138282409	138534065	CTNNA1	138089084	138270723
1	20540001	20810000	>95	3.70639	270000	VWA5B1	20617411	20681387	CAMK2N1	20808883	20812728	LINC01141	20686293	20755287
20	36930001	37050000	>95	3.70291	120000	BPI	36932551	36965905	LBP	36974813	37005653	SNHG17	37049238	37064018
9	126820001	127000000	>95	3.70138	180000
14	65180001	65280000	>95	3.69925	100000	PLEKHG3	65171192	65211060	SPTB	65213000	65289866	MIR7855	65252343	65252404
12	117160001	117360000	>95	3.69688	200000	C12orf49	117151124	117175875	FBXW8	117348760	117468953	RNFT2	117176095	117291436	HRK	117298224	117319232
3	137420001	137770000	>95	3.69139	350000	CLDN18	137717657	137752494	SOX14	137483133	137485172	LINC01210	137490752	137499719
1	53520001	53680000	>95	3.68646	160000	PODN	53527723	53551174	SLC1A7	53552850	53608304	C1orf123	53679771	53686311	CPT2	53662100	53679869
22	39960001	40160000	>95	3.68601	200000	CACNA1I	39966757	40085740	ENTHD1	40139048	40289794
6	58260001	58750000	>95	3.68497	490000	GUSBP4	58272111	58287724
3	44410001	44680000	>95	3.68484	270000	ZNF445	44481261	44519162	ZNF197-AS1	44658619	44666289	ZNF197	44666510	44689963	ZNF852	44540461	44552132	ZKSCAN7	44596666	44624956	ZNF660	44626455	44637557	TCAIM	44379610	44450940
6	40340001	40800000	>95	3.68404	460000	LRFN2	40359372	40555203	TDRG1	40346162	40347631
22	32500001	32610000	>95	3.67983	110000	C22orf42	32545518	32555243	SLC5A1	32439018	32509011	RFPL2	32586421	32600718	AP1B1P1	32517963	32529456
11	1330001	1500000	>95	3.67689	170000	TOLLIP-AS1	1330937	1331937	MOB2	1490677	1502116	BRSK2	1411128	1483919	TOLLIP	1295597	1330892
6	52340001	52490000	>95	3.67665	150000	EFHC1	52284993	52360583	TRAM2	52362199	52441862	TRAM2-AS1	52441999	52448791
9	126180001	126300000	>95	3.67532	120000	DENND1A	126141932	126692417	MIR7150	126247807	126247901
22	16840001	17200000	>95	3.66909	360000	TPTEP1	17082800	17129720	CCT8L2	17071647	17073700	ANKRD62P1-PARP4P3	17134598	17156430
19	55000001	55180000	>95	3.66388	180000	LILRB4	55174270	55181810	KIR3DX1	55043908	55057024	LILRB1	55141967	55148981	MIR8061	55156759	55156834	LAIR2	55014012	55021900	LILRA2	55085297	55099028	LILRA1	55105040	55111185
7	50770001	51160000	>95	3.66106	390000	COBL	51083908	51384515	GRB10	50657759	50861159
2	28440001	28590000	>95	3.65968	150000	LOC100505716	28530557	28533326	BRE	28113481	28561767
2	10270001	10390000	>95	3.6593	120000	MIR4261	10332739	10332797	RRM2	10262694	10271546	C2orf48	10281508	10351856
13	50890001	51040000	>95	3.6497	150000	DLEU1	50656304	51102779
1	178870001	179020000	>95	3.64826	150000	RALGPS2	178694281	178890977	FAM20B	178995073	179045702
9	136660001	136850000	>95	3.64783	190000	VAV2	136627015	136857446
15	73610001	73750000	>95	3.647	140000	HCN4	73612199	73661605	REC114	73735498	73852353
10	78620001	78870000	>95	3.64457	250000	KCNMA1	78629358	79397577	KCNMA1-AS1	78647801	78738351
2	233730001	233920000	>95	3.64392	190000	C2orf82	233734993	233741107	NGEF	233743395	233877951	NEU2	233897381	233899767
11	19980001	20140000	>95	3.64309	160000	NAV2-AS2	20065320	20070849	NAV2	19734880	20143147
3	177080001	177310000	>95	3.64023	230000	LINC00578	177159708	177470492
22	27070001	27520000	>95	3.63801	450000	MIAT	27053445	27072440	LINC01422	27299254	27316573	MIATNB	27068805	27176856
9	97220001	97420000	>95	3.63726	200000	HIATL1	97136832	97223202	FBP2	97320995	97356114	PCAT7	97317326	97330411	FBP1	97365420	97402531
2	14800001	15320000	>95	3.62475	520000	NBAS	15307031	15701472
12	76480001	76740000	>95	3.62441	260000	BBS10	76738265	76742222
12	124540001	124820000	>95	3.62314	280000	FAM101A	124773709	124800570	NCOR2	124808956	125052010	ZNF664-FAM101A	124457761	124800570
1	201980001	202080000	>95	3.62045	100000	ELF3	201979689	201986315
3	13140001	13340000	>95	3.61969	200000
9	124510001	124670000	>95	3.61937	160000	TTLL11	124584203	124855885	DAB2IP	124505063	124545154
7	155100001	155250000	>95	3.61553	150000	BLACE	155149682	155160628	INSIG1	155089485	155101945
3	119250001	119390000	>95	3.61418	140000	CD80	119243139	119278481	ADPRH	119298279	119308792	POPDC2	119360907	119379404	PLA1A	119319117	119348658	COX17	119388371	119396243
2	65670001	65860000	>95	3.60801	190000
7	44670001	44830000	>95	3.60663	160000	ZMIZ2	44788164	44809479	OGDH	44646120	44748669
9	92680001	92840000	>95	3.60296	160000	LOC286370	92782935	92803781	LOC101927847	92731697	92749768	MIR4290	92785722	92785817
13	45150001	45510000	>95	3.59811	360000	TSC22D1	45006278	45150701	TSC22D1-AS1	45150031	45154568	LINC00330	45373639	45383766
7	43770001	43920000	>95	3.59766	150000	URGCP-MRPS24	43906156	43946231	BLVRA	43798271	43846941	URGCP	43915492	43946668	MRPS24	43906156	43909145
2	201450001	201570000	>95	3.59401	120000	AOX1	201450730	201536217	AOX2P	201560445	201658941
22	42870001	42980000	>95	3.58525	110000	POLDIP3	42979726	43010968	SERHL2	42949867	42970388	RRP7BP	42969265	42978017	RRP7A	42904340	42915829	SERHL	42896584	42908566
11	15110001	15230000	>95	3.58069	120000	INSC	15133969	15268756
1	22470001	22720000	>95	3.57868	250000	MIR4418	22592731	22592793
2	113540001	113700000	>95	3.57033	160000	IL1A	113531491	113542971	IL1B	113587336	113594356	IL37	113670547	113676458
7	30840001	30980000	>95	3.56806	140000	INMT-FAM188B	30791750	30932002	FAM188B	30811032	30932002	AQP1	30960914	30965131
14	78230001	79290000	>95	3.56572	1060000	C14orf178	78227172	78236085	NRXN3	78636715	80334633	ADCK1	78266425	78400297
5	170070001	170310000	>95	3.56045	240000	RANBP17	170288885	170727019	GABRP	170210722	170241050	KCNIP1	169780490	170163637
20	34590001	34720000	>95	3.55267	130000	EPB41L1	34680631	34820721	LINC00657	34633539	34638882	CNBD2	34556502	34618622
16	86040001	86540000	>95	3.55008	500000	LINC01082	86229786	86233324	LINC00917	86365455	86379285	FENDRR	86521270	86542466	LINC01081	86259185	86319853	LOC146513	86320036	86326995
1	116630001	116920000	>95	3.54998	290000	ATP1A1	116915794	116947396	MAB21L3	116654375	116677861
2	26840001	26960000	>95	3.54918	120000	CIB4	26804072	26864211	KCNK3	26915580	26954066
6	3750001	3980000	>95	3.54757	230000	PXDC1	3722835	3752246	FAM50B	3849631	3851551
3	66410001	66530000	>95	3.54531	120000	SLC25A26	66271167	66429351	LRIG1	66429220	66550845
3	43010001	43320000	>95	3.54353	310000	FAM198A	43020758	43099207	POMGNT2	43120720	43147575
5	175520001	175780000	>95	3.53612	260000	SIMC1	175665369	175772990	FAM153B	175490711	175541801	LOC100507387	175546551	175552168	KIAA1191	175773063	175788810	LOC643201	175570087	175626298
1	225850001	225960000	>95	3.53218	110000
7	1710001	2060000	>95	3.53138	350000	MAD1L1	1855427	2272583	MIR4655	1883815	1883889	ELFN1-AS1	1778265	1781946	ELFN1	1748797	1787590
5	14480001	14640000	>95	3.52682	160000	TRIO	14143828	14509458	FAM105A	14581890	14616287
9	75080001	75280000	>95	3.52575	200000	TMC1	75136716	75451267
10	81250001	81400000	>95	3.52442	150000	EIF5AL1	81272356	81276192	SFTPA2	81315607	81320163	SFTPA1	81370694	81375199
3	67460001	67710000	>95	3.52187	250000	SUCLG2	67425140	67705038	SUCLG2-AS1	67705120	67797534
3	195400001	195580000	>95	3.52009	180000	SDHAP2	195384909	195415735	MUC20	195447752	195460424	MUC4	195473637	195538844	MIR570	195426271	195426368	LINC00969	195415368	195438746
1	244840001	244990000	>95	3.51968	150000	DESI2	244816349	244872336
2	122530001	122730000	>95	3.51779	200000
6	45510001	45730000	>95	3.51588	220000	RUNX2	45296053	45518819
17	16130001	16250000	>95	3.51402	120000	CENPV	16245847	16256812	PIGL	16120508	16229573	MIR1288	16185327	16185402
3	124730001	124940000	>95	3.51312	210000	MIR5092	124870308	124870396	HEG1	124684553	124774802	SLC12A8	124801479	124930243
4	37620001	37800000	>95	3.50356	180000	RELL1	37612255	37687999
8	74230001	74400000	>95	3.48754	170000	LOC101926926	74223140	74268696	STAU2-AS1	74332308	74353753	STAU2	74332603	74659162	RDH10	74206836	74237520
20	44810001	44930000	>95	3.48683	120000	CDH22	44802371	44937137
6	108000001	108170000	>95	3.48619	170000	SCML4	108023360	108145521
2	99460001	99670000	>95	3.48491	210000	KIAA1211L	99410308	99552684	TSGA10	99613723	99758037
8	142820001	143110000	>95	3.48487	290000	MIR4539	143079636	143079657	MIR1302-7	142867602	142867674
20	32420001	32580000	>95	3.48393	160000	CHMP4B	32399109	32442173
11	45690001	45790000	>95	3.48364	100000	MIR7154	45713253	45713326	LOC100507384	45743857	45746106
8	103430001	103600000	>95	3.48102	170000	ODF1	103563847	103573245
11	117200001	117310000	>95	3.48092	110000	CEP164	117192493	117283982	DSCAML1	117298487	117667976
12	47760001	48030000	>95	3.4808	270000
6	112200001	112380000	>95	3.47932	180000	WISP3	112375277	112390887
2	106140001	106380000	>95	3.47897	240000	LOC285000	106209553	106227016	NCK2	106361519	106510730
15	91600001	91810000	>95	3.47404	210000	SV2B	91643538	91844539
3	123050001	123160000	>95	3.47397	110000	ADCY5	123001142	123167392
1	18920001	19200000	>95	3.47365	280000	PAX7	18957499	19075360	TAS1R2	19166092	19186155	ALDH4A1	19197923	19229293
19	54390001	54600000	>95	3.47317	210000	OSCAR	54597932	54605994	PRKCG	54385466	54410901	CACNG8	54466289	54493469	TARM1	54573200	54584634	MIR935	54485560	54485651	VSTM1	54544079	54567207	CACNG6	54495541	54515920	CACNG7	54415990	54446969
9	93310001	93540000	>95	3.45433	230000	LINC01501	93224713	93345028	DIRAS2	93372113	93405387
3	142780001	143050000	>95	3.45386	270000	CHST2	142838617	142842856	SLC9A9	142984063	143567373
1	59860001	60160000	>95	3.45383	300000	FGGY	59762624	60228402
8	62020001	62450000	>95	3.45381	430000	ASPH	62413114	62627199	CLVS1	62200524	62414204
3	176920001	177050000	>95	3.44513	130000	LINC00501	177012229	177041223
3	134280001	134440000	>95	3.43983	160000	CEP63	134204574	134293855	KY	134318764	134369864
4	147110001	147250000	>95	3.43871	140000	LSM6	147096834	147111213	SLC10A7	147175132	147443123
9	44090001	44280000	>95	3.42933	190000
20	34950001	35090000	>95	3.42925	140000	DLGAP4	35089817	35157040
10	114750001	114880000	>95	3.4272	130000	TCF7L2	114710008	114927436
10	98840001	98940000	>95	3.42268	100000	SLIT1-AS1	98862512	98863504	ARHGAP19-SLIT1	98912798	99052430	SLIT1	98757794	98945683
22	36950001	37140000	>95	3.42258	190000	CACNG2	36956915	37098690
11	17410001	17520000	>95	3.42164	110000	USH1C	17515441	17565963	KCNJ11	17406795	17410878	ABCC8	17414431	17498392
1	226920001	227060000	>95	3.41916	140000	PSEN2	227058272	227083804	ITPKB	226819390	226926876
15	58710001	58880000	>95	3.4191	170000	LOC101928694	58727099	58790934	LIPC	58724174	58861073
15	35280001	35430000	>95	3.41585	150000	ZNF770	35270541	35280497
2	176240001	176410000	>95	3.41508	170000
12	108390001	108910000	>95	3.4142	520000	WSCD2	108525507	108644313	CMKLR1	108681820	108733094	LINC01498	108853201	108867466	FICD	108909050	108913380
13	73650001	73900000	>95	3.41283	250000	KLF5	73629113	73651680
12	12990001	13130000	>95	3.41172	140000	GPRC5D	13093708	13103318	MIR614	13068762	13068852	GPRC5A	13043955	13066600	RPL13AP20	13028410	13029070	HEBP1	13127798	13153243
10	134770001	134950000	>95	3.41001	180000	ADGRA1	134915749	134945179	LINC01168	134779037	134790001	ADGRA1-AS1	134898752	134900201	LINC01167	134774843	134775741	LINC01166	134757470	134778793
3	193520001	193680000	>95	3.40723	160000	LOC647323	193675160	193721448
1	94100001	94260000	>95	3.40615	160000	BCAR3	94027342	94312706
20	47960001	48170000	>95	3.40521	210000	KCNB1	47988504	48099181	PTGIS	48120410	48184707
14	94130001	94400000	>95	3.40481	270000	FAM181A-AS1	94371075	94392718	UNC79	93799564	94173689	FAM181A	94385239	94395954	PRIMA1	94184643	94254766
15	39680001	39940000	>95	3.40452	260000	FSIP1	39892231	40075039	THBS1	39873279	39889668
17	3370001	3540000	>95	3.38793	170000	ASPA	3377403	3402700	SHPK	3511555	3539616	SPATA22	3343305	3375142	TRPV1	3468739	3512705	CTNS	3539761	3566397	TRPV3	3413795	3461289
13	42040001	42210000	>95	3.3852	170000	VWA8	42140960	42535221	MIR5006	42142421	42142531	RGCC	42031541	42045013
2	152700001	152880000	>95	3.38319	180000	CACNB4	152689285	152955235
10	72440001	72540000	>95	3.38101	100000	TBATA	72530994	72545157	ADAMTS14	72432558	72522195
14	59110001	59310000	>95	3.37937	200000	DACT1	59104756	59115038	LINC01500	59295005	59484046
10	1170001	1950000	>95	3.37704	780000	WDR37	1102775	1178237	LINC00200	1205707	1210612	ADARB2	1223252	1779670	ADARB2-AS1	1568824	1599179
20	5190001	5530000	>95	3.37388	340000	LOC101929207	5488520	5490648	LINC00654	5479217	5485242	PROKR2	5282685	5295015	LINC00658	5412602	5426394	LOC643406	5451841	5457780	GPCPD1	5525079	5591672
7	48480001	48580000	>95	3.37299	100000	ABCA13	48211056	48687091
1	64240001	64600000	>95	3.37234	360000	ROR1-AS1	64560124	64577888	ROR1	64239689	64609052
2	134880001	134980000	>95	3.37231	100000	MIR3679	134884695	134884763
1	201220001	201320000	>95	3.37004	100000	PKP1	201252579	201302121
2	10590001	10710000	>95	3.36507	120000	LOC101929715	10589853	10595678
6	108980001	109100000	>95	3.3608	120000	FOXO3	108881025	109005971	LINC00222	109072856	109091145
3	75320001	75940000	>95	3.35351	620000	FRG2EP	75713480	75716368	FAM86DP	75470702	75484266	ZNF717	75786028	75834734	FRG2C	75713486	75716368	LINC00960	75721541	75728454	MIR4273	75787430	75787514	MIR1324	75679913	75680009
2	99350001	99450000	>95	3.35132	100000	KIAA1211L	99410308	99552684	LOC101927070	99377525	99388361
1	5610001	6030000	>95	3.35019	420000	MIR4417	5624130	5624203	MIR4689	5922731	5922801	NPHP4	5922867	6052533
13	41660001	41790000	>95	3.3443	130000	KBTBD7	41765710	41768702	KBTBD6	41701708	41706936	MIR3168	41675154	41675236	LOC101929140	41707063	41810822
3	12710001	12850000	>95	3.34276	140000	TMEM40	12775028	12810956	CAND2	12838170	12876313
18	33000001	33110000	>95	3.33547	110000	INO80C	33048290	33077955
5	173450001	174370000	>95	3.33452	920000	HMP19	173472606	173536182	MIR4634	174178736	174178790	MSX2	174151574	174157902	LINC01411	173763356	173954142	FLJ16171	174346084	174422734
18	22040001	22300000	>95	3.3314	260000	LOC729950	22208145	22242162	HRH4	22040592	22059921
10	102330001	102480000	>95	3.33092	150000
3	183210001	183350000	>95	3.32827	140000	KLHL6	183205318	183273499	KLHL6-AS1	183266522	183270114
10	124200001	124640000	>95	3.32745	440000	FAM24B-CUZD1	124591670	124639157	C10orf120	124457224	124459338	ARMS2	124214178	124216868	LOC399815	124639148	124658230	DMBT1	124320180	124403252	DMBT1P1	124516209	124557161	FAM24B	124608609	124639157	HTRA1	124221040	124274424	CUZD1	124591670	124605691
7	129140001	129250000	>95	3.32042	110000	SMKR1	129142319	129152773
1	175290001	175920000	>95	3.3199	630000	RFWD2	175913961	176176380	LOC101928751	175846478	175849600	TNR	175291934	175712752
20	50330001	50760000	>95	3.31434	430000	SALL4	50400582	50419048	ZFP64	50700549	50808524	LINC01429	50448335	50479452	ATP9A	50213313	50384950
11	48140001	48720000	>95	3.31403	580000	OR4C45	48366899	48373999	OR4S1	48327774	48328704	PTPRJ	48002109	48192394	OR4X2	48266655	48267567	OR4A47	48510344	48511274	OR4X1	48285412	48286330	OR4C3	48346492	48347482	OR4B1	48238361	48239291
13	37660001	37800000	>95	3.31068	140000	CSNK1A1L	37677396	37679801
2	85360001	85500000	>95	3.31067	140000	TCF7L1	85360582	85537511
10	3220001	3650000	>95	3.30505	430000
1	244040001	244190000	>95	3.30334	150000	LOC339529	244080703	244210619
1	179690001	179810000	>95	3.30119	120000	TOR1AIP2	179809101	179846941	FAM163A	179712297	179785333
9	86620001	86870000	>95	3.30052	250000	LOC101927575	86678357	86709494
1	7270001	7720000	>95	3.30017	450000	CAMTA1	6845383	7829766
7	30680001	30830000	>95	3.29437	150000	INMT-FAM188B	30791750	30932002	FAM188B	30811032	30932002	CRHR2	30691558	30739719	INMT	30791750	30797218
6	33820001	34020000	>95	3.29135	200000	GRM4	33986419	34123399	MIR7159	33866911	33866977	MIR1275	33967748	33967828	LINC01016	33857287	33864684
3	44770001	45010000	>95	3.28813	240000	ZDHHC3	44956752	45017674	TGM4	44916097	44956088	MIR564	44903379	44903473	KIF15	44803208	44894748	ZNF501	44771097	44778575	KIAA1143	44790235	44803173	TMEM42	44903400	44907159
4	84030001	84180000	>95	3.28365	150000	PLAC8	84011210	84031012
1	55070001	55180000	>95	3.28304	110000	ACOT11	55013806	55100417	MROH7	55107412	55175940	FAM151A	55074849	55089200	MROH7-TTC4	55107412	55208328
1	182600001	182750000	>95	3.28289	150000	RGS8	182615791	182642067
7	65360001	65490000	>95	3.27963	130000	GUSB	65425671	65447301	VKORC1L1	65338256	65424550
7	155300001	155420000	>95	3.27589	120000	CNPY1	155293952	155326539
3	178160001	178670000	>95	3.2753	510000	KCNMB2-AS1	178243254	178578193	KCNMB2	178254085	178562217	LINC01014	178136988	178175093
1	230830001	231050000	>95	3.27503	220000	AGT	230838271	230850336	LOC101927604	231010591	231014761	TTC13	231041986	231114618	CAPN9	230883160	230937749	C1orf198	230972864	231004302
15	79010001	79160000	>95	3.27028	150000	ADAMTS7	79051544	79103773	LOC646938	79044378	79045734
20	58120001	58420000	>95	3.26943	300000	LOC100506384	58201518	58203344	PHACTR3	58203663	58422766
21	44100001	44240000	>95	3.26888	140000	PDE9A	44073861	44195618
5	79280001	79380000	>95	3.26644	100000	THBS4	79331169	79379107	MTX3	79272538	79287088	CTD-2201I18.1	79362171	79379488
11	118670001	118770000	>95	3.26498	100000	BCL9L	118766850	118781613	CXCR5	118764100	118766980
8	133020001	133720000	>95	3.26313	700000	HPYR1	133572744	133573726	LRRC6	133584200	133687863	HHLA1	133073732	133117512	OC90	133036466	133071627	KCNQ3	133133104	133493004	EFR3A	132916355	133025886
2	97300001	97400000	>95	3.26235	100000	KANSL3	97258891	97304116	FER1L5	97308473	97370622	LMAN2L	97371666	97405813
1	118160001	118420000	>95	3.26091	260000	GDAP2	118419333	118472302	FAM46C	118148603	118171011
10	43360001	43570000	>95	3.26053	210000	MIR5100	43493010	43493129	LINC01264	43474464	43476955
5	126000001	126110000	>95	3.25936	110000
5	177890001	177970000	>95	3.25854	80000	COL23A1	177664616	178017556
17	25980001	26210000	>95	3.25488	230000	NOS2	26083791	26127555	LYRM9	26205339	26220409
20	57020001	57220000	>95	3.24996	200000	LOC79160	57209827	57210794	APCDD1L-AS1	57090434	57194948	VAPB	56964174	57026156	APCDD1L	57045297	57089994
9	78800001	79000000	>95	3.2456	200000	PCSK5	78505559	78977255
18	47390001	47790000	>95	3.24005	400000	MYO5B	47349155	47721451	MIR4320	47652868	47652933	CFAP53	47753562	47792865
5	149240001	149330000	>95	3.2369	90000	LOC644762	149310926	149312540	PDE6A	149237518	149324356
8	135140001	135790000	>95	3.23453	650000	ZFAT-AS1	135610313	135612932	ZFAT	135490030	135725292
3	43380001	43540000	>95	3.23326	160000	SNRK	43328003	43392634	SNRK-AS1	43388410	43393454	ANO10	43407817	43663560
1	44510001	44670000	>95	3.22746	160000	KLF17	44584521	44600809
3	185090001	185270000	>95	3.22641	180000	TMEM41A	185207388	185216845	LIPH	185225569	185270369	MAP3K13	185000728	185206882
5	151200001	151770000	>95	3.22272	570000	LOC101927115	151338458	151650010	GLRA1	151202073	151304397
20	39430001	39590000	>95	3.21467	160000
2	136900001	137120000	>95	3.21448	220000
10	6250001	6440000	>95	3.21361	190000	PFKFB3	6188278	6277507	LOC399715	6368506	6377943
8	101360001	101530000	>95	3.21149	170000	ANKRD46	101521979	101572014	MIR4471	101394990	101395073
15	99490001	99620000	>95	3.20829	130000	IGF1R	99191767	99507759	PGPEP1L	99511458	99551024	LUNAR1	99557932	99574275
4	184430001	184560000	>95	3.20796	130000	ING2	184427234	184433581
14	73420001	73530000	>95	3.20657	110000	ZFYVE1	73436152	73493920	RBM25	73525220	73588076	DCAF4	73393039	73426357
10	99260001	99360000	>95	3.20091	100000	HOGA1	99344101	99372555	UBTD1	99258638	99330967	MIR5692C2	99354974	99354995	ANKRD2	99332197	99343641	C10orf62	99349449	99350691
12	112900001	113330000	>95	3.19346	430000	MIR1302-1	113132838	113132981	PTPN11	112856535	112947717	RPH3A	113229548	113336684
13	20310001	20420000	>95	3.19292	110000	PSPC1	20248891	20357159	ZMYM5	20411592	20437776
10	32350001	32550000	>95	3.18947	200000
15	51300001	51450000	>95	3.18872	150000	TNFAIP8L3	51348798	51397473
12	111180001	111320000	>95	3.18709	140000	PPP1CC	111157612	111180783	CCDC63	111284763	111345339
2	232170001	232270000	>95	3.18427	100000	MIR4777	232227418	232227504	B3GNT7	232260334	232265875	ARMC9	232070912	232240590
4	57530001	57770000	>95	3.17624	240000	HOPX	57514153	57547872	SPINK2	57676025	57687908
9	114690001	114830000	>95	3.17432	140000	UGCG	114659045	114697654	SUSD1	114803060	114937577	MIR3134	114758831	115112545	MIR4668	114694379	114694449
15	50450001	50570000	>95	3.17399	120000	GABPB1	50569388	50647605	HDC	50534145	50558162	SLC27A2	50474392	50528589
7	30990001	31160000	>95	3.17231	170000	GHRHR	31003635	31019146	ADCYAP1R1	31092075	31151093
3	39260001	39420000	>95	3.17102	160000	CCR8	39371196	39375171	CX3CR1	39304984	39323226
7	45200001	45780000	>95	3.1697	580000	SEPT7P2	45763385	45808617	ADCY1	45614124	45762714	RAMP3	45197366	45223850
2	85660001	85760000	>95	3.16954	100000	SH2D6	85661917	85664152
8	23340001	23540000	>95	3.16585	200000	SLC25A37	23386362	23430063	NKX3-1	23536205	23540402
12	76040001	76420000	>95	3.16467	380000	PHLDA1	76419226	76425556
2	10830001	10920000	>95	3.16466	90000	ATP6V1C2	10861774	10925236	NOL10	10710891	10830113
1	44000001	44110000	>95	3.16301	110000	PTPRF	43996546	44089343
3	122750001	122910000	>95	3.16299	160000	MIR7110	122880640	122880726	PDIA5	122785855	122880953
18	20820001	20990000	>95	3.1587	170000	CABLES1	20714527	20840434	TMEM241	20875978	21017925
2	114040001	114130000	>95	3.15836	90000
21	35470001	35720000	>95	3.15793	250000	MRPS6	35445822	35515334	SLC5A3	35445822	35478561	LINC00310	35552977	35562220
1	159770001	159880000	>95	3.15774	110000	MIR4259	159869768	159869869	VSIG8	159824105	159832447	CFAP45	159842153	159869906	C1orf204	159804263	159825137	SLAMF8	159796478	159807282	FCRL6	159772172	159786047
5	73640001	73930000	>95	3.15506	290000	LINC01331	73665200	73832801	ENC1	73923230	73937249
15	51040001	51160000	>95	3.15421	120000	SPPL2A	50999736	51057910
5	114660001	114850000	>95	3.15404	190000
12	118850001	120110000	>95	3.15402	1260000	CCDC60	119772516	119978852	PRKAB1	120105760	120119429	SRRM4	119419299	119600856	HSPB8	119616594	119632551	SUDS3	118814357	118855840	LINC00934	119721629	119741185	TMEM233	120031263	120079363
15	99630001	99750000	>95	3.15388	120000	SYNM	99645285	99675800	TTC23	99676527	99789824
10	76400001	76580000	>95	3.15076	180000	ADK	75936246	76469061
14	69730001	69850000	>95	3.14944	120000	GALNT16	69726680	69821190	ERH	69846839	69865021
3	139400001	140660000	>95	3.149	1260000	CLSTN2-AS1	140224459	140227631	TRIM42	140396865	140419992	CLSTN2	139654026	140286919
1	203850001	204080000	>95	3.14531	230000	LINC00303	204001574	204010392	SOX13	204042245	204096871
7	98740001	98910000	>95	3.14495	170000	SMURF1	98625057	98741743	KPNA7	98771196	98805089	MYH16	98870923	98895594
1	182370001	182560000	>95	3.14247	190000	LINC00272	182376755	182383948	RGSL1	182419255	182529732	RNASEL	182542768	182558394
20	19770001	19970000	>95	3.14129	200000	RIN2	19867164	19983103
17	66040001	66170000	>95	3.13522	130000	LINC00674	66097695	66132070	KPNA2	66031847	66042970
10	31320001	31530000	>95	3.13057	210000	ZNF438	31133564	31320866
6	2550001	2690000	>95	3.12771	140000	C6orf195	2622971	2635298	MYLK4	2663862	2751154
4	76740001	76840000	>95	3.12688	100000	PPEF2	76781025	76823681	NAAA	76831807	76862166
12	12560001	12680000	>95	3.11907	120000	DUSP16	12626215	12715448	LOH12CR1	12510012	12619838
1	234260001	234450000	>95	3.11445	190000	MIR4671	234442212	234442285	SLC35F3	234349956	234460264
2	88460001	88860000	>95	3.11296	400000	LOC101928371	88838237	88875128	FOXI3	88747725	88752053	EIF2AK3	88856258	88927094	TEX37	88824168	88829103	THNSL2	88469813	88486156
15	69770001	70050000	>95	3.10892	280000	PCAT29	69884538	69988091	DRAIC	69854058	69863779
9	128170001	128300000	>95	3.10105	130000	MAPKAP1	128283748	128469513
2	64400001	64550000	>95	3.09893	150000	LINC00309	64412212	64432619	LOC100507006	64455534	64479665
2	25570001	25700000	>95	3.09774	130000	DTNB	25600111	25896516
5	55290001	55490000	>95	3.0977	200000	ANKRD55	55395506	55529186	FLJ31104	55290994	55299475	IL6ST	55230924	55290821
3	170780001	170900000	>95	3.095	120000	TNIK	170780291	171178197	MIR569	170824452	170824548
10	74130001	74260000	>95	3.09321	130000	MICU1	74127083	74385949
10	12400001	12550000	>95	3.09277	150000	CAMK1D	12391541	12868463
1	211600001	211740000	>95	3.09257	140000	LINC00467	211556096	211605877	RD3	211649863	211666259
14	77630001	77750000	>95	3.08975	120000	TMEM63C	77648101	77725838	POMT2	77741298	77787225	MIR1260A	77732560	77732633	NGB	77731833	77737655
6	107820001	107960000	>95	3.08765	140000	SOBP	107811316	107982513
6	37030001	37130000	>95	3.08559	100000
8	25960001	26150000	>95	3.08023	190000	PPP2R2A	26149006	26230195
15	48870001	49030000	>95	3.07876	160000	FBN1	48700502	48937985
16	8770001	8880000	>95	3.07391	110000	ABAT	8768443	8878432
4	40910001	41210000	>95	3.0717	300000	APBB2	40812043	41216635
3	119020001	119140000	>95	3.06922	120000	ARHGAP31	119013219	119138323	ARHGAP31-AS1	119033139	119041607
15	66650001	66780000	>95	3.06709	130000	MAP2K1	66679210	66783882
17	59330001	59470000	>95	3.06547	140000	BCAS3	58755171	59470199
5	68700001	68830000	>95	3.06245	130000	OCLN	68788589	68853931	RAD17	68665123	68710630	MARVELD2	68710938	68737890
3	43760001	44030000	>95	3.06105	270000	ABHD5	43732374	43764217
8	10700001	11050000	>95	3.05995	350000	LOC101929229	10697535	10704019	XKR6	10753656	11058875	MIR598	10892715	10892812
11	122360001	122500000	>95	3.05645	140000
1	228000001	228260000	>95	3.05599	260000	MIR5008	228129290	228129384	WNT3A	228194722	228248972	PRSS38	228003417	228034171	WNT9A	228109164	228135676
9	132910001	133070000	>95	3.05403	160000	HMCN2	133028157	133309510	NCS1	132934856	132999583
3	141480001	141590000	>95	3.04657	110000	GRK7	141497042	141535892
2	29430001	29890000	>95	3.0394	460000	ALK	29415639	30144477
1	17570001	17680000	>95	3.0352	110000	PADI1	17531620	17572501	MIR3972	17604383	17604470	PADI3	17575592	17610727	PADI4	17634689	17690495
9	74600001	74860000	>95	3.03512	260000	GDA	74729510	74867140	C9orf57	74666296	74675521
5	148220001	148330000	>95	3.03415	110000
3	38570001	38690000	>95	3.03385	120000	SCN5A	38589552	38691163
4	184230001	184360000	>95	3.03333	130000	CLDN22	184239219	184241927	CLDN24	184242916	184243579	WWC2	184020462	184241929
6	35890001	35990000	>95	3.02953	100000	SLC26A8	35911290	35992277
1	114520001	114820000	>95	3.02155	300000	HIPK1	114471995	114520491	OLFML3	114522012	114524876	SYT6	114631913	114696472
10	98160001	98270000	>95	3.02081	110000	TLL2	98124362	98273683
9	101320001	101520000	>95	3.01114	200000	GABBR2	101050363	101471479	ANKS6	101494290	101558794
11	6050001	6310000	>95	3.00818	260000	OR52B2	6190584	6191556	CCKBR	6280903	6293357	FAM160A2	6232563	6255941	OR56B4	6128913	6130065	OR52W1	6220453	6221416	CNGA4	6260321	6265707	C11orf42	6226797	6232365
5	10460001	10560000	>95	3.00331	100000	MIR6131	10478148	10478257	LOC101929412	10493638	10502840	ROPN1L	10441973	10465138
7	158010001	158430000	>95	3.00098	420000	PTPRN2	157331749	158380482	MIR595	158325409	158325505	NCAPG2	158423860	158497522	MIR5707	158384307	158384388
17	4940001	5150000	>95	2.99623	210000	ZNF232	5009030	5026397	USP6	5031686	5078326	ZFP3	4981753	4999669	ZNF594	5082830	5095178	LOC100130950	5095378	5138931	SCIMP	5112215	5138155
18	13350001	13530000	>95	2.99413	180000	LDLRAD4	13218728	13652753	MIR5190	13459945	13460025	LDLRAD4-AS1	13419497	13427533
20	23590001	24930000	>95	2.99339	1340000	GGTLC1	23965689	23967512	FLJ33581	24180402	24205224	CST2	23804403	23807312	CST3	23608533	23618685	CST1	23728189	23731574	SYNDIG1	24449834	24647253	CST7	24929865	24940564	CST4	23666276	23669662	CST5	23856571	23860380
5	79780001	79950000	>95	2.9916	170000	FAM151B	79783799	79838382	DHFR	79922044	79950800	LINC01337	79904439	79918343	MTRNR2L2	79945818	79946854	ANKRD34B	79852573	79866304
16	18940001	19080000	>95	2.99103	140000	COQ7	19079238	19091417	TMC7	18995255	19071318	LOC102723385	19074075	19078805
14	74830001	74940000	>95	2.98831	110000	SYNDIG1L	74872595	74892805
14	96860001	96970000	>95	2.98709	110000	LOC730202	96967984	96968663	AK7	96858447	96955764	PAPOLA	96969201	97033453
10	50190001	50370000	>95	2.98293	180000	FAM170B-AS1	50329883	50359592	FAM170B	50339200	50342065	C10orf128	50362768	50396445	MIR4294	50193556	50193632	WDFY4	49893517	50191001	VSTM4	50310216	50323577
1	54560001	54660000	>95	2.97355	100000	TCEANC2	54519244	54578192	CDCP2	54604667	54618679	CYB5RL	54638026	54665746
6	3290001	3410000	>95	2.97022	120000	SLC22A23	3269207	3445247
9	34920001	35060000	>95	2.96956	140000	DNAJB5-AS1	34985408	34989376	C9orf131	35041091	35045988	KIAA1045	34958191	34982541	VCP	35056064	35072739	DNAJB5	34989637	34998430
7	43500001	43610000	>95	2.96672	110000	LOC100506895	43548326	43562141	HECW1	43152197	43602938
12	110040001	110150000	>95	2.95973	110000
7	5280001	5390000	>95	2.95638	110000	TNRC18	5346422	5463177	SLC29A4	5322560	5343704
11	123120001	123270000	>95	2.95495	150000	MIR4493	123252147	123252220
6	41910001	42010000	>95	2.95469	100000	CCND3	41902670	42016632
7	47870001	47980000	>95	2.9526	110000	PKD1L1	47814249	47988071
2	70880001	71000000	>95	2.95202	120000	ADD2	70902215	70995375
6	138030001	138130000	>95	2.94551	100000	LOC100507406	138051306	138060174
16	15800001	15950000	>95	2.9411	150000	NDE1	15744082	15820208	MYH11	15796991	15950887
1	200860001	200940000	>95	2.93841	80000	C1orf106	200860626	200884864	KIF21B	200938513	200992828
7	75500001	75620000	>95	2.93568	120000	POR	75544419	75616173	SNORA14A	75573100	75573234	RHBDD2	75508316	75518244	TMEM120A	75616154	75623992	MIR4651	75544514	75544587
9	80040001	80260000	>95	2.93165	220000	GNA14-AS1	80062564	80141678	GNA14	80037994	80263232
5	115250001	115380000	>95	2.92979	130000	LVRN	115298150	115363299
16	50590001	50720000	>95	2.92808	130000	NKD1	50582240	50674771	SNX20	50700210	50715264	LOC101927272	50702765	50705550
2	144460001	144620000	>95	2.92805	160000	ARHGAP15	143886898	144525921
21	35760001	35890000	>95	2.91983	130000	RCAN1	35888739	35986142	SMIM11	35747748	35761452	KCNE1	35818985	35883637	C21orf140	35772409	35773370
1	231180001	231370000	>95	2.91891	190000	C1orf131	231359508	231376933	LOC149373	231319844	231323373	TRIM67	231298673	231357314
5	126180001	126290000	>95	2.91611	110000	42066	126203405	126366500
17	69610001	70720000	>95	2.91537	1110000	SLC39A11	70642084	71088853	LOC101928205	70068473	70089622	LINC00511	70594179	70636611	LINC01152	70026794	70037438	SOX9-AS1	70067182	70112157	LOC102723505	70017991	70022120	LOC102723517	70030247	70053875	SOX9	70117160	70122560	LINC00673	70399462	70588943
10	76790001	76880000	>95	2.91505	90000	KAT6B	76586170	76792380	DUPD1	76797593	76818272	SAMD8	76871392	76941881	DUSP13	76854189	76868970
14	101190001	101370000	>95	2.91012	180000	MIR433	101348222	101348315	MIR432	101350819	101350913	MIR431	101347343	101347457	MIR770	101318726	101318824	RTL1	101346991	101351184	MIR493	101335396	101335485	MEG3	101292444	101320642	MIR337	101340829	101340922	MIR136	101351038	101351120	DLK1	101193201	101201467	MIR127	101349315	101349412	MEG8	101361106	101373305	MIR665	101341369	101341441	MIR2392	101280827	101280911
17	43910001	44070000	>95	2.9078	160000	MAPT-IT1	43973148	43976164	MAPT-AS1	43920721	43972879	MAPT	43971747	44105699	SPPL2C	43922255	43924438	MGC57346-CRHR1	43697694	43913194	CRHR1	43861645	43913194
9	114870001	114980000	>95	2.90477	110000	PTBP3	114979994	115095944	MIR3134	114758831	115112545	SUSD1	114803060	114937577
16	88060001	88390000	>95	2.90458	330000	BANP	87985037	88110924	LOC400553	88133014	88134591	LOC101928880	88227886	88228823
6	89960001	90030000	>95	2.90452	70000	GABRR2	89966839	90025018
3	42690001	42790000	>95	2.90415	100000	ZBTB47	42695175	42709072	KLHL40	42727010	42733938	LOC101928323	42653801	42695880	NKTR	42642146	42690233	CCDC13	42749873	42814745	HHATL	42734154	42744319	CCDC13-AS1	42774066	42786650
7	154800001	155090000	>95	2.90243	290000	HTR5A	154862033	154879102	INSIG1	155089485	155101945	HTR5A-AS1	154858778	154863267
4	113260001	113430000	>95	2.90102	170000	ALPK1	113218498	113363764
21	34210001	34360000	>95	2.89959	150000
11	10640001	10760000	>95	2.89903	120000	MRVI1	10594637	10715535
12	125480001	127000000	>95	2.89527	1520000	THRIL	125509988	125511969	LOC100128554	126927026	126957331	LOC101927464	126580537	126588478	LINC00939	126443233	126467920	AACS	125549924	125627871	BRI3BP	125478193	125510349	TMEM132B	125811161	126146923
18	72730001	72910000	>95	2.89207	180000	ZADH2	72909277	72921281	ZNF407	72342918	72777628
2	24300001	24430000	>95	2.89135	130000	FAM228A	24397911	24414567	ITSN2	24425734	24583397	PFN4	24337678	24346347	FAM228B	24299743	24392507	TP53I3	24300302	24308085
7	101610001	101730000	>95	2.88963	120000	CUX1	101460881	101901513
12	7840001	7950000	>95	2.88946	110000	GDF3	7842380	7848360	DPPA3	7864049	7870152	NANOGNB	7917811	7926717	CLEC4C	7882010	7902069	NANOG	7941991	7948657
2	47270001	47380000	>95	2.88829	110000	C2orf61	47314129	47382517	TTC7A	47168312	47303275
14	34800001	35000000	>95	2.88655	200000	EAPP	34985134	35008943	SPTSSA	34902143	34931468
1	117360001	117590000	>95	2.88453	230000	CD101	117544371	117579173	PTGFRN	117452544	117532980	LOC101929099	117568103	117602112
13	95860001	96030000	>95	2.88158	170000	ABCC4	95748024	95953700
13	40620001	41130000	>95	2.88047	510000	LINC00548	40768645	40794639	FOXO1	41129800	41240734	LINC00598	40921270	41055143	LINC00332	40755945	40763167
13	21880001	21990000	>95	2.87827	110000	ZDHHC20	21946709	22033509	LINC00539	21877650	21918925	MIPEPP3	21872263	21967061
13	51150001	51310000	>95	2.87737	160000	DLEU7	51286758	51417885
3	36750001	36910000	>95	2.87671	160000	TRANK1	36868307	36986548	DCLK3	36753912	36781352
2	240810001	240930000	>95	2.87393	120000	MIR4786	240882431	240882511	NDUFA10	240896788	240964819
13	73520001	73630000	>95	2.87347	110000	KLF5	73629113	73651680	PIBF1	73356229	73590591
14	35350001	35440000	>95	2.87213	90000	IGBP1P1	35409127	35409702
7	65880001	66010000	>95	2.86985	130000	LOC493754	65995291	66057394
4	83390001	83740000	>95	2.86842	350000	TMEM150C	83405603	83483126	MIR575	83674489	83674583	LINC00575	83534265	83542590	SEC31A	83739813	83812433	SCD5	83550689	83720010
2	130880001	131080000	>95	2.86783	200000	TUBA3E	130949317	130956034	CCDC74B	130896855	130902707	SMPD4	130908964	130940323	MZT2B	130939500	130948300	POTEF	130831107	130886795	MED15P9	130887195	130896986
14	51420001	51550000	>95	2.86102	130000	TRIM9	51441980	51562422
4	184640001	184760000	>95	2.8599	120000
1	203480001	203590000	>95	2.85721	110000
5	1490001	1640000	>95	2.85554	150000	MIR6075	1510876	1510971	SDHAP3	1572072	1594646	LOC728613	1597671	1634120	LPCAT1	1461541	1524076
21	44350001	44500000	>95	2.85332	150000	CBS	44473300	44496472	PKNOX1	44394619	44454041
2	32450001	32510000	>95	2.85325	60000	NLRC4	32449517	32490812	YIPF4	32502957	32531658
17	71430001	71580000	>95	2.85059	150000	SDK2	71330522	71640227
15	85590001	85730000	>95	2.85054	140000	PDE8A	85523743	85682376
12	111480001	111700000	>95	2.85043	220000	CUX2	111471827	111788358
3	184710001	184860000	>95	2.84772	150000	VPS8	184529930	184770402	C3orf70	184795837	184870802
17	43730001	43860000	>95	2.84647	130000	MGC57346-CRHR1	43697694	43913194
5	67600001	67870000	>95	2.84351	270000
20	42100001	42220000	>95	2.84085	120000	L3MBTL1	42136319	42170535	IFT52	42219252	42275862	SGK2	42187634	42214273
3	185880001	185950000	>95	2.83991	70000	DGKG	185864989	186080023
1	226610001	226820000	>95	2.83894	210000	C1orf95	226736500	226796915	ITPKB	226819390	226926876
13	111120001	111210000	>95	2.83894	90000	RAB20	111175412	111214084	COL4A2	110959630	111165373	COL4A2-AS1	111154922	111160526
12	101810001	101960000	>95	2.83457	150000	SPIC	101871334	101880775
6	110120001	110350000	>95	2.83448	230000	FIG4	110012423	110146634	GPR6	110299458	110301923
22	30840001	30970000	>95	2.83446	130000	SEC14L3	30855215	30868034	GAL3ST1	30950623	30960876	SEC14L6	30920916	30942669	SDC4P	30877276	30877743	SEC14L4	30884897	30901698
2	128650001	128740000	>95	2.83262	90000	SAP130	128698790	128784869
20	49620001	49990000	>95	2.83102	370000	KCNG1	49620192	49639675
10	70270001	70450000	>95	2.82907	180000	TET1	70320116	70454239	SLC25A16	70242089	70287280
3	66550001	66860000	>95	2.82234	310000	LRIG1	66429220	66550845
3	47900001	48010000	>95	2.82224	110000	MAP4	47892179	48130769
4	39530001	39620000	>95	2.82012	90000	MIR1273H	39105519	39584819	UGDH-AS1	39529458	39596327	SMIM14	39552545	39640481
14	71580001	71790000	>95	2.81745	210000	PCNX	71374121	71582099
2	72140001	72370000	>95	2.81404	230000	CYP26B1	72356366	72374991
14	71100001	71280000	>95	2.81268	180000	MAP3K9	71189242	71275888	LOC101928075	71075514	71108015	TTC9	71108503	71142077	LINC01269	71165414	71178870
10	101620001	101720000	>95	2.8107	100000	DNMBP	101635333	101769676	DNMBP-AS1	101686965	101718755
8	134100001	134210000	>95	2.80945	110000	TG	133879204	134147143	WISP1	134203281	134243932	SLA	134048972	134115310
5	138490001	138600000	>95	2.80718	110000	SIL1	138282409	138534065
11	74350001	74440000	>95	2.80679	90000	POLD3	74303574	74354105	MIR4696	74431312	74431382	CHRDL2	74407472	74430348
2	176560001	176790000	>95	2.80601	230000	KIAA1715	176788619	176867073
14	69940001	70040000	>95	2.80588	100000	PLEKHD1	69951470	69995215	CCDC177	70036530	70041600
1	59020001	59120000	>95	2.80271	100000	TACSTD2	59041094	59043166
4	2060001	2220000	>95	2.80217	160000	POLN	2073684	2243891	NAT8L	2061238	2070816
3	59300001	59830000	>95	2.80181	530000	FHIT	59735035	61237133
15	86410001	87040000	>95	2.79837	630000	LINC01584	86626575	86659948	AGBL1-AS1	86840064	86860199	AGBL1	86685241	87572283
3	141330001	141450000	>95	2.79598	120000	RASA2	141205888	141334205
20	36200001	36330000	>95	2.79531	130000	LOC100287792	36305311	36311636	LINC00489	36247699	36251521	CTNNBL1	36322356	36500531
16	23920001	24020000	>95	2.79443	100000	PRKCB	23847299	24231932
1	8940001	9050000	>95	2.79401	110000	CA6	9005892	9035148
9	100020001	100170000	>95	2.79344	150000	MIR1302-8	100125835	100125963	LOC100499484	100000707	100059596	LOC100499484-C9ORF174	100000707	100139577	LOC286359	100153118	100158973	CCDC180	100069909	100139577
12	114420001	115100000	>95	2.79034	680000	TBX5-AS1	114845999	114850637	TBX5	114791734	114846247
21	43760001	43870000	>95	2.78987	110000	UBASH3A	43823970	43867790	TMPRSS3	43791995	43816955	TFF1	43782390	43786644	TFF2	43766466	43771208
13	31040001	31130000	>95	2.78938	90000	HMGB1	31032878	31040081
4	79010001	79520000	>95	2.7866	510000	ANXA3	79472741	79531605	FRAS1	78978723	79465423
16	17320001	17460000	>95	2.78638	140000	XYLT1	17196180	17564738
5	131280001	131400000	>95	2.78621	120000	MEIKIN	131142683	131281391	ACSL6	131285666	131347355	IL3	131396346	131398896
1	55290001	55410000	>95	2.78421	120000	C1orf177	55271735	55307937	DHCR24	55315299	55352921
10	70990001	71080000	>95	2.78326	90000	HKDC1	70980058	71027315	HK1	71029755	71161637	LOC101928994	70975088	70992246
8	19490001	19590000	>95	2.78132	100000	CSGALNACT1	19261671	19540261
X	109140001	109270000	>95	2.77875	130000	TMEM164	109246341	109421016
15	80190001	80350000	>95	2.774	160000	ST20-AS1	80215112	80217196	ST20	80191181	80216096	ST20-MTHFS	80135888	80215448	BCL2A1	80253231	80263643
7	3450001	3730000	>95	2.76979	280000	SDK1	3341079	4308631
3	53530001	53710000	>95	2.76739	180000	CACNA1D	53529075	53846492
3	49580001	49700000	>95	2.76682	120000	BSN	49591921	49708982	BSN-AS2	49586738	49591799
5	171720001	171870000	>95	2.76387	150000	LOC100288254	171712600	171725380	SH3PXD2B	171760502	171881527
11	77710001	77810000	>95	2.76048	100000	NDUFC2-KCTD14	77726760	77791265	NDUFC2	77779392	77791265	RNU6-83P	77764353	77830821	THRSP	77774906	77779403	KCTD14	77726760	77757237
11	44210001	44330000	>95	2.76021	120000	EXT2	44117098	44266980	ALX4	44282277	44331716
10	122710001	123490000	>95	2.75441	780000	FGFR2	123237843	123357972	MIR5694	122344590	122806858
10	126760001	126840000	>95	2.75327	80000	CTBP2	126676417	126849103
1	6950001	7260000	>95	2.75268	310000	CAMTA1	6845383	7829766
2	152360001	152440000	>95	2.7517	80000	NEB	152341852	152591001
1	167730001	167880000	>95	2.74667	150000	ADCY10	167778624	167883464	MPZL1	167691186	167761156
9	3760001	3990000	>95	2.74424	230000	GLIS3	3824127	4300035	GLIS3-AS1	3898645	3901248
1	41980001	42120000	>95	2.74411	140000	HIVEP3	41972035	42384378
1	117120001	117350000	>95	2.74301	230000	MIR320B1	117214370	117214449	CD2	117297085	117311851	C1orf137	117236733	117249225	IGSF3	117117019	117210377
12	131600001	131940000	>95	2.74257	340000	LINC01257	131649555	131697476	LOC338797	131832014	131852100	ADGRD1	131438451	131626008
10	73170001	73320000	>95	2.74119	150000	LOC102723377	73267909	73271677	CDH23	73156690	73492481
21	40380001	40500000	>95	2.73752	120000
11	45200001	45310000	>95	2.73673	110000	SYT13	45261852	45307884	PRDM11	45168893	45256675
16	70880001	71310000	>95	2.73604	430000	HYDIN	70841286	71264625
10	48300001	48430000	>95	2.73392	130000	ZNF488	48355088	48373866	GDF2	48413091	48416872	RBP3	48381486	48390991	GDF10	48425787	48439138
2	208040001	208320000	>95	2.72788	280000	LOC101927865	208051413	208119040	MIR1302-4	208133998	208134148
10	125920001	126070000	>95	2.72711	150000
6	149420001	149620000	>95	2.72687	200000	TAB2	149539059	149732749
13	110450001	110870000	>95	2.72495	420000	COL4A1	110843087	110959504	LINC00396	110705631	110707299
16	69870001	69960000	>95	2.72384	90000	WWP2	69796186	69975644
6	90190001	90310000	>95	2.72084	120000	ANKRD6	90142896	90343553
8	36820001	37590000	>95	2.71604	770000	ZNF703	37553268	37557539	MIR1268A	36979470	37258543	LOC101929622	37575096	37591011	LOC100507420	37373923	37378904
14	65640001	65880000	>95	2.71461	240000	LOC100128233	65679610	65689065	MIR4708	65801835	65801901	FUT8-AS1	65877310	65879335	FUT8	65877309	66210839
10	129710001	129790000	>95	2.71183	80000	PTPRE	129705324	129884164
2	65000001	65080000	>95	2.71129	80000	LOC101927438	65073263	65090765
18	46070001	46200000	>95	2.70852	130000	CTIF	46065426	46389586	MIR4743	46196970	46197039
6	64060001	64280000	>95	2.70816	220000
14	68870001	69210000	>95	2.70702	340000	RAD51B	68286495	69062738
10	126530001	126600000	>95	2.70452	70000
22	44730001	45060000	>95	2.70127	330000	LINC00229	45002207	45021299	LDOC1L	44888449	44894005	LINC00207	44965219	44968329	LOC101927526	44839206	44840668
1	227070001	227200000	>95	2.7008	130000	PSEN2	227058272	227083804	ADCK3	227127937	227175246	CDC42BPA	227177565	227505826
5	77800001	77940000	>95	2.69939	140000	LHFPL2	77781037	77944648
12	50680001	50820000	>95	2.69585	140000	LARP4	50794591	50873788	FAM186A	50721094	50790405
10	980001	1080000	>95	2.69391	100000	GTPBP4	1034348	1063708	IDI2	1064846	1071799	IDI2-AS1	1068576	1090141	LOC101927762	978965	988683
16	84210001	84310000	>95	2.69335	100000	TAF1C	84211452	84220676	DNAAF1	84178864	84211524	KCNG4	84254740	84273356	ADAD2	84224722	84230772
10	81680001	81810000	>95	2.68807	130000	SFTPD	81697495	81708861	LOC100288974	81664653	81691557	MBL1P	81679933	81682875	TMEM254-AS1	81805988	81838949
1	180490001	180600000	>95	2.68331	110000	OVAAL	180528109	180535654
2	242390001	242540000	>95	2.67925	150000	THAP4	242523819	242556916	BOK-AS1	242483800	242498558	MIR3133	242417319	242417397	STK25	242434121	242448110	BOK	242498145	242513553	FARP2	242295663	242434257
6	5000001	5140000	>95	2.67843	140000	PPP1R3G	5085719	5087455	RPP40	4995279	5004297	LOC100129461	5004049	5240729	LYRM4	5108652	5261183
8	81160001	81280000	>95	2.6779	120000
5	67160001	67510000	>95	2.67753	350000	LOC102467655	67485703	67494235
17	65240001	65330000	>95	2.67149	90000	HELZ	65066553	65241319
5	55570001	56110000	>95	2.67088	540000	LOC102467147	55753621	55777596	LOC101928448	55807220	55902059
17	66270001	66400000	>95	2.66919	130000	ARSG	66287635	66417000	SLC16A6	66263166	66287405
3	12180001	12310000	>95	2.66716	130000	TIMP4	12194567	12200851	SYN2	12045833	12233532
3	112860001	113000000	>95	2.66578	140000	BOC	112931343	113006310	LOC101929717	112861196	112886578
9	2480001	2770000	>95	2.66402	290000	VLDLR-AS1	2535654	2622373	VLDLR	2621792	2654485	KCNV2	2717525	2730037
10	30340001	30530000	>95	2.66327	190000	KIAA1462	30301728	30348488	LOC101929279	30500780	30521619
12	131360001	131590000	>95	2.662	230000	RAN	131356538	131362223	ADGRD1	131438451	131626008
17	62660001	62740000	>95	2.65375	80000
3	64020001	64510000	>95	2.65291	490000	PRICKLE2	64079525	64211131	LINC00994	64064036	64073039	PRICKLE2-AS1	64053639	64088807	ADAMTS9	64501330	64673365	PRICKLE2-AS3	64173219	64187236	PRICKLE2-AS2	64089145	64092034
16	67760001	67840000	>95	2.65094	80000	RANBP10	67757004	67840555
18	46210001	46290000	>95	2.65001	80000	CTIF	46065426	46389586
12	106850001	107190000	>95	2.64957	340000	RFX4	106976684	107156582	RIC8B	107168398	107283094	LOC100505978	107074535	107078478	POLR3B	106751435	106903976	LOC100287944	106890187	107168609
6	10530001	10690000	>95	2.64751	160000	C6orf52	10671650	10694839	GCNT2	10585992	10629601
10	112510001	112620000	>95	2.64529	110000	RBM20	112404154	112599229
10	70770001	70850000	>95	2.64227	80000	SRGN	70847827	70864567	KIAA1279	70748476	70776739
2	174630001	174770000	>95	2.64215	140000
6	6560001	6670000	>95	2.64188	110000	LY86-AS1	6346697	6623059	LY86	6588933	6655216
11	12210001	12300000	>95	2.64077	90000	MICAL2	12159936	12285337
13	113920001	114110000	>95	2.63796	190000	LOC101928841	114053924	114068708	GRTP1-AS1	114005987	114016182	GRTP1	113979157	114018463	LAMP1	113951468	113977741	ADPRHL1	114076254	114107839
9	102000001	102350000	>95	2.6368	350000	NAMA	102117621	102137539	LOC101928438	102348067	102582171
2	230790001	230870000	>95	2.63321	80000	FBXO36	230787206	230877825
17	47110001	47300000	>95	2.63277	190000	IGF2BP1	47074773	47133507	ABI3	47287588	47300587	GNGT2	47283595	47286743	B4GALNT2	47210328	47247351
1	68670001	68810000	>95	2.63161	140000	WLS	68564141	68698229
7	156810001	156940000	>95	2.62983	130000	UBE3C	156931654	157062066
10	94470001	94600000	>95	2.62878	130000	EXOC6	94594469	94819251
11	35260001	35410000	>95	2.62779	150000	SLC1A2	35272751	35441105
22	20940001	21060000	>95	2.62597	120000	TMEM191A	21055401	21058891	MED15	20861828	20941919	POM121L4P	21043842	21046009
19	16960001	17180000	>95	2.62535	220000	F2RL3	16999825	17002830	CPAMD8	17003761	17137625	SIN3B	16940197	16991164	HAUS8	17160570	17186343
2	47420001	47520000	>95	2.62231	100000	LOC101927043	47419543	47572213
2	27950001	28080000	>95	2.62076	130000	RBKS	28004230	28113263	MRPL33	27994583	28002608
2	220520001	221590000	>95	2.62064	1070000	MIR4268	220771222	220771286
10	45230001	45450000	>95	2.61935	220000	TMEM72	45406763	45432458	TMEM72-AS1	45306471	45455137
11	34280001	34350000	>95	2.61911	70000	ABTB2	34172533	34379555
14	23850001	23920000	>95	2.61895	70000	MIR208A	23857804	23857875	MIR208B	23887195	23887272	MYH6	23851198	23877486	MHRT	23884658	23886804	MYH7	23881946	23904895
7	75370001	75490000	>95	2.61731	120000	CCL24	75441113	75443033	CCL26	75398841	75419064
19	16770001	16940000	>95	2.61667	170000	TMEM38A	16771937	16799816	NWD1	16830786	16928774	SMIM7	16756958	16770968
12	51830001	51920000	>95	2.61286	90000	SLC4A8	51818593	51909547
20	61640001	61830000	>95	2.61007	190000	HAR1B	61726844	61733671	HAR1A	61732643	61735737	MIR124-3	61809851	61809938	LOC63930	61640734	61716423	YTHDF1	61826781	61847538	LINC01056	61669362	61685215	LINC00029	61665568	61668380
22	25170001	25450000	>95	2.60885	280000	TMEM211	25331207	25335314	KIAA1671	25423940	25593415	PIWIL3	25115000	25170687	SGSM1	25202187	25322813
2	11970001	12370000	>95	2.60545	400000	MIR4262	11977058	11977112	LOC100506457	12147241	12718474	MIR3681	12339255	12339327
1	47190001	47650000	>95	2.60384	460000	CYP4A11	47394845	47407156	CYP4Z1	47533159	47583992	CYP4B1	47264669	47285021	LINC00853	47644921	47646011	PDZK1IP1	47649260	47655771	CYP4Z2P	47308766	47366147	CYP4A22	47603106	47614526	CYP4X1	47489239	47516423
3	49160001	49330000	>95	2.6035	170000	C3orf84	49215068	49229291	CCDC71	49199967	49203785	LAMB2P1	49190291	49191834	USP4	49314576	49377536	CCDC36	49235860	49295537	C3orf62	49306029	49314508	KLHDC8B	49209017	49213919	MIR4271	49311552	49311619	LAMB2	49158546	49170599
12	57710001	57810000	>95	2.60242	100000
17	14050001	14200000	>95	2.6023	150000	COX10	13972718	14111996	CDRT15	14139172	14140150
6	149730001	149820000	>95	2.60227	90000	TAB2	149639062	149732749	ZC3H12D	149768765	149806148
13	99230001	99320000	>95	2.601	90000
1	236770001	236920000	>95	2.59957	150000	ACTN2	236849753	236927927
15	89980001	90120000	>95	2.59757	140000	RHCG	90014639	90039844	LINC00928	90048160	90067265	TICRR	90118817	90171253
5	43140001	43290000	>95	2.59756	150000	ZNF131	43121609	43176426	HMGCS1	43287571	43313614	NIM1K	43192953	43280952
21	35990001	36170000	>90	2.59632	180000	CLIC6	36041687	36090519	LINC01426	36118121	36157168	RUNX1	36160097	36421595	LINC00160	36096104	36109479
3	11710001	11840000	>90	2.59332	130000	TAMM41	11831915	11888393	VGLL4	11597540	11762242
3	152780001	152870000	>90	2.59318	90000
15	99920001	100050000	>90	2.59153	130000	LRRC28	99791566	99926514
X	64820001	64960000	>90	2.59048	140000	MSN	64887510	64961793
10	99680001	99800000	>90	2.59018	120000	CRTAC1	99624756	99790585
9	4000001	4220000	>90	2.58961	220000	GLIS3	3824127	4300035
6	36190001	36300000	>90	2.58899	110000	BRPF3	36164549	36200567	C6orf222	36283534	36304662	PNPLA1	36210944	36276372
5	68570001	68650000	>90	2.58783	80000	CCDC125	68576518	68628620	AK6	68647552	68665409	CDK7	68530621	68573257
6	30890001	31020000	>90	2.58724	130000	MUC22	30973728	31003179	SFTA2	30899126	30899952	MUC21	30951484	30956414	DPCR1	30908776	30921998	VARS2	30882107	30894235
6	17100001	17590000	>90	2.58502	490000	LOC101928491	17501595	17511496	RBM24	17282931	17294099	STMND1	17102488	17131603	CAP2	17393735	17558023
3	188540001	188670000	>90	2.58304	130000	TPRG1-AS1	188659503	188665428	LPP	187943192	188608460
1	32290001	32370000	>90	2.58296	80000
2	65100001	65210000	>90	2.58223	110000	LOC400958	65128973	65159581
17	55060001	55160000	>90	2.58134	100000	SCPEP1	55055467	55084129	RNF126P1	55122838	55124156
16	74540001	74650000	>90	2.57817	110000	GLG1	74481325	74641042
14	97050001	97200000	>90	2.57746	150000
11	69520001	69700000	>90	2.57538	180000	FGF4	69587796	69590171	FGF3	69624735	69634192
7	28140001	28210000	>90	2.57535	70000	JAZF1	27870192	28220437
3	125950001	126160000	>90	2.57376	210000	ZXDC	126156443	126194762	CCDC37	126113781	126155398	KLF15	126061477	126076236	CCDC37-AS1	126111874	126113641
15	76360001	76440000	>90	2.5726	80000	C15orf27	76352298	76497304
12	129310001	130810000	>90	2.57105	1500000	LOC283352	129594234	129597843	GLT1D1	129338080	129469509	FZD10-AS1	130636137	130646223	TMEM132D	129556270	130388212	FZD10	130647003	130650285	LOC100190940	130518356	130526887	LOC101927735	129693145	129697205
10	23410001	23810000	>90	2.5675	400000	PTF1A	23481459	23483181	OTUD1	23728197	23731310	MSRB2	23384426	23410942	C10orf67	23605519	23633772	MIR1254-2	23682333	23682396	LINC01552	23492744	23528721
11	43940001	44110000	>90	2.56635	170000	C11orf96	43964105	43965433	ACCSL	44069530	44081527	ALKBH3	43902356	43941825	ACCS	44087728	44105569	ALKBH3-AS1	43930838	43942494
14	51750001	52110000	>90	2.56477	360000	FRMD6-AS2	52013346	52066670	LINC00640	51800110	51832275	FRMD6	51955838	52197444
5	10600001	10690000	>90	2.56343	90000	ANKRD33B	10564434	10657928	DAP	10679341	10761387
8	98850001	99040000	>90	2.56326	190000	MATN2	98881310	99048946	LAPTM4B	98787808	98864830
14	72130001	72220000	>90	2.56311	90000	SIPA1L1	72052997	72207946
9	115280001	115360000	>90	2.56302	80000	KIAA1958	115249247	115427591
11	68380001	68510000	>90	2.56102	130000	GAL	68451982	68458643	PPP6R3	68228185	68382801	MTL5	68503599	68518988
10	28220001	28380000	>90	2.56033	160000	ARMC4	28101092	28287835	MPP7	28339922	28571067
1	40220001	40310000	>90	2.55788	90000	PPIE	40204516	40222441	TRIT1	40306705	40349177	BMP8B	40223902	40254533	OXCT2	40235196	40237020
10	43770001	43880000	>90	2.55749	110000	FXYD4	43867091	43871783
2	98730001	98870000	>90	2.5564	140000	VWA3B	98703594	98929410
22	19620001	19700000	>90	2.55541	80000
8	27720001	27870000	>90	2.55465	150000	MIR4287	27743555	27743633	SCARA5	27727398	27850369
1	109820001	109890000	>90	2.55279	70000	SORT1	109852187	109935979	PSRC1	109822175	109825790	MYBPHL	109834986	109849663
8	37780001	37960000	>90	2.55091	180000	EIF4EBP1	37888019	37917883	ADRB3	37820513	37824184	GOT1L1	37791799	37797647
10	94960001	95100000	>90	2.54857	140000	MYOF	95066185	95242074
9	91090001	91380000	>90	2.54818	290000	MIR4289	91360750	91360820	LOC286238	91262093	91267075	NXNL2	91150015	91190704	SPIN1	91003296	91093622
3	27530001	27740000	>90	2.54457	210000
4	8280001	8400000	>90	2.54267	120000	ACOX3	8368008	8442452	HTRA3	8271491	8308838
20	45990001	46130000	>90	2.54013	140000
17	34180001	34270000	>90	2.53995	90000	RDM1	34249481	34257780	LYZL6	34261521	34270714	CCL5	34198495	34207377	LRRC37A8P	34231223	34238027	HEATR9	34181959	34195895
11	117930001	118010000	>90	2.53721	80000	SCN4B	118004091	118023630	TMPRSS4	117947726	117990556	TMPRSS4-AS1	117886486	117957508
1	1850001	2060000	>90	2.53663	210000	GABRD	1950767	1962192	CFAP74	1884751	1935276	TMEM52	1849028	1850740	PRKCZ	2005424	2116834
9	71860001	72140000	>90	2.53652	280000	TJP2	71788970	71870124	BANCR	71911596	71921972	APBA1	72042448	72287275	FAM189A2	71944240	72007370
5	136240001	136960000	>90	2.53614	720000	SPOCK1	136310986	136835018	KLHL3	136953188	137056999
10	7310001	7450000	>90	2.53532	140000	SFMBT2	7200585	7451303
18	33290001	33550000	>90	2.53473	260000	MIR187	33484780	33484889	MIR3929	33514050	33514105	GALNT1	33234532	33291798
10	35720001	35850000	>90	2.52974	130000	CCNY	35535908	35861598
9	87720001	88190000	>90	2.52964	470000	AGTPBP1	88161453	88356944
X	17110001	17710000	>90	2.52833	600000	MIR4768	17444003	17444077	NHS-AS1	17570469	17577248	NHS	17653412	17754113	REPS2	16964813	17171403
10	88860001	88980000	>90	2.52777	120000	FAM35A	88854952	88951222
1	153330001	153460000	>90	2.52734	130000	S100A7A	153388999	153395701	S100A7L2	153409470	153412503	S100A9	153330329	153333503	S100A8	153362507	153363664	S100A7	153430219	153433137	S100A12	153346183	153348075
15	99210001	99290000	>90	2.52711	80000	IGF1R	99191767	99507759
12	56220001	56310000	>90	2.52694	90000	WIBG	56295196	56321697	DNAJC14	56214743	56223420	MMP19	56229213	56236767	TMEM198B	56223391	56230030
11	129250001	129740000	>90	2.52574	490000	BARX2	129245880	129322174	TMEM45B	129685740	129729898	NFRKB	129733669	129765490	LINC01395	129482015	129487164
1	95400001	95500000	>90	2.52558	100000	ALG14	95448278	95538507	LOC729970	95393583	95428826
6	29390001	29560000	>90	2.51954	170000	OR10C1	29407715	29408754	SNORD32B	29550028	29550105	OR11A1	29393280	29395509	UBD	29523388	29527702	OR2H2	29555682	29556745	OR2H1	29426229	29432099	LINC01015	29497182	29501345	MAS1L	29454542	29455679
22	17990001	18090000	>90	2.51723	100000	ATP6V1E1	18074902	18111588	CECR2	17840838	18037856	LOC101929372	18062922	18071958	SLC25A18	18043138	18073656
22	32670001	32780000	>90	2.51527	110000	RFPL3S	32755892	32767251	LOC339666	32772650	32780329	RFPL3	32750871	32757148
19	38420001	38700000	>90	2.5116	280000	SIPA1L3	38397860	38699012
2	64560001	64680000	>90	2.51026	120000	MIR4433B	64567880	64567982	MIR4433A	64567892	64567973
15	42640001	42710000	>90	2.50895	70000	GANC	42566365	42645864	ZNF106	42704634	42749765	CAPN3	42694587	42704515
5	133750001	133860000	>90	2.50877	110000	LOC102546229	133764741	133770738	LOC101927934	133842242	133844921
X	106500001	106880000	>90	2.50689	380000	FRMPD3-AS1	106756212	106789051	FRMPD3	106765679	106848474	PRPS1	106871653	106894256
13	30170001	30330000	>90	2.5063	160000
1	199770001	200000000	>90	2.50591	230000	NR5A2	199996729	200146550
16	50400001	50580000	>90	2.50332	180000	BRD7	50352928	50402845
8	130950001	131030000	>90	2.50292	80000	MIR5194	131020579	131020699	FAM49B	130851838	131028897
10	111650001	111730000	>90	2.50103	80000	ADD3-AS1	111705316	111768139	XPNPEP1	111624523	111683311
16	55750001	56010000	>90	2.49908	260000	CES1P2	55758836	55784123	CES1	55836763	55867075	CES1P1	55794510	55808826	CES5A	55880065	55989943
14	21340001	21430000	>90	2.49729	90000	RNASE3	21359561	21360507	RNASE2	21423629	21424594	ECRP	21387499	21388335
12	54160001	54300000	>90	2.49703	140000
16	19730001	19890000	>90	2.49667	160000	IQCK	19727777	19869789	GPRC5B	19870292	19896956
10	101520001	101600000	>90	2.49455	80000	ABCC2	101542354	101611949
1	185320001	185460000	>90	2.494	140000
5	141540001	141700000	>90	2.49142	160000	SPRY4	141689991	141704620
7	45800001	45950000	>90	2.49014	150000	SEPT7P2	45763385	45808617	IGFBP1	45927958	45933267
7	132270001	132530000	>90	2.48853	260000	CHCHD3	132469622	132766828	FLJ40288	132333552	132413528	PLXNA4	132169520	132333447
2	11490001	11590000	>90	2.48358	100000	LINC00570	11534106	11543203	E2F6	11584500	11606303
12	107530001	107700000	>90	2.48231	170000
2	106810001	106970000	>90	2.48142	160000	UXS1	106709758	106810795
4	190140001	190960000	>90	2.47945	820000	FRG1	190861973	190884359	FRG2	190945522	190948412	LINC01262	190580759	190582640
13	101020001	101160000	>90	2.4793	140000	PCCA-AS1	101116690	101133269	PCCA	100741268	101182691
16	20590001	20740000	>90	2.47893	150000	ACSM1	20634558	20702578
2	100190001	100340000	>90	2.47676	150000	AFF3	100163715	100722045
7	65500001	65580000	>90	2.47666	80000	CRCP	65579804	65619553	ASL	65540833	65558329
15	69560001	69690000	>90	2.47481	130000	GLCE	69452972	69564544	PAQR5	69591293	69699976
3	46610001	46730000	>90	2.47466	120000	LOC100132146	46653924	46668033	ALS2CL	46710484	46735194	TDGF1	46616044	46623952
3	38300001	38380000	>90	2.47344	80000	SLC22A14	38347444	38359859	SLC22A13	38307297	38319806
6	7420001	7540000	>90	2.47187	120000
4	139860001	139930000	>90	2.47158	70000
5	148570001	148680000	>90	2.47073	110000	AFAP1L1	148651400	148721367	ABLIM3	148521571	148640001
4	184950001	185080000	>90	2.47042	130000	ENPP6	185009858	185139114
1	234950001	235090000	>90	2.46768	140000
3	15910001	16080000	>90	2.46662	170000	MIR563	15915277	15915356
20	35730001	35810000	>90	2.46264	80000	RPN2	35807455	35870025	MROH8	35757223	35807991
2	233480001	233570000	>90	2.46074	90000	EFHD1	233470766	233547491	GIGYF2	233562014	233601358
10	15150001	15470000	>90	2.45994	320000	PPIAP30	15196720	15197346	NMT2	15147770	15210695	FAM171A1	15253643	15413058
2	128280001	128400000	>90	2.45962	120000	IWS1	128238382	128284087	LIMS2	128395995	128439360	MYO7B	128293377	128395303
1	53290001	53370000	>90	2.45877	80000	ZYG11B	53192130	53293013	ZYG11A	53308182	53360247	ECHDC2	53361581	53387446
17	25680001	25780000	>90	2.45804	100000	TBC1D3P5	25745030	25758649
20	2230001	2320000	>90	2.45741	90000	TGM3	2276612	2321725
5	40840001	41220000	>90	2.45447	380000	MROH2B	40998121	41071444	C7	40909598	40983042	CARD6	40841409	40855456	C6	41142247	41261540
7	44120001	44240000	>90	2.4503	120000	MIR4649	44150447	44150511	GCK	44183869	44229022	MYL7	44178462	44180916	POLD2	44154278	44163107	AEBP1	44143959	44154164	POLM	44111660	44122139
1	116940001	117040000	>90	2.44795	100000	ATP1A1-AS1	116947335	116961197	LOC101929023	116995655	117021448	ATP1A1	116915794	116947396
14	90090001	90280000	>90	2.4474	190000	EFCAB11	90261335	90421121
4	152560001	152670000	>90	2.44723	110000	FAM160A1	152330397	152584784	GATB	152591808	152682175
1	153960001	154140000	>90	2.44671	180000	RPS27	153963238	153964631	TPM3	154127779	154155725	NUP210L	153965167	154127592
5	132270001	132390000	>90	2.44443	120000	ZCCHC10	132332676	132362275	AFF4	132211070	132299354	HSPA4	132387661	132440709
16	17140001	17290000	>90	2.44339	150000	XYLT1	17196180	17564738
6	53660001	53780000	>90	2.44202	120000	LRRC1	53659777	53788919
11	74860001	74950000	>90	2.44146	90000	SLCO2B1	74862031	74917445
10	13670001	13820000	>90	2.4407	150000	FRMD4A	13685705	14372866	PRPF18	13628938	13672868
5	17410001	17520000	>90	2.44052	110000
17	78570001	78700000	>90	2.43699	130000	RPTOR	78518624	78940173
2	218940001	219050000	>90	2.43544	110000	CXCR2	218990735	219001976	CXCR1	219027567	219031716	RUFY4	218899656	218955304
10	79610001	79740000	>90	2.4325	130000	DLG5-AS1	79686569	79689583	DLG5	79550548	79686348	POLR3A	79734906	79789298
10	125350001	125730000	>90	2.43187	380000	CPXM2	125505151	125651500	GPR26	125425870	125456913
7	127150001	127300000	>90	2.42811	150000	PAX4	127250345	127255780	SND1	127292201	127732659	FSCN3	127233688	127241851	GCC1	127220681	127225654	ARF5	127228405	127231759
11	93280001	93380000	>90	2.42787	100000
2	119640001	119790000	>90	2.42738	150000	MARCO	119699744	119752236
7	139300001	139380000	>90	2.42622	80000	HIPK2	139246315	139477693
18	42970001	43300000	>90	2.42597	330000	SLC14A2-AS1	43018148	43087001	SLC14A2	42792946	43263060
3	16380001	16480000	>90	2.42527	100000	RFTN1	16357351	16555222
7	72760001	72850000	>90	2.42352	90000	FZD9	72848108	72850450	FKBP6	72742234	72772646
4	185750001	185920000	>90	2.41956	170000	LOC731424	185764449	185768200	LINC01093	185814153	185820615	MIR4455	185859536	185859594	MIR3945	185772166	185772264
19	46530001	46750000	>90	2.41821	220000	LOC400706	46560935	46580887	DKFZp434J0226	46713498	46718094	IGFL3	46623327	46627931	IGFL2	46651038	46664561	IGFL1	46733008	46734500	RNU6-66P	46720994	46809806	IGFL4	46543005	46544274
2	129090001	129490000	>90	2.41407	400000
7	142570001	142690000	>90	2.41404	120000	TRPV5	142605266	142630820	TRPV6	142568955	142583490	KEL	142638200	142659503	C7orf34	142636602	142637957
11	71820001	71930000	>90	2.41093	110000	ANAPC15	71820632	71823822	LRTOMT	71791376	71821828	FOLR1	71900601	71907367	FOLR2	71927818	71932994	FOLR3	71846770	71850934
11	68870001	69090000	>90	2.4099	220000	LOC338694	68914695	68939030	MYEOV	69061604	69064754
9	99710001	99870000	>90	2.40943	160000	GAS2L1P2	99837952	99844227	HIATL2	99708326	99775862	CTSV	99791958	99801925
2	92020001	92200000	>90	2.40935	180000	ACTR3BP2	92129158	92130496
22	46750001	46890000	>90	2.40627	140000	TRMU	46731297	46753237	CELSR1	46756730	46933067
1	212630001	212740000	>90	2.4054	110000	LOC101929565	212719035	212729408	ATF3	212738675	212794119
9	92080001	92160000	>90	2.40501	80000	SEMA4D	91992151	92094611
8	1850001	1920000	>90	2.40487	70000	ARHGEF10	1772148	1906807	KBTBD11-OT1	1919562	1924610
6	3460001	3730000	>90	2.4026	270000	PXDC1	3722835	3752246
5	76040001	76250000	>90	2.40238	210000	F2RL1	76114832	76131140	CRHBP	76248679	76265299	S100Z	76145825	76217056
6	21190001	21590000	>90	2.40171	400000	LINC00581	21486291	21512123	CDKAL1	20534687	21232634
3	47560001	47630000	>90	2.40147	70000	SMARCC1	47627377	47823405	CSPG5	47603727	47620359
8	96170001	96250000	>90	2.40139	80000	LINC01298	96219234	96228602
7	128120001	128220000	>90	2.40072	100000	METTL2B	128116782	128142978
2	98320001	98410000	>90	2.39975	90000	TMEM131	98372800	98612354	ZAP70	98330030	98356323
3	141020001	141160000	>90	2.39965	140000	ZBTB38	141043054	141168632
2	97680001	97770000	>90	2.39937	90000	FAHD2B	97749322	97760582
2	204360001	204510000	>90	2.39779	150000	RAPH1	204298404	204400058
3	16090001	16290000	>90	2.39748	200000	GALNT15	16216183	16271253
17	60470001	60600000	>90	2.39686	130000	METTL2A	60501245	60527454	EFCAB3	60447578	60493839	TLK2	60556385	60692841
17	53930001	54190000	>90	2.39193	260000
10	48440001	48610000	>90	2.39138	170000
1	168320001	168490000	>90	2.39026	170000	LOC101928565	168433351	168464882	LOC100505918	168369426	168391894	MIR557	168344761	168344859
8	19800001	19980000	>90	2.38928	180000	LPL	19796581	19824770
15	92140001	92390000	>90	2.38816	250000
16	23700001	23810000	>90	2.38501	110000	PLK1	23690142	23701688	ERN2	23701625	23724821	CHP2	23765947	23770272
7	140100001	140170000	>90	2.38422	70000	RAB19	140103842	140126050	MKRN1	140152839	140179369
6	13340001	13420000	>90	2.38403	80000	GFOD1	13363586	13486415
20	43380001	43490000	>90	2.38337	110000	RIMS4	43380444	43438979	KCNK15	43374487	43380954
8	101740001	101830000	>90	2.38213	90000
19	5140001	5330000	>90	2.38172	190000	KDM4B	4969123	5153608	PTPRS	5205518	5340814
9	134920001	135030000	>90	2.38171	110000	MED27	134735496	134955274
8	23160001	23260000	>90	2.38064	100000	LOC100507156	23193720	23223638	LOXL2	23154409	23261722
8	19410001	19480000	>90	2.38062	70000	CSGALNACT1	19261671	19540261
7	99820001	99900000	>90	2.379	80000	GATS	99806558	99869855
14	102830001	102900000	>90	2.37755	70000	TECPR2	102829299	102932008
2	47010001	47110000	>90	2.37377	100000	LINC01118	47043806	47049799	LINC01119	47055002	47086145
14	75780001	75890000	>90	2.37309	110000
15	86290001	86390000	>90	2.37182	100000	KLHL25	86302558	86338189	LOC101929679	86298171	86301956	AKAP13	85923846	86292589	MIR1276	86313726	86313809
14	24400001	24470000	>90	2.37073	70000	DHRS4-AS1	24407939	24423406	DHRS4	24422943	24438488	DHRS4L2	24439082	24475617
14	100910001	100970000	>90	2.36733	60000	WDR25	100842754	100996640
2	99070001	99130000	>90	2.36691	60000	INPP4A	99061320	99207496
20	37430001	37580000	>90	2.36667	150000	PPP1R16B	37434347	37551667	FAM83D	37554954	37581703
7	148770001	148870000	>90	2.36595	100000	ZNF398	148823507	148880118	ZNF425	148799877	148823438	ZNF786	148766732	148787869
8	67380001	67470000	>90	2.36324	90000	C8orf46	67405490	67430759	ADHFE1	67344717	67381044
15	28430001	28570000	>90	2.36175	140000	HERC2	28356182	28567298
9	111880001	112160000	>90	2.36063	280000	FRRS1L	111899580	111929571	TMEM245	111777414	111882225	EPB41L4B	112002006	112083244	PTPN3	112137973	112260593
1	46830001	46910000	>90	2.35999	80000	FAAH	46859938	46879520	NSUN4	46805848	46830824	FAAHP1	46899498	46911374
10	30750001	30870000	>90	2.35925	120000	MAP3K8	30722949	30750762
X	17770001	18260000	>90	2.35626	490000	SCML2	18257432	18372844	RAI2	17818168	17878947	SCML1	17755568	17773108	BEND2	18189056	18239024
4	750001	920000	>90	2.35444	170000	LOC100129917	773936	775636	PCGF3	699572	764427	CPLX1	778744	819945	GAK	843064	926174
11	130020001	130080000	>90	2.35131	60000	ST14	130029681	130080257
2	33700001	33790000	>90	2.34946	90000	RASGRP3	33661415	33789798
4	15490001	15600000	>90	2.34843	110000	CC2D2A	15471488	15603180
9	126310001	126400000	>90	2.34689	90000	DENND1A	126141932	126692417
3	46020001	46110000	>90	2.34483	90000	XCR1	46062290	46068979	FYCO1	45959390	46037316
11	45010001	45100000	>90	2.34448	90000
20	62760001	62920000	>90	2.34433	160000	PCMTD2	62887047	62907579	MYT1	62795826	62873606
17	10200001	10320000	>90	2.3438	120000	MYH8	10293641	10325267	MYH13	10204182	10276322	MYHAS	10286448	10528857
2	173100001	173270000	>90	2.34376	170000
10	118280001	118550000	>90	2.34123	270000	PNLIPRP1	118350470	118368687	C10orf82	118423206	118429481	PNLIPRP2	118380464	118404654	PNLIP	118305427	118327367	HSPA12A	118430702	118502085
9	36250001	36330000	>90	2.34047	80000	GNE	36214438	36277053
11	70050001	70150000	>90	2.33932	100000	PPFIA1	70116805	70230607	MIR548K	70130060	70130176	FADD	70049268	70053508
7	72310001	72390000	>90	2.33901	80000	SPDYE7P	72333320	72339656	POM121	72349905	72421979
7	35290001	35660000	>90	2.33899	370000	TBX20	35242041	35293711	LOC401324	35353465	35416086
10	7570001	7800000	>90	2.337	230000	ITIH2	7745235	7791483	ITIH5	7601231	7708961	KIN	7792924	7829990
13	100320001	100520000	>90	2.33647	200000	LOC101927437	100393123	100609419	CLYBL	100258917	100561713	CLYBL-AS2	100342351	100343225	CLYBL-AS1	100378496	100381255
14	21170001	21320000	>90	2.33605	150000	EDDM3A	21214098	21216539	RNASE1	21269514	21271036	EDDM3B	21236585	21239107	RNASE6	21249209	21250626
6	158090001	158240000	>90	2.33304	150000	ZDHHC14	157802556	158094977
1	68010001	68120000	>90	2.33233	110000
11	16840001	16950000	>90	2.33136	110000	PLEKHA7	16809206	17035963
12	1910001	2000000	>90	2.32771	90000	LRTM2	1929432	1945918	CACNA2D4	1901122	2027870
3	155880001	156180000	>90	2.3272	300000	KCNAB1-AS2	155933348	155945672	KCNAB1-AS1	156158945	156164694	KCNAB1	155838336	156256927
3	187130001	187390000	>90	2.32707	260000	SST	187386693	187388201
21	9410001	9600000	>90	2.3262	190000
1	207090001	207150000	>90	2.32536	60000	FAIM3	207076630	207095378	PIGR	207101866	207119811	FCAMR	207131311	207143970
1	213080001	213160000	>90	2.32479	80000	VASH2	213123861	213164927
4	77440001	77670000	>90	2.32469	230000	SHROOM3	77356252	77704405	MIR4450	77494720	77494785	MIR548AH	77496703	77496779
20	57670001	57770000	>90	2.3169	100000	ZNF831	57766074	57834167
1	42140001	42240000	>90	2.31471	100000	HIVEP3	41972035	42384378
8	22620001	22710000	>90	2.31469	90000	PEBP4	22570764	22785421
17	65740001	65820000	>90	2.31429	80000	NOL11	65713948	65740324
2	236690001	237250000	>90	2.31412	560000	ASB18	237103514	237172988	AGAP1	236402732	237040444	IQCA1	237232789	237412340	GBX2	237073878	237076652
8	120910001	121100000	>90	2.31403	190000	DEPTOR	120885894	121063157
12	118480001	118580000	>90	2.31291	100000	VSIG10	118501397	118541810	PEBP1	118573869	118583390	WSB2	118470496	118499979
14	82000001	82440000	>90	2.31047	440000	SEL1L	81965153	82000205	LINC01467	82071690	82089405
1	206990001	207080000	>90	2.31002	90000	IL19	207002221	207016326	FAIM3	207076630	207095378	IL24	207070787	207077484	IL20	207039153	207042568
20	5780001	5910000	>90	2.30998	130000	CHGB	5891973	5906005	C20orf196	5731032	5845053
7	97810001	97910000	>90	2.30939	100000	TECPR1	97844754	97881563	LMTK2	97736196	97838944	BHLHA15	97841565	97842271
1	236560001	236650000	>90	2.30929	90000	EDARADD	236557679	236648008
11	2710001	2800000	>90	2.3091	90000	KCNQ1OT1	2629557	2721228	KCNQ1	2482683	2870340
10	51480001	51560000	>90	2.30857	80000	AGAP7P	51464143	51486327	TIMM23B	51371378	51734610	MSMB	51549552	51562518
17	65380001	65470000	>90	2.30474	90000	PITPNC1	65373396	65693379
13	110120001	110300000	>90	2.30401	180000
11	122140001	122340000	>90	2.30266	200000
2	120420001	120500000	>90	2.30176	80000	TMEM177	120436742	120439694
17	8810001	8880000	>90	2.30082	70000	PIK3R5	8782232	8869029
1	183890001	183990000	>90	2.30034	100000	COLGALT2	183904965	184006904	RGL1	183774214	183897685
10	42590001	42750000	>90	2.29856	160000
2	100790001	100930000	>90	2.29824	140000	LONRF2	100889752	100939195	LINC01104	100824715	100867946
17	21190001	21410000	>90	2.29629	220000	MAP2K3	21191347	21218551	KCNJ12	21279698	21323179	KCNJ18	21308447	21320482
X	147480001	147560000	>90	2.29374	80000
1	59410001	59610000	>90	2.29352	200000	HSD52	59597607	59612479	LINC01358	59486147	59553919
5	78980001	79150000	>90	2.29243	170000	CMYA5	78985658	79096049	PAPD4	78908242	78982471
10	300001	550000	>90	2.29241	250000	DIP2C	320129	735608	MIR7641-2	327976	328026	ZMYND11	180404	300577
1	43440001	43540000	>90	2.29082	100000	SLC2A1-AS1	43424719	43449029
2	127860001	128050000	>90	2.29036	190000	ERCC3	128014865	128051670	BIN1	127805598	127864903	CYP27C1	127941411	127963343
11	4520001	4720000	>90	2.29013	200000	OR51D1	4660944	4662068	OR51E1	4665155	4676716	OR52M1	4566420	4567374	TRIM68	4619901	4629489	OR52I2	4608020	4609135	OR52I1	4615268	4616243	OR51E2	4701400	4719076	C11orf40	4592652	4599050
6	105600001	105790000	>90	2.28992	190000	POPDC3	105605774	105627858	PREP	105725441	105850999	BVES-AS1	105585561	105617819
9	470001	590000	>90	2.28968	120000	KANK1	470293	746106
8	27480001	27590000	>90	2.28859	110000	SCARA3	27491576	27530537	MIR3622A	27559193	27559276	MIR3622B	27559189	27559284
20	31990001	32110000	>90	2.28723	120000	SNTA1	31995762	32031698	CBFA2T2	32077927	32237837
3	52800001	52870000	>90	2.28504	70000	NEK4	52744795	52804965	MUSTN1	52867130	52869235	TMEM110-MUSTN1	52867130	52931597	ITIH4-AS1	52857950	52859330	ITIH1	52811601	52826084	ITIH3	52828783	52843025	ITIH4	52847005	52864717
6	151220001	151300000	>90	2.28254	80000	MTHFD1L	151187468	151423023
10	98480001	98590000	>90	2.28234	110000	PIK3AP1	98353068	98480279	MIR607	98588425	98588521
18	73970001	74120000	>90	2.2761	150000	ZNF516	74069636	74207146
11	77830001	78010000	>90	2.27475	180000	KCTD21-AS1	77850838	77885023	ALG8	77811987	77850699	GAB2	77926335	78052926	RNU6-83P	77764353	77830821	KCTD21	77882289	77899675	USP35	77899857	77925757
12	52770001	52850000	>90	2.27363	80000	KRT75	52817853	52828110	KRT6B	52840434	52845910	KRT82	52787734	52800176	KRT84	52771595	52779417
20	3350001	3460000	>90	2.26992	110000	ATRN	3451664	3631769	C20orf194	3229947	3388309
17	16750001	16890000	>90	2.26958	140000	TNFRSF13B	16842397	16875402
22	43820001	44090000	>90	2.26838	270000	MPPED1	43808019	43902800	EFCAB6	43924623	44208217	EFCAB6-AS1	43912133	43932485
10	71180001	71260000	>90	2.2662	80000	TSPAN15	71211225	71267423
2	169880001	169980000	>90	2.26517	100000	ABCB11	169779448	169887833	DHRS9	169923544	169952677
1	153040001	153320000	>90	2.2619	280000	PRR9	153190059	153191793	LELP1	153175905	153177601	LOR	153232178	153234600	PGLYRP3	153270337	153283194	LOC101928009	153146993	153164152	PGLYRP4	153302596	153321317	SPRR2E	153065610	153067004	SPRR2G	153122057	153123427	SPRR2F	153084599	153085991	SPRR2C	153112593	153113969	SPRR2B	153042703	153044084
14	68740001	68840000	>90	2.26129	100000	RAD51B	68286495	68944810
17	400001	570000	>90	2.26011	170000	VPS53	435532	618096
2	208640001	208720000	>90	2.25905	80000	PLEKHM3	208686011	208890284
17	21040001	21110000	>90	2.2586	70000	DHRS7B	21030240	21095285	TMEM11	21101262	21117908
2	30840001	30930000	>90	2.2583	90000	LCLAT1	30670091	30867091
21	46390001	46490000	>90	2.25804	100000	LINC00162	46419121	46424642	FAM207A	46359954	46396888	LINC00163	46409778	46414001
17	28840001	28930000	>90	2.25792	90000	LRRC37BP1	28903482	28964484	TBC1D29	28886583	28890509	GOSR1	28804425	28853832
17	30820001	30930000	>90	2.2572	110000	MYO1D	30921212	31204191
16	80580001	80800000	>90	2.25701	220000	DYNLRB2	80574848	80584706	LINC01227	80601451	80603507	LOC102724084	80189854	80597032	CDYL2	80637675	80838175
11	113180001	113400000	>90	2.25665	220000	ANKK1	113258512	113271140	DRD2	113280316	113346001	MIR4301	113320744	113320810	TTC12	113185250	113237114
9	100250001	100360000	>90	2.25596	110000	TMOD1	100263461	100364025	TDRD7	100174301	100258405
2	238020001	238310000	>90	2.2546	290000	COL6A3	238232654	238322850
15	92640001	92780000	>90	2.25422	140000	SLCO3A1	92396937	92715665
X	109010001	109120000	>90	2.25391	110000	MIR4454	109113629	109113681
3	194730001	194820000	>90	2.25378	90000	XXYLT1-AS1	194815316	194816786	XXYLT1	194789012	194991895
2	120170001	120390000	>90	2.25319	220000	SCTR	120197418	120282028	TMEM37	120189445	120196096	CFAP221	120302007	120414237
3	32610001	32730000	>90	2.25173	120000	CNOT10	32726636	32815367	DYNC1LI1	32567462	32612366
3	119820001	119920000	>90	2.25139	100000	GPR156	119884327	119963142
1	45880001	45950000	>90	2.24926	70000	TESK2	45809554	45956840
4	7090001	7190000	>90	2.24821	100000	FLJ36777	7099150	7105103
10	120980001	121060000	>90	2.24811	80000	GRK5	120967196	121215131
16	46740001	46820000	>90	2.24776	80000	MYLK3	46736193	46782221
3	133380001	133510000	>90	2.24709	130000	TF	133464976	133497850	SRPRB	133502876	133540336	TOPBP1	133319448	133380737
13	45630001	45720000	>90	2.24599	90000	LOC101929259	45680413	45687341	GTF2F2	45694630	45858239
16	22110001	22190000	>90	2.24595	80000	VWA3A	22103858	22168287
12	56750001	56840000	>90	2.24351	90000	APOF	56754354	56756583	TIMELESS	56810156	56843200	STAT2	56735381	56754037
10	102510001	102580000	>90	2.24051	70000	PAX2	102495465	102589698
15	63610001	63690000	>90	2.23925	80000	LOC102723344	63682428	63729735	CA12	63615729	63674309
2	9770001	9900000	>90	2.2372	130000	YWHAQ	9724095	9771184
1	111760001	111980000	>90	2.23665	220000	OVGP1	111956936	111970399	PIFO	111889181	111895639	PGCP1	111927140	111932473	CHIAP2	111823145	111828730	CHI3L2	111770280	111786062	CHIA	111833473	111863188
1	110760001	110860000	>90	2.23656	100000	KCNC4	110753335	110776674	LOC440600	110828998	110881793
12	116200001	116390000	>90	2.236	190000
1	205770001	205920000	>90	2.23523	150000	SLC41A1	205758220	205782324	SLC26A9	205882176	205912588	PM20D1	205797149	205819276	LOC284581	205831206	205865215
16	87530001	87730000	>90	2.23452	200000	JPH3	87635440	87731761	LOC101928737	87527792	87549236
20	56830001	56930000	>90	2.23212	100000	PPP4R1L	56807832	56884495	RAB22A	56884770	56942563
19	240001	580000	>90	2.2319	340000	C2CD4C	405442	409170	PPAP2C	281039	291435	SHC2	416582	460996	THEG	362056	376013	GZMM	544033	549920	MIER2	305574	344791	CDC34	531732	542087	ODF3L2	463345	474983	MADCAM1	496489	505343	TPGS1	507496	519654	BSG	572453	583493
7	32770001	32910000	>90	2.23151	140000	LINC00997	32797897	32802536	MIR550B2	32772592	32772689	MIR550A2	32772592	32772689	KBTBD2	32907777	32931468
2	111570001	111640000	>90	2.2313	70000	ACOXL	111490149	111875799
20	17660001	17870000	>90	2.2285	210000	RRBP1	17594322	17662928	BANF2	17680592	17716517
11	47660001	47740000	>90	2.22617	80000	FNBP4	47738068	47788993	MTCH2	47638857	47664206	AGBL2	47681142	47736928
16	74750001	74830000	>90	2.22606	80000	FA2H	74746855	74808729
9	4820001	4960000	>90	2.22602	140000	RCL1	4792833	4861077	MIR101-2	4850296	4850375
15	79890001	80140000	>90	2.22591	250000	MTHFS	80135888	80189339	ST20-MTHFS	80135888	80215448
12	66720001	66800000	>90	2.22503	80000	GRIP1	66741210	67072925	HELB	66696334	66737423
10	103380001	103440000	>90	2.22336	60000	FBXW4	103370420	103454743
5	153460001	153560000	>90	2.21867	100000
1	201000001	201080000	>90	2.21833	80000	CACNA1S	201008639	201081694
3	123370001	123620000	>90	2.21802	250000	MYLK-AS2	123408490	123411254	MYLK	123331142	123603149
20	32280001	32370000	>90	2.21696	90000	ZNF341	32319565	32380075	PXMP4	32290549	32308136
1	46420001	46500000	>90	2.21694	80000	MAST2	46269284	46501796
1	46170001	46270000	>90	2.21671	100000	IPP	46159997	46216485	MAST2	46269284	46501796
9	39090001	39190000	>90	2.21659	100000	CNTNAP3	39072763	39288300
2	228780001	229300000	>90	2.21138	520000	SPHKAP	228844669	229046361	DAW1	228736326	228789026
10	78070001	78230000	>90	2.20994	160000	C10orf11	77542518	78317126
13	114230001	114330000	>90	2.20896	100000	ATP4B	114303121	114312513	TFDP1	114239002	114295788	GRK1	114321596	114438637
1	43640001	43810000	>90	2.20808	170000	TMEM125	43735664	43739673	C1orf210	43747556	43751250	CFAP57	43638000	43720029	TIE1	43766565	43788781	MPL	43803474	43820135
3	183740001	183850000	>90	2.2054	110000	HTR3D	183749529	183757157	HTR3E	183817966	183824783	HTR3C	183770834	183778461
17	56090001	56160000	>90	2.20525	70000	LOC101927666	56154251	56160565
6	152680001	152740000	>90	2.20473	60000	SYNE1	152442818	152958534	SYNE1-AS1	152701664	152702847
8	126660001	126840000	>90	2.20294	180000
1	224700001	225110000	>90	2.20188	410000	CNIH3	224804178	224928249
11	46150001	46250000	>90	2.20124	100000	LOC101928894	46193505	46198656
2	61930001	62100000	>90	2.20049	170000	FAM161A	62051982	62081278	CCT4	62095261	62115806
10	95150001	95240000	>90	2.2003	90000	MYOF	95066185	95242074
2	201600001	201670000	>90	2.20027	70000	LOC101927795	201645217	201676893	AOX2P	201560445	201658941
11	33200001	33270000	>90	2.198	70000	CSTF3-AS1	33183202	33213142
5	157510001	157680000	>90	2.19648	170000
10	92680001	92840000	>90	2.19645	160000	ANKRD1	92671856	92681032	LINC00502	92805564	92821916
9	110100001	110240000	>90	2.19566	140000	LINC01509	110182564	110228866
2	33050001	33190000	>90	2.19556	140000	LOC100271832	33152193	33171202	LINC00486	33107765	33162270	LTBP1	33172368	33624575
6	167470001	167630000	>90	2.19502	160000	GPR31	167570359	167571319	TCP10L2	167584080	167596396	CCR6	167536240	167552629
5	159700001	159790000	>90	2.195	90000	C1QTNF2	159774774	159797648	CCNJL	159678670	159739573
3	17140001	17250000	>90	2.19373	110000	TBC1D5	17198653	17741512
10	79480001	79600000	>90	2.19203	120000	DLG5	79550548	79686348
11	75950001	76020000	>90	2.19151	70000
21	37000001	37310000	>90	2.18891	310000	MIR802	37093012	37093106
9	97820001	97890000	>90	2.1878	70000	MIR6081	97827631	97827728	MIR27B	97847726	97847823	MIR23B	97847489	97847586	C9orf3	97488950	97849500	FANCC	97861335	98079991	MIR3074	97848295	97848376	MIR24-1	97848302	97848370
8	29210001	29300000	>90	2.18744	90000
15	99070001	99160000	>90	2.18606	90000
1	94400001	94490000	>90	2.18589	90000	ABCA4	94458393	94586705
9	71200001	71300000	>90	2.18575	100000
1	12490001	12930000	>90	2.18551	440000	HNRNPCL1	12907229	12908609	PRAMEF12	12834990	12838048	HNRNPCL3	12907229	12908235	MIR6730	12638984	12639051	SNORA59A	12567299	12567451	DHRS3	12627938	12677737	SNORA59B	12567299	12567451	C1orf158	12806133	12821102	HNRNPCL4	12907229	12908157	PRAMEF1	12854842	12856777	PRAMEF2	12916940	12921764	AADACL4	12704565	12727097	VPS13D	12290095	12572098	PRAMEF11	12884617	12891264	AADACL3	12776117
2	160990001	161130000	>90	2.18446	140000	RBMS1	161128661	161350318	LOC100505984	161114229	161128406	ITGB6	160956176	161056824
20	36050001	36150000	>90	2.1834	100000	BLCAP	36145818	36156333	NNAT	36149606	36152090
6	159240001	159390000	>90	2.18328	150000	C6orf99	159290898	159331385	EZR-AS1	159239010	159243272	OSTCP1	159262157	159278664	EZR	159186772	159240456
2	88370001	88450000	>90	2.18172	80000	MIR4780	88382037	88382118	SMYD1	88367298	88412902	FABP1	88422507	88427650
6	89700001	89790000	>90	2.18162	90000
17	39710001	39800000	>90	2.17563	90000	KRT16	39766030	39769079	KRT17	39775691	39780882	LINC00974	39705857	39710747	KRT14	39738530	39743147	KRT42P	39782578	39796451	KRT9	39722093	39728310
14	81540001	81630000	>90	2.17543	90000	TSHR	81421868	81612646
16	19920001	20580000	>90	2.17443	660000	PDILT	20370491	20416033	UMOD	20344372	20364200	ACSM5	20420855	20452281	ACSM2A	20462858	20498991	ACSM2B	20548082	20587695	GPR139	20043042	20085100	GP2	20320895	20338942
9	92440001	92530000	>90	2.17436	90000
2	38860001	38950000	>90	2.17208	90000	GALM	38893051	38961909
9	133220001	133340000	>90	2.16991	120000	HMCN2	133028157	133309510	ASS1	133320093	133376661
1	212010001	212120000	>90	2.16808	110000	INTS7	212113740	212209002
7	26460001	26570000	>90	2.16786	110000	LOC441204	26443107	26535986
1	179350001	179570000	>90	2.16754	220000	AXDND1	179335106	179523870	NPHS2	179519673	179545087	TDRD5	179560988	179660407
2	74950001	75070000	>90	2.16656	120000	HK2	75059781	75120481
1	224220001	224300000	>90	2.16553	80000
15	67170001	67320000	>90	2.16547	150000
13	31320001	31370000	>90	2.16182	50000	ALOX5AP	31287614	31338565
12	68750001	68840000	>90	2.15916	90000	LOC100507195	68825621	68845264
2	240070001	240130000	>90	2.15844	60000	MGC16025	240115026	240117153	HDAC4	239969863	240322643
7	38530001	38770000	>90	2.15685	240000	AMPH	38423296	38671167	VPS41	38763542	38948800	FAM183B	38724945	38726689
10	64770001	64910000	>90	2.15684	140000	NRBF2	64893006	64914791
9	114550001	114650000	>90	2.15601	100000	C9orf84	114448798	114557288
2	39360001	39450000	>90	2.15441	90000	CDKL4	39405687	39456673
9	93680001	93810000	>90	2.15182	130000
3	46540001	46600000	>90	2.15038	60000	LRRC2-AS1	46598887	46601178	RTP3	46539484	46542439	LRRC2	46556877	46608040
7	44360001	44470000	>90	2.1502	110000	NUDCD3	44421964	44530385	CAMK2B	44256748	44365230
5	154030001	154130000	>90	2.14912	100000	LARP1	154092461	154197167	MIR1303	154065335	154065421
1	44290001	44380000	>90	2.14835	90000	ST3GAL3	44173203	44396837	MIR6079	44304293	44304355
19	34830001	34900000	>90	2.14717	70000	PDCD2L	34895302	34917072	GPI	34856031	34893318	KIAA0355	34745455	34846471
1	180080001	180140000	>90	2.14702	60000	QSOX1	180123967	180167169	CEP350	179923907	180084015
2	128960001	129070000	>90	2.14607	110000	HS6ST1	129023053	129076171
2	172020001	172200000	>90	2.14481	180000	METTL8	172173912	172291312	TLK1	171847332	172087824
14	39160001	39340000	>90	2.14469	180000	LINC00639	39218542	39386086
2	102500001	102620000	>90	2.14405	120000	LINC01127	102599926	102602007	MAP4K4	102314164	102511152	IL1R2	102615423	102644884
1	162250001	162320000	>90	2.1439	70000	NOS1AP	162039580	162339813	MIR556	162312335	162312430
X	14670001	14860000	>90	2.14335	190000	GLRA2	14547419	14749933
19	31730001	31830000	>90	2.13995	100000	TSHZ3	31765850	31840190
1	233540001	234250000	>90	2.13938	710000	SLC35F3	234040457	234460264	KCNK1	233749749	233808258	MIR4427	233759897	233759965
3	121270001	121360000	>90	2.13913	90000	HCLS1	121350244	121379795	ARGFX	121286777	121309469	FBXO40	121312169	121349139
6	40810001	40990000	>90	2.13904	180000	LOC101929555	40846624	40991019
4	10170001	10390000	>90	2.13828	220000
2	98890001	99020000	>90	2.13737	130000	CNGA3	98962617	99015064	VWA3B	98703594	98929410
1	161900001	162000000	>90	2.13703	100000	OLFML2B	161952981	161994255	ATF6	161736033	161933860
12	64240001	64340000	>90	2.13655	100000	SRGAP1	64238540	64541613
12	52860001	52970000	>90	2.13632	110000	KRT74	52959602	52967609	KRT71	52937692	52946931	KRT6C	52862299	52867569	KRT5	52908358	52914243	KRT6A	52880957	52887181
5	1680001	1800000	>90	2.13625	120000	MRPL36	1798498	1799956	MIR4277	1708899	1708983
13	99330001	99490000	>90	2.1337	160000	SLC15A1	99336054	99404929	DOCK9	99445740	99738660	DOCK9-AS1	99484337	99486883
20	56100001	56200000	>90	2.13289	100000	ZBP1	56178901	56195632	PCK1	56136136	56141513	CTCFL	56081797	56100708
11	13300001	13360000	>90	2.13125	60000	ARNTL	13299273	13408812
10	11880001	11970000	>90	2.12929	90000	PROSER2-AS1	11891606	11936709	PROSER2	11865396	11914276	UPF2	11962020	12085169
5	78430001	78530000	>90	2.12314	100000
12	106090001	106530000	>90	2.12177	440000	NUAK1	106457124	106533811	CASC18	106100551	106137841
9	93820001	93980000	>90	2.12163	160000	AUH	93976096	94124206	LOC100129316	93825575	93837414
2	39120001	39210000	>90	2.12143	90000	SOS1	39208689	39347604	ARHGEF33	39146503	39202590	LOC375196	39186428	39187485
12	95700001	95870000	>90	2.12101	170000	MIR331	95702195	95702289	METAP2	95867821	95909613	MIR3685	95703698	95703760
11	61740001	61850000	>90	2.1205	110000
3	172310001	172390000	>90	2.11955	80000	NCEH1	172348434	172429008
7	65200001	65340000	>90	2.11644	140000	LOC441242	65111923	65235797	SNORA22	65220512	65220646	VKORC1L1	65338256	65424550	CCT6P1	65216091	65228662
17	71310001	71410000	>90	2.11591	100000	SDK2	71330522	71640227
6	144010001	144090000	>90	2.11574	80000	PHACTR2	143929316	144152322
13	49360001	49550000	>90	2.11506	190000
11	62690001	62790000	>90	2.11391	100000	SLC22A6	62744068	62752495	SLC22A8	62760295	62783317
7	48320001	48410000	>90	2.11351	90000	ABCA13	48211056	48687091
8	129290001	129580000	>90	2.11346	290000	LINC00824	129417515	129576925
2	42100001	42310000	>90	2.11126	210000	LOC388942	42104694	42121186	LOC101929723	42158738	42160863	PKDCC	42275160	42285668	C2orf91	42162507	42180943
10	5860001	5920000	>90	2.11053	60000	ANKRD16	5903688	5931860
8	27080001	27160000	>90	2.10927	80000	STMN4	27092839	27115956	TRIM35	27142402	27168836
17	17270001	17380000	>90	2.10906	110000
15	49180001	49310000	>90	2.1059	130000	SHC4	49115933	49255641	SECISBP2L	49280834	49338760
2	25060001	25140000	>90	2.10509	80000	ADCY3	25042038	25142055
6	8100001	8420000	>90	2.1049	320000	SLC35B3	8413299	8435800	EEF1E1	8079627	8102828	EEF1E1-BLOC1S5	8013799	8102828
7	148880001	148950000	>90	2.10289	70000	ZNF398	148823507	148880118	ZNF282	148892553	148923339	ZNF212	148936741	148952700
14	67900001	67980000	>90	2.09961	80000	TMEM229B	67936982	67982021
7	26140001	26230000	>90	2.0982	90000	NFE2L3	26191846	26226756	HNRNPA2B1	26229555	26240413
5	156580001	156680000	>90	2.0968	100000	FAM71B	156589343	156593279	ITK	156607906	156682109
1	245030001	245110000	>90	2.0966	80000
3	45580001	45640000	>90	2.09635	60000	LIMD1	45636322	45722755	LARS2	45430074	45590328
X	138070001	138350000	>90	2.09594	280000	FGF13	137713733	138287185
14	103360001	103510000	>90	2.09457	150000	TRAF3	103243815	103377837	CDC42BPB	103398715	103523742	AMN	103388992	103397179
7	43940001	44040000	>90	2.09454	100000	POLR2J4	43980493	44058793	URGCP-MRPS24	43906156	43946231	URGCP	43915492	43966010	UBE2D4	43966034	43995735
20	10660001	11030000	>90	2.09406	370000	LOC101929413	10855980	10889920	LOC101929395	10733737	10734675
2	32860001	32990000	>90	2.09232	130000	TTC27	32853086	33046118	MIR4765	32860321	32860398
5	65900001	66050000	>90	2.09194	150000	MAST4	65892175	66282351
3	63350001	63790000	>90	2.09143	440000	SYNPR	63428752	63602597	SNTN	63638343	63650891	SYNPR-AS1	63409271	63535727
14	23190001	23280000	>90	2.09131	90000	OXA1L	23235730	23240998	SLC7A7	23242431	23285107
X	67740001	68030000	>90	2.09124	290000	STARD8	67867510	67945684	YIPF6	67718623	67757127
21	44870001	45010000	>90	2.09079	140000	LINC00319	44869903	44873771	LINC00313	44881973	44898103	HSF2BP	44949071	45079374
14	102910001	102970000	>90	2.09042	60000	TECPR2	102829299	102968818
10	12560001	12700000	>90	2.08956	140000	CAMK1D	12391541	12868463	MIR4481	12695136	12695196	MIR4480	12620751	12620822
19	7200001	7290000	>90	2.08907	90000	INSR	7112265	7294011
20	44100001	44400000	>90	2.08799	300000	WFDC11	44277201	44298878	SPINT3	44141100	44144264	WFDC13	44330654	44337456	SPINT4	44350987	44354335	EPPIN	44170483	44176065	EPPIN-WFDC6	44164918	44176065	WFDC10B	44313289	44333658	WFDC9	44236577	44259907	WFDC8	44179790	44207965	WFDC10A	44258384	44259831	WFDC2	44098393	44110172	MIR3617	44333740	44333819	WFDC6	44162835	44168134
1	55460001	55530000	>90	2.0875	70000	PCSK9	55505894	55530526	BSND	55464616	55474465
17	64720001	65070000	>90	2.08701	350000	PRKCA	64298925	64806862	MIR634	64783189	64783286	HELZ	65066553	65241319	CACNG1	65040651	65052911	CACNG4	64960979	65029518	CACNG5	64873390	64881395
10	74300001	74380000	>90	2.08699	80000	MICU1	74127083	74385949
7	105300001	105390000	>90	2.08368	90000	ATXN7L1	105245220	105517031
20	42720001	42820000	>90	2.08304	100000	JPH2	42805456	42816218
3	47210001	47310000	>90	2.08278	100000	KIF9-AS1	47205859	47285606	KIF9	47269515	47324337
9	136060001	136190000	>90	2.0827	130000	OBP2B	136080665	136084637	ABO	136130562	136150630
15	49550001	49640000	>90	2.08158	90000	FAM227B	49620591	49913118	GALK2	49447955	49622002
10	50490001	50600000	>90	2.08141	110000	C10orf71-AS1	50504327	50506938	C10orf71	50507186	50535537	DRGX	50574160	50604062
15	93100001	93340000	>90	2.08114	240000	ASB9P1	93338713	93340338	LINC00930	93111047	93115493	FAM174B	93160678	93199031
15	75340001	75490000	>90	2.08066	150000	PPCDC	75315895	75343067
17	42300001	42390000	>90	2.07934	90000	RUNDC3A-AS1	42376941	42385799	SLC4A1	42325757	42345502	RUNDC3A	42385926	42396038
12	48860001	49050000	>90	2.07735	190000	OR8S1	48919414	48921886	MIR1291	49048226	49048313	C12orf54	48876285	48890297	LALBA	48961466	48963829	SNORA34	49048164	49048301	KANSL2	49046994	49076035	ANP32D	48866447	48866843
3	158410001	158500000	>90	2.07543	90000	GFM1	158362316	158410360	RARRES1	158422439	158450275
7	128690001	128780000	>90	2.07502	90000	TNPO3	128594233	128695227	TPI1P2	128695276	128697293	LOC407835	128766324	128768050
2	238980001	239070000	>90	2.07177	90000	FAM132B	239067648	239077532	UBE2F-SCLY	238875586	239008054	SCLY	238969564	239008054	KLHL30	239047362	239061547	ESPNL	239008950	239041928
5	169350001	169400000	>90	2.07051	50000	DOCK2	169064250	169510386	FAM196B	169290718	169407744
6	125830001	126050000	>90	2.06897	220000	LOC643623	125995498	126041364
16	22390001	22450000	>90	2.06611	60000	RRN3P3	22430866	22449036	SMG1P1	22448328	22503541
10	121080001	121170000	>90	2.06496	90000	GRK5	120967196	121215131	MIR4681	121137483	121137555
7	138590001	138660000	>90	2.06449	70000	KIAA1549	138516126	138666064
1	22290001	22380000	>90	2.06427	90000	LOC101928043	22350486	22352541	CDC42	22379119	22419436	CELA3B	22303417	22315847	LINC00339	22351996	22357717	CELA3A	22328148	22339035
1	27480001	27560000	>90	2.06342	80000	SLC9A1	27425299	27481621
3	16650001	16840000	>90	2.06319	190000
1	118080001	118150000	>90	2.06259	70000	LOC100996263	118139453	118148392	FAM46C	118148603	118171011
22	43060001	43170000	>90	2.06145	110000	A4GALT	43088126	43116876
7	55710001	56030000	>90	2.06045	320000	MRPS17	56019610	56023033	42261	55861236	55930482	FKBP9P1	55748766	55772260	ZNF713	55954969	56009918
12	1530001	1620000	>90	2.05862	90000	ERC1	1136913	1605099	LINC00942	1609656	1613590
2	196360001	196520000	>90	2.05843	160000
11	1210001	1320000	>90	2.05773	110000	MUC5AC	1151579	1222366	MUC5B	1244294	1283406	MIR6744	1277834	1277900	TOLLIP	1295597	1330892
7	138290001	138560000	>90	2.05769	270000	ATP6V0A4	138391038	138482941	TMEM213	138482738	138490769	SVOPL	138279029	138363790	KIAA1549	138516126	138666064
8	117460001	117650000	>90	2.05761	190000
9	33180001	33250000	>90	2.05457	70000	SPINK4	33240195	33248565
5	58170001	58280000	>90	2.05427	110000	PDE4D	58264865	59189621
16	52940001	53120000	>90	2.05293	180000	CHD9	53088944	53361414
17	2400001	2490000	>90	2.05222	90000	METTL16	2319347	2415200
5	98280001	98360000	>90	2.05081	80000
11	117600001	117670000	>90	2.05043	70000	DSCAML1	117298487	117667976
6	37680001	37750000	>90	2.05011	70000
1	44700001	44770000	>90	2.04977	70000	ERI3	44686741	44820951	ERI3-IT1	44688266	44709955
15	77840001	77910000	>90	2.04505	70000	LINGO1	77905365	78113242
1	203680001	203770000	>90	2.04475	90000	ZC3H11A	203764750	203823256	ZBED6	203766650	203769590	LAX1	203734283	203745480	LINC00260	203699704	203700979	SNORA77	203698708	203698833	ATP2B4	203595914	203713209
2	228230001	228320000	>90	2.0444	90000	TM4SF20	228226873	228244022
15	83210001	83420000	>90	2.04421	210000	SNHG21	83419315	83423789	AP3B2	83328032	83378660	LOC338963	83379222	83382745	CPEB1	83211950	83316767	CPEB1-AS1	83316520	83361572	ACTG1P17	83394649	83408532
10	98010001	98100000	>90	2.04273	90000	DNTT	98064084	98098321	BLNK	97951454	98031273
15	65480001	65560000	>90	2.04219	80000	CILP	65488336	65503840	PARP16	65550436	65579018
19	7600001	7920000	>90	2.04204	320000	MCEMP1	7741942	7744719	CLEC4M	7828034	7834491	FCER2	7753642	7767032	CLEC4G	7793842	7797057	CAMSAP3	7660787	7683196	TRAPPC5	7745706	7747748	PCP2	7696500	7698634	RETN	7733971	7735340	MIR6792	7682324	7682391	EVI5L	7895160	7929862	CD209	7804880	7812464	STXBP2	7701986	7712760	PNPLA6	7600588	7626653	PET100	7694670	7696510	CLEC4GP1	7852369
3	131040001	131170000	>90	2.04088	130000	LOC339874	131043935	131100319	NUDT16	131100608	131107674	NEK11	130745693	131069309	NUDT16P1	131080717	131083966
7	29370001	29440000	>90	2.0407	70000	CHN2	29234120	29553951
10	114080001	114150000	>90	2.03935	70000	GUCY2GP	114067935	114116353	ACSL5	114135955	114188138
5	153620001	153710000	>90	2.03844	90000	GALNT10	153570294	153800543
5	180010001	180130000	>90	2.03639	120000	FLT4	180034752	180076624	SCGB3A1	180017104	180018487
7	132740001	132920000	>90	2.03633	180000	CHCHD3	132469622	132766828
10	97230001	97320000	>90	2.03626	90000	SORBS1	97071529	97321177
2	208500001	208580000	>90	2.0354	80000	CCNYL1	208576263	208620896
7	65610001	65730000	>90	2.03539	120000	CRCP	65579804	65619553	TPST1	65670258	65825438
21	35900001	35960000	>90	2.03527	60000	RCAN1	35888739	35986142
12	121550001	121640000	>90	2.03457	90000	P2RX7	121570630	121624354
10	30030001	30280000	>90	2.03309	250000
8	41690001	41780000	>90	2.03266	90000	ANK1	41510743	41754280
6	35710001	35810000	>90	2.03222	100000	CLPSL1	35748830	35755841	CLPSL2	35744370	35747329	CLPS	35762758	35765121	LHFPL5	35773070	35791852	ARMC12	35704808	35716690	SRPK1	35800810	35888957
10	101810001	101910000	>90	2.03126	100000	CPN1	101802064	101841642	ERLIN1	101909846	101945814
20	42850001	42940000	>90	2.03053	90000	FITM2	42935196	42939889	GDAP1L1	42875897	42909557	OSER1-AS1	42839725	42854667
15	41630001	41740000	>90	2.0305	110000	NDUFAF1	41679546	41694658	NUSAP1	41624891	41673248	RTF1	41709301	41775761
17	21420001	21570000	>90	2.02933	150000	C17orf51	21431570	21454941
21	37630001	37700000	>90	2.02832	70000	MORC3	37692486	37748944	DOPEY2	37536838	37666572
4	153860001	154040000	>90	2.02722	180000	FHDC1	153864134	153900848
2	46570001	46640000	>90	2.0272	70000	EPAS1	46524540	46613842
20	2090001	2150000	>90	2.0268	60000	STK35	2082527	2129198
16	54970001	55490000	>90	2.02606	520000	IRX6	55358470	55364672
10	49970001	50060000	>90	2.02555	90000	WDFY4	49893517	50191001
17	20440001	20640000	>90	2.02526	200000	CDRT15L2	20483036	20484224	LOC100287072	20615758	20641178
6	53040001	53140000	>90	2.02487	100000	ELOVL5	53132195	53213977
9	91620001	91920000	>90	2.02323	300000	S1PR3	91606323	91620069	SHC3	91620685	91793682
4	129210001	129730000	>90	2.02219	520000	LOC100507487	129349170	129440551
2	229530001	230440000	>90	2.02022	910000	PID1	229888688	230136057	DNER	230222344	230579286
20	42590001	42680000	>90	2.01993	90000	TOX2	42544781	42698254
18	47910001	48340000	>90	2.01918	430000	SKA1	47901391	47920538	MRO	48321489	48351754	MAPK4	48086483	48258196
6	156800001	157040000	>90	2.01788	240000
3	128050001	128110000	>90	2.0178	60000	EEFSEC	127872299	128127489
1	40370001	40490000	>90	2.01739	120000	MFSD2A	40420783	40435640
8	27330001	27450000	>90	2.01722	120000	EPHX2	27348518	27402439	CHRNA2	27317277	27336813
8	81300001	81400000	>90	2.0161	100000	ZBTB10	81398447	81438500
1	201140001	201210000	>90	2.01577	70000	TMEM9	201103898	201140710	IGFN1	201159952	201198080
2	218380001	218620000	>90	2.01412	240000	DIRC3	218148745	218621316
1	41330001	41420000	>90	2.01242	90000
7	139190001	139270000	>90	2.01194	80000	HIPK2	139246315	139477693	CLEC2L	139208673	139229731
8	132690001	132910000	>90	2.01185	220000
3	48310001	48400000	>90	2.01079	90000	ZNF589	48282595	48312479	NME6	48335588	48342848	MIR2115	48357849	48357949	SPINK8	48348335	48369831
9	135290001	135380000	>90	2.00947	90000	C9orf171	135285582	135448706
12	69340001	69460000	>90	2.00909	120000	CPM	69244955	69357020
8	145210001	145280000	>90	2.00847	70000	MROH1	145203547	145316843
9	34660001	34750000	>90	2.0083	90000	IL11RA	34653893	34661898	CCL19	34689566	34691274	CCL21	34709001	34710164	CCL27	34661879	34662689	FAM205A	34723049	34729535
13	96080001	96180000	>90	2.00814	100000	CLDN10	96085852	96232010	CLDN10-AS1	96131697	96186164
19	7470001	7590000	>90	2.00732	120000	C19orf45	7562444	7573336	ARHGEF18	7459998	7537371	MCOLN1	7587495	7598895	PEX11G	7541760	7554286	ZNF358	7581003	7585911	LOC100128573	7537722	7538247
15	76030001	76090000	>90	2.00657	60000	MIR4313	76054555	76054656	DNM1P35	76020010	76032418
13	95090001	95230000	>90	2.00527	140000	TGDS	95226307	95248529	DCT	95091840	95131936
14	64200001	64260000	>90	2.00469	60000
5	172760001	173040000	>90	2.00408	280000	BOD1	173034147	173043666	LOC285593	173006636	173012071	MIR8056	172774457	172774539
2	206800001	206860000	>90	2.00342	60000	INO80D	206858444	206950906
17	59490001	59610000	>90	2.00297	120000	C17orf82	59489111	59490641	TBX4	59533806	59561664
15	67070001	67130000	>90	2.00296	60000	SMAD6	66994673	67074337
10	11800001	11860000	>90	2.00287	60000	ECHDC3	11784355	11806065
19	42110001	42230000	>90	2.00115	120000	CEACAM5	42212529	42234341	CEACAM4	42125343	42133442	CEACAM7	42177234	42192206
6	161540001	161650000	>90	2.00087	110000	AGPAT4-IT1	161581163	161583014	AGPAT4	161551056	161695107
3	197260001	197340000	>90	2.00061	80000	BDH1	197236653	197300194
14	94420001	94500000	>90	1.99964	80000	ASB2	94400498	94443076	OTUB2	94492723	94515276	LINC00521	94463615	94473898
2	234080001	234150000	>90	1.9996	70000	INPP5D	233924676	234116549
8	99290001	99460000	>90	1.99907	170000	NIPAL2	99204386	99306621	KCNS2	99439249	99443023
13	114740001	114820000	>90	1.99774	80000	RASA3	114747193	114898095
16	15530001	15690000	>90	1.99766	160000	C16orf45	15528324	15682116	KIAA0430	15688225	15737023
4	153490001	153550000	>90	1.99746	60000	TMEM154	153547265	153601317
5	141990001	142070000	>90	1.99547	80000	FGF1	141971742	142065268
8	42280001	42360000	>90	1.99522	80000	SLC20A2	42273979	42358978
5	96380001	96470000	>90	1.99265	90000	LIX1	96427573	96478520
3	52090001	52160000	>90	1.99145	70000	DUSP7	52082936	52090461	POC1A	52109248	52188706	LINC00696	52096109	52099128
13	46900001	46990000	>90	1.98527	90000	KIAA0226L	46916134	46961635
7	143010001	143060000	>90	1.98349	50000	CLCN1	143013218	143049097	FAM131B	143050492	143059840
18	11750001	11840000	>90	1.9812	90000	GNAL	11751470	11885683
6	106190001	106320000	>90	1.98112	130000
2	169990001	170130000	>90	1.98106	140000	LRP2	169983618	170219122
2	208730001	208800000	>90	1.97901	70000	PLEKHM3	208686011	208890284
17	18540001	18680000	>90	1.97772	140000	TRIM16L	18625401	18639431	FBXW10	18647325	18682662	TBC1D28	18538841	18547740	FOXO3B	18569235	18576494	ZNF286B	18561741	18585572
5	115690001	115810000	>90	1.9772	120000	LOC101927190	115703112	115710267	SEMA6A-AS1	115783193	115807369	SEMA6A	115779250	115910622
11	7600001	7670000	>90	1.97454	70000	PPFIBP2	7534995	7674996
1	111050001	111150000	>90	1.97417	100000	KCNA10	111059838	111061797	KCNA2	111136201	111174096
2	223840001	224000000	>90	1.97306	160000	KCNE4	223916647	223920357
15	59440001	59530000	>90	1.97243	90000	MYO1E	59428167	59665071	LDHAL6B	59499014	59500785	MIR2116	59463381	59463461
13	113620001	113820000	>90	1.97157	200000	MCF2L-AS1	113621797	113622952	PROZ	113812967	113826698	F7	113760101	113774995	F10-AS1	113782468	113784360	MCF2L	113623534	113754053	F10	113777112	113803843
6	106550001	106630000	>90	1.97063	80000	PRDM1	106534194	106557814
2	198420001	198500000	>90	1.97033	80000	RFTN2	198435526	198540584
22	46990001	47060000	>90	1.97011	70000	GRAMD4	47022657	47075688
12	89760001	89840000	>90	1.96849	80000	POC1B	89813497	89920039
1	28420001	28500000	>90	1.968	80000	PTAFR	28473676	28503455
5	149030001	149100000	>90	1.96738	70000
8	66760001	66950000	>90	1.96625	190000	DNAJC5B	66933790	67012755
18	290001	460000	>90	1.96362	170000	COLEC12	319354	500729
10	126330001	126390000	>90	1.96318	60000	FAM53B	126307862	126432930
8	95580001	95710000	>90	1.96217	130000	LOC100288748	95649512	95651695	ESRP1	95653363	95719694
17	19550001	19660000	>90	1.96147	110000	ALDH3A2	19552063	19580904	SLC47A2	19581627	19620043	ALDH3A1	19641297	19651746
10	11380001	11500000	>90	1.96104	120000	CELF2-AS1	11358795	11386673
7	151900001	152020000	>90	1.96099	120000	KMT2C	151832009	152133090
22	23970001	24040000	>90	1.95883	70000	GUSBP11	23980674	24059610	DRICH1	23950638	23974508	RGL4	24033047	24041363
17	55520001	55600000	>90	1.95404	80000	MSI2	55333930	55757299	LOC101927557	55599608	55600958
10	111200001	111630000	>90	1.95388	430000	XPNPEP1	111624523	111683311
6	1440001	1600000	>90	1.95375	160000
12	4780001	4920000	>90	1.95238	140000	KCNA6	4918341	4960278	GALNT8	4829751	4881892	LOC101929549	4809582	4829268	NDUFA9	4758263	4796720
16	72890001	73070000	>90	1.9521	180000	ZFHX3	72816785	73092534
16	85840001	86020000	>90	1.9521	180000	COX4I1	85833172	85840607	IRF8	85932773	85956211	MIR6774	85951952	85952022
12	132810001	133070000	>90	1.94949	260000	LOC100130238	132851976	132857486	FBRSL1	133067156	133161773	GALNT9	132680916	132905905	LOC101928416	132906435	132908161
6	135540001	135610000	>90	1.94933	70000	MYB	135502452	135540311	AHI1	135605109	135818903
3	193870001	193960000	>90	1.9486	90000	LOC100505920	193920804	193967942
2	234780001	235390000	>90	1.9473	610000	TRPM8	234826042	234928166	SPP2	234959345	234985776
5	171160001	171290000	>90	1.94577	130000	SMIM23	171212875	171218092	FBXW11	171288555	171433877
9	115480001	115550000	>90	1.9457	70000	SNX30	115513133	115637267	INIP	115448790	115480387
7	30440001	30500000	>90	1.94514	60000	NOD1	30464142	30518393	LINC01176	30430500	30443670
9	38620001	38780000	>90	1.94343	160000	ANKRD18A	38571360	38620360	FAM201A	38621084	38623277
1	168170001	168290000	>90	1.94317	120000	SFT2D2	168195254	168212088	TIPRL	168148082	168171351	ANKRD36BP1	168214818	168216668	TBX19	168250277	168283664
6	24430001	24500000	>90	1.9423	70000	ALDH5A1	24495196	24537435	GPLD1	24426061	24489850
1	219390001	219980000	>90	1.94146	590000
13	77360001	77440000	>90	1.941	80000
14	76520001	76620000	>90	1.94086	100000	IFT43	76452095	76550416	GPATCH2L	76618227	76679146
2	61770001	61920000	>90	1.94062	150000
8	28280001	28350000	>90	1.9401	70000	FBXO16	28285925	28347835
16	72160001	72270000	>90	1.93981	110000	PMFBP1	72152995	72206064
17	700001	870000	>90	1.93807	170000	NXN	702552	882998
3	184320001	184410000	>90	1.93787	90000
14	93430001	93500000	>90	1.93613	70000	ITPK1	93406067	93582263
6	15520001	15580000	>90	1.93582	60000	JARID2	15249085	15522273	DTNBP1	15523031	15663289
8	6420001	6540000	>90	1.9358	120000	ANGPT2	6357174	6420784	MCPH1	6264112	6501140	MIR8055	6479644	6479741	LOC100507530	6473123	6565730
2	48240001	48330000	>90	1.93522	90000
22	22220001	22290000	>90	1.93237	70000	PPM1F	22273791	22307250	MAPK1	22113946	22221970
1	38180001	38270000	>90	1.93127	90000	YRDC	38268613	38273865	MANEAL	38261159	38267278	EPHA10	38181645	38230824
1	28980001	29060000	>90	1.93125	80000	GMEB1	28995239	29042115
11	74210001	74280000	>90	1.93084	70000
6	33290001	33350000	>90	1.92855	60000	DAXX	33286334	33290793
16	53370001	53470000	>90	1.92506	100000	RBL2	53468350	53525560	LOC102723373	53407404	53418171	LOC643802	53403273	53405041
11	68720001	68810000	>90	1.92454	90000	MRGPRF-AS1	68779821	68785916	MRGPRD	68747489	68748455	MRGPRF	68771861	68780850
14	21740001	21820000	>90	1.92423	80000	RPGRIP1	21756135	21819460	SUPT16H	21819630	21852425
6	34660001	34730000	>90	1.92331	70000	C6orf106	34555056	34664627	SNRPC	34724870	34741634
8	27190001	27260000	>90	1.92113	70000	PTK2B	27168998	27316908
8	68520001	68720000	>90	1.92089	200000	CPA6	68334404	68658620
8	54940001	55050000	>90	1.92084	110000	LYPLA1	54958926	55014577	MRPL15	55047780	55061074
19	15700001	15810000	>90	1.92076	110000	CYP4F8	15726028	15740447	CYP4F12	15783827	15807984	CYP4F3	15751706	15771570
1	77910001	78000000	>90	1.92068	90000	AK5	77748286	78025654
11	34610001	34710000	>90	1.9199	100000	EHF	34642587	34684834
3	9550001	9710000	>90	1.91874	160000	LHFPL4	9540044	9595486	MTMR14	9691116	9744078
7	55500001	55590000	>90	1.91722	90000	LANCL2	55433140	55501435	VOPP1	55538300	55605409
1	19300001	19400000	>90	1.91715	100000
8	96070001	96140000	>90	1.91694	70000	NDUFAF6	96037213	96070944	MIR3150A	96085141	96085221	MIR3150B	96085138	96085224
18	61250001	61490000	>90	1.91669	240000	SERPINB11	61370192	61391127	SERPINB13	61254533	61266433	SERPINB3	61322430	61329197	SERPINB4	61304492	61311553	SERPINB7	61445010	61472610
8	10320001	10440000	>90	1.91653	120000	LINCR-0001	10332074	10339484	PRSS55	10383055	10411676
11	76860001	76950000	>90	1.91581	90000	MYO7A	76839315	76926286	GDPD4	76927602	76998463
17	44930001	45000000	>90	1.91395	70000	WNT9B	44928967	44954437
11	34200001	34270000	>90	1.91291	70000	ABTB2	34172533	34379555
19	19280001	19410000	>90	1.91233	130000	RFXANK	19303007	19312678	NCAN	19322781	19363061	MEF2BNB-MEF2B	19256375	19303400	NR2C2AP	19312219	19314238	MEF2B	19256375	19281098	MEF2BNB	19287712	19303400	HAPLN4	19366451	19373596	TM6SF2	19375173	19384074	SUGP1	19387321	19431321
4	77140001	77230000	>90	1.91178	90000	FAM47E-STBD1	77172852	77232283	STBD1	77227178	77232283	FAM47E	77172852	77204936
18	71870001	71970000	>90	1.9113	100000	CYB5A	71920526	71959251
9	71690001	71790000	>90	1.91044	100000	TJP2	71788970	71870124	FXN	71650478	71715094
5	80180001	80390000	>90	1.9101	210000	RASGRF2-AS1	80243511	80256726	RASGRF2	80256507	80525981
6	18270001	18380000	>90	1.90898	110000
15	78610001	78730000	>90	1.90873	120000	CRABP1	78632665	78640572
5	36420001	36610000	>90	1.90724	190000	SLC1A3	36606456	36688436
5	133380001	133430000	>90	1.90629	50000
3	40240001	40340000	>90	1.90565	100000	EIF1B-AS1	40214637	40351189	MYRIP	40141501	40301811
5	137990001	138120000	>90	1.90535	130000	CTNNA1	138089084	138270723
9	37940001	38000000	>90	1.90534	60000	SHB	37915894	38069210
1	15770001	15850000	>90	1.90532	80000	CTRC	15764937	15773153	CASP9	15817895	15850940	CELA2A	15783222	15798586	CELA2B	15802595	15817895
6	52150001	52220000	>90	1.90261	70000
12	123150001	123240000	>90	1.90187	90000	HCAR3	123199302	123201439	HCAR2	123185839	123187904	HCAR1	123212152	123215129	DENR	123237367	123255611
X	149140001	149550000	>90	1.90002	410000	MAMLD1	149531544	149682448	LINC00894	149106765	149185018	MIR2114	149396238	149396318
11	16970001	17080000	>90	1.89977	110000	OR7E14P	17073432	17074591	PLEKHA7	16809206	17035963
3	41960001	42050000	>90	1.89948	90000	ULK4	41288089	42003660
4	15080001	15220000	>90	1.89903	140000	LOC101929095	15006565	15429538
15	68690001	68810000	>90	1.89881	120000	ITGA11	68594041	68724492
13	98680001	99090000	>90	1.89721	410000	MIR3170	98860777	98860854	RNF113B	98828038	98829521	FARP1	98795351	99102027
20	48340001	48430000	>90	1.89578	90000	SLC9A8	48429249	48508779
18	3300001	3440000	>90	1.89554	140000	TGIF1	3412853	3458406
21	37530001	37580000	>90	1.89365	50000	DOPEY2	37536838	37666572
13	44630001	44920000	>90	1.89353	290000	SMIM2	44717286	44735393	MIR8079	44770264	44770336	SMIM2-IT1	44720605	44732358	SMIM2-AS1	44684684	44728211
2	232100001	232160000	>90	1.89273	60000	ARMC9	232063259	232209914
7	97920001	98470000	>90	1.89224	550000	BRI3	97910978	97922275	BAIAP2L1	97920961	98030427	NPTX2	98246596	98259181	TMEM130	98444110	98467673
9	73040001	73210000	>90	1.89208	170000	TRPM3	73149965	73736514
9	112670001	112800000	>90	1.8919	130000	PALM2-AKAP2	112542576	112934791	PALM2	112403067	112713756
8	68260001	68320000	>90	1.89116	60000
10	6460001	6540000	>90	1.89074	80000	PRKCQ	6469104	6622263
1	17390001	17440000	>90	1.89051	50000	PADI2	17393255	17445948
3	195820001	195910000	>90	1.88834	90000	LINC00885	195869506	195887761
2	127120001	127350000	>90	1.88757	230000
14	76350001	76440000	>90	1.88674	90000	TTLL5	76127550	76421425	TGFB3	76424439	76448365
18	74240001	74300000	>90	1.88655	60000	LINC00908	74240611	74271784
8	47450001	48240000	>90	1.88644	790000	SPIDR	48173469	48648563	LOC100287846	48100929	48104439	LINC00293	47752507	47765929
12	124250001	124390000	>90	1.88604	140000	DNAH10	124247041	124420267
2	87050001	87130000	>90	1.8854	80000	CD8B	87042459	87089047	ANAPC1P1	87088947	87122165
1	25680001	25760000	>90	1.8845	80000	TMEM57	25757348	25826698	RHCE	25688739	25747363	TMEM50A	25664788	25688852
15	73090001	73210000	>90	1.88437	120000	ADPGK-AS1	73075175	73090540
7	40830001	41120000	>90	1.88358	290000	LINC01450	41004276	41019537	SUGCT	40174574	40900366
3	171180001	171280000	>90	1.88329	100000
1	156470001	156540000	>90	1.8825	70000	IQGAP3	156495196	156542396	MEF2D	156433512	156470634
22	18380001	18470000	>90	1.88087	90000	MICAL3	18270415	18507325	MIR648	18463633	18463727
11	118570001	118620000	>90	1.88028	50000	DDX6	118618472	118661657
2	234200001	234260000	>90	1.88021	60000	ATG16L1	234160216	234204320	SAG	234216308	234255701
3	3530001	3840000	>90	1.8773	310000
1	92830001	92930000	>90	1.87547	100000	RPAP2	92764521	92853732
1	178450001	178500000	>90	1.87527	50000	TEX35	178482211	178491789
20	4990001	5060000	>90	1.87474	70000	SLC23A2	4833001	4990939
1	51730001	51800000	>90	1.8731	70000	TTC39A	51752929	51796236	TTC39A-AS1	51795325	51796953	RNF11	51701944	51739119
2	44320001	44390000	>90	1.87309	70000
17	62790001	62880000	>90	1.87303	90000	MIR4315-2	62818147	62818220	PLEKHM1P	62780958	62833302	MIR4315-1	62818147	62818220	LRRC37A3	62850429	62915598
7	75790001	75890000	>90	1.87274	100000	SRRM3	75831210	75916609
11	130310001	130710000	>90	1.87258	400000	C11orf44	130542850	130587247	MIR8052	130536629	130536698	ADAMTS15	130318868	130346539
1	113480001	113570000	>90	1.87237	90000	SLC16A1	113454469	113498685	SLC16A1-AS1	113499036	113506690	LOC100996251	113554308	113615724
14	99750001	99860000	>90	1.8717	110000
7	26580001	26690000	>90	1.8716	110000	C7orf71	26678703	26686889
11	62210001	62310000	>90	1.86907	100000	AHNAK	62201013	62314332
15	101590001	101660000	>90	1.86811	70000	LRRK1	101459419	101610317
11	102540001	102600000	>90	1.86658	60000	MMP27	102562414	102576468	MMP8	102582525	102595685
3	72900001	72980000	>90	1.86559	80000	GXYLT2	72937384	73024522
2	234620001	234750000	>90	1.86531	130000	HJURP	234745346	234763212	UGT1A10	234545122	234681951	DNAJB3	234651395	234652661	MROH2A	234684324	234742069	LOC100286922	234662961	234663991	UGT1A8	234526290	234681945	UGT1A9	234580543	234681951	UGT1A4	234627437	234681945	UGT1A5	234621637	234681945	UGT1A6	234600320	234681945	UGT1A7	234590583	234681945	UGT1A1	234668918	234681945	UGT1A3	234637772	234681945
7	47540001	47860000	>90	1.86422	320000	C7orf69	47834888	47859444	LINC01447	47661536	47669491	C7orf65	47694841	47701246	LINC00525	47801073	47806370	TNS3	47314751	47621742	PKD1L1	47814249	47988071
4	120240001	120340000	>90	1.86334	100000	FABP2	120238404	120243316	LINC01061	120326677	120331815
12	109660001	109740000	>90	1.86315	80000	FOXN4	109715782	109747025	ACACB	109577201	109706030
3	186890001	187030000	>90	1.86294	140000	LOC101929106	186914877	186925417	MASP1	186964141	187009810	RTP1	186915273	186919253
1	61930001	62050000	>90	1.86266	120000
7	137610001	137680000	>90	1.85991	70000	CREB3L2	137559724	137686847	LOC100130880	137638093	137642712
12	8910001	9010000	>90	1.85958	100000	RIMKLB	8834272	8935694	A2ML1	8997599	9029381
17	2760001	2830000	>90	1.85872	70000	RAP1GAP2	2699731	2941035
10	51770001	51830000	>90	1.85833	60000	FAM21EP	51780941	51827563	FAM21A	51827647	51893269	AGAP6	51748077	51770259
X	68230001	68500000	>90	1.85635	270000	PJA1	68380580	68385365	LINC00269	68399399	68429767
17	14210001	14590000	>90	1.85631	380000	HS3ST3B1	14204366	14252721
16	58060001	58150000	>90	1.85618	90000	MMP15	58059281	58080804	CFAP20	58147496	58163296
22	32380001	32470000	>90	1.85598	90000	SLC5A1	32439018	32509011
5	138410001	138480000	>90	1.85547	70000	SIL1	138282409	138534065
9	120480001	120580000	>90	1.85513	100000
15	23030001	23170000	>90	1.85509	140000	NIPA2	23004683	23034427	NIPA1	23043278	23086436	LOC283683	23094330	23115254
15	72560001	72630000	>90	1.85459	70000	CELF6	72577067	72612287	PARP6	72533521	72563628
2	239830001	239950000	>90	1.85388	120000	FLJ43879	239840997	239847965	TWIST2	239756672	239832244
3	44050001	44260000	>90	1.85259	210000	MIR138-1	44155703	44155802
2	98610001	98710000	>90	1.84933	100000	TMEM131	98372800	98612354	VWA3B	98703594	98929410
3	58520001	58610000	>90	1.84878	90000	ACOX2	58490862	58522929	FAM107A	58549838	58613337
10	97050001	97120000	>90	1.84869	70000	SORBS1	97071529	97200937	PDLIM1	96997324	97050905
6	158750001	158980000	>90	1.84854	230000	TMEM181	158957467	159056467	TULP4	158733691	158932856
7	65760001	65870000	>90	1.84796	110000	LINC00174	65841030	65865395	TPST1	65670258	65825438
21	35080001	35150000	>90	1.84673	70000	ITSN1	35014783	35261609
20	2480001	2630000	>90	1.84633	150000	ZNF343	2462465	2505168	TMC2	2517252	2622430
12	69140001	69200000	>90	1.84581	60000	SLC35E3	69139935	69159853	LOC100130075	69198216	69199274
12	570001	650000	>90	1.84501	80000	B4GALNT3	569542	671058
15	44620001	44750000	>90	1.845	130000	CTDSPL2	44719578	44819429	CASC4	44580908	44707959
18	60260001	60380000	>90	1.84494	120000
1	234670001	234730000	>90	1.84486	60000
1	13770001	14030000	>90	1.84466	260000	LRRC38	13801444	13840242	PRDM2	14026734	14151574	PDPN	13911966	13944452
12	12090001	12180000	>90	1.8422	90000
11	47880001	47950000	>90	1.84203	70000
10	129950001	130060000	>90	1.84074	110000
7	139890001	140030000	>90	1.84071	140000
11	4390001	4510000	>90	1.84061	120000	OR52K2	4470524	4471591	TRIM21	4406126	4414926
15	76450001	76520000	>90	1.84027	70000	LOC101929439	76467231	76473827	C15orf27	76352298	76497304	ETFA	76508628	76603810
22	31030001	31150000	>90	1.83962	120000	MIR3200	31127543	31127628	SLC35E4	31031792	31043862	DUSP18	31057444	31063877	OSBP2	31090792	31303811
2	198180001	198240000	>90	1.83907	60000
1	39340001	39450000	>90	1.83897	110000	GJA9	39339738	39347298	GJA9-MYCBP	39328161	39347298	RHBDL2	39351477	39407502
6	11680001	11890000	>90	1.83738	210000	ADTRP	11713887	11779280
19	6870001	7040000	>90	1.83726	170000	MBD3L4	7037754	7040184	ADGRE4P	6952510	6990857	ADGRE1	6887559	6940464	FLJ25758	7004963	7006426	MBD3L5	7030593	7033022
6	52970001	53030000	>90	1.8368	60000	GCM1	52991759	53013624
2	20300001	20420000	>90	1.83673	120000	SDC1	20400557	20425194
17	1820001	1920000	>90	1.83648	100000	RTN4RL1	1837970	1928639
3	150600001	150710000	>90	1.83647	110000	CLRN1-AS1	150690464	150797617	CLRN1	150644353	150690786
12	4010001	4100000	>90	1.83644	90000
18	77440001	77710000	>90	1.83532	270000	KCNG2	77623667	77659816	PQLC1	77662419	77711653	CTDP1	77439800	77514510
17	36020001	36100000	>90	1.83453	80000	HNF1B	36046433	36105069
11	44670001	44750000	>90	1.8336	80000
8	123690001	123780000	>90	1.83284	90000	LINC01151	123682623	123706345
12	92430001	92500000	>90	1.8303	70000	C12orf79	92378751	92536447
9	37600001	37690000	>90	1.8281	90000	FRMPD1	37651051	37746901
10	15630001	15760000	>90	1.82748	130000	ITGA8	15555947	15762334
3	122610001	122660000	>90	1.82635	50000	SEMA5B	122628039	122694981	LOC100129550	122605359	122611263
16	47730001	48190000	>90	1.82635	460000	LOC101927132	47892491	47942342	LOC100507534	47883224	47921041	ABCC12	48116883	48180681	PHKB	47495209	47735434
5	174380001	174870000	>90	1.82581	490000	FLJ16171	174346084	174422734	DRD1	174867674	174871163
1	17450001	17560000	>90	1.82546	110000	PADI1	17531620	17572501
13	24630001	24770000	>90	1.82504	140000	SPATA13	24553764	24881212	MIR2276	24736554	24736643
3	37830001	37890000	>90	1.82503	60000	ITGA9	37493812	37861281	ITGA9-AS1	37831580	37903271
2	223280001	223410000	>90	1.82444	130000	SGPP2	223289321	223423617
9	37500001	37570000	>90	1.82359	70000	FBXO10	37510888	37576250	POLR1E	37485931	37503694
1	203100001	203180000	>90	1.82251	80000	ADORA1	203096835	203136533	MYBPH	203136938	203144942	CHI3L1	203148058	203155922
1	64110001	64230000	>90	1.82246	120000	PGM1	64058946	64125916
5	142160001	142250000	>90	1.82191	90000	ARHGAP26	142150291	142608572	ARHGAP26-AS1	142239169	142248475
7	29860001	29950000	>90	1.81937	90000	WIPF3	29846169	29956682
10	118940001	119040000	>90	1.81934	100000	SLC18A2	119000583	119038941	KCNK18	118956999	118969810	PDZD8	119039999	119134978
10	103470001	103530000	>90	1.81842	60000	FGF8	103529886	103540126
5	95720001	95800000	>90	1.81823	80000	LOC101929710	95297704	95966789	PCSK1	95726039	95767863
5	134540001	134590000	>90	1.8177	50000	C5orf66	134368969	134680370	C5orf66-AS2	134571923	134583867
10	104280001	104330000	>90	1.81767	50000	SUFU	104263718	104393214
6	33420001	33540000	>90	1.81697	120000	SYNGAP1	33387846	33421466	ZBTB9	33422355	33425320
6	20460001	20520000	>90	1.81594	60000	E2F3	20402136	20493945
3	133150001	133290000	>90	1.81527	140000	BFSP2	133118838	133194056
14	77280001	77330000	>90	1.81526	50000	LRRC74A	77292724	77336645
21	37800001	38070000	>90	1.81434	270000	CLDN14	37832919	37948867
17	60150001	60350000	>90	1.81392	200000	TBC1D3P2	60342066	60353016
21	43000001	43190000	>90	1.81357	190000	LINC00479	43131679	43135935	MIR6814	43166931	43167001	LINC00112	43136595	43137742	LINC00111	43099461	43117496	RIPK4	43159528	43187249
5	145430001	145490000	>90	1.81281	60000	SH3RF2	145316125	145442879	PLAC8L1	145463875	145483946
1	226070001	226170000	>90	1.8124	100000	TMEM63A	226033232	226070420	PYCR2	226107576	226112040	MIR6741	226109779	226109842	LEFTY2	226124297	226129083	LEFTY1	226073981	226076846
6	13710001	13790000	>90	1.81205	80000	RANBP9	13621729	13711796	MCUR1	13786780	13814792
9	95640001	95720000	>90	1.81199	80000	ZNF484	95607312	95640320	LOC642943	95644848	95651837	FGD3	95709600	95798518
5	79160001	79270000	>90	1.81071	110000
12	77030001	77100000	>90	1.81035	70000
9	35280001	35420000	>90	1.81021	140000	UNC13B	35161988	35405332	ATP8B5P	35406751	35483026
1	247500001	247620000	>90	1.80966	120000	OR2B11	247614330	247615284	NLRP3	247579457	247612406
10	88350001	88440000	>90	1.80901	90000	LDB3	88428425	88495824	OPN4	88414313	88426216
2	20550001	20640000	>90	1.8085	90000	PUM2	20448452	20550611
1	110660001	110740000	>90	1.80754	80000	SLC6A17	110693131	110744823
7	48150001	48220000	>90	1.80742	70000	ABCA13	48211056	48687091
1	223170001	223300000	>90	1.80686	130000	DISP1	222988430	223179337	TLR5	223282747	223316624
6	149910001	149970000	>90	1.80683	60000	RPS18P9	149914751	149915720	KATNA1	149916010	149969940	GINM1	149887527	149912067
16	75050001	75120000	>90	1.80606	70000	ZNRF1	75032914	75144892
3	122990001	123040000	>90	1.80578	50000	ADCY5	123001142	123135189	SEC22A	122920773	122992982
2	27080001	27140000	>90	1.80552	60000	DPYSL5	27071156	27173219
5	71840001	72110000	>90	1.80521	270000	LOC102477328	71869901	71956496	LOC102503427	71852903	71867569
3	119480001	119540000	>90	1.8047	60000	NR1I2	119499330	119537332	MAATS1	119421868	119485949
17	61560001	61620000	>90	1.80404	60000	KCNH6	61600694	61624089	ACE	61562177	61575741
8	144700001	144900000	>90	1.80346	200000	MIR4664	144815252	144815323	MIR937	144895126	144895212	BREA2	144779284	144780583	ZNF707	144766621	144777555	CCDC166	144788863	144790279	ZNF623	144718331	144735900	SCRIB	144873089	144897549	MAPK15	144798506	144804633	PUF60	144898513	144911556	FAM83H	144806102	144815914	FAM83H-AS1	144816309	144828507
18	47090001	47310000	>90	1.80338	220000	ACAA2	47309873	47340251	LIPG	47088426	47119278
20	13800001	14030000	>90	1.80308	230000	SEL1L2	13830043	13975979	MACROD2	13976145	16033841
17	19450001	19510000	>90	1.80124	60000	SLC47A1	19437166	19482346	SNORA59A	19460872	19461024	SNORA59B	19460872	19461024
16	12070001	12150000	>90	1.80117	80000	SNX29	12070590	12668146
12	54990001	55090000	>90	1.80066	100000	DCD	55038374	55042277	GLYCAM1	55001970	55004246	LACRT	55024622	55028663
10	134280001	134350000	>90	1.80042	70000
13	46430001	46520000	>90	1.79906	90000
17	45020001	45110000	>90	1.79813	90000	MIR5089	45050382	45050466	ARL17A	45108951	45110749	RPRML	45055521	45056614
2	207910001	208000000	>90	1.79686	90000	KLF7	207938861	208030910	MIR2355	207974710	207974797
3	179340001	179610000	>90	1.79624	270000	USP13	179370932	179507189	NDUFB5	179322574	179342288	PEX5L	179512746	179692008
2	38300001	38520000	>90	1.79603	220000	CYP1B1-AS1	38358246	38408993	CYP1B1	38294745	38303323
12	32730001	32800000	>90	1.79562	70000	FGD4	32654976	32798984
2	179380001	179490000	>90	1.79483	110000	MIR548N	179246804	179541009	TTN-AS1	179387917	179484944	TTN	179390716	179672150
15	68610001	68680000	>90	1.79333	70000	ITGA11	68594041	68724492
15	69360001	69450000	>90	1.79312	90000	EWSAT1	69373189	69388163	MIR548H4	69116302	69489862
3	38390001	38530000	>90	1.79269	140000	ACVR2B	38495789	38534633	XYLB	38388250	38456467	ACVR2B-AS1	38492517	38496311
14	91240001	91320000	>90	1.79219	80000	TTC7B	91006931	91282761
17	25800001	25860000	>90	1.79176	60000	KSR1	25799035	25950718
5	157780001	158090000	>90	1.79166	310000	LOC101927697	157747711	157836781
2	70370001	70440000	>90	1.79083	70000	TIA1	70436575	70475779	C2orf42	70377016	70418151
12	95980001	96110000	>90	1.78997	130000	PGAM1P5	96043030	96067770	NTN4	96051582	96184536
6	38320001	38420000	>90	1.7882	100000	BTBD9	38136226	38607924
7	27870001	27940000	>90	1.78772	70000	JAZF1	27870192	28220437
11	12360001	12620000	>90	1.7876	260000	PARVA	12399025	12556903	MICALCL	12308446	12380691
15	42280001	42340000	>90	1.78742	60000	PLA2G4E-AS1	42264960	42291292	PLA2G4E	42273779	42342901
15	49340001	49410000	>90	1.78687	70000
16	31400001	31450000	>90	1.78635	50000	ZNF843	31446884	31454348	ITGAD	31404632	31437826	COX6A2	31439051	31439749
6	139120001	139220000	>90	1.78576	100000	ECT2L	139117247	139225207
2	206640001	206790000	>90	1.78566	150000	NRP2	206547223	206662857
10	50610001	50700000	>90	1.78558	90000	ERCC6	50662525	50747169
12	109550001	109650000	>90	1.7854	100000	ACACB	109577201	109706030
7	139400001	139470000	>90	1.78436	70000	HIPK2	139246315	139477693
X	102950001	103050000	>90	1.78426	100000	PLP1	103031780	103047547	TMEM31	102965836	102968960	GLRA4	102962271	102983552
6	46780001	46950000	>90	1.78391	170000	LOC101926962	46871207	46877764	MEP1A	46761093	46807519	ADGRF5	46820241	46922675
2	119130001	119610000	>90	1.78111	480000	LOC101927709	119357358	119360542	EN1	119599746	119605759
15	50790001	50850000	>90	1.77969	60000	USP8	50716573	50793280	TRPM7	50849355	50979012	USP50	50792758	50838902
13	31390001	31550000	>90	1.77902	160000	TEX26-AS1	31456971	31506745	TEX26	31506833	31549153	LINC00545	31456698	31457532	MEDAG	31480311	31499709
1	231380001	231460000	>90	1.77847	80000	GNPAT	231376918	231413719
18	10560001	10730000	>90	1.77788	170000	PIEZO2	10670243	11148761	LOC101927410	10661929	10666884
10	129530001	129690000	>90	1.77778	160000	FOXI2	129535537	129539450	CLRN3	129676113	129691211
9	113020001	113180000	>90	1.77637	160000	TXNDC8	113065866	113100164	SVEP1	113127528	113342160
9	100890001	100950000	>90	1.77611	60000	CORO2A	100883256	100954956
1	235500001	235570000	>90	1.77586	70000	TBCE	235530674	235612283	GGPS1	235491752	235507844
15	72420001	72480000	>90	1.77454	60000	GRAMD2	72452146	72490136	SENP8	72410630	72433311
15	83530001	83640000	>90	1.77408	110000	HOMER2	83517728	83621476
5	149130001	149200000	>90	1.77346	70000	PPARGC1B	149109814	149234585
1	201330001	201400000	>90	1.7733	70000	TNNT2	201328135	201346828	LAD1	201349965	201368669	TNNI1	201372894	201390874
3	11890001	12050000	>90	1.77285	160000	SYN2	12045833	12233532
7	40650001	40760000	>90	1.7725	110000	SUGCT	40174574	40900366
20	37200001	37270000	>90	1.77157	70000	RALGAPB	37101448	37207504	ARHGAP40	37230576	37279295	ADIG	37209837	37217106
22	29810001	29900000	>90	1.7706	90000	RFPL1	29834571	29838444	RFPL1S	29833003	29838118	NEFH	29876180	29887277
9	135580001	135670000	>90	1.77013	90000	AK8	135600964	135754198
3	186570001	186650000	>90	1.76982	80000	ADIPOQ-AS1	186569675	186573912	ADIPOQ	186560462	186576252	ST6GAL1	186648314	186796341
18	42800001	42960000	>90	1.76929	160000	SLC14A2	42792946	43263060
1	52010001	52080000	>90	1.76841	70000
20	37280001	37380000	>90	1.76752	100000	SLC32A1	37353104	37358015	ACTR5	37377096	37401089
7	104990001	105120000	>90	1.76744	130000	PUS7	105096959	105162685	SRPK2	104756820	105029377
2	238390001	238480000	>90	1.76624	90000	PRLH	238475216	238475818	MIR6811	238419573	238419631	MLPH	238395861	238463961
3	50480001	50550000	>90	1.76565	70000	CACNA2D2	50400043	50541028
1	154740001	154820000	>90	1.76557	80000	KCNN3	154669941	154832338
6	90540001	90650000	>90	1.76532	110000	BACH2	90636246	91006627	CASP8AP2	90539618	90584155	GJA10	90604187	90605819
3	12460001	12520000	>90	1.76444	60000	PPARG	12329348	12475855
7	129600001	129650000	>90	1.76434	50000
17	55220001	55320000	>90	1.76406	100000
1	160700001	160800000	>90	1.76292	100000	SLAMF7	160708846	160724608	CD244	160799949	160832692	LY9	160765863	160798045
10	12090001	12170000	>90	1.76087	80000	DHTKD1	12110915	12165227
10	64370001	64560000	>90	1.76056	190000	ZNF365	64280206	64431771
2	46460001	46520000	>90	1.76042	60000
18	21500001	21570000	>90	1.75968	70000	LAMA3	21452983	21535029
2	38980001	39050000	>90	1.75913	70000	DHX57	39024875	39103021	GEMIN6	39005326	39009106
4	154720001	155140000	>90	1.75861	420000
14	92980001	93060000	>90	1.7582	80000	RIN3	92980124	93155334
8	58960001	59090000	>90	1.75795	130000	FAM110B	58907112	59062277
3	185550001	185630000	>90	1.75733	80000
6	155500001	155570000	>90	1.7571	70000	TIAM2	155411422	155578857
2	109250001	109340000	>90	1.75646	90000	LIMS1	109150810	109303702	RANBP2	109335936	109402267
20	10570001	10650000	>90	1.75524	80000	SLX4IP	10415950	10604027	JAG1	10618331	10654694	MIR6870	10630283	10630343
22	38980001	39080000	>90	1.75496	100000	FAM227A	38974124	39052634	CBY1	39052657	39069855	TOMM22	39077953	39080766
6	144490001	144570000	>90	1.75419	80000	STX11	144471653	144513076
2	169630001	169720000	>90	1.75397	90000	CERS6	169312758	169631644	CERS6-AS1	169628460	169642939	NOSTRIN	169659106	169721849
14	103070001	103140000	>90	1.75352	70000	RCOR1	103058995	103196913
13	111370001	111530000	>90	1.75236	160000	LINC00346	111516333	111522655	ING1	111364969	111373421
2	44220001	44310000	>90	1.75233	90000	LRPPRC	44113362	44223144
7	25940001	26120000	>90	1.74991	180000	MIR148A	25989538	25989606
20	20700001	20810000	>90	1.74957	110000
9	80890001	81200000	>90	1.7494	310000	PSAT1	80911990	80945009
1	22860001	22970000	>90	1.74931	110000	MIR6127	22959750	22959859	C1QA	22963117	22966175	EPHA8	22890003	22930087
8	52830001	52910000	>90	1.74925	80000
11	19190001	19250000	>90	1.74795	60000	CSRP3	19203576	19232118	ZDHHC13	19138691	19197967	E2F8	19245609	19263202
20	32900001	32950000	>90	1.74728	50000
3	45780001	45870000	>90	1.74695	90000	SLC6A20	45796940	45838035	SACM1L	45730753	45786900	LZTFL1	45864809	45883650
7	23620001	23730000	>90	1.74645	110000	CLK2P1	23624334	23626146	FAM221A	23719732	23742269	CCDC126	23636997	23684327
12	14680001	14750000	>90	1.74619	70000	PLBD1-AS1	14720665	14772689	PLBD1	14656596	14720791
14	97350001	97650000	>90	1.74612	300000	LINC00618	97409915	97411731
20	25290001	25370000	>90	1.74486	80000	ABHD12	25280833	25371618
14	65020001	65100000	>90	1.74445	80000	PPP1R36	65016619	65056097
14	65570001	65630000	>90	1.74213	60000
1	172420001	172490000	>90	1.74121	70000	C1orf105	172422032	172437969
2	241860001	241980000	>90	1.73967	120000	SNED1	241938254	242033643	LOC200772	241894035	241906868
10	71820001	71900000	>90	1.7396	80000	AIFM2	71872022	71892690	TYSND1	71897736	71906496	H2AFY2	71812356	71872040
12	3070001	3140000	>90	1.73939	70000	TEAD4	3068477	3149842
17	29250001	29330000	>90	1.73846	80000	DPRXP4	29302352	29303017	ADAP2	29248753	29286211	RNF135	29297955	29326927
1	52360001	52460000	>90	1.73775	100000	RAB3B	52373627	52456436
1	180860001	180940000	>90	1.73763	80000	KIAA1614	180882312	180915239
12	96810001	96880000	>90	1.73476	70000
1	51580001	51700000	>90	1.7345	120000	C1orf185	51567905	51613754
12	50040001	50090000	>90	1.73358	50000	FMNL3	50031723	50101197
20	31440001	31530000	>90	1.73353	90000
11	117840001	117910000	>90	1.73345	70000	IL10RA	117857105	117872199	TMPRSS4-AS1	117886486	117957508
12	11390001	11640000	>90	1.73319	250000	PRB1	11504756	11508524	PRB2	11544473	11548498	PRB3	11418846	11422641	PRB4	11460014	11463369
2	60140001	60330000	>90	1.73295	190000
10	115980001	116210000	>90	1.73285	230000	ABLIM1	116190868	116444414	TDRD1	115939028	115992063	VWA2	115999012	116054259	AFAP1L2	116054582	116164537
9	34110001	34180000	>90	1.73236	70000	DCAF12	34086380	34126771	UBAP1	34179002	34252521
17	6380001	6490000	>90	1.73146	110000	KIAA0753	6481644	6544247	PITPNM3	6354582	6459877
14	102690001	102770000	>90	1.73131	80000	MOK	102695157	102771537	WDR20	102606188	102690010
3	195650001	195700000	>90	1.73103	50000	SDHAP1	195686791	195717150
1	183530001	183580000	>90	1.73043	50000	NCF2	183524696	183560056
2	113720001	113890000	>90	1.72999	170000	IL1RN	113875469	113891593	IL36RN	113816214	113822320	IL1F10	113829894	113833427	IL36A	113763448	113765621	IL36B	113779667	113810444	IL36G	113735595	113743249
2	46700001	46770000	>90	1.72932	70000	RHOQ	46769866	46811827	TMEM247	46706703	46711564	ATP6V1E2	46738985	46747096
16	24590001	24740000	>90	1.72852	150000	LINC01567	24672742	24682383
4	86220001	86390000	>90	1.72835	170000
1	20100001	20210000	>90	1.7281	110000	OTUD3	20208887	20239437	RNF186	20140521	20141771	TMCO4	20008705	20126410
11	35020001	35190000	>90	1.72654	170000	LOC100507144	35154196	35159579	CD44	35160416	35253949
9	136400001	136650000	>90	1.72642	250000	ADAMTSL2	136399974	136440641	DBH	136501484	136524466	FAM163B	136443536	136445368	VAV2	136627015	136857446	DBH-AS1	136519708	136522530	SARDH	136528683	136605077
4	170730001	170970000	>90	1.72512	240000	MFAP3L	170952925	170954179	LOC100506085	170838911	170897053
7	5110001	5230000	>90	1.72451	120000	RBAKDN	5111690	5112854	ZNF890P	5160940	5184177	RBAK-RBAKDN	5085451	5112854	WIPI2	5229834	5273486
4	4340001	4430000	>90	1.72281	90000	NSG1	4387982	4420785	STX18	4420695	4543775
18	72180001	72260000	>90	1.72226	80000	LINC00909	72259009	72265071	CNDP1	72201691	72252261	CNDP2	72163499	72190689
5	150330001	150420000	>90	1.72205	90000	GPX3	150399998	150408554	TNIP1	150409503	150460649
10	69990001	70090000	>90	1.72185	100000	ATOH7	69990351	69991870	PBLD	70044837	70092684
19	42960001	43030000	>90	1.72181	70000	CEACAM1	43011457	43032661	LIPE-AS1	42927906	43156507
9	107920001	108000000	>90	1.72127	80000
1	200440001	200520000	>90	1.72075	80000
1	15610001	15710000	>90	1.72003	100000	FHAD1	15573767	15724622
10	104700001	104810000	>90	1.71976	110000	CNNM2	104678074	104838344
11	94370001	94470000	>90	1.71943	100000
7	130800001	131010000	>90	1.71901	210000	MKLN1-AS	130994502	131012538	MKLN1	130794854	131181398
1	3590001	3680000	>90	1.71745	90000	TP73-AS1	3652547	3663937	CCDC27	3668964	3688209	TP73	3569128	3652765
20	38670001	38880000	>90	1.71641	210000
20	60880001	61050000	>90	1.71587	170000	LAMA5-AS1	60928065	60931534	LAMA5	60884115	60942368	RPS21	60962120	60963576	MIR4758	60907542	60907613	GATA5	61038552	61051026	CABLES2	60963685	60982339	ADRM1	60877951	60883918	RBBP8NL	60985292	61002629
4	147010001	147090000	>90	1.7154	80000	LINC01095	147030606	147043065
10	26630001	26730000	>90	1.71524	100000	APBB1IP	26727265	26856732
13	50380001	50500000	>90	1.71456	120000	SPRYD7	50486837	50510637	CTAGE10P	50464544	50467516
3	46130001	46230000	>90	1.71279	100000
1	94020001	94080000	>90	1.71266	60000	LOC100129046	94057524	94065587	BCAR3	94027342	94312706	FNBP1L	93913687	94020218
10	73730001	73810000	>90	1.71108	80000	CHST3	73724119	73773322
8	5980001	6150000	>90	1.71064	170000
9	36490001	36560000	>90	1.71046	70000
3	4780001	4860000	>90	1.71018	80000	ITPR1	4535031	4889524	EGOT	4790877	4793274
12	52120001	52210000	>90	1.71015	90000	SCN8A	51985019	52206648
13	50800001	50880000	>90	1.70905	80000	DLEU1	50656304	51102779
22	31740001	31790000	>90	1.70801	50000	LINC01521	31742744	31747141	PATZ1	31721789	31742249
2	61030001	61110000	>90	1.70775	80000	REL	61108629	61155291	LINC01185	61074894	61108449
11	8300001	8420000	>90	1.70725	120000	STK33	8413412	8615836
3	178960001	179020000	>90	1.70646	60000	KCNMB3	178960553	178984838
1	236450001	236550000	>90	1.70518	100000
17	29350001	29420000	>90	1.705	70000
11	59210001	59310000	>90	1.70117	100000	OR4D9	59282385	59283330	OR4D10	59244902	59245838	OR4D11	59271048	59271984	OR4D6	59224433	59225378	OR5A1	59210641	59211589
8	124410001	124530000	>90	1.70001	120000	WDYHV1	124428964	124454480	FBXO32	124510126	124553493
5	114260001	114430000	>90	1.69864	170000
7	48430001	48470000	>90	1.69844	40000	ABCA13	48211056	48687091
6	139550001	139650000	>90	1.6983	100000	TXLNB	139561198	139613208
10	105790001	105840000	>90	1.69661	50000	MIR936	105807846	105807944	COL17A1	105791045	105845638
11	128320001	128380000	>90	1.69599	60000	ETS1	128328655	128457453
7	8130001	8210000	>90	1.69364	80000	ICA1	8152814	8302242
5	153730001	153780000	>90	1.69297	50000	SAP30L-AS1	153769328	153825382	GALNT10	153570294	153800543
3	184130001	184190000	>90	1.69198	60000
5	65570001	65880000	>90	1.69156	310000	LOC101928769	65803372	65807432
11	122980001	123060000	>90	1.69156	80000	CLMP	122943032	123066007
14	56200001	56580000	>90	1.69046	380000	RPL13AP3	56232962	56234435	LINC00520	56247852	56263392
15	78940001	79000000	>90	1.69043	60000
5	135320001	135470000	>90	1.69014	150000	TGFBI	135364583	135399507	SMAD5	135468533	135518422	VTRNA2-1	135416186	135416286	SMAD5-AS1	135465202	135470579
9	99220001	99320000	>90	1.68987	100000	HABP4	99212436	99253618	CDC14B	99262394	99382112
8	1730001	1830000	>90	1.68978	100000	ARHGEF10	1772148	1906807	MIR596	1765396	1765473	MIR3674	1749290	1749358	CLN8	1711869	1734736
1	64740001	64880000	>90	1.68956	140000
17	26220001	26370000	>90	1.68842	150000	LYRM9	26205339	26220409	NLK	26369687	26523404
9	79080001	79170000	>90	1.68798	90000	GCNT1	79074067	79122332
14	75650001	75730000	>90	1.68698	80000
22	45840001	45970000	>90	1.68645	130000	FBLN1	45898718	45961581
22	19510001	19600000	>90	1.68528	90000	CLDN5	19510546	19512860	LINC00895	19553652	19554362
8	9690001	9900000	>90	1.68486	210000	MIR124-1	9760897	9760982	LINC00599	9757573	9760839
6	143900001	143990000	>90	1.68351	90000	PHACTR2	143929316	144152322
7	129840001	130040000	>90	1.68192	200000	CPA2	129906702	129929637	CPA1	130020211	130027949	CEP41	130033611	130081051	CPA4	129932973	129964020	CPA5	129984629	130008569	TMEM209	129804552	129845338	SSMEM1	129847703	129856684
9	136930001	137000000	>90	1.68137	70000	BRD3	136895445	136933141
7	26250001	26320000	>90	1.68037	70000	CBX3	26241323	26253227
1	235100001	235190000	>90	1.68003	90000
7	5900001	5960000	>90	1.67859	60000	CCZ1	5938340	5965603	OCM	5920428	5925994
3	183020001	183100000	>90	1.67783	80000	MCF2L2	182895791	183146057
19	36280001	36370000	>90	1.6777	90000	LINC01529	36279777	36288811	KIRREL2	36347809	36358048	PRODH2	36290891	36304201	APLP1	36359400	36370699	NPHS1	36316273	36342895
19	6640001	6730000	>90	1.67728	90000	C3	6677845	6720693	GPR108	6729924	6737633	TNFSF14	6663147	6670599
2	73150001	73200000	>90	1.67709	50000	SFXN5	73169164	73298965	EMX1	73144603	73162020
[truncated: 39 more rows]
[truncated: 76 more columns]

## Sheet: B. Granulocyte>CD34+
Chr	Start	End	alpha %	SumMinusLog	Size	Gene	GeneStart	GeneEnd	Gene	GeneStart	GeneEnd	Gene	GeneStart	GeneEnd	Gene	GeneStart	GeneEnd	Gene	GeneStart	GeneEnd	Gene	GeneStart	GeneEnd
19	56940001	59050000	<01	-38.0671	2110000	SMIM17	57154526	57168614	ZNF837	58878989	58892389	A1BG-AS1	58863335	58866549	A1BG	58858171	58864865	ZNF586	58281019	58291984	ZNF132	58944180	58951589	TRAPPC2B	57874878	57876721	ZNF418	58433251	58446740	ZNF497	58865722	58874214	RPS5	58898635	58906171	ZNF835	57174019	57183123	ZNF8	58790317	58807254	USP29	57631508	57643293	ZNF550	58053203	58071231	ZIM2-AS1	57276689
19	52290001	54280000	<01	-33.3953	1990000	MIR519D	54216600	54216688	MIR519E	54183193	54183277	MIR519B	54198466	54198547	MIR519C	54189722	54189809	ZNF321P	53430387	53445847	MIR498	54177450	54177574	ZNF702P	53471503	53496784	ZNF701	53073916	53090427	MIR516B2	54228695	54228780	MIR516B1	54240098	54240188	MIR521-1	54251889	54251976	ZNF577	52359055	52391189	ZNF578	52956828	53020131	MIR519A1	54255650	54255735	MIR519A2	54265597
7	69440001	72090000	<01	-27.2856	2650000	CALN1	71244475	71877360	AUTS2	69063904	70258054	WBSCR17	70597522	71178586	TYW1B	72039491	72298813	MIR3914-1	70772657	70772756	MIR3914-2	70772659	70772754
15	25680001	28360000	<01	-23.9904	2680000	LOC100128714	26147506	26298267	GABRG3	27216428	27778373	ATP10A	25923859	26108349	UBE3A	25582395	25684175	HERC2	28356182	28567298	LINC00929	26360959	26371518	GABRG3-AS1	27402881	27406466	OCA2	28000020	28344458	GABRA5	27111865	27194357	MIR4715	26093893	26093972	GABRB3	26788693	27018223
6	22100001	23460000	<01	-20.7609	1360000	NBAT1	22134830	22147422	HDGFL1	22569677	22570750	CASC15	21666674	22194616	PRL	22287472	22303082
19	37040001	37770000	<01	-20.3503	730000	ZNF420	37569381	37620651	ZNF829	37379025	37407193	ZNF383	37717365	37734574	ZNF382	37096206	37119499	LINC01534	37176340	37178351	LINC01535	37742786	37754515	LOC284412	37756840	37759912	ZNF529	37071154	37096178	ZNF568	37407230	37488834	ZNF529-AS1	37063971	37085618	ZNF585A	37638339	37663338	ZNF790-AS1	37288451	37319013	ZNF585B	37672480	37701451	ZNF790	37309223	37341689	ZNF345	37341787
16	32160001	32660000	<01	-19.7541	500000	TP53TG3D	32264644	32267249	HERC2P4	32181363	32199434	LOC390705	32300867	32301302
18	35760001	36650000	<01	-19.4305	890000
14	19670001	19920000	<01	-19.1842	250000	LINC01296	19880208	19925329	BMS1P17	19894368	19904572	DUXAP10	19882467	19925334	BMS1P18	19894368	19904572
9	108610001	110000000	<01	-18.9885	1390000	ZNF462	109625377	109773796	LOC340512	109737113	109865269	LINC01505	109378338	109442081	MIR548Q	109653504	109848716	MIR8081	109363208	109363303
22	33420001	35650000	<01	-18.8246	2230000	ISX	35462129	35483380	MIR4764	33832567	33832655	LARGE	33669061	34316416	LINC01399	35515816	35627049	LARGE-AS1	34120971	34146803	SYN3	32908539	33454377
19	8810001	10210000	<01	-17.711	1400000	ZNF699	9405985	9415795	UBL5	9938555	9940797	MIR5589	10149029	10149089	ZNF317	9251055	9274091	OLFM2	9964393	10047228	OR7G1	9225503	9226439	ZNF812	9800813	9811493	PIN1	9945882	9960365	C19orf66	10196805	10203928	ZNF121	9676291	9695209	ZNF266	9523101	9546254	FBXL12	9920942	9929731	OR7D2	9296269	9299493	ZNF559-ZNF177	9434901	9493293	ZNF558	8920251
18	6890001	8610000	<01	-17.0744	1720000	LAMA1	6941742	7117813	LOC100192426	8360817	8367032	LRRC30	7231136	7232042	RAB12	8609442	8639380	LINC00668	6925472	6929868	LOC101927188	6954675	6957417	PTPRM	7567313	8406859	ARHGAP28	6834431	6915712
5	1890001	5420000	<01	-16.7002	3530000	LINC01020	5034471	5070115	LINC01377	3177948	3181346	C5orf38	2752244	2755511	LOC101929153	4773593	4774978	LOC100506858	2303833	2312315	LINC01019	3417265	3536208	CTD-2297D10.2	5132197	5140167	ADAMTS16	5140442	5320412	CTD-2194D22.4	1887444	1900604	IRX1	3596167	3601517	LINC01017	3496485	3504118	IRX2	2746278	2751769
2	91620001	91980000	<01	-16.5324	360000	LOC654342	91824708	91847975	GGT8P	91963367	91970153
16	6700001	8620000	<01	-15.5599	1920000	TMEM114	8619501	8620007	RBFOX1	6069131	7763340
4	49140001	49330000	<01	-14.9512	190000
15	53070001	54250000	<01	-14.7377	1180000	ONECUT1	53049159	53082209	WDR72	53805937	54055075
18	5890001	6880000	<01	-14.7195	990000	TMEM200C	5890183	5892103	LINC01387	6511414	6590652	L3MBTL4-AS1	6256742	6260933	L3MBTL4	5954704	6414910	ARHGAP28	6834431	6915712	MIR4317	6374359	6374424
19	20590001	22150000	<01	-14.4031	1560000	ZNF826P	20578625	20607771	ZNF708	21473961	21512241	ZNF43	21987750	22034870	ZNF737	20720797	20748626	ZNF714	21264952	21307883	ZNF626	20827508	20844402	ZNF208	22148896	22193745	ZNF85	21106058	21133503	ZNF100	21906842	21950430	LOC641367	21933546	21936240	ZNF431	21324839	21368805	ZNF430	21203425	21242852	LINC00664	21666516	21686040	ZNF493	21579920	21610296	ZNF738	21541734
7	56170001	57030000	<01	-14.0557	860000	CHCHD2	56169265	56174187	NUPR1L	56182373	56184090	LOC650226	56491396	56516068	LOC100240728	56549797	56551012	MIR4283-2	57023491	57023571	LOC100130849	56943077	56949839	LOC401357	56876816	56880429	MIR4283-1	57023491	57023571	LOC101928401	56601922	56605823	DKFZp434L192	56563915	56564977
X	290001	1040000	<01	-14.026	750000	PPP2R3B	294667	347690	SHOX	585078	620146
2	107100001	108450000	<01	-13.9994	1350000	RGPD4-AS1	108439519	108442583	MIR548AU	107766120	107965981	ST6GAL2	107418055	107503563	RGPD4	108443387	108509000	GACAT1	108370567	108438585
19	44290001	45070000	<01	-13.9414	780000	LOC100379224	44609491	44617336	LOC100505715	44395955	44405955	ZNF234	44645709	44664462	ZNF233	44764066	44779470	ZNF222	44529493	44537262	ZNF230	44507076	44518072	ZNF180	44978644	45004575	LYPD5	44300078	44324808	CEACAM20	45010210	45033548	LOC101928063	44501047	44507022	ZNF284	44576296	44591623	ZNF285	44889807	44905777	ZNF283	44331443	44353050	ZNF221	44455374	44471752	ZNF45	44416775
19	11710001	12770000	<01	-13.9092	1060000	ZNF700	12035882	12061588	MAN2B1	12757321	12777591	ZNF491	11909390	11919306	ZNF490	12686919	12721623	LOC100289333	12305829	12318391	ZNF709	12571997	12595632	ZNF878	12154619	12163782	ZNF625	12255708	12267546	ZNF627	11708234	11729974	ZNF433	12125531	12146525	ZNF788	12203077	12225494	ZNF439	11976843	11980306	ZNF763	12075868	12091198	ZNF44	12382624	12405714	ZNF69	11998669
5	7930001	10230000	<01	-13.768	2300000	MIR4458	8461037	8461112	SEMA5A	9035137	9546233	LOC285692	9641426	9903936	FAM173B	10225619	10250021	SNHG18	9546311	9550409	MIR4636	9053927	9054007	TAS2R1	9629108	9630463	SNORD123	9548938	9549026	CTD-2201E9.1	9511444	9518198	MIR4458HG	8457799	8463209	LOC101929284	8839843	8881636	LOC729506	8333595	8457677
21	27950001	29000000	<01	-13.6858	1050000	ADAMTS5	28290230	28339439	MIR5009	28659821	29283529	MIR4759	28326279	28326362	ADAMTS1	28208605	28217728
14	19150001	19380000	<01	-13.4549	230000	OR11H12	19377593	19378574
16	31930001	32130000	<01	-13.3442	200000
12	125590001	129270000	<01	-13.1763	3680000	LOC100128554	126927026	126957331	LOC440117	127354039	127359236	LINC00508	128368534	128468436	LINC00944	127215246	127256808	LOC101927592	127399773	127544942	LINC00507	128399954	128436097	LOC101927694	128602761	128606497	LINC00943	127221552	127230800	LINC00939	126443233	126467920	LOC101927616	127808699	127824617	MIR4419B	128729050	128729118	LOC100996679	128571527	128602686	LOC101927637	128115813	128121012	FLJ37505	128366161	128383184	AACS	125549924
18	24310001	25750000	<01	-12.6448	1440000	CHST9	24495594	24765302	AQP4	24432007	24445716	CDH2	25530929	25757445	AQP4-AS1	24445271	24515910
7	63060001	63780000	<01	-12.6129	720000	ZNF736	63774250	63817012	MIR4283-2	63081467	63081547	ZNF727	63505820	63538927	ZNF735	63667580	63680668	ZNF679	63688851	63727309	MIR4283-1	63081467	63081547	LINC01005	63484795	63490480
4	49490001	49660000	<01	-12.5732	170000
20	15220001	15970000	<01	-12.1062	750000	MACROD2	13976145	16033841	LOC613266	15872978	15966527
19	37790001	38490000	<01	-12.043	700000	ZNF573	38229202	38270230	ZNF527	37862058	37883966	ZNF607	38187263	38210691	LOC100631378	38314362	38345836	WDR87	38375462	38397346	ZNF570	37959959	37976260	ZNF571	38055154	38085693	ZNF781	38158649	38183216	ZNF571-AS1	38042272	38078248	HKR1	37825579	37855357	ZNF540	38085730	38105079	ZNF569	37902059	37958339	ZNF793	37997840	38034239	ZFP30	38123388	38146313	SIPA1L3	38397860
7	66800001	69030000	<01	-11.757	2230000	LOC102723427	67485239	67497677	LINC01372	66800962	66805012
1	143370001	143550000	<01	-11.7411	180000
20	12170001	13090000	<01	-11.4665	920000	LOC100505515	12930987	12932275	LOC102606466	12915525	12917611	LOC101929486	12845851	12933167	SPTLC3	12989626	13147411
21	40890001	42650000	<01	-11.4582	1760000	B3GALT5	40984866	41034816	BACE2	42539727	42654461	PLAC4	42547157	42557166	IGSF5	41117333	41174023	MIR4760	41584278	41584358	PCP4	41239346	41301322	DSCAM-IT1	41990432	42002693	B3GALT5-AS1	40969074	40984749	LINC00323	42513426	42519991	DSCAM	41384342	42219039	MIR3197	42539483	42539556	DSCAM-AS1	41755010	41757285
19	31850001	32700000	<01	-11.4332	850000	LINC01533	32516767	32539805	THEG5	32079094	32084456	LOC101927411	32592997	32596822
10	35860001	37500000	<01	-11.1584	1640000	LINC01452	36067229	36089848	FZD8	35927176	35930362	CCNY	35535908	35861598	MIR4683	35930099	35930180	ANKRD30A	37414784	37521495	GJD4	35894337	35897863
21	10080001	10170000	<01	-10.9299	90000
X	5040001	7000000	<01	-10.7597	1960000	VCX3A	6451658	6453159	NLGN4X	5808066	6145888	HDHD1	6966960	7066231	MIR4770	6301946	6302004
5	32620001	33180000	<01	-10.7405	560000	NPR3	32711437	32791830	LOC340113	32947548	32962573
19	19770001	20520000	<01	-10.7203	750000	MIR1270	20510080	20510163	ATP13A1	19756009	19774503	ZNF253	19976713	20004293	ZNF486	20278022	20311299	ZNF682	20115226	20150064	ZNF90	20188802	20231977	ZNF93	20011721	20046382	ZNF14	19821280	19843921	ZNF101	19779596	19794315	LINC00663	19867180	19887222	ZNF506	19903519	19932560
18	4000001	5300000	<01	-10.5914	1300000	C18orf42	5143671	5197255	ZBTB14	5289017	5295701	LINC00526	5236722	5238028	DLGAP1	3502142	4455266	LINC00667	5238098	5246505	DLGAP1-AS4	3962352	4013943	DLGAP1-AS5	4264601	4296000
10	33630001	34620000	<01	-10.5014	990000	LINC00838	34048640	34061608	PARD3	34398487	35104253
15	20340001	20660000	<01	-10.4581	320000	HERC2P3	20613649	20711433	CHEK2P2	20487996	20496811
16	79640001	80560000	<01	-10.4507	920000	MAFTRR	79755208	79804429	LINC01229	79804367	79835240	LOC102724084	80189854	80597032
16	33290001	33670000	<01	-10.228	380000	RNU6-76P	33463506	33563243	ENPP7P13	33571843	33586742	LOC390705	33298267	33298702
5	11500001	12430000	<01	-10.137	930000	CTNND2	10971953	11904155
14	79480001	80520000	<01	-10.0224	1040000	NRXN3	78636715	80334633
21	31230001	32020000	<01	-10.0096	790000	CLDN17	31538240	31538971	MIR4327	31747611	31747696	CLDN8	31586323	31588469	KRTAP6-3	31964758	31965374	KRTAP6-2	31971004	31971193	KRTAP6-1	31986004	31986223	KRTAP19-2	31859508	31859667	KRTAP19-3	31863781	31864275	KRTAP19-1	31852363	31852636	KRTAP19-6	31913853	31914183	KRTAP19-7	31933416	31933608	KRTAP19-4	31869173	31869428	KRTAP19-5	31874189	31874408	LINC00307	31581468	31584101	KRTAP20-3	32015182
11	30370001	31040000	<01	-9.99004	670000	DCDC5	30885149	31014233	MPPED2	30406039	30607930
1	142530001	142730000	<01	-9.97082	200000	ANKRD20A12P	142697420	142713605
6	155980001	156520000	<01	-9.96493	540000	MIR1202	156267930	156268013
20	53270001	54930000	<01	-9.86195	1660000	LINC01440	54039580	54043329	LINC01441	54036873	54043735	CBLN4	54572412	54580528	MC3R	54823787	54824871
22	16050001	16170000	<01	-9.76701	120000	BMS1P17	16162065	16172265	BMS1P18	16162065	16172265	DUXAP8	16150528	16193009
15	60900001	62130000	<01	-9.53023	1230000	RORA-AS1	60771376	60922838	RORA-AS2	60973767	60979448	RORA	60780482	61521502
16	17570001	18390000	<01	-9.46867	820000
16	32820001	32960000	<01	-9.45715	140000	SLC6A10P	32888796	32896463
20	40250001	42080000	<01	-9.44095	1830000	LOC101927159	41314122	41317202	PTPRT	40701391	41818557
15	23710001	25540000	<01	-9.39565	1830000	SNORD116-9	25318252	25318349	SNORD116-8	25315577	25315674	SNORD116-5	25312933	25313030	SNORD116-4	25304683	25304781	SNORD116-7	25312933	25313030	SNORD116-6	25310171	25310269	SNORD116-1	25296622	25296719	SNORD116-3	25318252	25318349	SNORD116-2	25310171	25310269	SNORD109A	25523489	25523556	SNORD109B	25523489	25523556	PWRN4	24220293	24333301	PWRN1	24803303	24832926	PWRN2	24409925	24415053	PWRN3	24686273
1	143110001	143300000	<01	-9.22976	190000	LOC102723769	143134602	143202239
9	84560001	85220000	<01	-9.1172	660000	SPATA31D3	84558414	84565009	SPATA31D1	84603686	84610171
9	13450001	14310000	<01	-9.0527	860000	NFIB	14081841	14314045	LINC00583	13927969	13945606
14	72230001	72980000	<01	-8.74994	750000	RGS6	72399785	73033238
6	18530001	20090000	<01	-8.63094	1560000	ID4	19837600	19842431	LOC101928519	19068773	19180711	MIR548A1	18572014	18572111
11	130780001	133910000	<01	-8.61214	3130000	NTM-IT	132154195	132158353	C11orf39	131532022	131533450	SPATA19	133710516	133715433	MIR4697HG	133766329	133771635	LOC646522	133653565	133680271	SNX19	130745765	130786382	MIR4697	133768398	133768476	LOC100128239	133902166	133911236	LOC101929653	131403750	131410761	NTM	131780711	132206716	IGSF9B	133778519	133826649	OPCML	132284874	133402403
20	14320001	15140000	<01	-8.42188	820000	MACROD2-AS1	14864898	14910164	MACROD2	13976145	16033841	MACROD2-IT1	14535029	14609554
3	7350001	7870000	<01	-8.41634	520000	GRM7-AS1	7561427	7576971	GRM7	6902801	7783218
X	139850001	140860000	<01	-8.40445	1010000	LINC00632	139791923	139854841	SPANXA2-OT1	140590842	140738069	SPANXB1	140096760	140097876	CDR1	139865424	139866723	SPANXA1	140677834	140678899	SPANXA2	140677834	140678899	SPANXC	140785567	140786655	RNU6-2	140212214	140212321	MIR320D2	140008336	140008384	SPANXD	140785557	140786896	LDOC1	140269930	140271399
18	34530001	35720000	<01	-8.29411	1190000	KIAA1328	34409079	34805288	CELF4	34823007	35146000	MIR4318	35237097	35237178
6	23490001	24270000	<01	-8.25818	780000	NRSN1	24126413	24147757	DCDC2	24171982	24383520
1	148840001	148960000	<01	-8.15166	120000	NBPF25P	148250249	149109725	LOC645166	148928312	148951595	DRD5P2	148901844	148904054	LOC101060524	148901844	148904054
15	96310001	97070000	<01	-8.00898	760000	NR2F2-AS1	96809615	96870590	MIR1469	96876489	96876536	NR2F2	96874110	96883492
8	40110001	40850000	<01	-7.99518	740000	ZMAT4	40388110	40755343
16	33700001	34030000	<01	-7.9708	330000	LINC00273	33961051	33962503
11	79170001	80620000	<01	-7.95853	1450000	LOC101928944	80462243	80473846
16	46380001	46610000	<01	-7.86504	230000	ANKRD26P1	46503248	46603009
9	67270001	67360000	<01	-7.71895	90000	AQP7P1	67270214	67289492
1	121420001	121490000	<01	-7.67186	70000
18	840001	1560000	<01	-7.64295	720000	LINC00470	1268311	1359630	ADCYAP1	905196	912173
3	22710001	23250000	<01	-7.53409	540000	UBE2E2	23244783	23632296
6	130650001	130940000	<01	-7.51769	290000	TMEM200A	130687425	130764210	SAMD3	130465446	130686570
14	25630001	26540000	<01	-7.43035	910000
3	5780001	6620000	<01	-7.417	840000
22	16340001	16440000	<01	-7.39306	100000
9	15950001	16590000	<01	-7.28795	640000	CCDC171	15553096	15971897	C9orf92	16203932	16276311	BNC2	16409500	16870786
1	239570001	239880000	<01	-7.25314	310000	CHRM3	239792372	240072717	CHRM3-AS2	239870425	239882419
14	20070001	20340000	<01	-7.21418	270000	OR4Q3	20215586	20216528	OR11H2	20181062	20182491	OR4N2	20271928	20296531	OR4M1	20248481	20249423
13	19020001	19150000	<01	-7.18103	130000
18	22940001	23590000	<01	-7.15049	650000
12	129440001	131300000	<01	-7.12333	1860000	RIMBP2	130880680	131002410	PIWIL1	130822432	130855925	LOC283352	129594234	129597843	STX2	131274144	131323819	GLT1D1	129338080	129469509	FZD10-AS1	130636137	130646223	TMEM132D	129556270	130388212	FZD10	130647003	130650285	LOC100190940	130518356	130526887	LOC101927735	129693145	129697205
18	53500001	54240000	<01	-7.10044	740000	LOC101927273	53548918	53587430	LINC01539	53750586	53804767
10	8100001	9050000	<01	-7.06817	950000	GATA3	8096666	8117164	LINC00708	8301294	8310268
2	5120001	7000000	<01	-7.05051	1880000	LOC400940	6122109	6128364	LINC01247	6506141	6515554	LINC01105	6072818	6120350	MIR7515HG	6789238	6790651	SOX11	5832798	5841517	CMPK2	6988439	7006766	MIR7158	6114793	6114864	LINC01246	6766240	6774838	LINC01248	5774272	5831250	NRIR	6968684	6980595	MIR7515	6790504	6790571	LINC00487	6869299	6910442
8	49840001	50260000	<01	-7.02734	420000	C8orf22	49966894	49988642
22	16190001	16260000	<01	-7.01949	70000	DUXAP8	16150528	16193009	POTEH	16256331	16287937
4	142650001	143060000	<01	-7.01063	410000	IL15	142557748	142655140	INPP4B	142949181	143767604
15	20000001	20280000	<01	-6.99668	280000
11	42180001	43330000	<01	-6.93196	1150000	HNRNPKP3	43283053	43290919	LOC100507205	42209292	42275240
7	45970001	47170000	<01	-6.91652	1200000
1	164250001	165350000	<01	-6.89637	1100000	LOC100505795	164738352	164743878	LMX1A	165171103	165325952	PBX1	164528596	164821060
16	63510001	64000000	<01	-6.87807	490000
16	34170001	34880000	<01	-6.84291	710000	LINC01566	34597786	34626084	LOC100130700	34739458	34740840	FRG2DP	34711784	34714967	UBE2MP1	34403801	34404762
19	43120001	43930000	<01	-6.77478	810000	PSG4	43696853	43709926	PSG11	43511808	43530631	LOC100289650	43326014	43331030	CD177	43857810	43867324	TEX101	43892762	43922767	LOC284344	43715942	43752798	PSG10P	43341148	43359870	PSG8	43256838	43269831	PSG9	43757433	43773715	PSG6	43406233	43422076	PSG7	43428283	43441330	LIPE-AS1	42927906	43156507	PSG5	43671894	43690688	PSG2	43568361	43586893	PSG3	43225793
1	237610001	238410000	<01	-6.74619	800000	LOC100130331	238025474	238091619	MIR4428	237634418	237634491	RYR2	237205701	237997288	ZP4	238041163	238054222
1	142780001	142870000	<01	-6.74211	90000
21	32580001	33040000	<01	-6.66926	460000	TIAM1	32490735	32931290	SOD1	33031934	33041243
8	69510001	69970000	<01	-6.64736	460000	LINC01592	69824037	70016425	C8orf34	69242956	69731258
14	33910001	34250000	<01	-6.64094	340000	NPAS3	33408458	34273382
X	114930001	115320000	<01	-6.63784	390000	AGTR2	115301957	115306225	LOC642776	115033603	115085444
14	33420001	33700000	<01	-6.62766	280000	NPAS3	33408458	34273382
10	20120001	20430000	<01	-6.62669	310000	PLXDC2	20105371	20578784
12	58340001	59530000	<01	-6.61767	1190000	LRIG3	59265936	59313327	LOC101927653	58959741	59175498	XRCC6BP1	58335444	58351052	LOC100506869	58985483	59206450
18	68160001	68710000	<01	-6.56487	550000	GTSCR1	68297754	68318093
20	13100001	13510000	<01	-6.5638	410000	TASP1	13370035	13619583	ISM1	13202417	13281297	ISM1-AS1	13218066	13220334	SPTLC3	12989626	13147411
22	18750001	18900000	<01	-6.51115	150000	GGT3P	18761201	18779474	DGCR6	18893735	18899601
2	131370001	131550000	<01	-6.49596	180000	AMER3	131513076	131525707	GPR148	131486642	131487909	POTEJ	131369105	131415610	CYP4F30P	131437622	131443435
22	27230001	28170000	<01	-6.49548	940000	MN1	28144264	28197486	LINC01422	27299254	27316573
8	4930001	5720000	<01	-6.49241	790000
9	118660001	119420000	<01	-6.47362	760000	PAPPA-AS1	119160436	119162885	ASTN2	119187503	120177317	ASTN2-AS1	119266561	119324572	LINC00474	118650543	118687377	PAPPA	118916070	119164600
10	68160001	68560000	<01	-6.44453	400000	CTNNA3	67672275	69425443
6	27290001	27710000	<01	-6.40548	420000	VN1R10P	27292539	27293741	ZNF184	27418520	27440897	ZNF204P	27325601	27343153	LINC01012	27661813	27678001	ZNF391	27356523	27369227
1	149020001	149430000	<01	-6.35403	410000	NBPF25P	148250249	149109725	FCGR1C	149369293	149378303	FAM231D	149287450	149291743	LOC388692	149287129	149291743
11	39880001	40400000	<01	-6.34555	520000	LRRC4C	40135750	41481186
1	118910001	119680000	<01	-6.31506	770000	WARS2	119573838	119683295	TBX15	119425665	119532179	WARS2-IT1	119590027	119605910
7	64450001	64970000	<01	-6.30579	520000	ERV3-1	64450732	64467124	ZNF117	64434829	64451414	CCT6P3	64498731	64535091	ZNF92	64838711	64866048
15	95810001	96300000	<01	-6.27006	490000	LINC01197	95822518	95870329	LINC00924	95976321	96051076
9	1020001	2010000	<01	-6.19782	990000	LINC01230	1048142	1048640	DMRT2	1050619	1057554
14	53780001	54640000	<01	-6.12832	860000	BMP4	54416454	54423554	MIR5580	54415144	54415202
7	78300001	78710000	<01	-6.09788	410000	MAGI2-AS2	78638303	78641593	MAGI2	77646373	79082890
7	62960001	63050000	<01	-6.05534	90000
22	16500001	16600000	<01	-6.01761	100000
3	74320001	75120000	<01	-5.98268	800000	CNTN3	74311719	74570291
15	37440001	37900000	<01	-5.94161	460000
2	87470001	87590000	<01	-5.93952	120000
9	66720001	66870000	<01	-5.90458	150000
8	23730001	24050000	<01	-5.79487	320000
16	33000001	33080000	<01	-5.79191	80000
8	31460001	32400000	<01	-5.77194	940000	NRG1	31497267	32600770	NRG1-IT3	32298261	32300241	NRG1-IT1	31883251	31996993
5	166490001	167640000	<01	-5.7225	1150000	TENM2	166711842	167691162
18	25770001	26170000	<01	-5.69844	400000
5	109200001	109740000	<01	-5.68953	540000	LOC100289673	109218882	109221200	MAN2A1	109025066	109205326
21	32030001	32570000	<01	-5.67903	540000	KRTAP7-1	32201357	32202051	KRTAP21-3	32090842	32091095	KRTAP21-2	32119268	32119520	KRTAP21-1	32127456	32127696	KRTAP11-1	32252963	32253874	TIAM1	32490735	32931290	KRTAP19-8	32410477	32410795	KRTAP8-1	32185014	32185570
18	37370001	37830000	<01	-5.65258	460000	LINC01477	37646249	37679197
16	5120001	6690000	<01	-5.62077	1570000	MIR8065	5682467	5682567	RBFOX1	6069131	7763340	ALG1	5121809	5137380	EEF2KMT	5134300	5147821	LINC01570	5651169	5666251
10	3940001	4650000	<01	-5.60872	710000	LINC00702	4249067	4286104	MIR6078	4033351	4033451	LOC101927964	4093917	4131205	LINC00703	4426437	4452804
8	2640001	3790000	<01	-5.60695	1150000	CSMD1	2792874	4852328
3	29340001	29630000	<01	-5.56564	290000	RBMS3	29322802	30051886
16	59080001	59670000	<01	-5.5379	590000
16	78270001	79130000	<01	-5.5374	860000	WWOX	78133309	79246564
2	16330001	16690000	<01	-5.53179	360000
21	9640001	9750000	<01	-5.52841	110000
15	95190001	95800000	<01	-5.52552	610000	LOC440311	95398591	95400293
21	9820001	10040000	<01	-5.5107	220000	MIR3687-2	9826202	9826263	MIR3648-2	9825831	9826011	MIR3648-1	9825831	9826011	TEKT4P2	9907188	9968594	MIR3687-1	9826202	9826263
6	147830001	148780000	<01	-5.50094	950000	SAMD5	147829827	147891157	SASH1	148663728	148873184
7	15780001	16090000	<01	-5.49593	310000
4	111460001	111860000	<01	-5.49168	400000	PITX2	111538579	111563279	ENPEP	111397228	111484493
6	130950001	131120000	<01	-5.46453	170000
2	87600001	87660000	<01	-5.45817	60000
3	78250001	78680000	<01	-5.44984	430000	ROBO1	78646387	79817059
16	16490001	16600000	<01	-5.44246	110000
16	75840001	76440000	<01	-5.41497	600000	CNTNAP4	76311175	76593135
13	92200001	92460000	<01	-5.41271	260000	GPC5	92050872	93519487
2	640001	1860000	<01	-5.40976	1220000	LINC01115	779836	864112	LOC101060385	895901	901137	TPO	1418179	1546499	TMEM18	667972	677439	SNTG2	946553	1371384	MYT1L	1792884	2335085	PXDN	1635658	1748319
1	107610001	107970000	<01	-5.39845	360000	NTNG1	107682628	108024475
9	8660001	8850000	<01	-5.38923	190000	PTPRD	8314245	10612723
2	132620001	134030000	<01	-5.37712	1410000	MIR663B	133014538	133014653	MIR7853	133551020	134196212	LYPD1	133402336	133428481	GPR39	133174146	133404169	ANKRD30BL	132905163	133015542	LOC101928161	134023766	134042330	ZNF806	133064716	133076320	NCKAP5	133429371	134326031
4	20710001	21760000	<01	-5.37664	1050000	PACRGL	20702035	20729980	KCNIP4	20730238	21950374	MIR7978	21466322	21466381
17	12020001	12900000	<01	-5.35423	880000	MIR1269B	12820584	12820659	ARHGAP44	12692828	12894960	ELAC2	12894928	12921381	LOC101928418	12575178	12609452	LOC100128006	12663450	12693601	MYOCD	12569206	12672265	MAP2K4	11924134	12047148	LINC00670	12453284	12540504
15	22290001	22590000	<01	-5.33971	300000	REREP3	22546564	22570831	MIR1268A	22513228	22513280	LOC727924	22278031	22371088	OR4N4	22382381	22383815	OR4N3P	22413461	22414395	OR4M2	22368477	22369561	LOC101927079	22278030	22383564
13	91170001	91660000	<01	-5.33512	490000	LINC00410	91543207	91578851	LINC01049	91145541	91187595
8	80020001	80390000	<01	-5.33407	370000
5	10870001	11490000	<01	-5.3253	620000	CTNND2	10971953	11904155
2	80170001	81060000	<01	-5.32481	890000	LRRTM1	80529002	80531487	CTNNA2	79740059	80875988
12	25700001	26110000	<01	-5.29548	410000	LMNTD1	25649250	25801496	MIR4302	26026952	26027012	RASSF8-AS1	26107587	26110518
9	73640001	73860000	<01	-5.29064	220000	TRPM3	73149965	73736514
16	62240001	62960000	<01	-5.28782	720000
5	5500001	6370000	<01	-5.27444	870000	FLJ33360	6310553	6337405
7	57690001	58050000	<01	-5.27207	360000
4	55710001	56180000	<01	-5.25905	470000	KDR	55944425	55991762
7	146360001	146710000	<01	-5.23466	350000	CNTNAP2	145813452	148118088
15	55020001	55360000	<01	-5.21262	340000
8	11980001	12090000	<01	-5.19912	110000	LOC392196	11985366	11986806	USP17L7	11989925	11991518	USP17L2	11994676	11996269	FAM90A2P	12030962	12034776	FAM86B1	12039612	12051624	FAM66D	11973290	12008698
8	43710001	43840000	<01	-5.19769	130000
18	11320001	11730000	<01	-5.19246	410000	GNAL	11689013	11885683	SLC35G4	11609556	11610611	LINC01255	11490046	11506982	MIR7153	11654883	11654940
15	21110001	21210000	<01	-5.18134	100000	MIR5701-3	21145580	21145662	MIR5701-2	21145580	21145662	NF1P2	21122020	21134625	MIR5701-1	21145580	21145662	LINC01193	21145766	21198633
21	16470001	16810000	<01	-5.15717	340000
19	36800001	37030000	<01	-5.14949	230000	LOC644189	36912075	36913799	ZFP14	36825354	36870105	LOC728752	36980528	36981942	LINC00665	36810617	36822620	ZNF260	37001588	37019248	ZFP82	36882860	36909550	LOC100134317	36802244	36803570	ZNF566	36936020	36980804
15	20780001	20880000	<01	-5.09553	100000	NBEAP1	20874796	20961480	GOLGA8CP	20767673	20781026
8	51710001	52720000	<01	-5.0868	1010000	PXDNL	52232136	52722005
9	14780001	15210000	<01	-5.06535	430000	TTC39B	15170841	15307358	FREM1	14734663	14910993	LOC389705	14993324	15019722
2	16960001	17310000	<01	-5.05496	350000
15	47490001	48270000	<01	-5.05171	780000	SEMA6D	47476402	48066420	LINC01491	48095580	48138433
2	87890001	88030000	<01	-5.03141	140000	MIR4435-2	87929278	87929352	MIR4435-1	87929273	87929353
14	44650001	45260000	<01	-5.02502	610000	FSCB	44973353	44976499
14	19590001	19650000	<01	-5.02408	60000
1	12660001	13000000	<01	-5.0148	340000	PRAMEF6	12998301	13007406	LOC101929983	12998504	13002353	HNRNPCL1	12907229	12908609	HNRNPCL3	12907229	12908235	PRAMEF12	12834990	12838048	DHRS3	12627938	12677737	PRAMEF11	12884617	12891264	PRAMEF4	12939032	12946025	HNRNPCL4	12907229	12908157	PRAMEF7	12976466	12980300	PRAMEF1	12854842	12856777	PRAMEF2	12916940	12921764	C1orf158	12806133	12821102	AADACL4	12704565	12727097	PRAMEF8	12976466
14	33710001	33900000	<01	-5.00994	190000	NPAS3	33408458	34273382
19	23160001	23830000	<01	-4.98441	670000	ZNF730	23299776	23330014	LOC101929144	23237624	23244067	ZNF728	23157684	23186010	LOC101929164	23197876	23206499	IPO5P1	23437855	23457053	ZNF91	23540497	23578362	LINC01224	23582035	23598876	ZNF724P	23406606	23433172
21	17970001	18360000	<01	-4.96466	390000	MIR99AHG	17443433	17982094
4	124690001	125000000	<01	-4.90304	310000	LINC01091	124573939	124851518
20	15980001	16450000	<01	-4.88962	470000	KIF16B	16252748	16554079	MACROD2	13976145	16033841
1	221950001	222730000	<01	-4.85497	780000	LOC101929771	222001007	222014008	HHIPL2	222695601	222721444
2	138730001	139020000	<01	-4.83695	290000	HNMT	138721807	138773934
10	65810001	66180000	<01	-4.83652	370000
21	18640001	18950000	<01	-4.83506	310000	CXADR	18885223	18942429	LINC01549	18811207	18821503
10	52990001	53200000	<01	-4.82904	210000	PRKG1	52834233	54058110	MIR605	53059332	53059415
12	42000001	42310000	<01	-4.82003	310000
10	25020001	25310000	<01	-4.79825	290000	ENKUR	25270907	25305085	PRTFDC1	25137535	25241573	THNSL1	25305507	25315593
2	148000001	148600000	<01	-4.7554	600000
10	96370001	96940000	<01	-4.74344	570000	CYP2C9	96698414	96749148	CYP2C8	96796528	96829254	CYP2C19	96522437	96612962	CYP2C18	96443250	96495947
8	122730001	123190000	<01	-4.73244	460000
19	13340001	13870000	<01	-4.731	530000	CACNA1A	13317255	13617274	CCDC130	13858752	13874106
5	124350001	124830000	<01	-4.71879	480000	LOC101927460	124828953	124937920	LOC101927421	124372523	124703427
3	60001	360000	<01	-4.7144	300000	CHL1	238278	451097	LOC102723448	65430	66175
11	91450001	92820000	<01	-4.70747	1370000	FAT3	92085261	92629635	MTNR1B	92702788	92715948
2	79210001	79880000	<01	-4.69898	670000	LOC101927987	79720841	79727970	REG1A	79347583	79350545	REG1B	79312148	79315150	REG1P	79362628	79365553	REG3G	79252811	79255630	MIR4264	79876419	79876485	CTNNA2	79740059	80875988	REG3A	79384131	79386880
4	62600001	62890000	<01	-4.64862	290000	ADGRL3	62362838	62938168
5	123360001	123710000	<01	-4.62749	350000	LINC01170	123395486	123774213
2	129860001	130600000	<01	-4.60192	740000	LOC151121	129999745	130031464
11	87040001	87580000	<01	-4.59629	540000
4	13660001	14240000	<01	-4.58395	580000	LINC01182	13656802	13932852	LINC01085	14113591	14141676
13	104120001	104390000	<01	-4.5829	270000
3	36010001	36320000	<01	-4.56745	310000
2	34320001	34800000	<01	-4.56632	480000	LINC01317	33931952	34522813
2	205740001	205930000	<01	-4.53165	190000	PARD3B	205410515	206484886
3	7880001	8930000	<01	-4.52936	1050000	LOC101927394	7994491	8057994	RAD18	8918879	9005159	SSUH2	8661085	8693764	LMCD1	8543492	8609811	OXTR	8792094	8811300	LMCD1-AS1	8262833	8543344	LINC00312	8613467	8616354	CAV3	8775485	8788451
10	54410001	54590000	<01	-4.52271	180000	MBL2	54525139	54531460
X	55610001	56270000	<01	-4.49553	660000	FOXR2	55649832	55652621	KLF8	56258821	56314322	RRAGB	55744109	55785207
18	57760001	57940000	<01	-4.47957	180000
8	7980001	8100000	<01	-4.47419	120000	FAM86B3P	8086091	8096448
4	143470001	143660000	<01	-4.47144	190000	INPP4B	142949181	143767604
13	26150001	26630000	<01	-4.47013	480000	ATP8A2	25946208	26595420	SHISA2	26618734	26625198
4	156300001	156560000	<01	-4.4694	260000
17	20290001	20420000	<01	-4.46782	130000	KRT16P3	20404826	20407811	LGALS9B	20353175	20370848	CCDC144CP	20224486	20305504	FAM106B	20320604	20322363
1	225120001	225440000	<01	-4.44902	320000	DNAH14	225117355	225586996
13	23370001	23930000	<01	-4.44881	560000	SGCG	23755059	23899304	BASP1P1	23471168	23472320	SACS	23902961	24007867
4	148980001	149320000	<01	-4.43313	340000	NR3C2	148999914	149363672	ARHGAP10	148653452	148993927
X	3860001	4780000	<01	-4.43266	920000	LOC101928201	4545240	4551613
18	31350001	31620000	<01	-4.42209	270000	NOL4	31431063	31628576
9	40520001	40640000	<01	-4.41789	120000
18	29880001	30120000	<01	-4.41557	240000	GAREM	29843483	30050447	WBP11P1	30091625	30094597
7	147380001	147960000	<01	-4.40603	580000	MIR548T	147626684	148043927	CNTNAP2	145813452	148118088
14	30030001	30260000	<01	-4.40259	230000	PRKD1	30045686	30396899	MIR548AI	29896116	30174608
19	28460001	29190000	<01	-4.39933	730000	LOC100420587	28926295	29218601
7	96340001	96720000	<05	-4.36411	380000	DLX5	96649701	96654143	DLX6	96635289	96640352	DLX6-AS1	96597826	96643377
20	9100001	9330000	<05	-4.34665	230000	PLCB4	9049700	9461462
10	54000001	54240000	<05	-4.34329	240000	LINC01468	54210636	54230293	PRKG1	52834233	54058110	PRKG1-AS1	54056607	54073888	DKK1	54074040	54077417
4	23660001	24470000	<05	-4.34226	810000	PPARGC1A	23793643	23891700
16	25860001	27160000	<05	-4.34047	1300000	HS3ST4	25703346	26149009	C16orf82	27078218	27080487
16	73100001	73910000	<05	-4.3361	810000	HCCAT5	73126247	73127672	C16orf47	73160536	73178346	LINC01568	73420703	73455295
17	51210001	51630000	<05	-4.3357	420000
18	75770001	76740000	<05	-4.32152	970000
21	25070001	25320000	<05	-4.31518	250000
6	85140001	85590000	<05	-4.31442	450000	TBX18	85442215	85473954	LOC102724201	85399175	85419252
8	7860001	7920000	<05	-4.30833	60000	FAM66E	7812534	7866277
3	73890001	74310000	<05	-4.30094	420000
1	248090001	248420000	<05	-4.27713	330000	OR2L1P	248153568	248154493	OR2L13	248100330	248264224	OR2M1P	248285437	248286082	OR2M5	248308449	248309388	OR2M4	248402230	248403166	OR2L5	248185249	248186188	OR2L2	248201473	248202607	OR2L3	248223983	248224922	OR2M3	248366369	248367308	OR2M2	248343287	248344331	OR2AK2	248128633	248129641	OR2L8	248112159	248113098
8	119760001	120070000	<05	-4.2639	310000	TNFRSF11B	119935795	119964383
X	4860001	5030000	<05	-4.25606	170000
19	56210001	56580000	<05	-4.24952	370000	NLRP5	56511091	56573174	NLRP4	56347943	56393220	RFPL4AL1	56283170	56284545	NLRP9	56219797	56249768	NLRP8	56459197	56499995	NLRP11	56296762	56343460	NLRP13	56407310	56443702	RFPL4A	56270506	56274541	LOC101928886	56578049	56590166
6	165850001	166520000	<05	-4.24871	670000	LINC00473	166337535	166401527	PDE10A	165740775	166075588	LINC00602	166401038	166403103
9	32050001	32250000	<05	-4.24514	200000
8	88710001	89120000	<05	-4.23166	410000	MMP16	89049459	89339717	DCAF4L2	88882970	88886296
8	51230001	51660000	<05	-4.21592	430000	SNTG1	50824338	51706678
8	122000001	122250000	<05	-4.21291	250000
1	74800001	75150000	<05	-4.21036	350000	FPGT-TNNI3K	74663895	75010116	ERICH3-AS1	75043113	75091782	ERICH3	75033794	75139422	TNNI3K	74701070	75010116
8	33450001	34920000	<05	-4.20842	1470000	LINC01288	34641438	34722316	DUSP26	33448847	33457624
15	36060001	36660000	<05	-4.19176	600000	DPH6-AS1	35838395	36151202	MIR4510	36219056	36219124
4	58030001	58890000	<05	-4.1795	860000	LOC101928851	58292037	58332152	IGFBP7-AS1	57975927	58071465
12	21870001	22170000	<05	-4.15453	300000	KCNJ8	21917888	21927755	ABCC9	21958107	22089628
5	151920001	153340000	<05	-4.14946	1420000	GRIA1	152870083	153193429	LINC01470	151998524	152351909
18	30130001	30520000	<05	-4.14549	390000	CCDC178	30517365	31020045	KLHL14	30252633	30352974
8	118890001	119420000	<05	-4.13829	530000	SAMD12	119201695	119634234	EXT1	118811601	119124058
4	10560001	11420000	<05	-4.13659	860000	MIR572	11370450	11370545	CLNK	10491837	10686386	HS3ST1	11399987	11430537
6	78350001	78630000	<05	-4.13222	280000	MEI4	78400372	78634476
4	109100001	109490000	<05	-4.1265	390000	RPL34-AS1	109459345	109541613
6	121760001	122030000	<05	-4.10894	270000	GJA1	121756722	121770890
22	21540001	21610000	<05	-4.10782	70000	FAM230B	21521191	21546445
1	60620001	61040000	<05	-4.10619	420000
4	141810001	142050000	<05	-4.10288	240000	RNF150	141786724	142054616
8	35710001	36710000	<05	-4.09351	1000000	KCNU1	36641841	36793643
8	16640001	16920000	<05	-4.09059	280000	MICU3	16884746	16980148	FGF20	16850333	16859674
3	115550001	115860000	<05	-4.08914	310000	LSAMP	115521209	116164385
1	170520001	171150000	<05	-4.0743	630000	MIR1295A	171070868	171070947	FMO3	171060017	171086959	MIR1295B	171070879	171070939	PRRX1	170633312	170708541	MROH9	170904611	171033906	FMO6P	171106878	171130702	GORAB	170501262	170522974
13	74430001	74600000	<05	-4.07351	170000	KLF12	74260148	74708066
1	69620001	70030000	<05	-4.06818	410000
18	49200001	50440000	<05	-4.05421	1240000	DCC	49866541	51062273
3	21570001	21880000	<05	-4.05149	310000	ZNF385D-AS1	21584280	21621451	ZNF385D	21462489	21792816
12	77460001	77870000	<05	-4.03903	410000
9	69440001	69520000	<05	-4.01622	80000
15	81780001	82120000	<05	-4.01329	340000
1	240140001	241650000	<05	-4.00957	1510000	GREM2	240652872	240775462	MIR3123	241295571	241295646	FMN2	240255184	240638489	RGS7	240938813	241520530	RPS7P5	240170823	240176560	MIR1273E	240640408	240912217
16	48640001	49870000	<05	-4.00642	1230000	C16orf78	49407718	49433342	N4BP1	48572636	48644120	ZNF423	49524514	49891830	MIR5095	48344528	48658037	CBLN1	49311828	49315742
5	49400001	49480000	<05	-3.99489	80000
5	30730001	31230000	<05	-3.9912	500000	CDH6	31193761	31329253
X	7970001	8700000	<05	-3.98255	730000	KAL1	8496914	8700227	VCX3B	8432870	8434551	MIR651	8095005	8095102	VCX2	8137984	8139308
5	7260001	7860000	<05	-3.97561	600000	FASTKD3	7859271	7869150	MIR4454	7269415	7269467	C5orf49	7830490	7851603	ADCY2	7396342	7830194	LOC442132	7299486	7306827
8	20240001	21100000	<05	-3.97206	860000	LOC286114	20831496	20852630	LOC102467222	20811143	20826449
9	85270001	85470000	<05	-3.97056	200000
21	14340001	14450000	<05	-3.96797	110000	ANKRD30BP2	14410486	14490571
1	86620001	86810000	<05	-3.96704	190000	COL24A1	86194915	86622121
8	55750001	56650000	<05	-3.9621	900000	XKR4	56015016	56438710	SBF1P1	56361756	56367881
8	4130001	4680000	<05	-3.95808	550000	CSMD1	2792874	4852328
13	59940001	60240000	<05	-3.94401	300000	DIAPH3	60239720	60738119
7	31950001	32520000	<05	-3.94335	570000	PDE1C	31790792	32339016	LOC100130673	32496509	32498106
12	41380001	41590000	<05	-3.93834	210000	PDZRN4	41582249	41968392	CNTN1	41086243	41466213
1	3990001	5950000	<05	-3.93688	1960000	MIR4417	5624130	5624203	MIR4689	5922731	5922801	LINC01346	4000671	4012643	AJAP1	4715104	4843851	NPHP4	5922867	6052533	LOC284661	4472110	4484744
X	28370001	28760000	<05	-3.93452	390000	IL1RAPL1	28605680	29974017	MIR6134	28513671	28513780
7	88980001	89220000	<05	-3.92693	240000
16	31500001	31760000	<05	-3.92641	260000	ZNF720	31724549	31772886	AHSP	31539202	31540124	C16orf58	31500795	31519740	YBX3P1	31579087	31580845	SLC5A2	31494438	31502091	CLUHP3	31711933	31718745
11	20520001	21470000	<05	-3.92639	950000	PRMT3	20409075	20530879	SLC6A5	20620945	20676610	NELL1	20691096	21597229
1	143970001	144090000	<05	-3.91737	120000
1	149650001	149740000	<05	-3.90495	90000	LINC00869	149576160	149651107	LOC103091866	149576261	149672983
6	132020001	132230000	<05	-3.90029	210000	CTAGE9	132029580	132032157	ENPP1	132129155	132216295	MIR548H5	132113311	132113371	OR2A4	132020783	132022541	ENPP3	131958441	132068550
19	2790001	3050000	<05	-3.88281	260000	ZNF57	2900895	2918474	TLE2	2997635	3047633	TLE6	2977535	2995182	THOP1	2785505	2813599	ZNF556	2867332	2878503	ZNF554	2819871	2836733	ZNF555	2841432	2860472	ZNF77	2933215	2944969
10	53430001	53660000	<05	-3.87666	230000	CSTF2T	53455245	53459355	PRKG1	52834233	54058110
11	56150001	56550000	<05	-3.86552	400000	OR5M8	56257910	56258846	OR5M9	56229944	56230877	OR5AP2	56408964	56409915	MIR6128	56511348	56511457	OR5M3	56236963	56238014	OR5R1	56184733	56185708	OR5M1	56380030	56380978	OR9G9	56467863	56468781	OR9G4	56510303	56511287	OR5AR1	56431161	56432094	OR9G1	56467863	56468781	OR5M10	56344249	56345197	OR5M11	56309815	56310733
1	82450001	82770000	<05	-3.86427	320000	ADGRL2	82266081	82458422
X	22950001	23690000	<05	-3.85157	740000	PTCHD1-AS	22277913	23311263	DDX53	23018077	23020206	PRDX4	23685644	23704514	PTCHD1	23352984	23414918
13	106030001	106360000	<05	-3.8265	330000	LINC00343	106359178	106384064	DAOA	106118564	106143383	DAOA-AS1	106111405	106158030
11	110610001	110860000	<05	-3.80928	250000
3	61370001	62170000	<05	-3.80568	800000	PTPRG	61547242	62280573
21	10180001	10220000	<05	-3.78898	40000
9	115670001	115870000	<05	-3.7845	200000	FAM225B	115867002	115873957	ZFP37	115804094	115819071	ZNF883	115759399	115774472
2	290001	630000	<05	-3.77103	340000
18	5550001	5850000	<05	-3.76788	300000	EPB41L3	5392379	5628990	MIR3976	5840693	5840832	MIR3976HG	5748817	5795900
15	84240001	84770000	<05	-3.76706	530000	ADAMTSL3	84322837	84708593	EFTUD1P1	84748938	84795353	SH3GL3	84115979	84287493
3	59850001	60560000	<05	-3.75669	710000	FHIT	59735035	61237133
8	129750001	130050000	<05	-3.75227	300000
19	27730001	27970000	<05	-3.72677	240000
14	85110001	85740000	<05	-3.71643	630000
8	106440001	106590000	<05	-3.71592	150000	ZFPM2	106331146	106816767
X	146080001	146550000	<05	-3.7124	470000	MIR509-3	146342057	146342133	MIR509-2	146342052	146342143	MIR509-1	146342049	146342143	MIR514A2	146366158	146366246	MIR507	146312501	146312595	MIR506	146312237	146312361	MIR513B	146280561	146280645	MIR513C	146271221	146271305	MIR508	146318430	146318545	MIR514A3	146366158	146366246	MIR514A1	146360764	146360862	MIR514B	146331668	146331748	MIR510	146353852	146353926	MIR513A2	146307343	146307470	MIR513A1	146294980
17	68770001	69080000	<05	-3.71138	310000
10	10220001	11060000	<05	-3.70486	840000	LOC101928322	10461500	10504312	SFTA1P	10826401	10836877	LINC00710	10976902	10994126	CELF2	11047258	11378672
5	31580001	32090000	<05	-3.69833	510000	MIR4279	31936207	31936265	PDZD2	31799030	32111038
10	19940001	20090000	<05	-3.69317	150000	MALRD1	19337699	20023407	LOC101928834	19999263	20017479
8	90290001	90630000	<05	-3.6916	340000
2	90450001	90490000	<05	-3.68543	40000
7	122250001	122650000	<05	-3.68185	400000	CADPS2	121958477	122526813	TAS2R16	122634758	122635754	RNF133	122337765	122339208	RNF148	122341719	122343021
13	106370001	107140000	<05	-3.66916	770000	LINC00343	106359178	106414145	LINC00460	107028910	107030142
6	164000001	165840000	<05	-3.66854	1840000	C6orf118	165693152	165723111	PDE10A	165740775	166075588	MIR7641-2	165823089	165823139
16	51800001	53050000	<05	-3.66853	1250000	C16orf97	52060263	52107847	LOC102467079	52119192	52132979	TOX3	52471917	52581714	CASC16	52585998	52640887	LINC00919	52116976	52119021	LINC01571	51796429	51806557
15	38290001	38540000	<05	-3.65905	250000	LOC101928227	38332593	38354541
4	30490001	30890000	<05	-3.65301	400000	PCDH7	30722036	31148423
7	146100001	146310000	<05	-3.65008	210000	CNTNAP2	145813452	148118088
7	20830001	21280000	<05	-3.64683	450000	LINC01162	20875049	21061771	RPL23P8	20866916	20867439
14	19400001	19510000	<05	-3.63352	110000	LOC642426	19407014	19410111
13	74720001	75520000	<05	-3.63214	800000	LINC00347	75126979	75131257	LINC00381	74993309	75009296
18	39090001	39480000	<05	-3.63157	390000	KC6	39060235	39100561
9	7970001	8370000	<05	-3.62898	400000	PTPRD	8314245	8733946
16	61770001	62210000	<05	-3.62876	440000	CDH8	61685914	62070739
9	18450001	19020000	<05	-3.62534	570000	SAXO1	18927657	19033256	MIR3152	18573303	18573377	ADAMTSL1	18474078	18910947
10	66190001	66380000	<05	-3.62224	190000
X	48500001	49140000	<05	-3.61879	640000	FOXP3	49106896	49121288	HDAC6	48660486	48683380	OTUD5	48779302	48814893	CACNA1F	49061522	49089833	ERAS	48684922	48688279	PLP2	49028183	49031468	GPKOW	48970322	48980151	TIMM17B	48750729	48755426	PPP1R3F	49126305	49144555	PRICKLE3	49031905	49042776	WDR45	48932091	48958059	CCDC120	48910960	48927510	PRAF2	48928812	48931704	TFE3	48886237	48901043	GATA1	48644981
3	174490001	174880000	<05	-3.61769	390000	NAALADL2	174577110	175523428	NAALADL2-AS3	174797101	174833032
21	29430001	29620000	<05	-3.61657	190000	LOC284825	29420732	29509928	LOC101927973	29488412	29600986
10	18200001	18500000	<05	-3.60623	300000	SLC39A12	18240767	18332221	MRC1	17851341	18200091	SLC39A12-AS1	18290714	18299491	CACNB2	18429741	18830688
16	15250001	15330000	<05	-3.60052	80000
3	68070001	68910000	<05	-3.5952	840000	FAM19A4	68780914	68981761	FAM19A1	68053358	68594771
2	49940001	50190000	<05	-3.59473	250000	NRXN1	50145642	51259674
13	40340001	40510000	<05	-3.58754	170000	COG6	40229763	40365802
1	238420001	238610000	<05	-3.58323	190000
8	82930001	83090000	<05	-3.56824	160000
10	83390001	84180000	<05	-3.55685	790000	NRG3	83637442	84746935	NRG3-AS1	83988769	83992676
3	93850001	94110000	<05	-3.55492	260000
10	53760001	53910000	<05	-3.54612	150000	PRKG1	52834233	54058110
6	9320001	10030000	<05	-3.54353	710000
18	14610001	15270000	<05	-3.53388	660000	MIR3156-2	14830164	14830241	ANKRD30B	14748238	14852737	LINC01444	14969605	14970467	LINC01443	14946265	14973755
5	123720001	123950000	<05	-3.52135	230000	LINC01170	123395486	123774213
17	22110001	22270000	<05	-3.52094	160000
12	37860001	38190000	<05	-3.51886	330000
1	145230001	145330000	<05	-3.51776	100000	NBPF25P	145289769	145370303	NBPF9	144614958	145370304	NBPF20	144146810	146467744	NOTCH2NL	145209112	145286270	NBPF10	145293370	146466121
15	37930001	38160000	<05	-3.50689	230000
13	44080001	44350000	<05	-3.5008	270000	ENOX1	43787665	44361116
8	24330001	24750000	<05	-3.49237	420000	ADAM7	24298508	24367077	LOC101929294	24153326	24406131	LOC101929315	24347824	24372381
1	49290001	50160000	<05	-3.49035	870000	LOC101929721	49723082	49734966	AGBL4-IT1	49839872	49937757	AGBL4	48998526	50489626
6	74980001	75200000	<05	-3.48599	220000	LOC101928516	74779166	75400443
1	83230001	83750000	<05	-3.48287	520000	LINC01361	83439565	83450605
5	33200001	33440000	<05	-3.47983	240000
X	11170001	11540000	<05	-3.47931	370000	ARHGAP6	11155662	11683821	AMELX	11311532	11318881
8	130060001	130310000	<05	-3.47538	250000	LINC00977	130228712	130253486
10	135240001	135480000	<05	-3.47524	240000	SYCE1	135367403	135382876	SPRNP1	135380437	135383462	SCART1	135267431	135281949	FRG2B	135438602	135440299	CYP2E1	135340866	135352620
2	53280001	53940000	<05	-3.47274	660000	ASB3	53897116	54013985	GPR75-ASB3	53897449	54087170
9	16600001	16720000	<05	-3.46511	120000	BNC2	16409500	16870786
5	45680001	46010000	<05	-3.45945	330000	HCN1	45255051	45696220
13	103570001	103840000	<05	-3.45635	270000	SLC10A2	103696347	103719196
4	96090001	96410000	<05	-3.45451	320000	UNC5C	96083655	96470361
2	124550001	124740000	<05	-3.45212	190000
9	73350001	73530000	<05	-3.45076	180000	MIR204	73424890	73425000	TRPM3	73149965	73736514
1	107310001	107600000	<05	-3.4451	290000	PRMT6	107599266	107601916
2	67640001	68250000	<05	-3.44035	610000	LOC101927701	68023185	68052694
10	59420001	59910000	<05	-3.43338	490000
20	8840001	9050000	<05	-3.42292	210000	PLCB1	8112911	8865547	PLCB4	9049700	9461462
2	205570001	205730000	<05	-3.42255	160000	PARD3B	205410515	206484886
19	34960001	35490000	<05	-3.42159	530000	SCGB2B3P	35136777	35136957	ZNF181	35225479	35233774	ZNF792	35447257	35454953	ZNF302	35168543	35177302	SCGB2B2	35084345	35085490	UBA2	34919267	34960798	ZNF30	35417806	35436076	LINC00904	35382932	35389847	LOC400685	35307057	35323773	WTIP	34972879	34992085	ZNF599	35248978	35264134	ZNF30-AS1	35413918	35417730	SCGB1B2P	35067637	35068596
8	70090001	70560000	<05	-3.41913	470000	LOC100505739	70337105	70360479	SULF1	70378858	70573147
7	144900001	145430000	<05	-3.41903	530000
2	221600001	222140000	<05	-3.41666	540000
18	38830001	39080000	<05	-3.41182	250000	KC6	39060235	39100561
4	144480001	144660000	<05	-3.41165	180000	GUSBP5	144480624	144482613	FREM3	144498560	144621828
18	68720001	69050000	<05	-3.41082	330000
2	19220001	20100000	<05	-3.40576	880000	TTC32	20096513	20101744	MIR4757	19548189	19548266	OSR1	19551245	19558372	LINC00954	20068614	20084808
11	56560001	57010000	<05	-3.39648	450000	APLNR	57001051	57004927	OR5AK4P	56805008	56805935	OR5AK2	56756388	56757318	LOC101927120	56615953	56645554	LRRC55	56949220	56959188
2	36210001	36470000	<05	-3.39575	260000
13	47940001	48520000	<05	-3.388	580000	LINC00562	48504287	48506757	SUCLA2	48516790	48575462
7	62220001	62410000	<05	-3.38579	190000
4	109820001	110020000	<05	-3.37397	200000	COL25A1	109731876	110223799
3	55220001	56030000	<05	-3.36982	810000	ERC2-IT1	55691242	55693497	WNT5A	55499742	55521670	ERC2	55542335	56502391	MIR3938	55886519	55886622
3	65430001	66170000	<05	-3.36492	740000	SLC25A26	66119284	66429351	MAGI1-AS1	65879490	65910972	MAGI1	65339905	66024509
13	103850001	104110000	<05	-3.35203	260000	LINC01309	104077549	104080035	MIR548AS	103934828	103934848
1	148510001	148590000	<05	-3.35124	80000	NBPF25P	148250249	149109725	NBPF15	148558187	148596267
2	59230001	59530000	<05	-3.35094	300000	LOC101927285	59444842	59506535	LINC01122	58747887	59290901
14	49260001	49540000	<05	-3.33944	280000
6	155650001	155880000	<05	-3.33891	230000	NOX3	155716501	155777037
10	54600001	54790000	<05	-3.33517	190000
2	168170001	168430000	<05	-3.33042	260000
7	24340001	24600000	<05	-3.3287	260000
11	86060001	86510000	<05	-3.3242	450000	CCDC81	86085777	86134151	ME3	86152149	86383240	PRSS23	86502100	86522273
13	94140001	94540000	<05	-3.32072	400000	GPC6-AS2	94470676	94510726	GPC6	93879077	95060273
16	15350001	15420000	<05	-3.31978	70000
7	111400001	111720000	<05	-3.31364	320000	DOCK4-AS1	111448560	111461835	DOCK4	111366163	111846462
13	85580001	85770000	<05	-3.31252	190000	LINC00375	85639221	85722192
4	144830001	145030000	<05	-3.30859	200000	GYPB	144917256	144940498	LOC101927636	144833483	144903605
4	176200001	176450000	<05	-3.30746	250000
12	41760001	41910000	<05	-3.30741	150000	PDZRN4	41582249	41968392
12	22870001	23350000	<05	-3.30648	480000	LOC101928441	23328569	23344521
9	98050001	98620000	<05	-3.30571	570000	LOC100507346	98225890	98232301	PTCH1	98205263	98270322	FANCC	97861335	98079991	LINC00476	98568369	98638259
4	82440001	82730000	<05	-3.3012	290000
16	76700001	77200000	<05	-3.29928	500000	MIR4719	76902832	76902916
7	94580001	94820000	<05	-3.28344	240000	PPP1R9A	94536948	94925727
X	64270001	64800000	<05	-3.27668	530000	ZC3H12B	64708614	64727767	LAS1L	64732461	64754686	FRMD8P1	64770501	64772301
3	23450001	23790000	<05	-3.27659	340000	MIR548AC	23375625	23648882	UBE2E2	23244783	23632296
15	46960001	47430000	<05	-3.27584	470000
3	24550001	24660000	<05	-3.27316	110000	MIR4792	24562852	24562926
2	205200001	205550000	<05	-3.25975	350000	PARD3B	205410515	206484886
16	62970001	63300000	<05	-3.25024	330000
15	21240001	21280000	<05	-3.22825	40000
15	22640001	22700000	<05	-3.22736	60000	MIR4509-2	22675147	22675241	MIR4509-3	22675147	22675241	MIR4509-1	22675147	22675241
2	59010001	59210000	<05	-3.2191	200000	LINC01122	58747887	59290901
7	49600001	49990000	<05	-3.20656	390000	VWC2	49813256	49952138	ZPBP	49977023	50132860
2	108480001	108580000	<05	-3.20244	100000	RGPD4	108443387	108509000
11	58580001	58820000	<05	-3.19947	240000	GLYATL2	58601539	58611997	LOC283194	58701115	58825925	GLYATL1	58710721	58724547
7	94260001	94570000	<05	-3.19564	310000	PPP1R9A	94536948	94925727	SGCE	94214535	94285521	PEG10	94285636	94299006
19	24500001	24630000	<05	-3.18997	130000
20	11190001	11390000	<05	-3.18857	200000	LOC339593	11247306	11254031
4	166460001	166720000	<05	-3.18857	260000	LOC101928131	166651930	166664223	LINC01179	166605790	166683930
7	109810001	110490000	<05	-3.18205	680000	IMMP2L	110303105	111202347
4	9210001	9250000	<05	-3.17751	40000	USP17L20	9217130	9218723	USP17L21	9221877	9223470	USP17L17	9245604	9247197	USP17L15	9236110	9238060	USP17L13	9226621	9228214	USP17L12	9221877	9223470	USP17L11	9217130	9218723	USP17L10	9212382	9213975	USP17L18	9217130	9218723
21	14490001	14570000	<05	-3.17479	80000	ANKRD30BP2	14410486	14490571
16	60080001	60530000	<05	-3.16551	450000	LOC729159	60392358	60393667	LOC101927580	59889256	60087875
2	52530001	52780000	<05	-3.15679	250000
10	24320001	24910000	<05	-3.15583	590000	ARHGAP21	24872537	25012597	KIAA1217	23983674	24836777	MIR603	24564613	24564710
X	57160001	57450000	<05	-3.14384	290000	SPIN2A	57162082	57164058	FAAH2	57313109	57515629
8	92410001	93070000	<05	-3.14064	660000	RUNX1T1	92967194	93107882	SLC26A7	92221721	92410382
1	106930001	107270000	<05	-3.12567	340000
8	50820001	51140000	<05	-3.12503	320000	SNTG1	50824338	51706678
10	84340001	84960000	<05	-3.12328	620000	NRG3	83637442	84746935
3	24820001	25270000	<05	-3.10737	450000	RARB	25215822	25639422
19	23840001	24300000	<05	-3.10378	460000	ZNF254	24216206	24312769	ZNF675	23835707	23870017	ZNF681	23921996	23941693	RPSAP58	23945815	24010919	ZNF726	24097683	24116769
7	17570001	17710000	<05	-3.09737	140000	LOC101927630	17503068	17598533
7	121780001	122150000	<05	-3.09712	370000	AASS	121713597	121784344	CADPS2	121958477	122526813	FEZF1-AS1	121943711	121950131	FEZF1	121941362	121944565
9	38990001	39090000	<05	-3.0916	100000	CNTNAP3	39072763	39288300
12	60001	100000	<05	-3.09148	40000	LOC100288778	73724	91263	FAM138D	67606	69079
6	124540001	124720000	<05	-3.09148	180000	NKAIN2	124604150	125146786
4	123380001	123630000	<05	-3.08765	250000	IL21	123533782	123542212	IL21-AS1	123540137	123610311
8	93590001	93820000	<05	-3.0869	230000	FLJ46284	93725189	93798288	LOC102724710	93577670	93667722
18	71250001	71770000	<05	-3.08357	520000	FBXO15	71740587	71814999
7	78010001	78290000	<05	-3.08088	280000	MAGI2	77646373	79082890
8	12380001	12580000	<05	-3.08004	200000	MIR5692A2	12576640	12576699	LOC729732	12394587	12523120	LOC100506990	12294521	12424354	LONRF1	12579405	12612992	MIR5692A1	12576635	12576704
14	66150001	66810000	<05	-3.07989	660000	FUT8	65877309	66210839
12	60230001	60400000	<05	-3.06834	170000
9	82500001	82870000	<05	-3.06773	370000	LINC01507	82439444	82649470
X	114620001	114840000	<05	-3.06697	220000	PLS3	114795176	114885179	PLS3-AS1	114752496	114797058
3	22480001	22600000	<05	-3.06686	120000
8	94380001	94680000	<05	-3.06498	300000	LINC00535	94358694	94712661
16	35010001	35290000	<05	-3.05959	280000
1	75740001	76020000	<05	-3.05668	280000	SLC44A5	75667815	76076799
18	70460001	70800000	<05	-3.05293	340000	NETO1	70501274	70532934
5	129850001	130440000	<05	-3.05233	590000
10	1180001	3120000	<05	-3.04827	1940000	LINC00200	1205707	1210612	ADARB2-AS1	1568824	1599179	ADARB2	1223252	1779670	MIR6072	2118212	2118283	PFKP	3110818	3178997	LINC00700	2047666	2056542	LINC00701	2342512	2357268
15	37030001	37390000	<05	-3.0436	360000	MEIS2	37183221	37393500	CSNK1A1P1	37091300	37110707	C15orf41	36887069	37100690	MIR8063	37265021	37265102	LOC145845	37156643	37178734
5	20290001	20480000	<05	-3.04217	190000	CDH18	19473154	20575982
3	117450001	117690000	<05	-3.04113	240000
9	67870001	67930000	<05	-3.03808	60000	ANKRD20A3	67926794	67970293	ANKRD20A1	67926760	67969840
X	2120001	2410000	<05	-3.03503	290000	ZBED1	2404454	2418580	DHRSX	2137554	2419015
10	9850001	10210000	<05	-3.03459	360000	LOC101928298	10100684	10105465
4	142270001	142480000	<05	-3.02835	210000
4	96480001	96780000	<05	-3.0283	300000	PDHA2	96761238	96762625
3	1150001	1390000	<05	-3.02705	240000	CNTN6	1134341	1445292
3	106390001	106780000	<05	-3.02482	390000
2	131160001	131220000	<05	-3.0174	60000	CYP4F62P	131193234	131199254	FAR2P2	131174325	131186119
11	40860001	41310000	<05	-3.00337	450000	LRRC4C	40135750	41481186
7	8590001	8900000	<05	-3.00048	310000	NXPH1	8473584	8792593
8	12210001	12310000	<05	-2.99912	100000	DEFB109P1	12250792	12257874	LOC649352	12236775	12237298	FAM90A25P	12272029	12275541	LOC100506990	12294521	12408558	FAM86B2	12283123	12293852	FAM66A	12219527	12268510
4	114270001	114420000	<05	-2.99855	150000	CAMK2D	114378343	114683083	ANK2	113970784	114304896
10	130830001	131750000	<05	-2.99809	920000	MIR4297	131641562	131641638	EBF3	131633495	131762091	MGMT	131265453	131565783
8	109940001	110250000	<05	-2.99642	310000	TRHR	110099652	110131812
2	18020001	18470000	<05	-2.99343	450000	KCNS3	18059113	18114225
1	118700001	118900000	<05	-2.99258	200000	SPAG17	118496287	118727848
8	14820001	15230000	<05	-2.99242	410000	SGCZ	13947372	15095792
10	9080001	9230000	<05	-2.99177	150000
14	80540001	81010000	<05	-2.98881	470000	DIO2-AS1	80677761	80921810	CEP128	80962820	81405884	DIO2	80663867	80697397
4	440001	670000	<05	-2.9876	230000	ZNF721	433772	492960	PDE6B	619362	664681	ABCA11P	419223	467998	ATP5I	666224	668127	PIGG	492988	533710
13	92900001	93190000	<05	-2.98719	290000	GPC5-AS2	92992046	93004460	GPC5	92050872	93519487
1	215800001	216100000	<05	-2.98452	300000	USH2A	215796235	216596738
14	30480001	30840000	<05	-2.98448	360000
8	50280001	50810000	<05	-2.97561	530000
2	236040001	236650000	<05	-2.97477	610000	AGAP1	236402732	237040444
X	87460001	87740000	<05	-2.9742	280000
17	52250001	53040000	<05	-2.97398	790000	COX11	53029258	53046064	TOM1L1	52978051	53039328
3	1550001	2350000	<05	-2.97322	800000	CNTN4	2140549	3099645	CNTN4-AS2	2152092	2185925
11	51100001	51240000	<05	-2.97266	140000
6	122050001	122220000	<05	-2.97013	170000
1	199410001	199640000	<05	-2.96592	230000
2	97890001	97940000	<05	-2.9574	50000	ANKRD36	97779232	97930257
12	63540001	63670000	<05	-2.95447	130000	AVPR1A	63536538	63546590
X	26980001	27200000	<05	-2.95426	220000
3	24320001	24440000	<05	-2.95365	120000	THRB	24158644	24536313
6	161570001	163810000	<05	-2.95338	2240000	AGPAT4-IT1	161581163	161583014	LOC101929239	163464011	163475193	PACRG	163148163	163736524	DKFZp451B082	163759373	163768065	LOC729658	163602676	163613034	PACRG-AS1	163731016	163745505	PARK2	161768589	163148834	AGPAT4	161551056	161695107
13	47560001	47930000	<05	-2.95262	370000
18	70990001	71150000	<05	-2.9521	160000	LOC100505817	70992175	71017124
5	66990001	67140000	<05	-2.95101	150000	LOC101928858	67089040	67096886
4	72150001	72340000	<05	-2.948	190000	SLC4A4	72053002	72437804
13	72550001	72780000	<05	-2.94617	230000
4	181880001	182400000	<05	-2.94067	520000	LINC00290	181985242	182080302
21	18370001	18630000	<05	-2.93816	260000
12	71620001	71780000	<05	-2.93628	160000
3	430001	700000	<05	-2.93426	270000	CHL1	238278	451097	LINC01266	633787	887698
11	21900001	22010000	<05	-2.93095	110000
9	26330001	26740000	<05	-2.93008	410000
12	22350001	22470000	<05	-2.92166	120000	ST8SIA1	22346324	22487648
11	3310001	3430000	<05	-2.91886	120000	OR7E12P	3411936	3413145	ZNF195	3379156	3400452	TSSC2	3402190	3430378
15	84820001	84870000	<05	-2.90817	50000	LOC440300	84860599	84878025	LOC642423	84868829	84869441	GOLGA2P7	84867599	84898920	UBE2Q2L	84841241	84850985
4	87140001	87410000	<05	-2.90785	270000	LOC101929064	87040958	87141079	MAPK10	86936275	87374283
12	103100001	103970000	<05	-2.90305	870000	LOC101929058	103545619	103562086	LOC101929084	103941571	103953593	ASCL1	103351451	103354294	PAH	103232103	103311381	LINC00485	103203060	103218177	C12orf42	103695718	103889788
9	27070001	27270000	<05	-2.90117	200000	LINC00032	27245681	27282791	TEK	27109138	27230176
6	50880001	51120000	<05	-2.89971	240000
7	57110001	57570000	<05	-2.89751	460000	ZNF479	57187325	57207571	GUSBP10	57233376	57247863	ZNF716	57509882	57533265	MIR3147	57472730	57472796
14	86010001	86320000	<05	-2.89483	310000	FLRT2	85996487	86094270
4	182410001	183070000	<05	-2.89311	660000	LOC90768	183059812	183065668
9	69930001	70010000	<05	-2.89128	80000
6	91800001	92030000	<05	-2.89121	230000
1	121080001	121180000	<05	-2.88918	100000	SRGAP2D	121107151	121131061	SRGAP2-AS1	121102016	121139765
15	33590001	33990000	<05	-2.88561	400000	RYR3	33603162	34158304	LOC101928134	33595857	33602860
1	208830001	209730000	<05	-2.88409	900000	MIR205HG	209602167	209605892	MIR205	209605477	209605587
21	30740001	31210000	<05	-2.88348	470000	GRIK1	30909253	31312282	GRIK1-AS2	30968359	31003067	BACH1-IT2	30744820	30746300	GRIK1-AS1	31120493	31136325
10	34700001	34920000	<05	-2.88037	220000	PARD3	34398487	35104253
5	6770001	7250000	<05	-2.87973	480000	MIR4278	6827965	6828034
8	63510001	63920000	<05	-2.87949	410000	UG0898H09	63890419	63897460	NKAIN3	63161500	63912211
12	18600001	18760000	<05	-2.87929	160000	PIK3C2G	18414473	18801352
7	124800001	125010000	<05	-2.87693	210000	LOC101928254	124869632	124904345	LOC101928283	124824622	125019375
11	89630001	89710000	<05	-2.86817	80000	TRIM64	89701671	89707240	TRIM49D1	89659929	89666168	TRIM49D2	89657231	89666229
11	40410001	40800000	<05	-2.86231	390000	LRRC4C	40135750	41481186
7	57060001	57100000	<05	-2.86226	40000
21	14730001	15520000	<05	-2.86032	790000	LIPI	15481134	15583212	MIR8069-1	15096509	15096595	MIR8069-2	15096509	15096595	LOC102724188	14918353	14930781	MIR3156-3	14778704	14778781	POTED	14982497	15013906	MIR3118-1	15017095	15017171	ANKRD20A11P	15316095	15352765	CYP4F29P	15215453	15220685
9	2870001	3120000	<05	-2.85952	250000
9	89050001	90110000	<05	-2.85884	1060000	GAS1	89559276	89562104	LOC440173	89623365	89657041	LOC494127	89698800	89700140	C9orf170	89763558	89774641	LOC100506834	89563612	89616948
3	132770001	132930000	<05	-2.85695	160000	TMEM108	132843664	133116619
10	61010001	61370000	<05	-2.85557	360000	FAM13C	61005888	61122352
4	10001	150000	<05	-2.84916	140000	ZNF718	56867	157949	ZNF595	53178	88099
5	50620001	50810000	<05	-2.84779	190000	LOC642366	50668570	50679166	ISL1	50678957	50690563
6	48060001	48360000	<05	-2.8476	300000
15	30370001	30430000	<05	-2.84568	60000	GOLGA8T	30427989	30439395	ULK4P3	30395934	30423948	GOLGA8J	30375157	30388904
11	22020001	22220000	<05	-2.84348	200000	ANO5	22214721	22304913
14	32730001	32940000	<05	-2.84305	210000	AKAP6	32798478	33302268
6	132340001	132470000	<05	-2.84266	130000	LINC01013	132455117	132490514	MIR548AJ1	132436331	132436403
15	97140001	97750000	<05	-2.84119	610000	SPATA8-AS1	97315234	97324884	SPATA8	97326636	97328845
9	7180001	7560000	<05	-2.83716	380000
16	79140001	79620000	<05	-2.82868	480000	WWOX	78133309	79246564
7	61960001	62110000	<05	-2.82522	150000
5	13330001	14140000	<05	-2.82456	810000	DNAH5	13690436	13944589
4	54330001	54760000	<05	-2.82226	430000	LOC100506444	54562067	54600525	LNX1-AS1	54366243	54389443	LNX1-AS2	54459122	54471548	LNX1	54326436	54457753
6	156530001	156940000	<05	-2.81904	410000
8	75370001	75750000	<05	-2.81634	380000	MIR2052	75617927	75617982	MIR5681A	75460777	75460852	MIR5681B	75460784	75460844	PI15	75736771	75767264	MIR2052HG	75512100	75670587
9	69060001	69140000	<05	-2.81305	80000	PGM5P2	69080243	69147854	LOC100132352	69065565	69087368
9	68720001	68780000	<05	-2.80993	60000	LOC100132352	68726540	68748376
2	89260001	89450000	<05	-2.80737	190000
20	10030001	10380000	<05	-2.79944	350000	ANKEF1	10015646	10037410	SNAP25	10199476	10288066	SNAP25-AS1	10004459	10200154
10	91760001	92420000	<05	-2.79729	660000	LOC101926942	92162277	92300562
17	53220001	53480000	<05	-2.79562	260000	HLF	53342320	53402426	STXBP4	53046125	53241449	MMD	53469973	53499341
6	46390001	46580000	<05	-2.79277	190000	RCAN2	46188466	46459804	CYP39A1	46517316	46620567	LOC101926898	46459788	46501217
14	32040001	32390000	<05	-2.79175	350000	NUBPL	32030590	32330429
12	44390001	44620000	<05	-2.79106	230000	TMEM117	44229663	44783545
16	64820001	66230000	<05	-2.78873	1410000	CDH11	64980682	65155919	LINC00922	65318401	65610203	LOC101927650	65175658	65210476
8	120080001	120360000	<05	-2.78269	280000	MAL2	120220609	120257914	COLEC10	120079423	120119202
3	34210001	34660000	<05	-2.78256	450000
8	108110001	108230000	<05	-2.78228	120000
6	124820001	124990000	<05	-2.76323	170000	NKAIN2	124604150	125146786
5	34530001	34890000	<05	-2.75812	360000	TTC23L	34839268	34899564	MIR7641-2	34802422	34802472	RAI14	34656432	34832717
18	61690001	62070000	<05	-2.75317	380000	LOC284294	61771324	62090827	LINC01538	61880317	61927290	LINC00305	61747242	61816260
3	34700001	35160000	<05	-2.75297	460000	LOC101928135	34917288	35435515
14	70800001	71040000	<05	-2.75237	240000	ADAM20P1	70935595	70950473	SYNJ2BP	70833212	70883807	ADAM21	70918873	70926622	ADAM20	70989077	71001732	SYNJ2BP-COX16	70791797	70883807	COX16	70791797	70826448
1	17080001	17130000	<05	-2.75206	50000	MST1L	17081128	17090975
9	45400001	45450000	<05	-2.75128	50000
13	74610001	74690000	<05	-2.74965	80000	KLF12	74260148	74708066
13	107870001	108300000	<05	-2.74858	430000	MIR1267	108183518	108183596	FAM155A	107820878	108519460
12	71810001	71940000	<05	-2.74758	130000	LGR5	71833549	71980088
5	37740001	38470000	<05	-2.74633	730000	EGFLAM-AS4	38282370	38291088	EGFLAM	38403633	38465582	EGFLAM-AS2	38399915	38403573	GDNF	37812778	37834924	WDR70	37379411	37752774	GDNF-AS1	37840539	37874994
5	72390001	72730000	<05	-2.74513	340000	TMEM174	72469022	72470970	TMEM171	72416387	72427644
11	100450001	100720000	<05	-2.74488	270000	ARHGAP42	100558406	100861656
21	21860001	22130000	<05	-2.743	270000	LINC00320	22114907	22175426
5	62080001	62690000	<05	-2.73928	610000
22	16280001	16320000	<05	-2.73828	40000	POTEH	16256331	16287937
2	104170001	104550000	<05	-2.73752	380000
3	58780001	58970000	<05	-2.73094	190000	C3orf67	58727736	59035715	C3orf67-AS1	58810196	59004819
7	144560001	144890000	<05	-2.72959	330000
4	109590001	109730000	<05	-2.72821	140000	ETNPPL	109663201	109684235
9	66450001	66550000	<05	-2.72561	100000	LOC403323	66523813	66553911	LINC01410	66457288	66469310	PTGER4P2-CDK2AP2P2	66494268	66503030
20	16810001	17480000	<05	-2.72374	670000	PCSK2	17207596	17465222	BFSP1	17474549	17539605
3	64520001	65420000	<05	-2.71766	900000	MIR548A2	64705682	64941858	MAGI1	65339905	66024509	ADAMTS9	64501330	64673365	ADAMTS9-AS2	64670545	64997143	ADAMTS9-AS1	64547021	64575760
4	171070001	171500000	<05	-2.71583	430000	LOC101928223	171147741	171204873
5	50340001	50610000	<05	-2.71164	270000
2	150460001	152090000	<05	-2.71149	1630000	LOC101929282	151485410	151491871	LOC101929231	150443871	150704748	RND3	151324709	151344209	LOC101929260	151409045	151428735
17	67880001	68140000	<05	-2.70854	260000	LINC01028	68047411	68064236	LINC01497	67957847	67979685	LINC01483	67590127	67899141	KCNJ16	68100985	68131746
10	61990001	62160000	<05	-2.70854	170000	ANK3	61786055	62493284
21	19420001	19540000	<05	-2.70696	120000	CHODL	19289656	19639687
5	12830001	12970000	<05	-2.70614	140000
3	168380001	168500000	<05	-2.70493	120000	EGFEM1P	167967309	168548374
4	4870001	6270000	<05	-2.70246	1400000	STK32B	5053526	5502725	JAKMIP1	6027925	6202318	EVC	5712923	5816031	LOC285484	6202459	6235663	EVC2	5564145	5710294	CRMP1	5822490	5894810	LOC101928306	4922534	4990398	CYTL1	5016313	5021197	MIR378D1	5925001	5925055	LINC01587	5526295	5529527
12	19020001	19280000	<05	-2.70205	260000
4	52900001	53580000	<05	-2.70171	680000	MIR4449	53578848	53578914	USP46	53457126	53525502	SNORA26	53579415	53579537	SPATA18	52917496	52963471	SGCB	52886860	52904485	USP46-AS1	53525572	53527665	DANCR	53578620	53580305
21	26250001	26600000	<05	-2.70084	350000	LOC339622	26212863	26430056
11	101610001	101770000	<05	-2.69931	160000	ANGPTL5	101761404	101787253
10	68980001	69420000	<05	-2.69515	440000	MIR7151	69163108	69163168	CTNNA3	67672275	69425443
X	93910001	94200000	<05	-2.6906	290000
X	1800001	2070000	<05	-2.68418	270000
10	108470001	108920000	<05	-2.67698	450000	SORCS1	108333420	108924466
1	80690001	80990000	<05	-2.67341	300000
7	42350001	42860000	<05	-2.67189	510000	LINC01448	42701325	42746046
9	8400001	8530000	<05	-2.67159	130000	PTPRD	8314245	8733946
1	88730001	88900000	<05	-2.67141	170000
5	178270001	178630000	<05	-2.66647	360000	ZNF879	178450775	178461388	ZNF354C	178487606	178507691	ZNF454	178368193	178393218	ADAMTS2	178577885	178772431	ZNF354B	178286953	178311424	ZFP2	178322915	178360210	GRM6	178405329	178422124
6	28370001	28540000	<05	-2.65857	170000	ZBED9	28539406	28555112	GPX6	28471072	28483570	GPX5	28493788	28502728	ZSCAN23	28400431	28411279
17	10640001	11880000	<05	-2.65688	1240000	TMEM220-AS1	10633093	10718481	SHISA6	11144739	11467380	LINC00675	10698229	10707416	PIRT	10725791	10741418	DNAH9	11501747	11873065
21	26650001	26750000	<05	-2.65588	100000
2	103730001	104130000	<05	-2.65288	400000
8	13530001	13750000	<05	-2.65019	220000
7	126080001	126380000	<05	-2.64929	300000	GRM8	126078651	126883569
7	109460001	109700000	<05	-2.64262	240000	EIF3IP1	109599283	109600270
X	62040001	62560000	<05	-2.63962	520000
2	83150001	83420000	<05	-2.63694	270000
18	52660001	52890000	<05	-2.63331	230000	TCF4	52889561	52969852	LOC101927229	52773134	52791537
9	45700001	45740000	<05	-2.63279	40000
1	239360001	239560000	<05	-2.63196	200000
11	133920001	134020000	<05	-2.63182	100000	JAM3	133938819	134021652
1	71160001	71300000	<05	-2.63043	140000	LOC101927244	71172135	71252151
1	238620001	238800000	<05	-2.63019	180000	LINC01139	238643683	238649317
12	23360001	23730000	<05	-2.6268	370000	SOX5	23685230	24715383
20	9600001	9950000	<05	-2.62077	350000	PAK7	9518036	9819687
15	21310001	21330000	<05	-2.61583	20000
5	146350001	146750000	<05	-2.61396	400000	STK32A	146614578	146763768	PPP2R2B	145969066	146461083
18	38070001	38220000	<05	-2.61111	150000
3	189770001	189910000	<05	-2.60776	140000	P3H2	189674516	189840226	P3H2-AS1	189838752	189862635
9	70640001	70680000	<05	-2.60481	40000
14	30270001	30460000	<05	-2.60305	190000	PRKD1	30045686	30396899
5	121440001	121530000	<05	-2.60039	90000	ZNF474	121465207	121489266	LOC100505841	121495870	121518358
11	89490001	89550000	<05	-2.59986	60000	TRIM49	89530822	89541743
10	67490001	67740000	<05	-2.59908	250000	LINC01515	67331182	67526299	CTNNA3	67672275	69425443
4	110220001	110320000	<05	-2.59527	100000	COL25A1	109731876	110223799
8	123230001	123580000	<05	-2.59477	350000
11	82990001	83510000	<05	-2.59352	520000	DLG2	83166055	84634465	CCDC90B	82970134	82997450
14	26650001	26740000	<05	-2.59308	90000
6	112830001	113070000	<05	-2.5909	240000
14	19530001	19570000	<05	-2.58584	40000	POTEG	19553364	19584942	POTEH-AS1	19563711	19566680	LOC101929572	19563121	19566680
1	81860001	82220000	<05	-2.58328	360000	LOC101927434	81979564	82023387	ADGRL2	82165454	82458422
18	58510001	58750000	<05	-2.58237	240000
1	166490001	166810000	<05	-2.58077	320000	FMO9P	166573152	166594473	POGK	166808723	166823709
6	91350001	91560000	<05	-2.5785	210000
2	55950001	56190000	<05	-2.57784	240000	EFEMP1	56093096	56151298
6	47020001	47210000	<05	-2.56777	190000	TNFRSF21	47199262	47277683
21	20490001	20650000	<05	-2.55535	160000
16	76460001	76670000	<05	-2.55177	210000	CNTNAP4	76311175	76593135	LOC101928203	76668894	76692375
20	6570001	6730000	<05	-2.54724	160000
5	165030001	165250000	<05	-2.54687	220000
18	66050001	66290000	<05	-2.54517	240000
2	87720001	87750000	<05	-2.53692	30000
4	61520001	61750000	<05	-2.53679	230000
11	31060001	31240000	<05	-2.533	180000
21	23790001	23920000	<05	-2.53208	130000
4	172430001	172600000	<05	-2.53197	170000
10	62740001	62900000	<05	-2.52938	160000	LINC00845	62776032	62786175	RHOBTB1	62629197	62760736
8	108630001	108770000	<05	-2.51528	140000
8	18780001	19120000	<05	-2.51503	340000	PSD3	18384812	18871196	LOC100128993	19041185	19103032
16	60540001	60790000	<05	-2.51434	250000
7	48690001	49090000	<05	-2.51357	400000	CDC14C	48964156	48967049
8	64640001	64810000	<05	-2.5095	170000	LINC01289	64681987	64698054	LOC102724623	64769499	65281115
8	86490001	86580000	<05	-2.50661	90000	REXO1L2P	86573664	86574742
4	150930001	151210000	<05	-2.50545	280000	LRBA	151185810	151936649	DCLK2	150999425	151178608
20	58790001	60580000	<05	-2.50518	1790000	MIR646HG	58713547	58897314	MIR4533	59053168	59053239	MIR548AG2	59139619	59139683	MIR1257	60528601	60528718	LOC100506470	59654119	59655235	TAF4	60549853	60640866	MIR646	58883531	58883625	LOC101928048	59044666	59048034	CDH4	59827481	60515673
19	31180001	31820000	<05	-2.50358	640000	TSHZ3	31765850	31840190
2	111960001	112090000	<05	-2.5035	130000	MIR4435-2	112078589	112078663	MIR4435-1	112078588	112078668
17	34750001	34790000	<05	-2.50301	40000	TBC1D3H	34746062	34757007	LOC101060321	34746118	34756993	TBC1D3F	34746118	34808060
20	52840001	53260000	<05	-2.50292	420000	DOK5	53092256	53267710
X	33030001	33180000	<05	-2.49757	150000	DMD	31137344	33357726
1	2530001	2640000	<05	-2.4954	110000	MMEL1	2522080	2564481	TTC34	2572806	2706230
8	13250001	13450000	<05	-2.49351	200000	DLC1	12940871	13372429	C8orf48	13424351	13425797
12	79700001	79810000	<05	-2.48971	110000	SYT1	79258448	79845788
8	119430001	119690000	<05	-2.48524	260000	SAMD12-AS1	119633239	119738306	SAMD12	119201695	119634234
X	130830001	130920000	<05	-2.48418	90000	FIRRE	130836677	130964671
2	183100001	183490000	<05	-2.47678	390000	PDE1A	183032613	183387572
4	12150001	12730000	<05	-2.47414	580000	LOC101929019	12225074	12252909
4	23020001	23250000	<05	-2.47306	230000	MIR548AJ2	23199716	23464726
11	55710001	55850000	<05	-2.47183	140000	OR7E5P	55746178	55753881	OR5F1	55761156	55762101	OR10AG1	55735033	55735939	OR5AS1	55797894	55798869
5	24880001	25080000	<05	-2.47103	200000
11	22950001	23070000	<05	-2.46959	120000
X	136470001	137200000	<05	-2.46733	730000	ZIC3	136648345	136654259
2	124120001	124290000	<05	-2.46443	170000
5	54250001	54430000	<05	-2.45988	180000	CDC20B	54408798	54469005	LOC102467081	54317126	54319997	GZMA	54398473	54406080	ESM1	54273694	54281414	GZMK	54320106	54329960
9	106920001	107370000	<05	-2.45577	450000	OR13C4	107288533	107289490	OR13C5	107360737	107361694	OR13C2	107366951	107367908	OR13C3	107298050	107299094	OR13C8	107331448	107332411	OR13F1	107266543	107267503
X	153560001	153750000	<05	-2.45565	190000	SLC10A3	153715644	153719029	EMD	153607596	153609883	FAM50A	153672472	153679002	LOC158960	153652722	153656825	LAGE3	153706107	153707596	PLXNA3	153686620	153701989	DNASE1L1	153629576	153640428	UBL4A	153712055	153715009	ATP6AP1	153656977	153664863	TAZ	153639853	153650063	RPL10	153626837	153630680	MIR6858	153678667	153678734	FLNA	153576899	153603006	GDI1	153665258	153671814	FAM3A	153734489
11	81950001	82070000	<05	-2.44984	120000	LOC101928989	81590892	82114955
17	49380001	50850000	<05	-2.44493	1470000	CA10	49707673	50237161	LOC101927274	49389969	49412523	LOC440446	49414075	49419932
9	45350001	45390000	<05	-2.44361	40000
X	112120001	112530000	<05	-2.44178	410000	LOC101928437	112285954	112763885
13	40000001	40170000	<05	-2.43834	170000	LHFP	39917028	40177356
11	85000001	85300000	<05	-2.43583	300000	DLG2	83166055	85338314
7	146720001	147040000	<05	-2.43566	320000	LOC101928700	146778029	146794701	MIR548I4	146991341	147254962	CNTNAP2	145813452	148118088
5	146830001	147000000	<05	-2.43068	170000	JAKMIP2	146965003	147162411	DPYSL3	146770370	146889619	JAKMIP2-AS1	146939556	147041572
3	7150001	7340000	<05	-2.42962	190000	GRM7	6902801	7783218
2	215310001	215570000	<05	-2.42894	260000	VWC2L-IT1	215374905	215401613	VWC2L	215276460	215440653
3	173880001	173980000	<05	-2.4283	100000	NLGN1	173116237	174001139
1	101770001	101980000	<05	-2.42187	210000	RNU6-31P	101806424	101806451	LINC01307	101789392	101842869
13	26970001	27270000	<05	-2.41827	300000	CDK8	26828755	26978569	WASF3	27131839	27263082
X	145040001	145670000	<05	-2.41766	630000	MIR888	145076301	145076378	MIR890	145075792	145075869	MIR891A	145109311	145109390	MIR891B	145082570	145082649	MIR892A	145078186	145078261	MIR892B	145078715	145078792	MIR892C	145074267	145074344
2	235460001	236010000	<05	-2.41755	550000	SH3BP4	235860627	235964358
8	43110001	43430000	<05	-2.41413	320000	POTEA	43147584	43218328
10	20500001	21130000	<05	-2.41337	630000	MIR4675	20840898	20840975	PLXDC2	20105371	20578784	NEBL	21068902	21186531
10	25520001	25650000	<05	-2.41296	130000	GPR158	25464289	25891157
7	144200001	144370000	<05	-2.40594	170000	TPK1	144149033	144533146
9	120940001	121330000	<05	-2.40496	390000
1	76870001	77370000	<05	-2.40126	500000	ST6GALNAC5	77333185	77529737	ST6GALNAC3	76540388	77096669
6	26610001	26780000	<05	-2.39839	170000	ZNF322	26634610	26659980
7	11270001	11380000	<05	-2.39733	110000
12	44640001	44930000	<05	-2.39628	290000	NELL2	44902057	45270247	TMEM117	44229663	44783545
1	243210001	243290000	<05	-2.39358	80000	LINC01347	243219615	243265046	CEP170	243287729	243418708
5	13100001	13320000	<05	-2.3929	220000
8	7400001	7440000	<05	-2.39058	40000	FAM90A7P	7421309	7431920
11	50430001	50560000	<05	-2.38926	130000
21	17830001	17960000	<05	-2.38924	130000	MIR99AHG	17443433	17982094	MIR99A	17911408	17911489	MIRLET7C	17912147	17912231
5	120860001	121200000	<05	-2.38782	340000	FTMT	121187649	121188523
9	18260001	18440000	<05	-2.38682	180000
17	51640001	52240000	<05	-2.38672	600000	KIF2B	51900238	51902573
16	9240001	10800000	<05	-2.38552	1560000	TEKT5	10721360	10788802	MIR548X	9328773	9328803	ATF7IP2	10479911	10577495	GRIN2A	9847261	10276611	EMP2	10622278	10674539	LINC01177	9535150	9538842	LINC01195	9539869	9549362
4	95700001	95910000	<05	-2.38428	210000	BMPR1B	95679127	96079601
2	50200001	50300000	<05	-2.38289	100000	NRXN1	50145642	51259674
6	169360001	170100000	<05	-2.38251	740000	WDR27	169857302	170102159	THBS2	169615874	169654209	LOC101929504	169575398	169582835
7	19220001	19320000	<05	-2.38228	100000
7	136530001	136730000	<05	-2.37871	200000	MIR490	136587913	136588041	CHRM2	136553831	136701771	LOC349160	136583519	136849088
11	101260001	101600000	<05	-2.376	340000	MIR3920	101390550	101390636	TRPC6	101322294	101454659
18	41920001	42080000	<05	-2.37491	160000	LINC01478	41903399	42111662
8	107370001	107490000	<05	-2.37485	120000	OXR1	107282405	107764921
16	21730001	21810000	<05	-2.37323	80000	OTOA	21689834	21772050	RRN3P1	21807950	21830495
1	79790001	79960000	<05	-2.3715	170000
11	58100001	58260000	<05	-2.36593	160000	OR5B3	58169937	58170882	OR5B2	58189737	58190786	OR5B17	58125597	58126542	OR5B12	58206592	58207646
8	640001	1710000	<05	-2.36285	1070000	ERICH1-AS1	687604	1087777	DLGAP2	1449531	1656642	LOC286083	1244293	1250823	DLGAP2-AS1	1513675	1569830	ERICH1	564736	681239
2	59700001	59860000	<05	-2.36112	160000
20	11730001	11870000	<05	-2.36011	140000	LINC00687	11790634	11851363
2	3640001	4780000	<05	-2.35949	1140000	LINC01249	4675807	4703812	DCDC2C	3751181	3895000	ALLC	3705785	3750260	LINC01304	4005244	4021622	COLEC11	3642421	3692234
14	33210001	33410000	<05	-2.3593	200000	AKAP6	32798478	33302268	NPAS3	33408458	34273382
12	115110001	116190000	<05	-2.35483	1080000	TBX3	115108058	115121969
3	22610001	22700000	<05	-2.35419	90000
2	72520001	72720000	<05	-2.35176	200000	EXOC6B	72406443	73053177
4	44450001	44630000	<05	-2.35036	180000	KCTD8	44175919	44450824	YIPF7	44624353	44653658
21	10360001	10650000	<05	-2.3494	290000
4	22700001	23000000	<05	-2.34817	300000	GBA3	22715711	22821195
18	41320001	41540000	<05	-2.34745	220000
5	83020001	83230000	<05	-2.34646	210000
19	56840001	56930000	<05	-2.34581	90000	ZNF582-AS1	56905044	56910544	ZNF583	56915717	56936400	ZNF582	56894647	56904889	ZNF542P	56879467	56891196
22	51070001	51240000	<05	-2.33989	170000	ACR	51176651	51183727	RPL23AP82	51195513	51238065	SHANK3	51113069	51171640	RABL2B	51205919	51222087
7	105930001	106290000	<05	-2.33406	360000
11	83760001	84070000	<05	-2.3322	310000	DLG2	83166055	84634465
13	91870001	91960000	<05	-2.33023	90000
2	167690001	167820000	<05	-2.33002	130000	XIRP2	167744996	168116261
15	54260001	54370000	<05	-2.32998	110000	UNC13C	54305100	54920806
1	172800001	172950000	<05	-2.32828	150000
19	39420001	39600000	<05	-2.32255	180000	SARS2	39405903	39421536	PAPL	39574944	39602128	FBXO27	39514662	39523236	MRPS12	39421593	39423659	FBXO17	39432040	39466453
8	72490001	72690000	<05	-2.3218	200000
3	24450001	24540000	<05	-2.32068	90000	THRB-AS1	24535577	24541502	THRB	24158644	24536313
X	80930001	81210000	<05	-2.32024	280000
5	147030001	147150000	<05	-2.31953	120000	JAKMIP2	146965003	147162411	JAKMIP2-AS1	146939556	147041572
12	88920001	89130000	<05	-2.31848	210000	KITLG	88886569	88974250
5	92140001	92380000	<05	-2.31802	240000
12	73170001	73320000	<05	-2.31223	150000
5	43780001	44270000	<05	-2.3093	490000
5	129610001	129840000	<05	-2.30722	230000
15	20980001	21030000	<05	-2.3045	50000
4	173430001	173700000	<05	-2.30342	270000	LOC101928314	173555835	173648029	GALNTL6	172734574	173961558
2	143000001	143180000	<05	-2.30162	180000
2	112130001	112190000	<05	-2.29164	60000	MIR4435-1HG	112124590	112252692
1	90600001	90910000	<05	-2.29114	310000
11	98430001	98650000	<05	-2.28528	220000
8	53650001	54090000	<05	-2.28407	440000	NPBWR1	53852467	53853454
7	137700001	138150000	<05	-2.28204	450000	TRIM24	138145078	138270332	AKR1D1	137761177	137803050	MIR4468	137808503	137808567
11	50630001	50780000	<05	-2.28091	150000
6	16830001	16950000	<05	-2.27792	120000
1	83760001	84320000	<05	-2.27105	560000	LOC101927587	84041470	84326679	LOC101927560	84267198	84326229	MIR548AP	84259597	84379059
6	28120001	28230000	<05	-2.27073	110000	NKAPL	28227074	28228736	ZSCAN9	28193028	28201264	ZKSCAN4	28209482	28227030	ZKSCAN8	28109988	28127250	ZNF192P1	28129538	28137373	TOB2P1	28183115	28186707
1	40890001	41070000	<05	-2.26988	180000	ZNF684	40997232	41013841	ZFP69B	40916336	40929390	ZFP69	40943301	40962015	EXO5	40974432	40982214
12	133700001	133770000	<05	-2.2694	70000	ZNF268	133757994	133783697	ZNF891	133696554	133707059	ZNF10	133707213	133736049
9	41910001	41960000	<05	-2.26806	50000	GLIDR	41952705	41955177	KGFLP2	41958801	42019584
7	145830001	146090000	<05	-2.26702	260000	CNTNAP2	145813452	148118088
12	45350001	45510000	<05	-2.26225	160000	DBX2	45408538	45444882	RACGAP1P	45456400	45459194
18	69890001	70000000	<05	-2.25611	110000
3	161180001	161260000	<05	-2.25592	80000	OTOL1	161214595	161221730
8	12890001	13230000	<05	-2.25172	340000	DLC1	12940871	13372429
6	50260001	50560000	<05	-2.25068	300000
5	12980001	13090000	<05	-2.24948	110000
5	40100001	40390000	<05	-2.24794	290000
4	132570001	132700000	<05	-2.24583	130000	LOC101927305	132685992	132712637
10	23080001	23260000	<05	-2.24438	180000	ARMC3	23216952	23327452
9	38910001	38960000	<05	-2.24125	50000
11	82190001	82390000	<05	-2.23776	200000
4	120560001	120810000	<05	-2.2377	250000	LINC01365	120720260	120725670
13	42900001	43540000	<05	-2.23603	640000	FAM216B	43355685	43365685	TNFSF11	43136871	43182149	LINC00428	43416547	43446880	LINC01050	43384501	43386698	EPSTI1	43460523	43566407
18	58780001	59160000	<05	-2.23374	380000	CDH20	59157774	59222365
12	24800001	24880000	<05	-2.22848	80000
11	128990001	129080000	<05	-2.22669	90000	ARHGAP32	128834954	129062093
11	110870001	111010000	<05	-2.22531	140000
X	29690001	29830000	<05	-2.22235	140000	IL1RAPL1	28605680	29974017
12	63680001	63840000	<05	-2.21639	160000
2	114730001	115910000	<05	-2.20582	1180000	DPP10-AS1	115901624	115918920	DPP10	115219179	116602326	LINC01191	114737145	114764887	LOC100499194	114735245	114737561
12	28820001	29200000	<05	-2.20465	380000
1	2680001	2840000	<05	-2.19886	160000	TTC34	2572806	2706230
X	2550001	2730000	<05	-2.19844	180000	XGY2	2670336	2693037	CD99P1	2527305	2575270	XG	2670092	2734541	CD99	2609227	2659350
7	10810001	10970000	<05	-2.1966	160000
18	26460001	26540000	<05	-2.19545	80000
4	21790001	22150000	<05	-2.19538	360000	KCNIP4-IT1	21844963	21854811	KCNIP4	20730238	21950374
13	92060001	92190000	<05	-2.18993	130000	GPC5	92050872	93519487
7	117370001	117600000	<05	-2.18931	230000	CTTNBP2	117350705	117513561
6	27140001	27280000	<05	-2.18653	140000	POM121L2	27276841	27280011	PRSS16	27215501	27224399
17	16660001	16830000	<05	-2.18626	170000	USP32P1	16690205	16707819	CCDC144A	16593638	16678313	FAM106CP	16692056	16693815	KRT16P2	16733796	16736147
3	6840001	7140000	<05	-2.18544	300000	GRM7-AS3	6674044	6847136	GRM7	6902801	7783218
7	16340001	16460000	<05	-2.18267	120000	ISPD	16127151	16460947
18	23960001	24220000	<05	-2.18213	260000	LINC01543	24002958	24018008	TAF4B	23806846	23971649	KCTD1	24034873	24237365	MIR8057	24171430	24171499
20	21560001	22060000	<05	-2.17891	500000	LOC101929625	21550661	21596360	LOC101929608	21591424	21684223	PAX1	21686296	21699124	LINC01432	22034727	22055292
X	153340001	153540000	<05	-2.17448	200000	TKTL1	153524026	153558713	MECP2	153287263	153363188	OPN1MW2	153485202	153498755	OPN1LW	153409697	153424507	OPN1MW	153485202	153499470	TEX28	153498929	153523454
18	67270001	67440000	<05	-2.16831	170000	DOK6	67068283	67516322
16	14860001	14920000	<05	-2.16585	60000	ABCC6P2	14916288	14918559
4	174350001	174460000	<05	-2.16535	110000	HAND2-AS1	174451608	174462981	HAND2	174447651	174451378
18	40900001	41100000	<05	-2.1628	200000
6	75560001	75820000	<05	-2.15931	260000	COL12A1	75794041	75915623
4	43310001	43480000	<05	-2.15427	170000
1	227630001	227840000	<05	-2.15208	210000	ZNF678	227751219	227850164
11	39400001	39610000	<05	-2.15148	210000
1	71010001	71140000	<05	-2.1514	130000
4	14290001	14870000	<05	-2.15076	580000	LINC00504	14472089	14889793
8	109740001	109910000	<05	-2.14932	170000	TMEM74	109795345	109799770
8	35210001	35700000	<05	-2.14728	490000	LOC101929550	35529680	35567838	UNC5D	35092974	35652181
1	248680001	248740000	<05	-2.1464	60000	OR2T34	248737101	248738058	OR2T29	248721844	248722792	OR2G6	248684947	248685898
3	100800001	101030000	<05	-2.14567	230000	IMPG2	100941389	101039419
7	10280001	10450000	<05	-2.1438	170000
10	5140001	5320000	<05	-2.14177	180000	AKR1C4	5238797	5260910	AKR1C8P	5196654	5227150	AKR1C3	5090957	5149878
9	13240001	13350000	<05	-2.14106	110000	MPDZ	13105702	13279563
4	55550001	55700000	<05	-2.14045	150000	KIT	55524094	55606881
5	34170001	34200000	<05	-2.13862	30000
6	8990001	9250000	<05	-2.13806	260000
17	67570001	67870000	<05	-2.13771	300000	LINC01483	67590127	67899141
12	41070001	41160000	<05	-2.13673	90000	CNTN1	41086243	41466213
9	73540001	73630000	<05	-2.135	90000	TRPM3	73149965	73736514
2	123850001	124030000	<05	-2.13476	180000
8	57170001	57670000	<05	-2.13318	500000	SDR16C6P	57287276	57303269	PENK	57353512	57358593	LINC00968	57430877	57472382	LOC101929415	57358365	57464626	SDR16C5	57212569	57233241
4	106750001	106960000	<05	-2.13066	210000	NPNT	106816596	106892828	GSTCD	106631969	106768882	LOC101929577	106924473	106943635
12	31810001	32260000	<05	-2.12762	450000	AMN1	31824070	31882108	METTL20	31812120	31822016	H3F3C	31944118	31945175	RNU6-78P	32146772	32146802	KIAA1551	32112352	32146043
10	68570001	68680000	<05	-2.12751	110000	LOC101928961	68653867	68771911	CTNNA3	67672275	69425443
5	135780001	136020000	<05	-2.1226	240000
10	42590001	43120000	<05	-2.12164	530000	CCNYL2	42903621	42967688	LOC441666	42827313	42863493	ZNF33B	43084531	43134285	ZNF37BP	43008960	43048318	LINC00839	42970938	42990785
16	64310001	64530000	<05	-2.12137	220000
8	107910001	108080000	<05	-2.11959	170000
5	12440001	12750000	<05	-2.11939	310000	LINC01194	12574968	12805295	MIR4454	12667970	12668022
12	67710001	68040000	<05	-2.11703	330000	LOC100507175	67913861	67960911
4	19580001	19980000	<05	-2.11241	400000
5	42070001	42580000	<05	-2.1058	510000	LOC101926960	42155934	42175447	GHR	42548144	42721980
13	93590001	94130000	<05	-2.10481	540000	GPC6	93879077	95060273	LINC00363	93697593	93710179
3	158760001	159480000	<05	-2.10447	720000	IQCJ	158787040	158981535	SCHIP1	158991035	159615155	MIR3919	159000434	159000523	IQCJ-SCHIP1	158787040	159615155
11	23180001	23270000	<05	-2.10413	90000
X	155060001	155270000	<05	-2.10389	210000	IL9R	155227245	155240482	DDX11L16	155255322	155257848	VAMP7	155110942	155173433
13	39720001	39980000	<05	-2.10335	260000	LHFP	39917028	40177356
4	119340001	119390000	<05	-2.10308	50000
13	96800001	97670000	<05	-2.10302	870000	OXGR1	97637972	97646604	MIR4501	97079482	97079546	LINC00359	97593534	97636426	HS6ST3	96743092	97491816
22	16610001	16650000	<05	-2.10118	40000
12	80420001	80580000	<05	-2.09917	160000
18	73170001	73960000	<05	-2.0971	790000	LOC339298	73834952	73857210
7	79910001	80020000	<05	-2.09645	110000	LOC101927269	80000832	80003755
1	163760001	164070000	<05	-2.09528	310000
14	28560001	28750000	<05	-2.09477	190000
9	17810001	18210000	<05	-2.0944	400000
4	43190001	43300000	<05	-2.09316	110000
5	57210001	57320000	<05	-2.08926	110000
7	89280001	89530000	<05	-2.08905	250000	STEAP2-AS1	89511666	89840949
6	118160001	118600000	<05	-2.08883	440000	SLC35F1	118228688	118638839
14	29220001	29340000	<05	-2.08779	120000	FOXG1-AS1	29194447	29234525	FOXG1	29236277	29239483	LINC01551	29241909	29264000
7	18740001	18970000	<05	-2.08714	230000	HDAC9	18535368	19036992
15	95020001	95180000	<05	-2.08507	160000	MCTP2	94841429	95027181
12	22490001	22570000	<05	-2.0818	80000
7	122950001	123120000	<05	-2.08091	170000	IQUB	123092235	123174718
9	68790001	68840000	<05	-2.08016	50000
4	157110001	157200000	<05	-2.07709	90000
4	63250001	63440000	<05	-2.07572	190000
5	116940001	117040000	<05	-2.07474	100000
9	38670001	38840000	<05	-2.07421	170000
1	248450001	248670000	<05	-2.07379	220000	OR14C36	248512076	248513015	OR2M7	248486931	248487870	OR2T6	248550909	248551836	OR2T12	248457917	248458880	OR2T5	248651889	248652837	OR2T2	248616098	248617073	OR2T4	248524882	248525929	OR2T3	248636651	248637608	OR2T1	248569295	248570405
18	50650001	50890000	<05	-2.07324	240000	MIR4528	50763470	50763560	DCC	49866541	51062273
1	170270001	170440000	<05	-2.07306	170000	LOC101928650	170430457	170501750
1	145150001	145210000	<05	-2.07295	60000	NOTCH2NL	145209112	145286270	NBPF9	144614958	145370304	NBPF20	144146810	146467744
12	24320001	24420000	<05	-2.072	100000	LOC101928471	24376204	24390899	MIR920	24365354	24365429	SOX5	23685230	24715383
10	33300001	33610000	<05	-2.07159	310000	NRP1	33486546	33623833
2	108600001	108800000	<05	-2.07037	200000	SLC5A7	108602969	108630439
8	63090001	63280000	<05	-2.06892	190000	NKAIN3	63161500	63912211
9	119430001	120400000	<05	-2.06417	970000	ASTN2	119187503	120177317	SNORA70C	119943344	119943480	TRIM32	119449580	119463579
9	99420001	99580000	<05	-2.06364	160000	ZNF782	99579272	99616389	ZNF510	99518146	99540328	LOC441455	99488102	99489749
5	121540001	121760000	<05	-2.06245	220000	SNCAIP	121647819	121799794
5	27760001	27910000	<05	-2.06235	150000
5	129450001	129590000	<05	-2.05615	140000	CHSY3	129240522	129522327
2	21430001	22300000	<05	-2.05548	870000	LOC645949	21910305	21933524
2	167520001	167640000	<05	-2.05175	120000
6	153410001	153630000	<05	-2.04746	220000	RGS17	153332031	153452389
4	163700001	163940000	<05	-2.0471	240000
1	73990001	74140000	<05	-2.046	150000
9	25560001	25780000	<05	-2.04252	220000	TUSC1	25676386	25678856
22	20620001	20660000	<05	-2.03589	40000
11	83550001	83670000	<05	-2.03516	120000	DLG2	83166055	84634465
19	14320001	14460000	<05	-2.03437	140000
3	100610001	100780000	<05	-2.03376	170000	ABI3BP	100468178	100712334
7	63990001	64430000	<05	-2.03257	440000	MIR6839	64139441	64139554	LOC641746	64042987	64044129	LOC100128885	64035072	64078967	ZNF273	64363619	64391955	ZNF680	63985033	64023505	ZNF138	64254765	64314178	ZNF107	64126460	64171960
12	59560001	59750000	<05	-2.03254	190000
X	3750001	3850000	<05	-2.03174	100000	LOC389906	3735575	3761935
14	46250001	46410000	<05	-2.02936	160000
2	22340001	23710000	<05	-2.02286	1370000	LOC102723362	22759350	22761159	KLHL29	23608297	23931483
3	29640001	29800000	<05	-2.01999	160000	RBMS3	29322802	30051886
14	33070001	33170000	<05	-2.01975	100000	AKAP6	32798478	33302268
2	76130001	76410000	<05	-2.01973	280000
10	44270001	45220000	<05	-2.01713	950000	LINC00619	44340753	44346070	LINC00841	44404751	44465355	LINC00840	44354858	44390881	HNRNPA3P1	44282859	44285865	CXCL12	44871314	44880545	C10orf142	44788197	44790097
14	48020001	48210000	<05	-2.01438	190000	MDGA2	47308827	48144157
4	43540001	43780000	<05	-2.01354	240000
7	17450001	17550000	<05	-2.00749	100000	LOC101927630	17503068	17598533	LOC102659288	17414540	17506880
1	174490001	174600000	<05	-2.00615	110000	RABGAP1L	174128551	174927327
20	9400001	9590000	<05	-2.00457	190000	LAMP5-AS1	9485826	9495645	LAMP5	9495004	9511171	PAK7	9518036	9819687	PLCB4	9049700	9461462
2	104690001	105060000	<05	-2.0031	370000	LINC01102	105050804	105129215	LOC100287010	104995307	105024790
7	51250001	53770000	<05	-2.00064	2520000	COBL	51083908	51384515	LINC01446	53723201	53879624	POM121L12	53103348	53104618
14	63060001	63500000	<05	-2.00061	440000	KCNH5	63173290	63511956
9	16730001	17060000	<05	-2.00047	330000	BNC2	16409500	16870786
2	222150001	222440000	<05	-2.00004	290000	EPHA4	222282746	222438922
4	90280001	90380000	<05	-1.99828	100000
4	18030001	18650000	<05	-1.99735	620000
18	36850001	37010000	<05	-1.99641	160000	LINC00669	36786887	37331959
14	87390001	87670000	<05	-1.996	280000
16	16630001	16770000	<05	-1.99117	140000
5	123030001	123240000	<05	-1.99078	210000
14	34270001	34690000	<05	-1.9895	420000	EGLN3	34393420	34420284	NPAS3	33408458	34273382
9	85480001	85780000	<05	-1.98741	300000	RASEF	85594499	85678043
15	97840001	98180000	<05	-1.98689	340000	LOC101927286	97913600	98065041	LOC101927310	98096513	98103928
2	132020001	132160000	<05	-1.98634	140000	LOC440910	132036862	132057392	POTEE	131975923	132022416	WTH3DI	132118064	132121731
6	51180001	51400000	<05	-1.98601	220000
3	19590001	19920000	<05	-1.9824	330000
3	77340001	77480000	<05	-1.98053	140000	ROBO2	77089293	77699114
10	89110001	89170000	<05	-1.97966	60000	NUTM2D	89117476	89130452	LINC00864	89156330	89167457
8	84870001	85050000	<05	-1.97749	180000
13	81210001	81360000	<05	-1.97674	150000
5	83320001	83400000	<05	-1.97583	80000	EDIL3	83236413	83680685
10	61390001	61550000	<05	-1.97514	160000	SLC16A9	61410521	61469649	CCDC6	61548505	61666414	MRLN	61496747	61513203	LINC00948	61496747	61513203
X	84870001	85110000	<05	-1.97273	240000	MIR1321	85090784	85090863
7	152550001	154270000	<05	-1.97263	1720000	LINC01287	153097003	153109319	DPP6	154002296	154686000	ACTR3B	152456833	152552464
20	11660001	11720000	<05	-1.9724	60000
7	90920001	91410000	<05	-1.97049	490000
2	243150001	243180000	<05	-1.97049	30000
2	63310001	63480000	<05	-1.96909	170000	WDPCP	63348534	63665141	DBIL5P2	63344985	63346677
9	8540001	8650000	<05	-1.96897	110000	PTPRD	8314245	8733946
8	32690001	32960000	<05	-1.96222	270000
8	89420001	89690000	<05	-1.96196	270000
11	127410001	127570000	<05	-1.96026	160000
6	153830001	153960000	<05	-1.95926	130000
3	87410001	87530000	<05	-1.95895	120000
2	66810001	66920000	<05	-1.95792	110000	LOC100507073	66801161	66922720
5	57340001	57520000	<05	-1.95633	180000	LOC101928569	57403458	57418168
15	21990001	22020000	<05	-1.95442	30000	CXADRP2	22014419	22016878
14	38040001	38170000	<05	-1.95395	130000	FOXA1	38058756	38064325
8	68990001	69090000	<05	-1.95189	100000	PREX2	68864602	69143897
19	30530001	31150000	<05	-1.95097	620000	ZNF536	30863327	31048965
1	121310001	121390000	<05	-1.95058	80000	EMBP1	121260909	121313686
X	145770001	146040000	<05	-1.94931	270000	CXorf51B	145895621	145896249	CXorf51A	145895621	145896249
6	50720001	50870000	<05	-1.94832	150000	TFAP2B	50786438	50815326	TFAP2D	50681256	50740746
1	89620001	89720000	<05	-1.9476	100000	GBP7	89597433	89641723	GBP4	89646830	89664633
5	45070001	45370000	<05	-1.94567	300000	HCN1	45255051	45696220
2	130610001	130840000	<05	-1.94417	230000	RAB6C-AS1	130724164	130738045	FAR2P1	130783571	130808704	RAB6C	130737234	130740311	LOC101927924	130680749	130704276	LOC389033	130680434	130691890	POTEF	130831107	130886795
5	175310001	175740000	<05	-1.94363	430000	SIMC1	175665369	175772990	LOC100996385	175476680	175489058	FAM153B	175490711	175541801	LOC100507387	175546551	175552168	LOC643201	175570087	175626298	CPLX2	175223609	175311023	THOC3	175386533	175395318
X	29140001	29240000	<05	-1.93992	100000	IL1RAPL1	28605680	29974017
3	20990001	21460000	<05	-1.9399	470000	VENTXP7	21447217	21448177
4	181110001	181230000	<05	-1.93972	120000
7	111020001	111090000	<05	-1.93831	70000	IMMP2L	110303105	111202347
4	155280001	155420000	<05	-1.93818	140000	DCHS2	155243805	155412877
1	90920001	91110000	<05	-1.93817	190000
9	90570001	91000000	<05	-1.93705	430000	SPATA31C2	90744219	90749900	CDK20	90581358	90589695
15	32500001	32550000	<05	-1.93672	50000
16	74080001	74330000	<05	-1.93657	250000	LOC101928035	74226290	74249420
7	10590001	10800000	<05	-1.93629	210000
4	97350001	97560000	<05	-1.93578	210000
15	22040001	22070000	<05	-1.93547	30000	POTEB	22051852	22082803	MIR3118-4	22049273	22049348	POTEB2	22051852	22082803	POTEB3	22067873	22083141	MIR3118-3	22049273	22049348	MIR3118-2	22049273	22049348
5	166060001	166480000	<05	-1.93456	420000	CTB-7E3.1	166332226	166353375
1	120750001	120820000	<05	-1.93442	70000
8	85650001	85820000	<05	-1.93402	170000	RALYL	85095452	85834078
18	28170001	28470000	<05	-1.9317	300000
12	20900001	21000000	<05	-1.93142	100000	SLCO1B3	20963637	21069843	SLCO1C1	20848398	20906320
6	131270001	131430000	<05	-1.92823	160000	EPB41L2	131160487	131384462
11	31790001	32190000	<05	-1.92821	400000	LOC100506675	32057524	32062864	PAUPAR	31848113	31850850	RCN1	32112476	32127272	DKFZp686K1684	31838113	31908587	PAX6	31806339	31832690	ELP4	31531275	31806073
21	27550001	27920000	<05	-1.92778	370000	CYYR1	27838527	27945581
10	109910001	110070000	<05	-1.92688	160000
14	86730001	86790000	<05	-1.92241	60000
18	70310001	70410000	<05	-1.92021	100000	NETO1	70409548	70534810
20	22330001	22660000	<05	-1.91923	330000	LINC00261	22541191	22559280	FOXA2	22561641	22565101	LINC01384	22568159	22588155	LOC284788	22380970	22401281
4	145040001	145090000	<05	-1.9166	50000	GYPA	145030455	145061904
16	50840001	51790000	<05	-1.91578	950000	LOC101927334	51051668	51069688	SALL1	51169885	51185183
8	64520001	64630000	<05	-1.91497	110000
6	78040001	78160000	<05	-1.91427	120000
7	53920001	54820000	<05	-1.91405	900000	VSTM2A-OT1	54624662	54639419	VSTM2A	54610017	54638773	SEC61G	54819939	54826939	LINC01445	54398389	54417538	HPVC1	54268916	54270114
5	52470001	52680000	<05	-1.90907	210000
8	55650001	55740000	<05	-1.90736	90000
15	32970001	33220000	<05	-1.90659	250000	SCG5	32933869	32989298	GREM1	33010204	33026870	FMN1	33057744	33486934	LOC100131315	33010301	33011066
13	76500001	76600000	<05	-1.90361	100000
1	158180001	158350000	<05	-1.902	170000	CD1E	158323485	158327343	CD1B	158297739	158301321	CD1C	158259562	158264564	CD1A	158223926	158228058
3	67170001	67430000	<05	-1.90123	260000	SUCLG2	67425140	67705038	MIR4272	67275887	67275951
X	132990001	133270000	<05	-1.90028	280000	GPC3	132669775	133119673
7	22200001	22530000	<05	-1.90006	330000	RAPGEF5	22157907	22396533	STEAP1B	22459062	22539901
7	49410001	49520000	<05	-1.89871	110000
4	108990001	109080000	<05	-1.89639	90000	LEF1	108968700	109090112
9	47160001	47220000	<05	-1.89629	60000
X	51610001	51990000	<05	-1.8958	380000	MAGED1	51636697	51645450	MAGED4	51927918	51935366	SNORA11E	51933717	51933844	SNORA11D	51933717	51933844	MAGED4B	51927918	51935364
3	116820001	116920000	<05	-1.89482	100000
5	30420001	30630000	<05	-1.89272	210000
7	33950001	34980000	<05	-1.89252	1030000	DPY19L1	34968492	35077653	NPSR1	34697850	34917944	BMPER	33944522	34195484	NPSR1-AS1	34758473	34873943
15	34030001	34250000	<05	-1.89217	220000	RYR3	33603162	34158304	AVEN	34158427	34331303
X	153770001	153930000	<05	-1.89144	160000	G6PD	153759604	153775801	GAB3	153903526	153979358	FAM223B	153860738	153861448	IKBKG	153770458	153793261	FAM223A	153860738	153861448	CTAG2	153880245	153881853	CTAG1A	153845864	153847522	CTAG1B	153845864	153847522
13	33360001	34100000	<05	-1.88853	740000	LINC00423	33383327	33485790	STARD13	33677271	34250972	STARD13-AS	33851690	33855471	KL	33590570	33640282
15	29400001	30030000	<05	-1.88745	630000	TJP1	29991570	30261002	NDNL2	29560352	29562020	FAM189A1	29412454	29862927	APBA2	29213839	29410516
2	98080001	98110000	<05	-1.88637	30000	LOC100506076	98081675	98094824	LOC100506123	98081675	98091049
20	11060001	11180000	<05	-1.88233	120000
18	51100001	51640000	<05	-1.88161	540000	LOC102724651	51094816	51124221	LOC101928167	51105992	51107429
13	90060001	90210000	<05	-1.87918	150000	LINC00353	90201047	90216667
2	56420001	56720000	<05	-1.87254	300000	CCDC85A	56411257	56613309
18	70820001	70980000	<05	-1.86967	160000	LOC400655	70821292	70931733
4	126460001	126680000	<05	-1.86919	220000
16	74390001	74490000	<05	-1.86841	100000	LOC283922	74366303	74402153	CLEC18B	74442528	74455368	GLG1	74481325	74641042
14	40650001	40840000	<05	-1.8667	190000
14	106140001	106470000	<05	-1.866	330000	MIR4537	106325652	106325722	ADAM6	106435817	106438358	MIR4507	106324292	106324344	MIR4539	106326563	106326584	MIR4538	106324333	106324411	KIAA0125	106383837	106398502
11	42060001	42170000	<05	-1.86107	110000
X	144490001	145030000	<05	-1.8594	540000	TMEM257	144908927	144911370	SLITRK2	144899346	144907360
X	61680001	61800000	<05	-1.85661	120000
4	181240001	181340000	<05	-1.85624	100000
10	68710001	68850000	<05	-1.8562	140000	LOC101928961	68653867	68771911	LRRTM3	68772023	68861309	CTNNA3	67672275	69425443
11	38980001	39180000	<05	-1.85472	200000
2	67410001	67620000	<05	-1.85435	210000	LOC644838	67350488	67442451	LOC101927661	67440539	67471706	LOC102800447	67313577	67516376
15	22090001	22120000	<05	-1.85155	30000
8	89220001	89330000	<05	-1.84853	110000	MMP16	89049459	89339717
4	145400001	145570000	<05	-1.84599	170000	HHIP-AS1	145564067	145567171	HHIP	145567147	145659881
5	81660001	81930000	<05	-1.84376	270000
8	54100001	54650000	<05	-1.84351	550000	OPRK1	54138275	54164194	ATP6V1H	54628102	54755871
7	86120001	86290000	<05	-1.84197	170000	GRM3	86273229	86494192
2	82130001	82280000	<05	-1.84053	150000
9	73930001	74220000	<05	-1.83347	290000
18	36690001	36760000	<05	-1.83295	70000
3	173660001	173800000	<05	-1.83237	140000	NLGN1	173116237	174001139
8	13760001	13890000	<05	-1.83175	130000
15	21900001	21980000	<05	-1.82717	80000	LOC646214	21932513	21940739
12	24620001	24710000	<05	-1.827	90000	SOX5	23685230	24715383
4	110050001	110140000	<05	-1.82645	90000	COL25A1	109731876	110223799
3	23300001	23410000	<05	-1.82494	110000	MIR548AC	23375625	23648882	UBE2E2	23244783	23632296
1	61050001	61310000	<05	-1.82478	260000	LOC101926964	61125302	61291256
21	29630001	29730000	<05	-1.82334	100000
1	216740001	216890000	<05	-1.82089	150000	ESRRG	216676587	217262987
5	143600001	144100000	<05	-1.8188	500000	KCTD16	143550436	143856944
4	183530001	183810000	<05	-1.81724	280000	TENM3	183245136	183724177
11	99990001	100170000	<05	-1.81714	180000	CNTN5	98891705	100229616
8	16500001	16620000	<05	-1.81683	120000
10	110180001	110300000	<05	-1.8157	120000
5	99680001	99750000	<05	-1.8156	70000	LOC100133050	99715208	99723958
5	31240001	31400000	<05	-1.81448	160000	CDH6	31193761	31329253
10	117570001	118080000	<05	-1.81127	510000	ATRNL1	116853123	117708509	GFRA1	117816441	118031819
7	83230001	83430000	<05	-1.81041	200000	SEMA3E	82993221	83278479
7	108020001	108090000	<05	-1.80947	70000	NRCAM	107788070	108096841
6	83310001	83750000	<05	-1.80898	440000	UBE3D	83602116	83775560
6	112640001	112770000	<05	-1.80846	130000	RFPL4B	112668531	112672498
3	172560001	172710000	<05	-1.80794	150000	SPATA16	172607146	172859058
11	109730001	109800000	<05	-1.80726	70000
11	21530001	21670000	<05	-1.80632	140000	NELL1	20691096	21597229
18	32070001	32170000	<05	-1.80453	100000	DTNA	32073253	32448778
8	100910001	101100000	<05	-1.80244	190000	RGS22	100973165	101118344	MIR1273A	101036209	101036312
6	47220001	47370000	<05	-1.80158	150000	TNFRSF21	47199262	47277683
11	37040001	37290000	<05	-1.80109	250000
9	65590001	65640000	<05	-1.80092	50000
18	10001	160000	<05	-1.79854	150000	MIR8078	112255	112339	LOC102723376	12074	15930	USP14	158482	213739	ROCK1P1	109064	122222
11	48810001	49390000	<05	-1.79509	580000	TRIM64C	49075265	49080664	TRIM49B	49053151	49059529	FOLH1	49168186	49230222
12	71360001	71600000	<05	-1.79435	240000	TSPAN8	71518876	71551779
3	13730001	14160000	<05	-1.79337	430000	LINC00620	13692220	13788132	FGD5P1	13974552	13978444	WNT7A	13860081	13921618	CHCHD4	14153576	14166371	TPRXL	13978806	14107481
14	39940001	40370000	<05	-1.793	430000
X	35540001	35720000	<05	-1.79056	180000
5	22770001	22860000	<05	-1.79043	90000	CDH12	21750972	22853731
14	20010001	20040000	<05	-1.79001	30000	POTEM	19983953	20020272	LOC100508046	20006912	20010956
12	44940001	45100000	<05	-1.78916	160000	NELL2	44902057	45270247
6	125000001	125090000	<05	-1.78861	90000	NKAIN2	124604150	125146786
2	82460001	82580000	<05	-1.78781	120000
3	116290001	116470000	<05	-1.78772	180000	TUSC7	116428634	116435887
10	127630001	128620000	<05	-1.78495	990000	LINC00601	128102437	128110448	DOCK1	128593977	129250781	ADAM12	127729910	128077127	C10orf90	128113573	128210010	FANK1-AS1	127660756	127661842	FANK1	127585107	127698161
1	215210001	215480000	<05	-1.78373	270000	KCNK2	215178884	215410436
5	28150001	28230000	<05	-1.78364	80000
6	115960001	116310000	<05	-1.78303	350000	FRK	116262692	116381921
X	47790001	48490000	<05	-1.78255	700000	SSX6	47967366	47980068	SPACA5	47986602	47991995	SSX4	48261523	48271344	SSX5	48045655	48056199	RBM3	48432740	48439553	SSX3	48205862	48216188	ZNF182	47834249	47863377	SSX1	48114751	48126879	ZNF630	47917566	47930508	SSX9	48160984	48165614	SPACA5B	47990038	47991995	ZNF630-AS1	47915698	47925970	SLC38A5	48316919	48328644	EBP	48380163	48387104	SSX4B	48261523
8	57700001	57830000	<05	-1.78125	130000
2	67110001	67250000	<05	-1.78025	140000	LOC102724321	67148642	67149622	LOC101060019	67131567	67198598
7	82210001	82380000	<05	-1.77804	170000
7	121040001	121180000	<05	-1.77769	140000
2	131320001	131360000	<05	-1.77698	40000	CFC1	131349737	131357148	TISP43	131328418	131341734	CFC1B	131350352	131357251	LOC646743	131328401	131341734
11	28360001	28550000	<05	-1.7764	190000	MIR8068	28499027	28499095
13	78460001	78610000	<05	-1.77513	150000	EDNRB-AS1	78393071	78482563	EDNRB	78469615	78549664	LINC01069	78553900	78568908	LINC00446	78587017	78627730
14	82460001	82820000	<05	-1.77337	360000
4	186580001	186990000	<05	-1.77115	410000	SORBS2	186506597	186877870
12	61490001	61770000	<05	-1.77112	280000
5	21460001	21510000	<05	-1.77077	50000	GUSBP1	21459588	21589481
11	30030001	30320000	<05	-1.77067	290000	KCNA4	30031287	30038577	FSHB	30252562	30256824
6	56050001	56190000	<05	-1.77046	140000	COL21A1	55921387	56112378	RNU6-71P	56137688	56615138
9	44720001	44910000	<05	-1.76819	190000
9	105930001	106160000	<05	-1.76765	230000	LINC01492	105902809	106087315
2	35950001	36100000	<05	-1.76604	150000
2	53140001	53270000	<05	-1.76494	130000
5	22270001	22400000	<05	-1.76387	130000	CDH12	21750972	22853731
3	820001	1050000	<05	-1.76229	230000	LINC01266	633787	887698
8	97890001	98570000	<05	-1.76179	680000	CPQ	97657454	98155731	LOC101927066	97964091	98458725	TSPYL5	98285713	98290176
5	62850001	63490000	<05	-1.76162	640000	HTR1A	63255874	63258119	RNF180	63461670	63668696
10	43950001	44160000	<05	-1.76071	210000	ZNF239	44051792	44070066	ZNF485	44101854	44113352	ZNF487	43932573	43978007	ZNF32	44139306	44144152	ZNF32-AS3	44124264	44170147	ZNF32-AS2	44141389	44143467	ZNF32-AS1	44139319	44140495
6	78170001	78330000	<05	-1.75988	160000	HTR1B	78171947	78173120
16	64140001	64300000	<05	-1.75827	160000
8	55380001	55540000	<05	-1.75784	160000	RP1	55528626	55543394
2	158460001	158620000	<05	-1.75725	160000	ACVR1	158592957	158732374	ACVR1C	158383278	158485399
4	176730001	176850000	<05	-1.75701	120000	GPM6A	176554087	176923842	LOC101928590	176711457	176733340
8	72290001	72480000	<05	-1.75676	190000
9	31650001	31750000	<05	-1.75645	100000
11	105550001	105670000	<05	-1.75372	120000	GRIA4	105480799	105852819
18	62790001	62900000	<05	-1.75237	110000
4	155630001	155710000	<05	-1.75051	80000	LRAT	155661992	155674271	RBM46	155702423	155749965
18	26750001	26830000	<05	-1.74953	80000
8	110910001	111030000	<05	-1.74836	120000	KCNV1	110979232	110986959
8	114460001	114540000	<05	-1.74818	80000
7	69320001	69430000	<05	-1.74629	110000	AUTS2	69063904	70258054
14	86540001	86590000	<05	-1.74594	50000	LOC101928767	86401021	86596121
X	31690001	31900000	<05	-1.74331	210000	DMD	31137344	32173586
8	77330001	77490000	<05	-1.74323	160000	LINC01111	77318888	77436567
8	81600001	81780000	<05	-1.7431	180000	ZNF704	81540685	81787016
3	192070001	192140000	<05	-1.74221	70000	FGF12	191857181	192445388
5	96870001	97130000	<05	-1.73748	260000	LINC01340	96840399	97006755
1	82930001	83040000	<05	-1.73713	110000
19	50630001	50880000	<05	-1.73244	250000	SNAR-B2	50642374	50642494	SNAR-B1	50642374	50642494	MYH14	50706884	50813801	SNAR-D	50643458	50643577	SNAR-A14	50631658	50631779	IZUMO2	50655804	50666538	SNAR-A11	50631658	50631779	SNAR-A10	50631658	50631779	SNAR-A9	50631658	50631779	SNAR-A8	50631658	50631779	NR1H2	50879679	50886285	SNAR-A3	50631658	50631779	NAPSB	50837056	50848005	NAPSA	50861733	50868931	KCNC3	50815198
3	41280001	41920000	<05	-1.73144	640000	CTNNB1	41240941	41281939	ULK4	41288089	42003660
2	165860001	165980000	<05	-1.73104	120000	SCN3A	165944029	166060577
1	206480001	206530000	<05	-1.72907	50000	SRGAP2	206516199	206637783	SRGAP2B	206516199	206580070	SRGAP2C	206516199	206581301
2	165360001	165450000	<05	-1.72739	90000	GRB14	165349322	165478360
9	19470001	19640000	<05	-1.72596	170000	SLC24A2	19507449	19787017
1	67700001	67800000	<05	-1.72288	100000	IL12RB2	67773046	67862583	IL23R	67632168	67725650
7	107820001	108010000	<05	-1.72269	190000	NRCAM	107788070	108096841
3	172770001	173030000	<05	-1.7221	260000	SPATA16	172607146	172859058
15	54690001	54760000	<05	-1.72168	70000	UNC13C	54305100	54920806
5	117600001	118120000	<05	-1.72102	520000	LOC100505811	117618268	117620472	LOC102467224	117066055	117601757	LOC102467225	117931882	117963787	LOC101927280	117686666	117897812
9	113650001	113740000	<05	-1.7204	90000	LPAR1	113636053	113800365
21	26800001	26940000	<05	-1.72039	140000	MIR155HG	26934456	26947480	LINC00158	26758132	26804013
X	50890001	51160000	<05	-1.71757	270000	NUDT10	51075660	51080377	LINC01284	50838681	50914232	CXorf67	51149766	51151689
1	66540001	66700000	<05	-1.71691	160000	PDE4B	66258192	66840262
1	146310001	146360000	<05	-1.71456	50000	NBPF25P	145827204	146467743	NBPF20	144146810	146467744	NBPF10	145293370	146466121
8	118350001	118530000	<05	-1.71414	180000
18	69610001	69710000	<05	-1.71244	100000
3	108810001	109610000	<05	-1.71174	800000	MORC1	108677086	108836993	LINC01205	109128836	109214014	MIR4445	109321674	109321744	DPPA2	109012634	109035364	LINC00488	108897011	108904108	DPPA4	109044987	109056419	FLJ22763	108855560	108868951
2	131240001	131280000	<05	-1.71164	40000	CFC1B	131278666	131285565	POTEI	131220388	131266808
6	171010001	171050000	<05	-1.71104	40000
12	43280001	43630000	<05	-1.71014	350000
17	13250001	13490000	<05	-1.70994	240000	HS3ST3A1	13397348	13505259
20	26050001	26320000	<05	-1.70904	270000	MIR663AHG	26167654	26189869	FAM182A	26035249	26067553	MIR663A	26188821	26188914	NCOR1P1	26084051	26094677
4	146110001	146400000	<05	-1.70603	290000
9	9140001	9260000	<05	-1.70527	120000	PTPRD	8314245	10612723
X	29840001	29950000	<05	-1.7026	110000	IL1RAPL1	28605680	29974017
15	20930001	20970000	<05	-1.70099	40000	NBEAP1	20874796	20961480
13	102800001	103200000	<05	-1.70055	400000	FGF14-AS1	103019879	103026016	FGF14-AS2	103046927	103048055	FGF14-IT1	102944669	103046869	FGF14	102373204	103054124
5	30100001	30320000	<05	-1.69963	220000
10	38700001	38750000	<05	-1.69835	50000	LINC00999	38717073	38741081
4	11480001	11720000	<05	-1.69653	240000
15	22140001	22180000	<05	-1.69542	40000	MIR5701-3	22156765	22156847	MIR5701-2	22156765	22156847	NF1P2	22133180	22145802	MIR5701-1	22156765	22156847
2	197330001	197530000	<05	-1.69331	200000	CCDC150	197504355	197597530	HECW2	197063974	197457335
4	101020001	101310000	<05	-1.69303	290000	DDIT4L	101107026	101111655	LOC101929353	101111189	101136662
7	96810001	97460000	<05	-1.6924	650000	TAC1	97361270	97369784	SDHAF3	96745904	96811075
12	22240001	22320000	<05	-1.69219	80000
6	122360001	122460000	<05	-1.6888	100000
2	66930001	67100000	<05	-1.68768	170000	LOC101927577	66924161	66930359
11	27730001	28020000	<05	-1.68717	290000	BDNF	27676441	27743605
11	4780001	4960000	<05	-1.68714	180000	OR51F1	4790208	4791147	OR51G2	4935948	4936893	OR51F2	4842615	4843644	OR51S1	4869466	4870438	OR52R1	4824662	4825610	OR51G1	4944603	4945569	OR51T1	4903048	4904113	OR51A7	4928599	4929538
9	19940001	20150000	<05	-1.68485	210000
7	19870001	20020000	<05	-1.68026	150000	LOC101927668	19958603	20180049
9	66260001	66300000	<05	-1.6796	40000
10	53670001	53750000	<05	-1.67911	80000	PRKG1	52834233	54058110
5	29360001	29570000	<05	-1.67721	210000	LOC101929681	29380195	29396083
12	17140001	17310000	<05	-1.6765	170000	SKP1P2	17141680	17143562
5	50890001	51050000	<05	-1.67564	160000
15	98520001	98710000	<05	-1.67412	190000	LINC01582	98626207	98631982
3	147050001	147210000	<05	-1.67243	160000	LOC440982	147139113	147227697	ZIC4	147103834	147123307	ZIC1	147127180	147134506
1	86220001	86300000	<05	-1.67233	80000	COL24A1	86194915	86622121
4	56470001	56600000	<05	-1.67182	130000	NMU	56461395	56502865
13	91670001	91770000	<05	-1.67163	100000	LINC00380	91739508	91743693
18	42090001	42250000	<05	-1.66955	160000	LINC01478	41903399	42111662
13	38440001	38530000	<05	-1.66871	90000	TRPC4	38210772	38443939
3	90190001	90330000	<05	-1.66858	140000
14	20490001	20550000	<05	-1.66834	60000	OR4L1	20528203	20529142	OR4K13	20502002	20502917
X	73830001	74270000	<05	-1.66817	440000	KIAA2022	73952690	74145287	RLIM	73802810	73834461
8	126940001	127570000	<05	-1.66735	630000	LOC101927657	127337739	127341778	LINC00861	126934766	126963441	FAM84B	127564682	127570711
3	54470001	55210000	<05	-1.66507	740000	CACNA2D3	54156692	55108584	CACNA2D3-AS1	54908631	54935282	LRTM1	54952380	55001115	ESRG	54666150	54673884
10	54250001	54320000	<05	-1.66397	70000
15	30100001	30360000	<05	-1.66358	260000	TJP1	29991570	30261002
6	26180001	26260000	<05	-1.66352	80000	HIST1H4G	26246838	26247205	HIST1H4F	26240653	26241021	HIST1H4E	26204872	26205249	HIST1H4D	26188937	26189304	HIST1H1D	26234439	26235216	HIST1H2BE	26184023	26184458	HIST1H2BF	26199786	26200216	HIST1H2BG	26216427	26216872	HIST1H3F	26250369	26250835	HIST1H3D	26197011	26199521	HIST1H3E	26225382	26225844	HIST1H2AE	26217147	26217711	HIST1H2AD	26199011	26199521	HIST1H2BH	26251878	26252303
11	108810001	109340000	<05	-1.6631	530000	C11orf87	109292845	109299893	DDX10	108535751	108811657
18	32240001	32360000	<05	-1.66192	120000	DTNA	32173281	32409292
9	81350001	81600000	<05	-1.66176	250000
7	79270001	79440000	<05	-1.66152	170000	MIR548M	79400571	79400606
4	189760001	190990000	<05	-1.66149	1230000	FRG1	190861973	190884359	FRG2	190945522	190948412	LINC01262	190580759	190582640	DBET	190985656	190989019
X	116170001	116470000	<05	-1.66138	300000
18	33870001	34380000	<05	-1.66126	510000	TPGS2	34374068	34409179	FHOD3	33877658	34360022
X	142940001	143150000	<05	-1.661	210000	UBE2NL	142967172	142968357
18	1760001	1820000	<05	-1.66068	60000
14	83330001	83430000	<05	-1.6605	100000
8	15980001	16110000	<05	-1.65972	130000	MSR1	15965386	16050300
12	18880001	18980000	<05	-1.65854	100000	CAPZA3	18891044	18892122	PLCZ1	18836109	18890993
2	79890001	80110000	<05	-1.65824	220000	CTNNA2	79740059	80875988	MIR8080	80093620	80093709
10	42350001	42500000	<05	-1.65609	150000
13	36170001	36360000	<05	-1.65544	190000	NBEA	35516423	36246873	DCLK1	36342788	36705514	MIR548F5	36048405	36515382
4	110490001	110580000	<05	-1.65411	90000	CCDC109B	110481354	110608872
9	14440001	14610000	<05	-1.65368	170000
15	35910001	36040000	<05	-1.6529	130000	DPH6-AS1	35838395	36151202
3	161330001	161450000	<05	-1.65205	120000
1	196820001	197060000	<05	-1.65177	240000	CFHR2	196912933	196928356	F13B	197008320	197036397	ASPM	197053256	197115824	CFHR4	196857143	196887843	CFHR5	196946666	196978803
4	145710001	145890000	<10	-1.64949	180000
2	142320001	142440000	<10	-1.64875	120000	LRP1B	140988995	142889270
15	30580001	30620000	<10	-1.64843	40000
10	35020001	35300000	<10	-1.6471	280000	PARD3	34398487	35104253	PARD3-AS1	35104695	35105350	CUL2	35297478	35379570
10	22310001	22460000	<10	-1.64452	150000
12	33870001	34040000	<10	-1.64424	170000
6	100580001	100730000	<10	-1.64316	150000
8	7620001	7640000	<10	-1.63998	20000	PRR23D2	7636112	7638935	PRR23D1	7636112	7638936	FAM90A10P	7627105	7628835
15	54910001	54970000	<10	-1.63937	60000	UNC13C	54305100	54920806
8	85840001	85930000	<10	-1.63931	90000
2	141790001	141870000	<10	-1.63903	80000	LRP1B	140988995	142889270
2	59600001	59690000	<10	-1.63853	90000
7	13830001	13940000	<10	-1.6373	110000	ETV1	13930855	14030327
8	105810001	106050000	<10	-1.63622	240000
18	38310001	38480000	<10	-1.63501	170000
2	214820001	214930000	<10	-1.63426	110000	SPAG16	214149102	215275225
3	106120001	106220000	<10	-1.63342	100000
5	18000001	18090000	<10	-1.63286	90000
5	24700001	24870000	<10	-1.63047	170000	LOC340107	24835388	24840692
3	77090001	77220000	<10	-1.63017	130000	ROBO2	77089293	77699114
4	169510001	169630000	<10	-1.63001	120000	PALLD	169418216	169849608
7	125020001	125150000	<10	-1.62784	130000
X	150580001	151980000	<10	-1.62613	1400000	CSAG3	151922444	151928738	CSAG1	151903226	151909518	CSAG4	151895977	151903136	MAGEA3	151934651	151938240	MAGEA2	151918386	151922408	MAGEA6	151867244	151870814	GABRA3	151335633	151619831	MAGEA4	151086759	151093642	MIR224	151127049	151127130	FATE1	150884507	150891664	MAGEA5	151282520	151286411	MIR452	151128099	151128184	MIR105-2	151562883	151562964	MIR105-1	151560690	151560771	MIR767	151561892
3	115180001	115380000	<10	-1.62575	200000	GAP43	115342150	115440334
3	4050001	4310000	<10	-1.62545	260000
6	50580001	50710000	<10	-1.62417	130000	TFAP2D	50681256	50740746
14	26750001	26900000	<10	-1.62396	150000
14	37500001	37700000	<10	-1.62322	200000	SLC25A21-AS1	37641230	37642998	MIPOL1	37667117	38020464	SLC25A21	37147125	37641865
X	25890001	26100000	<10	-1.62053	210000
10	26240001	26550000	<10	-1.61808	310000	MYO3A	26223001	26501465	GAD2	26505235	26593491
7	2970001	3190000	<10	-1.61803	220000	LOC100129603	3180564	3198206	CARD11	2945709	3083579
1	216300001	216410000	<10	-1.61702	110000	USH2A	215796235	216596738
7	114320001	114500000	<10	-1.61592	180000	FOXP2	114055051	114333827
7	120210001	120340000	<10	-1.61507	130000	KCND2	119913721	120390387
8	138080001	138500000	<10	-1.61502	420000	LOC101927915	138418343	138425831
3	35560001	35700000	<10	-1.61353	140000	ARPP21	35683848	35835988
8	7180001	7260000	<10	-1.61198	80000	ZNF705G	7215497	7220490	USP17L1	7189908	7191501	FAM66B	7159132	7212876	USP17L4	7194636	7196229
3	80970001	81090000	<10	-1.6106	120000
12	19950001	20040000	<10	-1.60819	90000
3	28550001	28960000	<10	-1.60449	410000	ZCWPW2	28390639	28566632	LINC00693	28616768	28799828
12	28270001	28350000	<10	-1.60287	80000
7	69130001	69290000	<10	-1.60106	160000	AUTS2	69063904	70258054
X	26470001	26660000	<10	-1.59977	190000	VENTXP1	26576453	26579169
6	48370001	48490000	<10	-1.59865	120000
4	116330001	116420000	<10	-1.59765	90000
7	114840001	114920000	<10	-1.59625	80000	LINC01392	114763652	114871409
10	60560001	60910000	<10	-1.59524	350000	LINC00844	60759277	60761377	BICC1	60272903	60591197
1	13170001	13220000	<10	-1.5938	50000	LOC645354	13194517	13199727	HNRNPCL2	13182959	13184326	LOC649324	13194517	13199727
5	21860001	22170000	<10	-1.59135	310000	CDH12	21750972	22853731	PMCHL1	22142460	22152379
12	41180001	41260000	<10	-1.58994	80000	CNTN1	41221739	41366519
X	40740001	40940000	<10	-1.5867	200000
10	25720001	26020000	<10	-1.58605	300000	GPR158	25464289	25891157	LINC00836	25940640	26021864
13	104580001	104700000	<10	-1.58557	120000
7	117610001	117740000	<10	-1.58549	130000
7	113360001	113510000	<10	-1.58454	150000
6	54980001	55080000	<10	-1.57932	100000	HCRTR2	55039070	55147418
21	21450001	21530000	<10	-1.57791	80000
5	129310001	129440000	<10	-1.577	130000	CHSY3	129240522	129522327
2	82010001	82090000	<10	-1.57671	80000
15	82130001	82410000	<10	-1.57586	280000	LINC01583	82380934	82390034	MEX3B	82334118	82338484
9	106560001	106690000	<10	-1.57265	130000
2	143450001	143540000	<10	-1.57256	90000
6	128510001	128620000	<10	-1.57062	110000	PTPRK	128321131	128841819
9	40690001	40720000	<10	-1.57044	30000	SPATA31A3	40700290	40706537	FAM74A3	40715523	40722679
6	47760001	48010000	<10	-1.56869	250000	OPN5	47754803	47794116	PTCHD4	47845763	48036425
5	128710001	128810000	<10	-1.56852	100000	ADAMTS19	128796102	129074376	MIR4460	128732754	128732840	ADAMTS19-AS1	128795251	128796382
18	13820001	14590000	<10	-1.56833	770000	CXADRP3	14477953	14498705	ANKRD20A5P	14179095	14227049	MC2R	13882042	13915706	ZNF519	14075988	14132489	POTEC	14511736	14543599	MC5R	13825542	13826861	CYP4F35P	14337421	14342523
2	129680001	129850000	<10	-1.56813	170000
19	35650001	35730000	<10	-1.56762	80000	FAM187B	35715703	35719628	FXYD5	35645671	35660788
4	179680001	179760000	<10	-1.56759	80000
15	54810001	54900000	<10	-1.56733	90000	UNC13C	54305100	54920806
5	18350001	18480000	<10	-1.5626	130000
9	8860001	8970000	<10	-1.56193	110000	PTPRD	8314245	10612723	PTPRD-AS1	8858017	8861727
3	6630001	6830000	<10	-1.55965	200000	GRM7-AS3	6674044	6847136
6	115340001	115430000	<10	-1.55953	90000
16	59680001	60070000	<10	-1.55802	390000	LOC101927580	59889256	60087875	APOOP5	59788044	59789095
11	124290001	124430000	<10	-1.55576	140000	OR8B8	124310045	124310981	OR8B12	124412617	124413550	OR8B4	124293837	124294767
4	82000001	82070000	<10	-1.55407	70000	PRKG2	82008523	82075311
5	29880001	30000000	<10	-1.55237	120000
X	54280001	54650000	<10	-1.55088	370000	WNK3	54219255	54384438	TSR2	54466852	54471731	FGD1	54471886	54522599	GNL3L	54556643	54593720
19	22660001	23150000	<10	-1.54971	490000	LOC100996349	22790817	22791303	LINC01233	22715427	22716296	LOC101929124	22703796	22710751	GOLGA2P9	22779058	22786352	ZNF99	22934984	22966973	ZNF492	22817125	22850472
5	98650001	98750000	<10	-1.54941	100000
11	102650001	102810000	<10	-1.5487	160000	WTAPP1	102654406	102707497	MMP10	102641232	102651359	MMP3	102706527	102714342	MMP12	102733463	102745764	MMP1	102660640	102668966
13	102220001	102330000	<10	-1.54782	110000	ITGBL1	102104943	102368796
5	44360001	44430000	<10	-1.54781	70000	FGF10	44305096	44388784	FGF10-AS1	44388833	44414091
7	95960001	96190000	<10	-1.54759	230000	C7orf76	96110937	96132835
12	16530001	16700000	<10	-1.54675	170000	MGST1	16500576	16530123
2	167400001	167500000	<10	-1.54521	100000
2	81800001	81900000	<10	-1.54384	100000
11	35710001	35810000	<10	-1.54362	100000	TRIM44	35684299	35832603
8	106160001	106230000	<10	-1.54358	70000
8	106800001	106920000	<10	-1.54352	120000	ZFPM2	106331146	106816767	ZFPM2-AS1	106792637	107072731
2	114310001	114370000	<10	-1.54289	60000	FAM138B	114334958	114336429	RPL23AP7	114368815	114384715	MIR1302-3	114340535	114340673	DDX11L2	114356604	114361294	WASH2P	114341229	114356613
14	87020001	87110000	<10	-1.54171	90000
X	140940001	141540000	<10	-1.53966	600000	MAGEC1	140991641	140997187	MAGEC3	140926101	140985618	MAGEC2	141290127	141293076
21	24020001	24120000	<10	-1.53964	100000
3	145990001	146110000	<10	-1.53902	120000
6	84150001	84210000	<10	-1.53876	60000
18	52400001	52500000	<10	-1.53799	100000	RAB27B	52495707	52562747
20	11530001	11650000	<10	-1.53759	120000
2	90400001	90430000	<10	-1.53508	30000
3	103140001	103290000	<10	-1.53317	150000	MIR548AB	103242876	103242960
9	19730001	19920000	<10	-1.53273	190000	SLC24A2	19507449	19787017
4	177850001	177970000	<10	-1.5325	120000
X	120140001	120630000	<10	-1.53246	490000	MIR3672	120504825	120504907	GLUD2	120181461	120183796
3	98950001	99210000	<10	-1.53245	260000
12	18780001	18860000	<10	-1.53163	80000	PLCZ1	18836109	18890993	PIK3C2G	18414473	18801352
3	62620001	63320000	<10	-1.53159	700000	LINC00698	63088363	63110737	SYNPR	63263913	63602597	CADPS	62384020	62861064
17	72260001	72320000	<10	-1.53102	60000	DNAI2	72270385	72311023
8	87720001	87810000	<10	-1.52909	90000	CNGB3	87586162	87755903
1	168580001	169070000	<10	-1.52863	490000	DPT	168664694	168698442	LINC00970	168873142	169056243	LINC00626	168756178	168762126
10	66480001	66660000	<10	-1.52855	180000	ANXA2P3	66585284	66586634
11	97000001	97220000	<10	-1.52671	220000
8	32470001	32680000	<10	-1.52634	210000	NRG1	32453343	32622558
9	113540001	113630000	<10	-1.52538	90000	MUSK	113431050	113563278
4	81290001	81400000	<10	-1.52164	110000	C4orf22	81256873	81884910
6	27890001	28080000	<10	-1.5194	190000	ZSCAN12P1	28058584	28063493	ZNF165	28048481	28057340	OR2B6	27925018	27925960
9	14330001	14430000	<10	-1.51845	100000	NFIB	14081841	14398982
7	122660001	122940000	<10	-1.51818	280000	SLC13A1	122753587	122840025
20	11900001	12110000	<10	-1.51532	210000	BTBD3	11871370	11907243
10	118670001	118890000	<10	-1.5143	220000	KIAA1598	118659822	118886097	VAX1	118888031	118897812
18	53290001	53440000	<10	-1.51376	150000	TCF4	52889561	53303224
4	155750001	156040000	<10	-1.51324	290000
8	21120001	21630000	<10	-1.51283	510000	LOC101929172	21155749	21166960	GFRA2	21549529	21646346
20	62910001	62970000	<10	-1.51163	60000	LINC00266-1	62921737	62934707
6	51430001	51630000	<10	-1.51091	200000	PKHD1	51480144	51952423	LOC101927082	51486667	51487375
2	131920001	132000000	<10	-1.51067	80000	POTEE	131975923	132022416
4	27060001	27630000	<10	-1.50846	570000	LOC101929199	27219100	27283847
4	27750001	27840000	<10	-1.50761	90000
3	19470001	19560000	<10	-1.50688	90000	KCNH8	19190016	19577135
10	32880001	33020000	<10	-1.50433	140000	CCDC7	32856650	33171792
4	183080001	183370000	<10	-1.50383	290000	TENM3	183245136	183724177	MIR1305	183090445	183090531
21	22140001	22250000	<10	-1.50289	110000	LINC00320	22114907	22175426
20	7600001	7840000	<10	-1.50152	240000
5	44440001	44610000	<10	-1.50042	170000
2	157770001	157890000	<10	-1.50037	120000
17	66940001	67110000	<10	-1.50008	170000	ABCA6	67074846	67138015	ABCA9-AS1	67000854	67014464	ABCA9	66970772	67057136	MIR4524A	67095704	67095773	ABCA8	66863427	66951533	MIR4524B	67095682	67095797
20	6850001	7030000	<10	-1.49955	180000
1	72170001	72220000	<10	-1.49954	50000	NEGR1	71868624	72748277
5	170470001	170560000	<10	-1.49822	90000	RANBP17	170288885	170727019
7	121200001	121390000	<10	-1.49775	190000
1	247860001	247960000	<10	-1.49572	100000	OR6F1	247875130	247876057	OR1C1	247920763	247921708
2	213650001	213770000	<10	-1.49399	120000
13	105200001	105370000	<10	-1.49356	170000
9	82880001	83210000	<10	-1.49289	330000
9	22520001	22640000	<10	-1.49238	120000
X	2740001	3560000	<10	-1.49094	820000	ARSD	2822010	2847416	ARSE	2852672	2886351	ARSF	2958274	3030770	ARSH	2924653	2951426	MXRA5	3226608	3264684	LINC01546	3189860	3202694	PRKX	3522383	3631675	GYG2	2746862	2800861
18	20150001	20370000	<10	-1.4902	220000	LOC101927571	20303453	20366800
1	187780001	187850000	<10	-1.49004	70000
7	87640001	87720000	<10	-1.48961	80000	ADAM22	87563565	87811428
1	185910001	185970000	<10	-1.48742	60000	HMCN1	185703682	186160085
16	3220001	3510000	<10	-1.48731	290000	ZNF200	3272324	3285186	ZNF174	3451189	3459364	ZNF75A	3358312	3368576	OR1F2P	3265561	3266546	NAA60	3507991	3536963	OR1F1	3254246	3255185	MEFV	3292027	3306627	ZNF597	3482421	3493537	TIGD7	3348807	3355439	ZNF263	3333486	3341459	LINC00921	3313767	3317566	ZSCAN32	3432080	3451065	OR2C1	3405888	3406924	MTRNR2L4	3421052	3422283
4	20280001	20380000	<10	-1.48711	100000	SLIT2	20255186	20622184
1	80300001	80500000	<10	-1.48517	200000
4	46860001	46920000	<10	-1.48328	60000	COX7B2	46736846	46911252
11	41480001	41830000	<10	-1.48024	350000	LRRC4C	40135750	41481186	LINC01499	41736117	41857992
10	34970001	35010000	<10	-1.47911	40000	PARD3	34398487	35104253
12	38730001	38840000	<10	-1.47896	110000
11	100910001	101250000	<10	-1.47873	340000	PGR	100900354	101000544	LOC101054525	100999807	101030001
4	186190001	186310000	<10	-1.47831	120000	LRP2BP	186285031	186300152	SNX25	186131283	186285120
3	176390001	176650000	<10	-1.47775	260000	LINC01209	176531943	176534789
10	67250001	67360000	<10	-1.47768	110000	LINC01515	67331182	67526299
3	27770001	28200000	<10	-1.47756	430000
18	31130001	31210000	<10	-1.47423	80000	ASXL3	31158540	31327399
4	95920001	95990000	<10	-1.47303	70000	BMPR1B	95917382	96079601
12	133420001	133630000	<10	-1.47294	210000	ZNF605	133498018	133532868	LOC101928530	133464427	133465157	ZNF84	133613871	133639890	LOC101928597	133609244	133613808	ZNF26	133562933	133589154	CHFR	133416937	133464204
5	21520001	21730000	<10	-1.47245	210000	GUSBP1	21459588	21589481
2	52790001	53130000	<10	-1.47198	340000	MIR4431	52929659	52929753
5	52260001	52350000	<10	-1.47046	90000	ITGA2	52285155	52390609
X	61810001	61890000	<10	-1.47043	80000
13	92620001	92670000	<10	-1.4702	50000	GPC5	92050872	93519487
6	24940001	25010000	<10	-1.47005	70000	FAM65B	24839594	25042396
6	128720001	128830000	<10	-1.46918	110000	PTPRK	128321131	128841819
21	23930001	24010000	<10	-1.46885	80000
2	162300001	162440000	<10	-1.46859	140000	AHCTF1P1	162355577	162364413
9	13100001	13170000	<10	-1.4685	70000	MPDZ	13105702	13279563
4	68000001	68200000	<10	-1.46793	200000
6	149090001	149350000	<10	-1.4655	260000	UST	149068270	149398126	LOC100128176	149275396	149285820
17	63200001	63760000	<10	-1.46547	560000	RGS9	63133455	63223821	CEP112	63631657	64188249	AXIN2	63524682	63557740
8	6810001	6880000	<10	-1.46416	70000	DEFA9P	6816810	6817683	DEFA10P	6825662	6826635	DEFA1B	6873390	6875823	DEFA3	6873390	6875816	DEFA1	6873390	6875823	DEFT1P2	6863802	6866346	DEFT1P	6863802	6866346
8	23560001	23710000	<10	-1.46403	150000	STC1	23699433	23712320	NKX2-6	23559963	23564111
12	90420001	90490000	<10	-1.46371	70000
6	92560001	92730000	<10	-1.46311	170000
15	32600001	32630000	<10	-1.46178	30000
4	110760001	110890000	<10	-1.46173	130000	LRIT3	110769339	110793471	EGF	110834039	110934118	RRH	110749149	110765861
7	121430001	121560000	<10	-1.46169	130000	PTPRZ1	121513158	121702090
10	25320001	25510000	<10	-1.46163	190000	ENKUR	25270907	25351208	GPR158-AS1	25447000	25465205	GPR158	25464289	25891157	LINC01516	25401986	25450162
9	6060001	6300000	<10	-1.45873	240000	IL33	6215785	6257983
4	122240001	122390000	<10	-1.45737	150000	QRFPR	122249796	122302181
14	67220001	67310000	<10	-1.45709	90000	GPHN	66974124	67648525
12	24520001	24610000	<10	-1.45666	90000	SOX5	23685230	24715383
10	135490001	135530000	<10	-1.45612	40000
2	81670001	81790000	<10	-1.45591	120000	LOC100507201	81688482	81694070
9	23300001	23870000	<10	-1.45499	570000	LOC101929563	23500688	23672397	ELAVL2	23690102	23826063
19	22160001	22350000	<10	-1.45484	190000	ZNF257	22235265	22273903	ZNF208	22148896	22193745
13	35520001	35600000	<10	-1.4538	80000	NBEA	35516423	36246873
8	64990001	65130000	<10	-1.45359	140000	LOC102724623	64769499	65281115
4	56610001	56720000	<10	-1.45352	110000	LOC644145	56686236	56703430	EXOC1	56719815	56771244
11	82080001	82180000	<10	-1.45262	100000	LOC101928989	81590892	82114955
8	94090001	94370000	<10	-1.45151	280000	LINC00535	94358694	94712661	C8orf87	94146323	94179079
7	49200001	49370000	<10	-1.45105	170000
2	126270001	126890000	<10	-1.45072	620000
4	174800001	174900000	<10	-1.44974	100000
X	21130001	21320000	<10	-1.44886	190000
9	76660001	76860000	<10	-1.44821	200000	MIR6130	76368039	77204569
16	64540001	64810000	<10	-1.44791	270000
1	78620001	79030000	<10	-1.4474	410000	PTGFR	78956727	79006386	MGC27382	78695282	78835147
18	10860001	11150000	<10	-1.44554	290000	PIEZO2	10670243	11148761
5	23130001	23280000	<10	-1.44497	150000
5	129000001	129090000	<10	-1.44359	90000	ADAMTS19	128796102	129074376	KIAA1024L	129083883	129100756
12	91120001	91330000	<10	-1.44274	210000	LINC00615	91311799	91342446
2	103570001	103720000	<10	-1.44191	150000
14	86610001	86670000	<10	-1.4411	60000
14	45900001	46140000	<10	-1.44097	240000
18	15290001	15410000	<10	-1.44081	120000	LOC644669	15313554	15325918
4	143200001	143260000	<10	-1.44002	60000	INPP4B	142949181	143767604
2	164790001	164910000	<10	-1.43959	120000
3	62320001	62600000	<10	-1.43948	280000	C3orf14	62304717	62321888	CADPS	62384020	62861064	FEZF2	62355346	62359190
7	115990001	116080000	<10	-1.43942	90000
12	63850001	63970000	<10	-1.43883	120000	DPY19L2	63952692	64062354
3	21470001	21560000	<10	-1.43875	90000	ZNF385D	21462489	21792816
11	87620001	87690000	<10	-1.43825	70000
7	11570001	11660000	<10	-1.43771	90000	THSD7A	11410061	11871824
15	102500001	102520000	<10	-1.43668	20000	DDX11L9	102516760	102519296	MIR1302-2	102500661	102500799	WASH3P	102501015	102516808	MIR1302-11	102500661	102500799	MIR1302-10	102500661	102500799	MIR1302-9	102500661	102500799	MIR6859-4	102513726	102513794	MIR6859-2	102513726	102513794	MIR6859-3	102513726	102513794	MIR6859-1	102513726	102513794
2	83060001	83130000	<10	-1.43641	70000	LOC1720	83083926	83084893
1	180670001	180730000	<10	-1.43479	60000	XPR1	180601145	180859415
12	79600001	79670000	<10	-1.43277	70000	SYT1	79258448	79845788
2	146170001	146240000	<10	-1.43158	70000
3	106230001	106310000	<10	-1.4308	80000
10	17370001	17470000	<10	-1.42935	100000	ST8SIA6	17362675	17496254	ST8SIA6-AS1	17428934	17450285
X	20580001	21120000	<10	-1.42927	540000
5	51660001	51750000	<10	-1.42846	90000
2	187800001	187960000	<10	-1.4277	160000
6	10040001	10510000	<10	-1.42733	470000	TFAP2A	10396915	10419797	LINC00518	10428017	10435055	TFAP2A-AS1	10412550	10416402	MIR5689	10439949	10440027
6	66380001	66580000	<10	-1.42698	200000	SLC25A51P1	66497771	66499376	EYS	64429875	66417118
1	55750001	56810000	<10	-1.42673	1060000
3	82190001	82300000	<10	-1.425	110000
2	87410001	87440000	<10	-1.42491	30000	MIR4771-1	87421908	87421982	MIR4771-2	87421908	87421982
18	31860001	32050000	<10	-1.42438	190000
4	145300001	145390000	<10	-1.42423	90000
7	125850001	126020000	<10	-1.42377	170000
5	106550001	106750000	<10	-1.42374	200000	EFNA5	106712589	107006596
13	73140001	73180000	<10	-1.42354	40000
X	89670001	89780000	<10	-1.42349	110000
13	84450001	84540000	<10	-1.42305	90000	SLITRK1	84451339	84456528
4	181510001	181560000	<10	-1.42175	50000
15	98300001	98440000	<10	-1.42117	140000	LINC00923	98285845	98417659
11	24860001	24960000	<10	-1.42046	100000	LUZP2	24518515	25104186
9	31850001	32040000	<10	-1.42003	190000
21	23630001	23780000	<10	-1.41986	150000
8	95000001	95370000	<10	-1.41625	370000	GEM	95261484	95274547	CDH17	95139393	95220815
7	88640001	88710000	<10	-1.41454	70000	ZNF804B	88388681	88966371
17	63820001	64020000	<10	-1.41449	200000	CEP112	63631657	64188249
4	97170001	97270000	<10	-1.41378	100000
10	9660001	9740000	<10	-1.41162	80000
18	41770001	41910000	<10	-1.41149	140000	LINC01478	41903399	42111662
14	29530001	29680000	<10	-1.41139	150000
20	14240001	14310000	<10	-1.411	70000	FLRT3	14304638	14318313	MACROD2	13976145	16033841
5	161530001	161670000	<10	-1.41076	140000	GABRG2	161494647	161582545
5	57630001	57750000	<10	-1.41071	120000	PLK2	57749809	57755966
8	86220001	86320000	<10	-1.41014	100000	CA1	86240457	86290383
3	175030001	175100000	<10	-1.40923	70000	NAALADL2	174577110	175523428	MIR4789	175087328	175087410
10	68890001	68950000	<10	-1.40863	60000	CTNNA3	67672275	69425443
10	53320001	53420000	<10	-1.40832	100000	PRKG1	52834233	54058110
11	59080001	59170000	<10	-1.40794	90000	OR5AN1	59131931	59132867
7	147050001	147370000	<10	-1.40688	320000	MIR548I4	146991341	147254962	CNTNAP2	145813452	148118088	MIR548F4	147075108	147075213
2	115930001	116080000	<10	-1.40525	150000	DPP10	115919683	116602326
7	119790001	119920000	<10	-1.40483	130000	KCND2	119913721	120390387
3	70660001	70760000	<10	-1.40421	100000
4	142490001	142550000	<10	-1.40268	60000
1	13120001	13150000	<10	-1.40233	30000
11	84500001	84750000	<10	-1.40202	250000	DLG2	83166055	85338314
X	93590001	93710000	<10	-1.40172	120000
5	87190001	87480000	<10	-1.40123	290000
2	124390001	124490000	<10	-1.40014	100000
2	92240001	92330000	<10	-1.39923	90000
2	112290001	112350000	<10	-1.39887	60000
6	75830001	75900000	<10	-1.39869	70000	COL12A1	75794041	75915623
5	97140001	97390000	<10	-1.39842	250000
19	47000001	47100000	<10	-1.39781	100000	PPP5D1	46984044	47104457
4	61950001	62040000	<10	-1.39631	90000
21	19550001	19620000	<10	-1.39604	70000	CHODL	19289656	19639687
5	29580001	29690000	<10	-1.39595	110000
4	94420001	94610000	<10	-1.39591	190000	GRID2	93225549	94695706
6	92290001	92480000	<10	-1.39562	190000	CASC6	92338757	92400146
8	107210001	107280000	<10	-1.3955	70000
2	226070001	226200000	<10	-1.39385	130000
4	169640001	169740000	<10	-1.3908	100000	PALLD	169418216	169849608
6	132270001	132330000	<10	-1.39055	60000	CTGF	132269316	132272518
12	21220001	21310000	<10	-1.3877	90000	SLCO1B1	21284127	21392730	SLCO1B7	21168629	21243040
7	114730001	114830000	<10	-1.38571	100000	LINC01392	114763652	114871409	LINC01393	114719011	114766368
1	97360001	97540000	<10	-1.38526	180000
12	97710001	97910000	<10	-1.38524	200000	MIR1251	97885686	97885756	RMST	97858798	97927544
19	48220001	48280000	<10	-1.38474	60000	SNORD23	48259109	48259219	EHD2	48216600	48246391	GLTSCR2	48248792	48260323
8	85170001	85320000	<10	-1.3846	150000	RALYL	85095452	85834078
12	27590001	27670000	<10	-1.38336	80000	ARNTL2-AS1	27542721	27599567	SMCO2	27619742	27655118
21	24180001	24280000	<10	-1.38264	100000
7	95570001	95700000	<10	-1.38109	130000	DYNC1I1	95401817	95727736
11	125800001	125920000	<10	-1.37983	120000	CDON	125826712	125933187
3	87140001	87210000	<10	-1.37904	70000	LINC00506	87138429	87206219
14	27290001	27360000	<10	-1.37758	70000	LOC101927062	27244700	27291326	LOC101927081	27342338	27383949
10	63250001	63340000	<10	-1.37688	90000	TMEM26-AS1	63239798	63253189
21	24690001	24830000	<10	-1.37615	140000	D21S2088E	24733425	24757156
4	172970001	173030000	<10	-1.3758	60000	GALNTL6	172734574	173961558
4	97770001	97920000	<10	-1.37507	150000
4	22160001	22390000	<10	-1.37372	230000	ADGRA3	22388996	22517677	LOC100505912	22328989	22341289
19	40480001	40560000	<10	-1.37324	80000	ZNF780B	40534166	40562115	ZNF546	40502942	40526948	PSMC4	40476911	40487671
2	75340001	75630000	<10	-1.37308	290000	TACR1	75278162	75426645
5	24240001	24370000	<10	-1.37125	130000
5	27050001	27140000	<10	-1.37091	90000
3	88980001	89050000	<10	-1.37091	70000
10	19820001	19900000	<10	-1.36977	80000	MALRD1	19337699	20023407
1	187330001	187650000	<10	-1.36961	320000
5	159910001	160270000	<10	-1.36919	360000	ATP10B	159990126	160279219	MIR146A	159912358	159912457
5	51810001	51950000	<10	-1.36885	140000
16	61480001	61670000	<10	-1.36685	190000
3	57330001	57380000	<10	-1.36629	50000	DNAH12	57327726	57530071
13	102410001	102520000	<10	-1.36592	110000	FGF14	102373204	103054124
21	29010001	29060000	<10	-1.36541	50000	MIR5009	28659821	29283529
15	36670001	36790000	<10	-1.36423	120000
18	29010001	29100000	<10	-1.36337	90000	DSG2	29078026	29128814	DSG3	29027731	29058665
1	218540001	218690000	<10	-1.36195	150000	TGFB2	218518675	218617961	TGFB2-OT1	218615967	218617337	MIR548F3	218610974	219281452
11	84320001	84400000	<10	-1.3603	80000	DLG2	83166055	84634465
7	144020001	144080000	<10	-1.36	60000	OR2A1-AS1	143935665	144052811	ARHGEF5	144052488	144077725	RNU6-57P	144038210	144038237
4	94630001	94680000	<10	-1.3551	50000	GRID2	93225549	94695706
7	10040001	10130000	<10	-1.35508	90000
3	59050001	59180000	<10	-1.355	130000
1	161370001	161460000	<10	-1.35393	90000
2	153790001	154330000	<10	-1.35203	540000
4	125040001	125120000	<10	-1.35171	80000
4	11860001	12060000	<10	-1.35042	200000
4	270001	360000	<10	-1.34925	90000	ZNF732	264463	289944	ZNF141	331595	367691	MIR571	343945	344041
17	36270001	36310000	<10	-1.34869	40000	TBC1D3K	36284016	36294915	TBC1D3F	36284002	36294915	TBC1D3H	36284002	36294971	LOC102724862	36284016	36294915	TBC1D3	36284004	36295098	TBC1D3L	36284002	36294915	LOC101060389	36284016	36294915	TBC1D3C	36283976	36294915	LOC101060321	36284016	36294915	LOC102723859	36284018	36294915
4	157520001	157580000	<10	-1.34865	60000
7	123510001	123790000	<10	-1.34703	280000	SPAM1	123565285	123611461	TMEM229A	123670969	123673523	HYAL4	123485222	123517531
3	144240001	144320000	<10	-1.34688	80000
X	112920001	113130000	<10	-1.34599	210000
21	17720001	17790000	<10	-1.34572	70000	MIR99AHG	17443433	17982094
3	80170001	80280000	<10	-1.34567	110000
4	160001	240000	<10	-1.34555	80000	ZNF876P	206388	249773	ZNF718	53192	196095
21	29900001	30250000	<10	-1.34537	350000	N6AMT1	30244512	30257695	LINC00161	29911639	29912677
13	90460001	90600000	<10	-1.3452	140000
15	20690001	20710000	<10	-1.34392	20000	HERC2P3	20613649	20711433
12	80670001	80750000	<10	-1.3431	80000	OTOGL	80603232	80772870
X	85730001	85910000	<10	-1.34233	180000	DACH2	85403454	86087605
12	60410001	60480000	<10	-1.34094	70000
5	123250001	123350000	<10	-1.34086	100000
5	87640001	87840000	<10	-1.34084	200000	LINC00461	87836596	87980620	TMEM161B-AS1	87564832	87732491	LOC102546226	87704798	87734907
5	19330001	19420000	<10	-1.33979	90000
5	66830001	66980000	<10	-1.33748	150000
2	33830001	34310000	<10	-1.33714	480000	MYADML	33951127	33953284	LINC01317	33931952	34522813
7	81990001	82070000	<10	-1.33696	80000	CACNA2D1	81679651	82073122
3	191310001	191530000	<10	-1.33655	220000
X	98060001	98080000	<10	-1.33636	20000
14	44150001	44210000	<10	-1.33563	60000
3	174350001	174480000	<10	-1.33543	130000
2	181160001	181370000	<10	-1.33509	210000
21	16890001	16960000	<10	-1.33488	70000
1	185980001	186060000	<10	-1.33401	80000	HMCN1	185703682	186160085	MIR548F1	186029866	186446655
1	199270001	199340000	<10	-1.33388	70000
21	21540001	21600000	<10	-1.33372	60000
12	65290001	65470000	<10	-1.33276	180000	FLJ41278	65277553	65371302	WIF1	65444403	65515346
12	41920001	41980000	<10	-1.33206	60000	PDZRN4	41582249	41968392
10	52830001	52900000	<10	-1.32966	70000	PRKG1	52834233	54058110
2	123380001	123700000	<10	-1.32961	320000
14	28400001	28500000	<10	-1.32878	100000
12	89220001	89360000	<10	-1.32848	140000
2	140570001	140850000	<10	-1.32658	280000
X	81220001	81350000	<10	-1.32599	130000
15	54480001	54560000	<10	-1.32585	80000	UNC13C	54305100	54920806
5	28340001	28640000	<10	-1.3248	300000
9	23020001	23180000	<10	-1.32427	160000
17	12920001	13240000	<10	-1.3237	320000	ELAC2	12894928	12921381
1	120610001	120650000	<10	-1.32066	40000	NOTCH2	120454175	120612317
X	93090001	93160000	<10	-1.31945	70000
4	130570001	130720000	<10	-1.31927	150000	LOC101927282	130645325	130692633
X	99650001	99760000	<10	-1.31911	110000	PCDH19	99546641	99665271
8	39430001	39510000	<10	-1.31872	80000	ADAM18	39442086	39587583	LOC100130964	39420630	39437653
X	87060001	87150000	<10	-1.31778	90000
14	37150001	37410000	<10	-1.31732	260000	SLC25A21	37147125	37641865
3	111440001	111580000	<10	-1.31683	140000	PHLDB2	111451326	111695364	PLCXD2	111393522	111565294
11	110500001	110550000	<10	-1.31591	50000	ARHGAP20	110447758	110582773
1	71390001	71460000	<10	-1.31584	70000	PTGER3	71318035	71513491
5	161700001	161850000	<10	-1.31496	150000
14	60830001	60920000	<10	-1.31297	90000	C14orf39	60902673	60952764
5	57090001	57200000	<10	-1.3125	110000	LOC101928539	57186157	57194989
X	34670001	34910000	<10	-1.31216	240000	TMEM47	34645180	34675405
4	74180001	74300000	<10	-1.31157	120000	ALB	74269971	74287129
3	192800001	193140000	<10	-1.31112	340000	HRASLS	192958916	192988644	ATP13A5	192992830	193096514	ATP13A4	193116755	193272911	ATP13A5-AS1	193025032	193032310	MGC2889	192959567	192961761
3	192290001	192520000	<10	-1.3098	230000	FGF12	191857181	192445388	MB21D2	192514604	192635950
8	71750001	72200000	<10	-1.30881	450000	EYA1	72109667	72274467
1	42930001	43040000	<10	-1.30852	110000	CCDC30	43000559	43120335	PPCS	42922164	42939049
21	20310001	20480000	<10	-1.30819	170000
2	82990001	83050000	<10	-1.30773	60000
9	7570001	7800000	<10	-1.30724	230000	TMEM261	7796490	7799799
10	89220001	89260000	<10	-1.3051	40000
15	28700001	28730000	<10	-1.30436	30000
18	62220001	62370000	<10	-1.30415	150000
X	143240001	143500000	<10	-1.30356	260000
11	18830001	19070000	<10	-1.30285	240000	MRGPRX1	18955359	18956549
18	38610001	38660000	<10	-1.30262	50000
13	78910001	79170000	<10	-1.30197	260000	RNF219-AS1	78628989	79191460
11	41840001	42050000	<10	-1.30126	210000	LINC01499	41736117	41857992
12	4970001	5110000	<10	-1.30099	140000	KCNA1	5019072	5027422
9	17500001	17800000	<10	-1.30082	300000	CNTLN	17134988	17503921	SH3GL2	17578951	17797126
3	99260001	99460000	<10	-1.30022	200000	COL8A1	99357439	99515577	MIR548G	99273152	99717059
13	66750001	66930000	<10	-1.29989	180000	MIR4704	66792381	66792456	PCDH9	66876965	67804468
13	83330001	83460000	<10	-1.29985	130000
8	129620001	129650000	<10	-1.29957	30000
8	58040001	58330000	<10	-1.29906	290000	LOC286177	58173784	58179170	LOC100507651	58130834	58145513	LOC101929488	58256345	58277415	LINC00588	58192101	58197290
3	175430001	175520000	<10	-1.29891	90000	NAALADL2	174577110	175523428	NAALADL2-AS1	175491365	175494121
1	87820001	88320000	<10	-1.29791	500000	LINC01364	87819209	87837338
6	79030001	79570000	<10	-1.29781	540000
2	142170001	142240000	<10	-1.29736	70000	LRP1B	140988995	142889270
2	51530001	51770000	<10	-1.29732	240000
6	168040001	168220000	<10	-1.29634	180000	LOC441178	168080305	168084467	LINC01558	168185218	168197539	LOC401286	168067521	168079903
X	1180001	1250000	<10	-1.29443	70000
5	98810001	98870000	<10	-1.29379	60000	CTD-2151A2.1	98869693	98913658
21	33110001	33640000	<10	-1.29299	530000	LINC00159	33452793	33458608	HUNK	33245627	33376377
15	84110001	84220000	<10	-1.29295	110000	SH3GL3	84115979	84287493
14	29400001	29480000	<10	-1.29275	80000
4	73280001	73320000	<10	-1.29195	40000	ADAMTS3	73146685	73434516
5	15010001	16450000	<10	-1.29189	1440000	42074	16067473	16179897	CTD-2350J17.1	15602297	15615111	MIR887	15935290	15935369	LOC101929505	16373469	16441211	FBXL7	15501546	15939905	LOC101929454	15191754	15266669
5	113690001	113780000	<10	-1.29046	90000	KCNN2	113769226	113832197
13	98100001	98630000	<10	-1.28973	530000	RAP2A	98086474	98120252	IPO5	98605928	98676550
8	115950001	116210000	<10	-1.28929	260000
7	120900001	120970000	<10	-1.28798	70000	WNT16	120969089	120981158	CPED1	120628750	120937498
18	64310001	64370000	<10	-1.28746	60000
X	152830001	153020000	<10	-1.28553	190000	BCAP31	152965946	152990201	PNCK	152935187	152939816	SLC6A8	152953751	152962048	FAM58A	152853382	152864632	DUSP9	152907896	152916781	ABCD1	152990322	153010216	ATP2B3	152801579	152848387
6	54790001	54880000	<10	-1.28508	90000	FAM83B	54711568	54809897
6	64790001	64870000	<10	-1.2849	80000	EYS	64429875	66417118
8	113050001	113150000	<10	-1.28436	100000
1	239900001	239990000	<10	-1.28425	90000	CHRM3	239792372	240072717
4	121140001	121240000	<10	-1.28421	100000
X	104850001	105100000	<10	-1.28254	250000	NRK	105066535	105202602	IL1RAPL2	103810995	105011822
3	25280001	25630000	<10	-1.28199	350000	RARB	25469753	25639422
7	86300001	86440000	<10	-1.27989	140000	GRM3	86273229	86494192
17	21790001	22100000	<10	-1.27869	310000	MTRNR2L1	22022436	22023991	FAM27L	21825369	21826499	FLJ36000	21904061	21913070
13	39230001	39440000	<10	-1.27797	210000	FREM2	39261172	39461267	LINC00437	39106136	39260812
4	96860001	97000000	<10	-1.27748	140000
18	55890001	56190000	<10	-1.27679	300000	NEDD4L	55711609	56068772	MIR3591	56118311	56118384	ALPK2	56148481	56296189	MIR122	56118305	56118390
1	102470001	102610000	<10	-1.27637	140000
9	69800001	69870000	<10	-1.27586	70000
2	218010001	218180000	<10	-1.27519	170000	DIRC3	218148745	218621316
2	40140001	40470000	<10	-1.275	330000	SLC8A1	40339285	40657444	SLC8A1-AS1	40144773	40482349
6	113150001	113220000	<10	-1.27472	70000
3	116610001	116690000	<10	-1.27406	80000	LINC00901	116640277	116651085
2	155320001	155460000	<10	-1.27394	140000
3	35170001	35370000	<10	-1.27305	200000	LOC101928135	34917288	35435515
16	77270001	77750000	<10	-1.2717	480000	ADAMTS18	77316024	77469011
10	110340001	110440000	<10	-1.27075	100000
11	80740001	80850000	<10	-1.26988	110000
15	36880001	37010000	<10	-1.26805	130000	C15orf41	36871803	37039442
8	46830001	46910000	<10	-1.26792	80000
8	89940001	90080000	<10	-1.26717	140000
5	120330001	120410000	<10	-1.26705	80000
9	40730001	40760000	<10	-1.26686	30000
10	55090001	55170000	<10	-1.26528	80000
21	20960001	21030000	<10	-1.26508	70000
10	54830001	54930000	<10	-1.26433	100000
8	68740001	68860000	<10	-1.264	120000
2	89830001	89900000	<10	-1.26264	70000
20	7290001	7380000	<10	-1.2617	90000	LOC101929312	7328079	7349148	MIR8062	7352254	7352339
21	19790001	19840000	<10	-1.26156	50000
6	54410001	54540000	<10	-1.26135	130000
2	41420001	41520000	<10	-1.26033	100000
2	122740001	123190000	<10	-1.25935	450000
4	31100001	31290000	<10	-1.25885	190000	LOC102723778	31172765	31213296	PCDH7	30722036	31148423
18	32450001	32510000	<10	-1.25747	60000	DTNA	32335939	32471808
15	47440001	47480000	<10	-1.25629	40000	SEMA6D	47476402	48066420
4	102280001	102410000	<10	-1.25577	130000
14	83890001	83930000	<10	-1.25416	40000
2	44950001	44990000	<10	-1.25399	40000	CAMKMT	44589042	44999731
10	86840001	87240000	<10	-1.25232	400000	LOC101929646	87191698	87192528	LINC01519	86953176	86958694	LOC101929662	87192618	87208713	LINC01520	87209348	87251758
14	28870001	29020000	<10	-1.25119	150000
18	50550001	50640000	<10	-1.25065	90000	DCC	49866541	51062273
11	5230001	5320000	<10	-1.24994	90000	HBBP1	5263184	5264822	HBD	5254058	5255858	HBG2	5274420	5276011	HBG1	5269501	5271087	HBB	5246695	5248301	HBE1	5289579	5291373	BGLT3	5265783	5266776
4	82190001	82270000	<10	-1.24979	80000
4	42870001	43130000	<10	-1.24937	260000	GRXCR1	42895282	43032675
1	213360001	213400000	<10	-1.24777	40000	RPS6KC1	213224574	213446808
X	112630001	112870000	<10	-1.24711	240000	LOC101928437	112285954	112763885
3	36330001	36420000	<10	-1.2471	90000
X	32250001	32320000	<10	-1.24694	70000	DMD	31137344	33357726
2	36120001	36190000	<10	-1.24652	70000
13	22600001	22730000	<10	-1.24591	130000
6	112510001	112630000	<10	-1.24509	120000	LOC101927640	112557796	112627885	LAMA4	112429133	112575917
11	101820001	101880000	<10	-1.24264	60000	KIAA1377	101785745	101871796
14	83570001	83620000	<10	-1.2426	50000
3	82470001	82590000	<10	-1.24255	120000
X	25170001	25800000	<10	-1.2416	630000
9	28920001	28960000	<10	-1.2414	40000	LINGO2	27948083	29212998
10	58260001	58370000	<10	-1.24122	110000
6	74470001	74560000	<10	-1.24049	90000	CD109	74405807	74538041
4	20040001	20210000	<10	-1.24026	170000
18	54680001	55230000	<10	-1.23967	550000	WDR7	54318615	54697036	BOD1L2	54814292	54817639	ST8SIA3	55019720	55036161	LINC-ROR	54721803	54739350	ONECUT2	55102916	55158530	FECH	55212072	55253969
13	68740001	68870000	<10	-1.23925	130000
5	24050001	24230000	<10	-1.23893	180000
2	90130001	90170000	<10	-1.23817	40000
X	121730001	122550000	<10	-1.23635	820000	GRIA3	122318095	122624766
5	56800001	57070000	<10	-1.23626	270000	LINCR-0003	56866168	56913254	LOC101928505	56946486	56966816
4	54070001	54170000	<10	-1.23586	100000	SCFD2	53739150	54232242
8	2030001	2630000	<10	-1.23511	600000	MYOM2	1993157	2093380	LOC101927815	2387218	2585991
8	92260001	92400000	<10	-1.23502	140000	SLC26A7	92221721	92410382
12	90320001	90410000	<10	-1.23435	90000
X	56300001	56540000	<10	-1.23374	240000	KLF8	56258821	56314322
3	173130001	173200000	<10	-1.23362	70000	NLGN1	173116237	174001139
4	103040001	103180000	<10	-1.2335	140000	SLC39A8	103172197	103266410
X	144300001	144480000	<10	-1.23323	180000	SPANXN1	144329106	144337728
4	149370001	149910000	<10	-1.23125	540000
8	61150001	61190000	<10	-1.23099	40000	CA8	61101422	61193954
3	145580001	145720000	<10	-1.23051	140000
9	72560001	72720000	<10	-1.23037	160000	MAMDC2	72658496	72841888
9	26210001	26320000	<10	-1.23004	110000
5	40880001	41780000	<10	-1.22935	900000	OXCT1	41730166	41870791	PLCXD3	41307047	41510730	MROH2B	40998121	41071444	C7	40909598	40983042	C6	41142247	41261540
18	69820001	69880000	<10	-1.22933	60000
6	64710001	64780000	<10	-1.22616	70000	EYS	64429875	66417118
5	162510001	162560000	<10	-1.22436	50000
10	4900001	5130000	<10	-1.22428	230000	AKR1C6P	4913858	4958465	AKR1C1	5005453	5020158	AKR1C2	5029967	5060225	AKR1C3	5090957	5149878
8	107780001	107840000	<10	-1.22295	60000	ABRA	107771710	107782472
3	76180001	76310000	<10	-1.22256	130000
1	72060001	72110000	<10	-1.22248	50000	NEGR1	71868624	72748277
2	87830001	87880000	<10	-1.22169	50000
7	124570001	124650000	<10	-1.22167	80000	POT1-AS1	124569926	124785287	POT1	124462439	124570037
2	17330001	17490000	<10	-1.22051	160000
4	44100001	44250000	<10	-1.21966	150000	KCTD8	44175919	44450824
X	51360001	51540000	<10	-1.21944	180000	CENPVP2	51453924	51455226	CENPVP1	51453924	51455226	GSPT2	51486480	51489326
1	86380001	86410000	<10	-1.21895	30000	COL24A1	86194915	86622121
17	30990001	31070000	<10	-1.2187	80000	MYO1D	30921212	31204191
3	163000001	163100000	<10	-1.21853	100000	LINC01192	162895030	163021089
14	27220001	27280000	<10	-1.21678	60000	LOC102724890	27278553	27289909	LOC101927062	27244700	27291326
2	10001	230000	<10	-1.21664	220000	FAM110C	38813	46588	SH3YL1	218135	262786
X	46010001	46230000	<10	-1.21632	220000	LINC01186	46185358	46187109
6	64880001	64970000	<10	-1.21345	90000	EYS	64429875	66417118
10	55440001	55510000	<10	-1.21329	70000
2	135220001	135650000	<10	-1.21317	430000	TMEM163	135213329	135476571	MIR5590	135615389	135615443	ACMSD	135596185	135659602	CCNT2-AS1	135624202	135676176
1	196120001	196200000	<10	-1.21303	80000	KCNT2	196194909	196577561
X	3580001	3720000	<10	-1.2127	140000	PRKX-AS1	3577527	3586231	PRKX	3522383	3631675
3	18290001	18380000	<10	-1.21095	90000	LOC339862	18004063	18310410
8	107020001	107150000	<10	-1.21093	130000	ZFPM2-AS1	106792637	107072731
2	196800001	196930000	<10	-1.2108	130000	DNAH7	196602426	196933536
11	29570001	30020000	<10	-1.21029	450000
10	96210001	96310000	<10	-1.20994	100000	TBC1D12	96162185	96296089	HELLS	96305523	96361856
16	61380001	61470000	<10	-1.20916	90000
18	77740001	77890000	<10	-1.20899	150000	TXNL4A	77732220	77748592	RBFA	77794345	77810652	ADNP2	77866914	77898228	RBFADN	77827255	77839206
6	142170001	142320000	<10	-1.20887	150000
8	16320001	16390000	<10	-1.20855	70000
18	40220001	40270000	<10	-1.20818	50000	LINC00907	39766632	40271389
8	141960001	142010000	<10	-1.20795	50000	PTK2	141668480	142011412
8	4820001	4920000	<10	-1.20772	100000	CSMD1	2792874	4852328
X	46840001	46880000	<10	-1.20762	40000	JADE3	46771710	46920641
4	94250001	94310000	<10	-1.20744	60000	GRID2	93225549	94695706
3	120520001	120630000	<10	-1.20744	110000	STXBP5L	120627049	121143608
8	96930001	97150000	<10	-1.20743	220000	LOC100500773	96959212	96960576
12	39750001	39830000	<10	-1.20723	80000	KIF21A	39687029	39837192
X	52970001	53000000	<10	-1.20654	30000	FAM156B	52976463	52985629	FAM156A	52976463	53024651
7	24230001	24320000	<10	-1.20579	90000
2	164060001	164180000	<10	-1.20534	120000
X	45200001	45370000	<10	-1.20474	170000	LINC01204	45364632	45386484
7	23910001	24040000	<10	-1.20456	130000
9	9620001	9660000	<10	-1.20235	40000	PTPRD	8314245	10612723
19	55910001	56000000	<10	-1.20165	90000	ZNF628	55987698	55995854	ISOC2	55964345	55973049	SSC5D	55999869	56015691	SHISA7	55940104	55954230	UBE2S	55912649	55919325	NAT14	55996556	55998935
11	37950001	38030000	<10	-1.20107	80000
18	67060001	67170000	<10	-1.20099	110000	DOK6	67068283	67516322
8	62780001	62950000	<10	-1.20061	170000
1	14150001	15350000	<10	-1.2006	1200000	KAZN	15272414	15394651	PRDM2	14026734	14151574
X	36390001	36570000	<10	-1.20014	180000	CFAP47	35937850	36403434	CXorf30	36246895	36403434	RP11-87M18.2	36383740	36458375
21	19860001	19910000	<10	-1.20007	50000
1	81530001	81660000	<10	-1.19981	130000
2	49730001	49850000	<10	-1.19828	120000
13	87530001	87580000	<10	-1.19811	50000
5	46150001	46220000	<10	-1.19751	70000
5	25560001	25680000	<10	-1.19738	120000
X	35900001	35970000	<10	-1.19588	70000	CFAP47	35937850	36403434
4	125470001	125550000	<10	-1.19579	80000	LOC101927087	125421096	125479589
8	79930001	80000000	<10	-1.19546	70000
7	120830001	120890000	<10	-1.19347	60000	CPED1	120628750	120937498
9	43840001	43870000	<10	-1.19336	30000	CNTNAP3B	43684884	43922473	CNTNAP3P2	43685195	43921493
6	99200001	99280000	<10	-1.19332	80000
21	25950001	26120000	<10	-1.19289	170000
2	155620001	155710000	<10	-1.19237	90000	KCNJ3	155555092	155714864
2	158190001	158260000	<10	-1.1917	70000
3	87740001	87800000	<10	-1.19036	60000
1	164080001	164240000	<10	-1.18968	160000
13	67830001	67870000	<10	-1.18958	40000
1	157670001	157740000	<10	-1.18901	70000	FCRL2	157715522	157746922	FCRL3	157647977	157670647
20	22070001	22290000	<10	-1.18846	220000	LINC01427	22260865	22263439
5	117050001	117130000	<10	-1.18832	80000	LOC102467224	117066055	117601757
15	102230001	102390000	<10	-1.18717	160000	OR4F13P	102382321	102390527	OR4F6	102345922	102346861	TARSL2	102193954	102264645	OR4F15	102358389	102359328
13	94560001	94740000	<10	-1.187	180000	GPC6	93879077	95060273
19	3230001	3310000	<10	-1.18473	80000	CELF5	3225482	3297073
5	25960001	26070000	<10	-1.18379	110000
2	212410001	212500000	<10	-1.183	90000	ERBB4	212240441	213403352
7	137140001	137280000	<10	-1.18293	140000	DGKI	137074384	137531609
3	97550001	97600000	<10	-1.18273	50000	CRYBG3	97540883	97663830
7	83070001	83120000	<10	-1.18187	50000	SEMA3E	82993221	83278479
11	109580001	109720000	<10	-1.1817	140000
12	24270001	24310000	<10	-1.18138	40000	SOX5	23685230	24715383
9	26040001	26200000	<10	-1.18088	160000	LOC100506422	26066672	26118406
7	86660001	86760000	<10	-1.18059	100000	KIAA1324L	86506222	86689014
15	33450001	33530000	<10	-1.18032	80000	TMCO5B	33528676	33539756	FMN1	33057744	33486934
9	31460001	31600000	<10	-1.17988	140000
12	78400001	78500000	<10	-1.17961	100000	NAV3	78225068	78606792
4	91650001	91790000	<10	-1.17939	140000	CCSER1	91048683	92523370
2	105480001	105650000	<10	-1.17913	170000	LINC01159	105485683	105489053	LOC102724691	105552698	105654954
18	62420001	62500000	<10	-1.17899	80000
19	36670001	36770000	<10	-1.17865	100000	ZNF565	36672961	36705986	ZNF146	36705503	36729675
4	100020001	100330000	<10	-1.17794	310000	PCNAP1	100081750	100082804	ADH6	100123794	100140403	ADH4	100044832	100065449	LOC100507053	100010007	100222513	ADH1C	100257648	100274202	ADH1B	100227543	100242599	ADH1A	100197522	100212185
X	88190001	88260000	<10	-1.17786	70000
11	89070001	89200000	<10	-1.17741	130000	NOX4	89057521	89225387
10	62240001	62290000	<10	-1.17558	50000	ANK3	61786055	62493284
1	171850001	171940000	<10	-1.1754	90000	DNM3	171810617	172381857
12	87780001	88030000	<10	-1.17497	250000
4	142580001	142640000	<10	-1.17486	60000	IL15	142557748	142655140
5	117530001	117590000	<10	-1.17444	60000	LOC102467224	117066055	117601757
7	109250001	109450000	<10	-1.17335	200000
4	12860001	13370000	<10	-1.17317	510000	RAB28	13369346	13485989
11	27530001	27710000	<10	-1.17277	180000	MIR8087	27536516	27536594	BDNF-AS	27528398	27719718	BDNF	27676441	27743605	LINC00678	27639172	27656174
16	64010001	64130000	<10	-1.17235	120000
5	18960001	19030000	<10	-1.17231	70000
5	82880001	82970000	<10	-1.17179	90000	HAPLN1	82934016	83016896
5	98890001	98940000	<10	-1.17168	50000	CTD-2151A2.1	98869693	98913658
4	125810001	125890000	<10	-1.17158	80000
2	56730001	56920000	<10	-1.17119	190000
18	22310001	22750000	<10	-1.17109	440000	ZNF521	22641887	22932214
11	38170001	38230000	<10	-1.16961	60000
21	20120001	20260000	<10	-1.16815	140000	LOC101927797	19933582	20132130
2	204790001	204970000	<10	-1.16767	180000	ICOS	204801470	204826298
12	88710001	88790000	<10	-1.16732	80000
5	112670001	112710000	<10	-1.16649	40000	MCC	112357795	112824527
1	66260001	66350000	<10	-1.1664	90000	PDE4B	66258192	66840262
2	155110001	155190000	<10	-1.16621	80000	GALNT13	154728410	155310489
7	73030001	73100000	<10	-1.16621	70000	MLXIPL	73007523	73038870	VPS37D	73082173	73086440	DNAJC30	73095247	73097781	WBSCR22	73097897	73112551
4	53890001	54050000	<10	-1.1661	160000	SCFD2	53739150	54232242
18	26230001	26330000	<10	-1.16493	100000
4	69400001	69450000	<10	-1.16434	50000	UGT2B17	69402902	69434245
5	27150001	27220000	<10	-1.16421	70000
5	81980001	82170000	<10	-1.16366	190000	LINC01338	82146683	82155655	MIR3977	82135973	82136043
14	47900001	47960000	<10	-1.16246	60000	MDGA2	47308827	48144157
13	61130001	61630000	<10	-1.16158	500000	TDRD3	60970590	61148013	LINC00378	61247088	61269934
X	125790001	125900000	<10	-1.16148	110000
4	183430001	183520000	<10	-1.16147	90000	TENM3	183245136	183724177
18	28920001	29000000	<10	-1.16041	80000	DSG1-AS1	28923330	29006951	DSG1	28898051	28939209	DSG4	28956739	28993880
8	60800001	60890000	<10	-1.16001	90000
9	83240001	83470000	<10	-1.15735	230000
1	880001	960000	<10	-1.15697	80000	KLHL17	895966	901099	PLEKHN1	901876	910484	PERM1	910578	917497	NOC2L	879582	894679	AGRN	955502	991499	ISG15	948846	949919	HES4	934343	935552
19	49160001	49280000	<10	-1.15676	120000	RASIP1	49223841	49243970	SEC1P	49141295	49185502	NTN5	49164663	49176338	MAMSTR	49215978	49220278	IZUMO1	49244144	49250166	FUT2	49199227	49209191	FUT1	49251267	49258647	FGF21	49259343	49261582
18	40620001	40670000	<10	-1.15586	50000	RIT2	40323182	40695657
2	156650001	156760000	<10	-1.15577	110000
4	98420001	98490000	<10	-1.15494	70000	STPG2	98480024	99064391
4	114580001	114630000	<10	-1.15479	50000	CAMK2D	114378343	114683083
13	53050001	53120000	<10	-1.15473	70000	CKAP2	53030106	53050766	TPTE2P3	53063127	53161225
11	22410001	22520000	<10	-1.15399	110000	LINC01495	22467217	22513565
13	76680001	76890000	<10	-1.15331	210000
8	46980001	47210000	<10	-1.15272	230000
5	111530001	111750000	<10	-1.1525	220000	LOC101927023	111563979	111593006	EPB41L4A	111498314	111755010
7	82740001	82820000	<10	-1.15212	80000	PCLO	82449795	82792197
1	172250001	172330000	<10	-1.15207	80000	DNM3	171810617	172381857
5	147630001	147710000	<10	-1.15089	80000	SPINK7	147691989	147695481	SPINK13	147648422	147665773	LOC102546294	147647869	147763413
1	113980001	114050000	<10	-1.149	70000	MAGI3	113933474	114228545
15	32330001	32450000	<10	-1.14844	120000	CHRNA7	32322685	32462384
2	76790001	76820000	<10	-1.14757	30000
18	39880001	40160000	<10	-1.14733	280000	LINC00907	39766632	40271389
6	92780001	92850000	<10	-1.1469	70000
4	30040001	30190000	<10	-1.14685	150000
8	31050001	31450000	<10	-1.14637	400000
4	75620001	75790000	<10	-1.14549	170000	BTC	75671447	75719882
8	99590001	99650000	<10	-1.14508	60000	STK3	99466858	99954799
9	24430001	24520000	<10	-1.14506	90000
X	46270001	46500000	<10	-1.14421	230000	ZNF674-AS1	46404924	46407910	ZNF674	46357159	46404892	KRBOX4	46306623	46334074	SLC9A7	46458685	46618607	CHST7	46433121	46457931
4	115430001	115560000	<10	-1.14373	130000	UGT8	115519610	115598202
6	55150001	55190000	<10	-1.14368	40000
2	189020001	189120000	<10	-1.1436	100000	LINC01090	188900322	189152418
11	80980001	81090000	<10	-1.1416	110000
7	110530001	110600000	<10	-1.14138	70000	IMMP2L	110303105	111202347
11	80880001	80940000	<10	-1.14131	60000
X	34390001	34550000	<10	-1.13948	160000
7	13950001	14020000	<10	-1.13948	70000	ETV1	13930855	14030327
11	97480001	97570000	<10	-1.1393	90000
9	30001	70000	<10	-1.13898	40000	FAM138C	34393	35864	MIR1302-9	30143	30281	MIR1302-2	30143	30281	MIR1302-11	30143	30281	MIR1302-10	30143	30281
11	127580001	127700000	<10	-1.13844	120000
18	40390001	40450000	<10	-1.13841	60000	RIT2	40323182	40695657
12	20800001	20850000	<10	-1.13782	50000	PDE3A	20522178	20837041	SLCO1C1	20848398	20906320
11	7740001	7890000	<10	-1.13743	150000	LOC283299	7872297	7927502	OR5E1P	7870597	7871118	OR5P3	7846583	7847519	OR5P2	7817520	7818489
5	140100001	140880000	<10	-1.13625	780000	PCDHB17P	140535579	140537990	SLC25A2	140682195	140683630	PCDHGA10	140792742	140892546	PCDHGB4	140767451	140892546	PCDHGB8P	140805852	140807825	PCDHGA11	140800536	140892546	PCDHGB3	140749830	140892546	PCDHGA2	140718326	140892546	PCDHGB1	140729827	140892546	PCDHGB7	140797259	140892548	PCDHGB6	140787769	140892546	PCDHGB5	140777694	140892546	PCDHGA3	140723600	140892546	PCDHB19P	140619688	140624312	PCDHB13	140593490
8	75770001	75840000	<10	-1.1359	70000
12	34710001	34800000	<10	-1.13581	90000
12	47220001	47320000	<10	-1.13552	100000
3	111590001	111660000	<10	-1.13539	70000	PHLDB2	111451326	111695364
9	23880001	24420000	<10	-1.13351	540000
8	32970001	33270000	<10	-1.13293	300000	FUT10	33228343	33330664
12	17490001	17610000	<10	-1.13223	120000
4	155170001	155230000	<10	-1.13078	60000	DCHS2	155155526	155312449
10	86320001	86830000	<10	-1.13046	510000
6	124200001	124260000	<10	-1.13038	60000	NKAIN2	124124990	125146786
13	36370001	36710000	<10	-1.13014	340000	MIR548F5	36048405	36515382	DCLK1	36342788	36705514
6	86070001	86210000	<10	-1.13014	140000	NT5E	86159301	86205509
2	209580001	209670000	<10	-1.13009	90000
3	97380001	97430000	<10	-1.12901	50000	EPHA6	96533424	97467786
8	53410001	53530000	<10	-1.12709	120000	FAM150A	53446596	53478021
21	21610001	21650000	<10	-1.12621	40000
12	91850001	91900000	<10	-1.12618	50000
6	51890001	52120000	<10	-1.12577	230000	PKHD1	51480144	51952423	MIR206	52009146	52009232	IL17F	52101483	52109298	MIR133B	52013720	52013839	IL17A	52051184	52055436
X	68850001	69240000	<10	-1.12551	390000	EDA	68835910	69259321
4	82280001	82320000	<10	-1.12545	40000
7	15370001	15440000	<10	-1.12538	70000	AGMO	15239942	15601640
14	29940001	30010000	<10	-1.12499	70000	MIR548AI	29896116	30174608
4	143770001	143900000	<10	-1.12429	130000
3	197350001	197380000	<10	-1.12426	30000	LOC220729	197340897	197354752
12	18150001	18240000	<10	-1.12378	90000	RERGL	18233802	18243127
7	111100001	111160000	<10	-1.1232	60000	IMMP2L	110303105	111202347
5	22870001	22950000	<10	-1.12208	80000
7	143950001	143980000	<10	-1.12205	30000	CTAGE8	143963766	143966877	ARHGEF34P	143956088	143983096	LOC101928605	143892413	143996682	CTAGE4	143963766	143966392	OR2A7	143955788	143956721	OR2A1-AS1	143892413	144009499
2	105080001	105450000	<10	-1.122	370000	LINC01103	105104913	105126967	LINC01102	105050804	105129215	LINC01158	105421882	105467934	LINC01114	105363094	105374177
7	78720001	78810000	<10	-1.12097	90000	MAGI2	77646373	79082890
X	27450001	27600000	<10	-1.12049	150000	SMEK3P	27478327	27481458
13	83720001	83780000	<10	-1.11961	60000
6	100840001	100960000	<10	-1.11916	120000	ASCC3	100956070	101329248	SIM1	100836749	100911551
2	143200001	143320000	<10	-1.11878	120000
12	72420001	72650000	<10	-1.11863	230000	TPH2	72332625	72426221	TRHDE-AS1	72647286	72667289
3	117260001	117400000	<10	-1.11833	140000
9	12850001	13030000	<10	-1.11793	180000
13	63500001	63600000	<10	-1.11701	100000
5	99380001	99420000	<10	-1.11624	40000
10	57420001	57480000	<10	-1.1162	60000
21	17280001	17360000	<10	-1.11572	80000
4	13510001	13550000	<10	-1.11523	40000	NKX3-2	13542453	13546114	LINC01097	13527942	13533041	LINC01096	13547699	13549448
13	68400001	68500000	<10	-1.11511	100000
8	43520001	43560000	<10	-1.11436	40000
5	85390001	85520000	<10	-1.11331	130000
18	63430001	63490000	<10	-1.11235	60000	CDH7	63417487	63548175
X	15210001	15330000	<10	-1.11168	120000	ASB11	15299830	15332681	ASB9	15262108	15288293
4	173190001	173320000	<10	-1.11036	130000	GALNTL6	172734574	173961558
18	55300001	55700000	<10	-1.11022	400000	ATP8B1	55313658	55470327	LOC100505549	55297533	55336508
3	83290001	83510000	<10	-1.11021	220000
3	106790001	106940000	<10	-1.11001	150000	LINC00882	106828636	106959485
13	92720001	92790000	<10	-1.1096	70000	GPC5	92050872	93519487
X	79100001	79540000	<10	-1.10952	440000	TBX22	79278558	79287268	CHMP1B2P	79483987	79590817
10	61670001	61800000	<10	-1.10951	130000	ANK3	61786055	61900774	LINC01553	61717974	61720671
18	63220001	63280000	<10	-1.10944	60000
22	28450001	28590000	<10	-1.10929	140000	TTC28	28374001	29075853
2	164610001	164670000	<10	-1.10868	60000
6	126520001	126590000	<10	-1.10847	70000
9	104670001	104720000	<10	-1.10817	50000
12	17900001	17990000	<10	-1.10784	90000
18	2010001	2070000	<10	-1.10562	60000
X	77040001	77160000	<10	-1.10488	120000	ATRX	76760355	77041755	COX7B	77154960	77160881	MAGT1	77081861	77151065
13	107220001	107770000	<10	-1.10485	550000	ARGLU1	107195661	107220514	LINC00443	107306227	107324528	LINC00551	107270157	107284006
1	70350001	70450000	<10	-1.10451	100000	PIN1P1	70385004	70386000	LRRC7	70225857	70589171
8	145760001	146010000	<10	-1.10401	250000	ZNF251	145946293	145980970	ARHGAP39	145754562	145838888	ZNF34	145997608	146012730
4	179520001	179580000	<10	-1.10344	60000
13	90610001	90710000	<10	-1.10301	100000
5	164940001	165020000	<10	-1.10291	80000
7	95450001	95490000	<10	-1.10157	40000	DYNC1I1	95401817	95727736
X	66390001	66770000	<10	-1.10142	380000	AR	66763873	66950461
9	106190001	106400000	<10	-1.09985	210000
10	52920001	52970000	<10	-1.09927	50000	PRKG1	52834233	54058110
13	65280001	65370000	<10	-1.09905	90000
1	115690001	116140000	<10	-1.09901	450000	NGF	115828536	115880857
6	104740001	104900000	<10	-1.09871	160000
3	89790001	89890000	<10	-1.09833	100000
4	28620001	28680000	<10	-1.09815	60000
5	19980001	20150000	<10	-1.0975	170000	CDH18	19473154	20575982
8	14610001	14660000	<10	-1.09745	50000	SGCZ	13947372	15095792
[truncated: 472 more rows]
[truncated: 268 more columns]

## Sheet: C. CD34+>AML A
Chr	Start	End	alpha %	SumMinusLog	Size	Gene	GeneStart	GeneEnd	Gene	GeneStart	GeneEnd	Gene	GeneStart	GeneEnd	Gene	GeneStart	GeneEnd	Gene	GeneStart	GeneEnd	Gene	GeneStart	GeneEnd
19	57090001	58890000	>99	31.0343	1800000	SMIM17	57154526	57168614	ZNF837	58878989	58892389	A1BG-AS1	58863335	58866549	ZNF586	58281019	58291984	TRAPPC2B	57874878	57876721	ZNF418	58433251	58446740	ZNF497	58865722	58874214	ZNF835	57174019	57183123	ZNF8	58790317	58807254	USP29	57631508	57643293	ZSCAN4	58180302	58190520	ZIM2-AS1	57276689	57311014	ZNF211	58144534	58154147	ZNF17	57922528	57933307	ZSCAN1	58545433
22	48490001	50170000	>99	28.3535	1680000	MIR4535	49176106	49176165	FAM19A5	48972117	49147747	BRD1	50166925	50221196	LINC01310	49262581	49294198	MIR3667	49937040	49937114	LOC284933	48934711	48943199	MIR3201	48670175	48670227	C22orf34	49808173	50051190
7	152140001	154270000	>99	22.9308	2130000	FABP5P3	152133979	152140100	LINC01287	153097003	153109319	ACTR3B	152456833	152552464	LINC01003	152161208	152162630	XRCC2	152343586	152373250	DPP6	154002296	154686000
5	1810001	4510000	>99	22.1994	2700000	LINC01377	3177948	3181346	C5orf38	2752244	2755511	LOC101929034	1856083	1856682	LOC100506858	2303833	2312315	LINC01019	3417265	3536208	NDUFS6	1801495	1816167	IRX4	1877540	1887293	CTD-2194D22.4	1887444	1900604	IRX1	3596167	3601517	LINC01017	3496485	3504118	IRX2	2746278	2751769
7	66770001	69060000	>99	22.1619	2290000	LOC102723427	67485239	67497677	STAG3L4	66767624	66786513	LINC01372	66800962	66805012
7	157190001	158000000	>99	21.8424	810000	LOC101927914	157258924	157292410	PTPRN2	157331749	158380482	MIR153-2	157367027	157367114	DNAJB6	157129710	157210133	LOC100506585	157647276	157658782
5	178050001	178960000	>99	20.1475	910000	ZNF354A	178138521	178157703	ZNF354C	178487606	178507691	ZNF454	178368193	178393218	ADAMTS2	178577885	178772431	ZNF354B	178286953	178311424	ZFP2	178322915	178360210	ZNF879	178450775	178461388	GRM6	178405329	178422124	AACSP1	178191863	178203277	CLK4	178029664	178054054
16	840001	1340000	>99	19.7148	500000	CACNA1H	1203240	1271772	LMF1	903634	1031318	TPSG1	1271650	1275254	TPSAB1	1290677	1292555	LMF1-AS1	971032	984524	C1QTNF8	1138225	1146244	GNG13	848040	850733	SOX8	1031807	1036979	SSTR5	1128780	1131454	CHTF18	838621	848074	TPSD1	1306272	1308494	PRR25	855442	863861	TPSB2	1278335	1280185	SSTR5-AS1	1114081	1128731
20	58790001	60580000	>99	19.6378	1790000	MIR646HG	58713547	58897314	MIR4533	59053168	59053239	MIR548AG2	59139619	59139683	MIR1257	60528601	60528718	LOC100506470	59654119	59655235	TAF4	60549853	60640866	MIR646	58883531	58883625	LOC101928048	59044666	59048034	CDH4	59827481	60515673
10	131980001	133380000	>99	18.4475	1400000	MIR378C	132760850	132760931	TCERG1L-AS1	132893480	132894040	TCERG1L	132890654	133109984
8	143120001	143810000	>99	16.9346	690000	MIR4472-1	143257699	143257779	THEM6	143808620	143818350	TSNARE1	143350822	143484610	LY6K	143781528	143785584	JRK	143738873	143751412	LINC00051	143279716	143290364	LOC100288181	143783669	143808391	ARC	143692404	143695833	PSCA	143751725	143764145	ADGRB1	143545376	143626368
7	3740001	4720000	>99	16.6962	980000	SDK1	3341079	4308631
X	152460001	153020000	>99	16.0913	560000	BCAP31	152965946	152990201	PNCK	152935187	152939816	TREX2	152710177	152711945	HAUS7	152713122	152760983	SLC6A8	152953751	152962048	BGN	152760346	152775004	ZFP92	152683780	152687086	FAM58A	152853382	152864632	ZNF275	152599612	152618384	ABCD1	152990322	153010216	DUSP9	152907896	152916781	MAGEA1	152481521	152486116	ATP2B3	152801579	152848387
1	3990001	5600000	>99	14.6415	1610000	LINC01346	4000671	4012643	LOC284661	4472110	4484744	AJAP1	4715104	4843851
22	47210001	48480000	>99	14.4489	1270000	TBC1D22A-AS1	47309987	47311938	LINC00898	48016791	48027318	TBC1D22A	47159638	47571342	LL22NC03-75H12.2	47857047	47882860	LOC284930	48027422	48251349
13	19160001	20010000	>99	14.3502	850000	TUBA3C	19747909	19755992	ANKRD20A9P	19408542	19446109	LOC101928697	19756172	19761605	TPTE2	19997018	20135714	LINC00421	19919188	19920889	ANKRD26P3	19836939	19919113	LINC00417	19312239	19314239	RNU6-52P	19717121	19717217	LINC00442	19582398	19586774	LINC00408	19479578	19500881
15	100420001	101110000	>99	14.0365	690000	CERS3	100940599	101084925	LINS	101109427	101142445	PRKXP1	101087956	101099488	ADAMTS17	100511642	100882183	CERS3-AS1	100913143	100978119	SPATA41	100884661	100890438
6	168320001	169350000	>99	13.9573	1030000	MLLT4	168228314	168372700	HGC6.3	168376603	168377619	LOC101929420	168643617	168663258	KIF25	168418552	168445769	KIF25-AS1	168394866	168397757	SMOC2	168841830	169068674	FRMD1	168456463	168482237	DACT2	168693509	168720434
4	3530001	4110000	>99	13.5769	580000	LRPAP1	3505323	3533876	LOC100133461	3675319	3679582	FAM86EP	3943486	3957155	LINC00955	3578595	3592712	ADRA2C	3768295	3770253
21	45770001	46200000	>99	13.3645	430000	TSPEAR-AS2	45937097	45938860	TSPEAR	45917774	46131495	TSPEAR-AS1	45925926	45936458	UBE2G2	46188494	46221751	TRPM2	45773483	45862964	KRTAP10-12	46117086	46117959	KRTAP10-11	46066330	46067566	LRRC3	45875368	45878739	KRTAP10-10	46057272	46058372	KRTAP12-1	46101490	46102078	KRTAP12-3	46077848	46078258	KRTAP12-2	46086105	46086844	TRPM2-AS	45834474	45845446	KRTAP12-4	46074129	46074576	KRTAP10-9	46047039
7	280001	800000	>99	13.3625	520000	PDGFA	536896	559481	WI2-2373I1.2	330135	331454	FLJ44511	560027	564869	FAM20C	192968	300740	DNAAF5	766337	826116	PRKAR1B	588833	767313	LOC101926963	643034	648139	LOC442497	419390	422845
4	7200001	7770000	>99	13.0823	570000	SORCS2	7194373	7744564	PSAPL1	7432020	7436700	MIR4798	7312176	7312251	AFAP1-AS1	7755816	7780654	AFAP1	7760439	7941653	MIR4274	7461754	7461845
7	56140001	56900000	>99	13.0821	760000	SUMF2	56131916	56148365	CHCHD2	56169265	56174187	LOC650226	56491396	56516068	NUPR1L	56182373	56184090	LOC100240728	56549797	56551012	LOC401357	56876816	56880429	DKFZp434L192	56563915	56564977	LOC101928401	56601922	56605823	PHKG1	56147975	56160689
20	46300001	47240000	>99	12.9516	940000	LINC00494	46988653	46999381	LINC01523	46611969	46613057	LINC01522	46608836	46618861	SULF2	46286149	46415360
19	52750001	53440000	>99	12.6023	690000	ZNF534	52934666	52955192	ZNF610	52848681	52870376	ZNF600	53268747	53290034	ZNF880	52873169	52889046	ZNF320	53379424	53394599	ZNF321P	53430387	53445847	ZNF480	52800421	52829180	ZNF701	53073916	53090427	ZNF528	52901120	52921657	ZNF611	53206065	53238297	ZNF528-AS1	52892092	52901010	ZNF468	53341784	53360902	ZNF83	53115617	53193834	ZNF808	53030908	53059303	ZNF578	52956828
7	131200001	132260000	>99	12.4545	1060000	PODXL	131185020	131241376	LOC101928782	131594978	131633712	PLXNA4	132068246	132261323
5	450001	890000	>99	12.3835	440000	EXOC3	443333	467409	PP7080	470624	473080	ZDHHC11	795719	851101	LOC100288152	473350	481006	SLC9A3	473333	524549	TPPP	659976	693510	MIR4456	535954	535997	BRD9	863849	892674	CEP72	612404	653666	LOC100996325	602283	612325
X	48500001	49140000	>99	11.9469	640000	FOXP3	49106896	49121288	HDAC6	48660486	48683380	OTUD5	48779302	48814893	CACNA1F	49061522	49089833	ERAS	48684922	48688279	PLP2	49028183	49031468	GPKOW	48970322	48980151	TIMM17B	48750729	48755426	PPP1R3F	49126305	49144555	PRICKLE3	49031905	49042776	WDR45	48932091	48958059	CCDC120	48910960	48927510	PRAF2	48928812	48931704	TFE3	48886237	48901043	GATA1	48644981
1	30260001	31180000	>99	11.9283	920000	LOC101929406	30486798	30510459
21	10690001	11190000	>99	11.7776	500000	BAGE4	11020841	11098925	BAGE5	11020841	11098925	BAGE2	11020841	11098925	BAGE3	11020841	11098925	TPTE	10906186	10990943	BAGE	11057795	11098937
9	137670001	138370000	>99	11.6334	700000	MIR3689D2	137742122	137742202	MIR3689D1	137741454	137741528	C9orf62	138235094	138238404	FCN2	137772657	137779366	LOC101448202	137711260	137764464	MIR3689A	137741020	137742490	FCN1	137801430	137809806	MIR3689B	137741970	137742118	MIR3689C	137741143	137741215	OLFM1	137979105	138013030	COL5A1	137533650	137736688	MIR3689F	137742587	137742653	MIR3689E	137742415	137742487	PPP1R26-AS1	138354564	138364095	LOC401557	138073454
5	140100001	140690000	>99	11.3643	590000	PCDHB17P	140535579	140537990	SLC25A2	140682195	140683630	PCDHB19P	140619688	140624312	PCDHB13	140593490	140596993	PCDHB9	140566700	140571111	PCDHB8	140557370	140560081	PCDHB3	140479825	140483407	PCDHB2	140474190	140476964	PCDHB1	140430960	140433547	PCDHB7	140552201	140555957	PCDHB6	140529602	140532868	PCDHB5	140514787	140517709	PCDHB4	140501331	140505203	PCDHAC2	140345746	140391929	PCDHB12	140588290
7	155600001	156510000	>99	11.0983	910000	C7orf13	156431059	156433348	LOC389602	155755325	155759037	RNF32	156435670	156469820	LOC285889	156230482	156238282	SHH	155595557	155604967	LMBR1	156473569	156685902	LINC01006	156264792	156395889	LINC00244	156333184	156333795
2	240260001	240780000	>99	11.0866	520000	MIR2467	240273418	240273499	LOC150935	240684553	240722356	HDAC4	239969863	240322643
2	241080001	241500000	>99	11.0021	420000	MIR149	241395417	241395506	ANKMY1	241418838	241497438	DUSP28	241499470	241503431	GPC1	241375114	241407495	PP14571	241388835	241396117	OTOS	241078445	241080073
X	39110001	40400000	>99	10.8679	1290000	LINC01281	39164209	39186616	LINC01282	39226538	39251028	LOC101927476	40122169	40146974	BCOR	39910498	40036582	MIR3937	39520469	39520575
15	24120001	25240000	>99	10.8624	1120000	PWRN4	24220293	24333301	NPAP1	24920540	24928593	PWRN1	24803303	24832926	PWRN2	24409925	24415053	PWRN3	24686273	24693114	SNORD64	25230246	25230313	PWARSN	25227140	25228937	SNRPN	25068793	25223729	SNORD107	25227140	25227215	SNORD108	25232071	25232140	PWAR5	25230006	25233379	SNURF	25200134	25223729
7	158010001	158430000	>99	10.842	420000	PTPRN2	157331749	158380482	MIR595	158325409	158325505	NCAPG2	158423860	158497522	MIR5707	158384307	158384388
17	69610001	70720000	>99	10.6097	1110000	SLC39A11	70642084	71088853	LOC101928205	70068473	70089622	LINC00511	70594179	70636611	LINC01152	70026794	70037438	SOX9-AS1	70067182	70112157	LOC102723505	70017991	70022120	LOC102723517	70030247	70053875	SOX9	70117160	70122560	LINC00673	70399462	70588943
17	10640001	11880000	>99	10.4079	1240000	TMEM220-AS1	10633093	10718481	SHISA6	11144739	11467380	LINC00675	10698229	10707416	PIRT	10725791	10741418	DNAH9	11501747	11873065
15	27110001	28360000	>99	10.3508	1250000	GABRA5	27111865	27194357	GABRG3	27216428	27778373	HERC2	28356182	28567298	GABRG3-AS1	27402881	27406466	OCA2	28000020	28344458
11	70320001	71160000	>99	10.0676	840000	FLJ42102	71116791	71134400	SHANK2	70313960	70935842	DHCR7	71145456	71159477	MIR3664	70718374	70718473	SHANK2-AS3	70708894	70711220	SHANK2-AS1	70477198	70481595
5	1150001	1480000	>99	10.0638	330000	SLC6A3	1392904	1445543	CTD-3080P12.3	1173210	1178720	SLC6A19	1201709	1225230	MIR4457	1309424	1309492	CLPTM1L	1317999	1345002	SLC6A18	1225469	1246304	LPCAT1	1461541	1524076	LINC01511	1363696	1380188	TERT	1253286	1295162
9	140580001	141090000	>99	10.0231	510000	EHMT1	140513443	140730578	LOC100133077	140762376	140787022	MIR602	140732870	140732968	TUBBP5	141044564	141071885	EHMT1-IT1	140657473	140659224	CACNA1B	140772240	141019076	LOC101928786	140934954	140939523
10	133730001	134140000	>99	9.80619	410000	JAKMIP3	133918312	133998313	PPP2R2D	133747954	133773338	DPYSL4	134000413	134019280	STK32C	134020995	134121477	BNIP3	133781186	133795517
22	16840001	17200000	>99	9.74401	360000	TPTEP1	17082800	17129720	CCT8L2	17071647	17073700	ANKRD62P1-PARP4P3	17134598	17156430
7	70170001	71220000	>99	9.73549	1050000	MIR3914-1	70772657	70772756	MIR3914-2	70772659	70772754	AUTS2	69063904	70258054	WBSCR17	70597522	71178586
3	75320001	75940000	>99	9.67944	620000	FRG2EP	75713480	75716368	FAM86DP	75470702	75484266	ZNF717	75786028	75834734	FRG2C	75713486	75716368	LINC00960	75721541	75728454	MIR4273	75787430	75787514	MIR1324	75679913	75680009
16	88060001	88390000	>99	9.53593	330000	BANP	87985037	88110924	LOC400553	88133014	88134591	LOC101928880	88227886	88228823
22	34320001	35650000	>99	9.49239	1330000	LINC01399	35515816	35627049	ISX	35462129	35483380
9	138390001	138760000	>99	9.42748	370000	LOC101928525	138395118	138398293	CAMSAP1	138700332	138799005	LCN1	138413283	138418386	LINC01502	138466770	138478958	OBP2A	138437984	138441815	LCN9	138555167	138557755	MRPS2	138392476	138396519	SOHLH1	138585254	138591374	KCNT1	138594030	138684993	PAEP	138453603	138458622	GLT6D1	138515501	138531386	C9orf116	138387025	138391761
18	75770001	76740000	>99	9.42073	970000
6	169380001	170100000	>99	9.39841	720000	WDR27	169857302	170102159	THBS2	169615874	169654209	LOC101929504	169575398	169582835
19	240001	580000	>99	9.24542	340000	C2CD4C	405442	409170	PPAP2C	281039	291435	SHC2	416582	460996	THEG	362056	376013	GZMM	544033	549920	MIER2	305574	344791	CDC34	531732	542087	ODF3L2	463345	474983	MADCAM1	496489	505343	TPGS1	507496	519654	BSG	572453	583493
14	98210001	99730000	>99	9.22998	1520000	BCL11B	99635624	99738050	LINC01550	98391946	98444461	C14orf177	99177949	99184103
4	190140001	190960000	>99	9.21524	820000	FRG1	190861973	190884359	FRG2	190945522	190948412	LINC01262	190580759	190582640
17	5500001	6330000	>99	9.2056	830000	WSCD1	5973933	6027747	LOC339166	5675553	5834016	AIPL1	6327056	6338519
11	134150001	134950000	>99	9.10248	800000	GLB1L2	134201767	134246218	GLB1L3	134146274	134189458	B3GAT1	134248397	134281812	LOC283177	134306375	134375555
10	134460001	134750000	>99	9.0909	290000	CFAP46	134621895	134756089	INPP5A	134351352	134596984	NKX6-2	134598319	134599537
4	8470001	9110000	>99	9.0752	640000	HMX1	8868772	8873543	CPZ	8594386	8621488	GPR78	8581963	8591750	LOC650293	8951476	8952127	TRMT44	8442531	8478282
7	57160001	57560000	>99	9.05246	400000	ZNF479	57187325	57207571	GUSBP10	57233376	57247863	ZNF716	57509882	57533265	MIR3147	57472730	57472796
14	106000001	106340000	>99	9.04781	340000	MIR4537	106325652	106325722	ELK2AP	106135913	106139144	MIR8071-2	106106504	106106569	MIR4507	106324292	106324344	MIR8071-1	106106504	106106569	MIR4539	106326563	106326584	MIR4538	106324333	106324411
7	1710001	2060000	>99	8.98439	350000	MAD1L1	1855427	2272583	MIR4655	1883815	1883889	ELFN1-AS1	1778265	1781946	ELFN1	1748797	1787590
8	780001	1710000	>99	8.9678	930000	ERICH1-AS1	687604	1087777	DLGAP2	1449531	1656642	LOC286083	1244293	1250823	DLGAP2-AS1	1513675	1569830
2	640001	1860000	>99	8.87312	1220000	LINC01115	779836	864112	LOC101060385	895901	901137	TPO	1418179	1546499	TMEM18	667972	677439	SNTG2	946553	1371384	MYT1L	1792884	2335085	PXDN	1635658	1748319
12	34200001	34560000	>99	8.76882	360000
5	179500001	179920000	>99	8.72044	420000	RASGEF1C	179527794	179636130	GFPT2	179727699	179780315	MAPK9	179660594	179719071
10	1170001	1950000	>99	8.71187	780000	WDR37	1102775	1178237	LINC00200	1205707	1210612	ADARB2	1223252	1779670	ADARB2-AS1	1568824	1599179
16	34170001	35000000	>99	8.6856	830000	FLJ26245	34980922	34990995	LINC01566	34597786	34626084	LOC100130700	34739458	34740840	FRG2DP	34711784	34714967	UBE2MP1	34403801	34404762
1	17940001	18910000	>99	8.51371	970000	LOC101927876	18392150	18400905	KLHDC7A	18807423	18812480	ARHGEF10L	17907047	18024370	IGSF21	18434239	18704977	ACTL8	18081807	18153558
4	188550001	189560000	>99	8.48502	1010000	LINC01060	189376731	189523062	LOC100506272	188454032	188593795	TRIML2	189012425	189026741	ZFP42	188916924	188926203	TRIML1	189060597	189068649
X	9000001	10150000	>99	8.30468	1150000	TBL1X	9433200	9687780	WWC3	9983794	10112518	FAM9B	8992272	9002168	LOC100288814	9935397	9936042	GPR143	9693452	9734005	CLCN4	10124984	10205699	SHROOM2	9754495	9917481
19	34960001	35490000	>99	8.17418	530000	SCGB2B3P	35136777	35136957	ZNF181	35225479	35233774	ZNF792	35447257	35454953	ZNF302	35168543	35177302	SCGB2B2	35084345	35085490	UBA2	34919267	34960798	ZNF30	35417806	35436076	LINC00904	35382932	35389847	LOC400685	35307057	35323773	WTIP	34972879	34992085	ZNF599	35248978	35264134	ZNF30-AS1	35413918	35417730	SCGB1B2P	35067637	35068596
7	158700001	159130000	>99	8.12841	430000	WDR60	158649268	158738883	VIPR2	158820865	158937649	LINC00689	158801044	158818929
12	132810001	133070000	>99	8.11844	260000	LOC100130238	132851976	132857486	FBRSL1	133067156	133161773	GALNT9	132680916	132905905	LOC101928416	132906435	132908161
16	5120001	6690000	>99	8.02097	1570000	MIR8065	5682467	5682567	RBFOX1	6069131	7763340	ALG1	5121809	5137380	EEF2KMT	5134300	5147821	LINC01570	5651169	5666251
6	57190001	58080000	>99	8.01754	890000	MIR548U	57254929	57255010	PRIM2	57182414	57513376
20	55090001	55910000	>99	7.99734	820000	FAM209B	55108301	55111574	BMP7	55743808	55841707	GCNT7	55066547	55100981	FAM209A	55099784	55101208	BMP7-AS1	55788751	55790922	MIR4325	55896557	55896647	TFAP2C	55204357	55214338	SPO11	55904830	55919049	RTFDC1	55043640	55093942
16	82270001	83850000	>99	7.91019	1580000	MIR8058	82722535	82722624	LOC101928446	82806923	82863243	CDH13	82660398	83830215	LOC102724163	83830840	83837581	HSBP1	83841507	83846607	MIR3182	83541950	83542013	LOC101928417	82986834	83023903
21	15020001	15410000	>99	7.85006	390000	CYP4F29P	15215453	15220685	MIR8069-1	15096509	15096595	ANKRD20A11P	15316095	15352765	MIR8069-2	15096509	15096595
12	129310001	130810000	>99	7.84216	1500000	LOC283352	129594234	129597843	GLT1D1	129338080	129469509	FZD10-AS1	130636137	130646223	TMEM132D	129556270	130388212	FZD10	130647003	130650285	LOC100190940	130518356	130526887	LOC101927735	129693145	129697205
8	139110001	141170000	>99	7.84117	2060000	TRAPPC9	140742585	141468678	COL22A1	139600477	139926249	KCNK9	140613080	140715299	FAM135B	139142265	139509065
1	181130001	182110000	>99	7.84069	980000	GM140	181205523	181207740	LOC101928973	181143619	181151342	CACNA1E	181452685	181775921	ZNF648	182023704	182030847
19	22660001	23040000	>99	7.81409	380000	LOC100996349	22790817	22791303	LINC01233	22715427	22716296	LOC101929124	22703796	22710751	GOLGA2P9	22779058	22786352	ZNF99	22934984	22966973	ZNF492	22817125	22850472
3	126710001	127220000	>99	7.7514	510000	PLXNA1	126707436	126756235	LINC01471	127216443	127256623	LOC101927123	127041149	127109513	C3orf56	126911973	126917027
18	77440001	77710000	>99	7.65404	270000	KCNG2	77623667	77659816	PQLC1	77662419	77711653	CTDP1	77439800	77514510
19	29300001	30090000	>99	7.64972	790000	LINC01532	29493461	29504862	LOC284395	29777917	30016659	VSTM2B	30017490	30055226	LINC00906	29456037	29460055	UQCRFS1	29698166	29704136	LOC102724958	29459374	29461579
X	153550001	153750000	>99	7.62235	200000	SLC10A3	153715644	153719029	EMD	153607596	153609883	FAM50A	153672472	153679002	LOC158960	153652722	153656825	LAGE3	153706107	153707596	PLXNA3	153686620	153701989	TKTL1	153524026	153558713	UBL4A	153712055	153715009	ATP6AP1	153656977	153664863	TAZ	153639853	153650063	RPL10	153626837	153630680	MIR6858	153678667	153678734	DNASE1L1	153629576	153640428	FLNA	153576899	153603006	GDI1	153665258
7	45200001	45780000	>99	7.40642	580000	SEPT7P2	45763385	45808617	ADCY1	45614124	45762714	RAMP3	45197366	45223850
19	55190001	55600000	>99	7.25216	410000	FCAR	55385548	55402786	NLRP7	55434876	55458873	LOC101928804	55280873	55282516	EPS8L1	55587220	55599291	NLRP2	55477710	55512510	KIR2DS4	55344130	55360024	RDH13	55555691	55580914	RNU6-35P	55471012	55471042	NCR1	55417507	55424439	LILRP2	55219699	55224955	KIR2DL3	55249973	55264504	KIR2DL1	55281264	55295778	KIR2DL4	55315066	55325972	RNU6-64P	55471012	55471043	KIR3DL1	55327892
21	46720001	46960000	>99	7.21333	240000	COL18A1	46825051	46933634	COL18A1-AS2	46827300	46829980	COL18A1-AS1	46839630	46844985	MIR6815	46898179	46898240	LINC00316	46758504	46761905	SLC19A1	46934628	46962385
15	29270001	30030000	>99	7.18284	760000	TJP1	29991570	30261002	NDNL2	29560352	29562020	FAM189A1	29412454	29862927	APBA2	29213839	29410516
2	1920001	3430000	>99	7.16819	1510000	MYT1L	1792884	2335085	TRAPPC12	3383445	3483342	MYT1L-AS1	2323003	2330880	LINC01250	2898819	3129798	TSSC1	3192740	3381653
8	47450001	48240000	>99	7.14495	790000	SPIDR	48173469	48648563	LOC100287846	48100929	48104439	LINC00293	47752507	47765929
X	128750001	129210000	>99	7.09214	460000	ZDHHC9	128937263	128977561	ELF4	129198894	129244688	UTP14A	129040096	129063738	APLN	128779235	128788933	BCORL1	129139163	129192058	SASH3	128913891	128929176	XPNPEP2	128872945	128903525
6	170330001	170600000	>99	7.04952	270000	LOC154449	170563421	170571657	LOC285804	170575756	170585850	FLJ38122	170581561	170588554	FAM120B	170599790	170716159	DLL1	170591293	170599697	LOC102724511	170475865	170478251
20	40250001	42080000	>99	7.04177	1830000	LOC101927159	41314122	41317202	PTPRT	40701391	41818557
21	47400001	47620000	>99	7.00704	220000	COL6A1	47401662	47424963	SPATC1L	47581061	47604373	COL6A2	47518032	47552763	LSS	47608359	47648738	FTCD	47556175	47575481
1	176700001	177570000	>99	6.95264	870000	MIR488	176998498	176998581	PAPPA2	176432306	176811970	LOC102724661	177320721	177335594	ASTN1	176826440	177134040	BRINP2	177140523	177251558
2	239360001	239800000	>99	6.93436	440000	ASB1	239335625	239360891	LINC01107	239419330	239464140	TWIST2	239756672	239832244
14	94740001	95550000	>99	6.93024	810000	SERPINA12	94953619	94984181	SERPINA1	94843083	94857029	SERPINA10	94749649	94759608	SERPINA11	94908800	94919122	SERPINA4	95027756	95036250	SERPINA5	95047705	95059457	SERPINA6	94770584	94789688	PPP4R4	94640648	94746072	SERPINA9	94929057	94942670	SERPINA2	94829974	94833039	GSC	95234559	95236499	SERPINA3	95078713	95090390	SERPINA13P	95107061	95113331
16	32370001	32660000	>99	6.91775	290000
11	930001	1170000	>99	6.88806	240000	MUC5AC	1151579	1222366	MUC2	1074874	1104416	MUC6	1012823	1036706	AP2A2	925808	1012245
17	77090001	77390000	>99	6.84667	300000	RBFOX3	77085426	77512230
21	9820001	9960000	>99	6.67769	140000	MIR3687-2	9826202	9826263	MIR3648-2	9825831	9826011	MIR3648-1	9825831	9826011	TEKT4P2	9907188	9968594	MIR3687-1	9826202	9826263
7	97920001	98470000	>99	6.67145	550000	BRI3	97910978	97922275	BAIAP2L1	97920961	98030427	NPTX2	98246596	98259181	TMEM130	98444110	98467673
10	2100001	2970000	>99	6.6309	870000	MIR6072	2118212	2118283	LINC00701	2342512	2357268
3	125310001	125840000	>99	6.62638	530000	ROPN1B	125688027	125702296	OSBPL11	125247701	125314381	SLC41A3	125725199	125820391	ALG1L	125648117	125655887	ALDH1L1	125822403	125899645	ALDH1L1-AS1	125822482	125826912	LOC101927056	125546079	125604920	MIR548I1	125509246	125509395	FAM86JP	125635443	125648867
16	9230001	10800000	>99	6.58175	1570000	TEKT5	10721360	10788802	MIR548X	9328773	9328803	ATF7IP2	10479911	10577495	GRIN2A	9847261	10276611	EMP2	10622278	10674539	LINC01177	9535150	9538842	LINC01195	9539869	9549362
1	33930001	35100000	>99	6.56547	1170000	CSMD2	33979598	34631443	CSMD2-AS1	34334556	34351059	C1orf94	34632483	34684731	ZSCAN20	33938231	33961995	HMGB4	34329679	34330392
X	47790001	48490000	>99	6.55291	700000	SSX6	47967366	47980068	SPACA5	47986602	47991995	SSX4	48261523	48271344	SSX5	48045655	48056199	RBM3	48432740	48439553	SSX3	48205862	48216188	ZNF182	47834249	47863377	SSX1	48114751	48126879	ZNF630	47917566	47930508	SSX9	48160984	48165614	SPACA5B	47990038	47991995	ZNF630-AS1	47915698	47925970	SLC38A5	48316919	48328644	EBP	48380163	48387104	SSX4B	48261523
20	50820001	52180000	>99	6.52687	1360000	TSHZ2	51588945	52111869	LOC101927770	52169308	52191847	LINC01524	51237376	51266965
1	37060001	37900000	>99	6.48664	840000	GRIK3	37261127	37499844	MIR4255	37627163	37627235
16	33790001	34030000	>99	6.47777	240000	LINC00273	33961051	33962503
14	104620001	104880000	>99	6.46006	260000	KIF26A	104605059	104647235
10	560001	860000	>99	6.42769	300000	MIR5699	687628	687718	PRR26	696016	711109	DIP2C	320129	735608	LARP4B	852853	977645
21	9410001	9600000	>99	6.37813	190000
15	26180001	27100000	>99	6.2998	920000	GABRB3	26788693	27018223	LINC00929	26360959	26371518	LOC100128714	26147506	26298267
1	5610001	6030000	>99	6.27144	420000	MIR4417	5624130	5624203	MIR4689	5922731	5922801	NPHP4	5922867	6052533
10	134770001	134950000	>99	6.26934	180000	ADGRA1	134915749	134945179	LINC01168	134779037	134790001	ADGRA1-AS1	134898752	134900201	LINC01167	134774843	134775741	LINC01166	134757470	134778793
11	130780001	132940000	>99	6.26673	2160000	NTM-IT	132154195	132158353	C11orf39	131532022	131533450	SNX19	130745765	130786382	LOC101929653	131403750	131410761	NTM	131780711	132206716	OPCML	132284874	133402403
19	53450001	53740000	>99	6.26077	290000	ZNF677	53738637	53758111	ERVV-1	53517343	53519833	ERVV-2	53547990	53554380	ZNF818P	53716200	53719355	ZNF665	53666551	53696619	ZNF160	53569866	53606687	ZNF415	53611131	53636173	ZNF816-ZNF321P	53430387	53466164	ZNF347	53641956	53662322	ZNF702P	53471503	53496784	ZNF816	53452631	53466164
16	25860001	27170000	>99	6.24775	1310000	HS3ST4	25703346	26149009	C16orf82	27078218	27080487
1	1850001	2060000	>99	6.24279	210000	GABRD	1950767	1962192	CFAP74	1884751	1935276	TMEM52	1849028	1850740	PRKCZ	2005424	2116834
15	25280001	25540000	>99	6.18929	260000	SNORD115-39	25486892	25486974	SNORD115-6	25425643	25425725	SNORD115-10	25492491	25492573	SNORD115-31	25472255	25472337	SNORD115-30	25470349	25470431	SNORD115-7	25427531	25427613	SNORD115-26	25463763	25463845	SNORD116-24	25339182	25339276	SNORD116-25	25342808	25342902	SNORD116-26	25344644	25344742	SNORD116-27	25346720	25346814	SNORD116-20	25332807	25332901	SNORD116-21	25333949	25334043	SNORD116-22	25335068	25335162	SNORD116-23	25336931
20	23590001	24930000	>99	6.18092	1340000	GGTLC1	23965689	23967512	FLJ33581	24180402	24205224	CST2	23804403	23807312	CST3	23608533	23618685	CST1	23728189	23731574	SYNDIG1	24449834	24647253	CST7	24929865	24940564	CST4	23666276	23669662	CST5	23856571	23860380
4	1480001	1690000	>99	6.10585	210000	FAM53A	1641607	1686040
16	33350001	33640000	>99	6.10554	290000	RNU6-76P	33463506	33563243	ENPP7P13	33571843	33586742
13	112500001	112940000	>99	6.09521	440000	LINC00354	112547809	112555490	SOX1	112721912	112726020	LINC01070	112851646	112855316	LINC00403	112626623	112762329	LOC101928730	112911039	112927314
7	63200001	63530000	>99	6.07714	330000	ZNF727	63505820	63538927	LINC01005	63484795	63490480
10	38870001	39160000	>99	6.00851	290000	ACTR3BP5	38989726	38991371
3	10390001	11250000	>99	5.96107	860000	LINC00606	10801168	10805877	SLC6A1	11034419	11080935	ATP2B2-IT2	10667700	10668492	SLC6A1-AS1	11047783	11060910	MIR885	10436172	10436246	HRH1	11196213	11304939	SLC6A11	10857916	10980146	ATP2B2	10365706	10547268
22	45130001	45490000	>99	5.94019	360000	PRR5-ARHGAP8	45098077	45258664	ARHGAP8	45148437	45258664	PRR5	45072687	45133561	PHF21B	45277042	45405581
15	46090001	46950000	>99	5.93488	860000
10	133440001	133680000	>99	5.9063	240000	LINC01164	133604733	133622535
1	2680001	2980000	>99	5.8649	300000	LINC00982	2976180	2984289	ACTRT2	2938045	2939467	TTC34	2572806	2706230
7	154370001	154720000	>99	5.84792	350000	DPP6	154002296	154686000
1	242060001	243160000	>99	5.84568	1100000	PLD5	242251688	242687998	MAP1LC3C	242158791	242162385	BECN2	242121068	242122364
2	236690001	237250000	>99	5.8322	560000	ASB18	237103514	237172988	AGAP1	236402732	237040444	IQCA1	237232789	237412340	GBX2	237073878	237076652
13	111950001	112360000	>99	5.79195	410000	ARHGEF7	111839172	111958081	TEX29	111972990	111996594
2	229530001	230440000	>99	5.76102	910000	PID1	229888688	230136057	DNER	230222344	230579286
16	86040001	86540000	>99	5.71862	500000	LINC01082	86229786	86233324	LINC00917	86365455	86379285	FENDRR	86521270	86542466	LINC01081	86259185	86319853	LOC146513	86320036	86326995
21	47090001	47390000	>99	5.69993	300000	LOC100129027	47247754	47256333	PCBP3	47269874	47362368
7	51270001	52100000	>99	5.69554	830000	COBL	51083908	51384515
19	3720001	3970000	>99	5.62739	250000	TJP3	3708334	3750811	MIR1268A	3742815	3987432	ATCAY	3880617	3928080	APBA3	3750770	3761673	RAX2	3769088	3772219	ZFR2	3851803	3869027	MIR637	3961411	3961510	NMRK2	3933100	3942414	MRPL54	3762664	3767563	DAPK3	3958450	3971121	MATK	3777966	3801810
15	20390001	20630000	>99	5.62331	240000	HERC2P3	20613649	20711433	CHEK2P2	20487996	20496811
18	14120001	14480000	>99	5.59989	360000	ANKRD20A5P	14179095	14227049	CXADRP3	14477953	14498705	ZNF519	14075988	14132489	CYP4F35P	14337421	14342523
20	61640001	61830000	>99	5.59722	190000	HAR1B	61726844	61733671	HAR1A	61732643	61735737	MIR124-3	61809851	61809938	LOC63930	61640734	61716423	YTHDF1	61826781	61847538	LINC01056	61669362	61685215	LINC00029	61665568	61668380
4	7820001	8150000	>99	5.58759	330000	AFAP1	7760439	7941653	MIR95	8007027	8007108	ABLIM2	7967036	8160559
17	12020001	12900000	>99	5.52922	880000	MIR1269B	12820584	12820659	ARHGAP44	12692828	12894960	ELAC2	12894928	12921381	LOC101928418	12575178	12609452	LOC100128006	12663450	12693601	MYOCD	12569206	12672265	MAP2K4	11924134	12047148	LINC00670	12453284	12540504
12	117610001	118460000	>99	5.51148	850000	RFC5	118454505	118470042	NOS1	117645946	117799607	FBXO21	117581584	117628300	KSR2	117890816	118406028
12	125480001	127000000	>99	5.49039	1520000	THRIL	125509988	125511969	LOC100128554	126927026	126957331	LOC101927464	126580537	126588478	LINC00939	126443233	126467920	AACS	125549924	125627871	BRI3BP	125478193	125510349	TMEM132B	125811161	126146923
19	53750001	54280000	>99	5.48578	530000	MIR527	54257271	54257356	MIR519D	54216600	54216688	MIR519E	54183193	54183277	MIR519B	54198466	54198547	MIR519C	54189722	54189809	ZNF331	54041539	54083523	MIR521-2	54219847	54219934	MIR526A2	54230175	54230240	ZNF813	53970988	53997546	MIR498	54177450	54177574	MIR512-2	54172410	54172508	MIR512-1	54172416	54172500	MIR516B2	54228695	54228780	MIR516A2	54264386	54264476	BIRC8	53792853
6	4160001	4790000	>99	5.46626	630000	KU-MEL-3	4610798	4612153	CDYL	4706392	4955778	LOC102724096	4186553	4190263	MIR7641-2	4428235	4428285
4	6280001	6710000	>99	5.42833	430000	MAN2B2	6576900	6624131	LOC93622	6675820	6677774	S100P	6695565	6698897	PPP2R2C	6322304	6565327	MRFAP1L1	6709428	6711606	WFS1	6271576	6304992	MRFAP1	6641817	6644470
2	132850001	133900000	>99	5.41898	1050000	MIR663B	133014538	133014653	MIR7853	133551020	134196212	LYPD1	133402336	133428481	GPR39	133174146	133404169	ANKRD30BL	132905163	133015542	ZNF806	133064716	133076320	NCKAP5	133429371	134326031
13	113620001	113820000	>99	5.38538	200000	MCF2L-AS1	113621797	113622952	PROZ	113812967	113826698	F7	113760101	113774995	F10-AS1	113782468	113784360	MCF2L	113623534	113754053	F10	113777112	113803843
8	142520001	142750000	>99	5.36435	230000
11	1330001	1500000	>99	5.34882	170000	TOLLIP-AS1	1330937	1331937	MOB2	1490677	1502116	BRSK2	1411128	1483919	TOLLIP	1295597	1330892
18	34730001	35500000	>99	5.32299	770000	KIAA1328	34409079	34805288	CELF4	34823007	35146000	MIR4318	35237097	35237178
8	145750001	146010000	>99	5.30292	260000	ZNF251	145946293	145980970	LRRC14	145743348	145750559	ZNF34	145997608	146012730	LRRC24	145747760	145752416	C8orf82	145751602	145754458	ARHGAP39	145754562	145838888
12	133400001	133620000	>99	5.27578	220000	ZNF605	133498018	133532868	LOC101928530	133464427	133465157	ZNF84	133613871	133639890	LOC101928597	133609244	133613808	GOLGA3	133345494	133405288	ZNF26	133562933	133589154	CHFR	133416937	133464204
13	29380001	29940000	>99	5.23766	560000	MTUS2	29598747	30080084
2	92020001	92200000	>99	5.21899	180000	ACTR3BP2	92129158	92130496
7	1290001	1470000	>99	5.21396	180000
19	16960001	17180000	>99	5.20244	220000	F2RL3	16999825	17002830	CPAMD8	17003761	17137625	SIN3B	16940197	16991164	HAUS8	17160570	17186343
9	137330001	137660000	>99	5.18237	330000	COL5A1	137533650	137736688	RXRA	137218308	137332432
10	33630001	34430000	>99	5.17737	800000	LINC00838	34048640	34061608	PARD3	34398487	35104253
19	56190001	56580000	>99	5.17164	390000	NLRP5	56511091	56573174	NLRP4	56347943	56393220	RFPL4AL1	56283170	56284545	EPN1	56186560	56207133	NLRP9	56219797	56249768	NLRP8	56459197	56499995	NLRP11	56296762	56343460	NLRP13	56407310	56443702	RFPL4A	56270506	56274541	LOC101928886	56578049	56590166
1	7270001	7720000	>99	5.15928	450000	CAMTA1	6845383	7829766
X	153030001	153210000	>99	5.15101	180000	RENBP	153200721	153210232	PLXNB3	153029650	153044801	NAA10	153195279	153200607	IDH3G	153051220	153059978	AVPR2	153170528	153172620	LCA10	153146126	153154427	PDZD4	153067620	153096022	SSR4	153059903	153063967	L1CAM	153126968	153151628	ARHGAP4	153172829	153191714	SRPK3	153046455	153051187
11	115750001	116540000	>99	5.13553	790000
16	54010001	54950000	>99	5.09269	940000	IRX3	54317211	54320378	FTO-IT1	54073304	54074285	FTO	53737874	54148379	LOC100996338	54279456	54304791
2	121500001	121830000	>99	5.08657	330000	GLI2	121554866	121750229
19	8890001	9440000	>99	5.08341	550000	ZNF699	9405985	9415795	OR7E24	9361719	9362739	ZNF559	9434447	9454521	ZNF317	9251055	9274091	OR1M1	9203920	9204862	OR7D2	9296269	9299493	MUC16	8959519	9092018	MBD3L1	8953268	8954016	ZNF559-ZNF177	9434901	9493293	OR7D4	9324525	9325547	OR7G2	9212944	9213982	OR7G3	9236687	9237626	ZNF558	8920251	8942980	OR7G1	9225503	9226439
19	11910001	12310000	>99	5.0784	400000	LOC100289333	12305829	12318391	ZNF440	11925106	11946016	ZNF433	12125531	12146525	ZNF625-ZNF20	12242167	12267546	ZNF700	12035882	12061588	ZNF844	12175545	12188626	ZNF136	12273871	12300064	ZNF69	11998669	12025365	ZNF20	12242167	12251222	ZNF491	11909390	11919306	ZNF625	12255708	12267546	ZNF788	12203077	12225494	ZNF439	11976843	11980306	ZNF763	12075868	12091198	ZNF878	12154619
[truncated: 1,745 more rows]
[truncated: 190 more columns]

## Sheet: D. AML A>CD34+
Chr	Start	End	alpha %	SumMinusLog	Size	Gene	GeneStart	GeneEnd	Gene	GeneStart	GeneEnd	Gene	GeneStart	GeneEnd	Gene	GeneStart	GeneEnd	Gene	GeneStart	GeneEnd	Gene	GeneStart	GeneEnd
[truncated: 2,707 more rows]
[truncated: 7 more columns]

[truncated: 6 more sheets: E. Granulocyte > AML A, F. AML A > Granulocyte, G. CD34+>AML B, H. AML B>CD34+, I. K562 UNC0638>K562 control, J. K562 control>K562 UNC0638]
