# Supplementary material for: Genome-wide mapping of histone H3K9me2 in acute myeloid leukemia reveals large chromosomal domains associated with massive gene silencing and sites of genome instability
Source: PLoS One. 2017 Mar 16;12(3):e0173723. doi: 10.1371/journal.pone.0173723 (PMC5354391; doi:10.1371/journal.pone.0173723)
Supplement: S6 Table — (XLSX) [file pone.0173723.s007.xlsx]

## Sheet: Sheet1
	15. K562_BroadChromHMM_15Repetitive_CNV	12. K562_BroadChromHMM_12Repressed	35. K562_BroadHistone_H3K27me3_Peaks	47. cancerSNV_AML_hg19	14. K562_BroadChromHMM_14Repetitive_CNV	25. NKI_LADs_laminB1Lads	45. H3K9me2_hg19.bed	46. cancerSNV_all_hg19	13. K562_BroadChromHMM_13Heterochrom_lo	17. CD34Plus_CD34DnaseI_EIO_JCVI_0S_Neg	38. K562_BroadHistone_H3K9me3_Peaks	3. K562_BroadChromHMM_3PoisedPromoter	16. K562_BroadChromHMM combined	44. vistaEnhancers	27. TFBS_Clustered_KAP1	28. TFBS_conserved_sites	37. K562_BroadHistone_H3K9me1_Peaks	48. long-range epigenetic silencing	19. DNase_Clustered	6. K562_BroadChromHMM_6WeakEnhancer	8. K562_BroadChromHMM_8Insulator	18. CD34Plus_CD34DnaseI_EIO_JCVI_0S_Pos	49. Number of Genes	30. K562_HAIBTFBS_USF1_Peaks_Rep1	31. K562_HAIBTFBS_USF1_Peaks_Rep2	34. K562_BroadHistone_H2AZ_Peaks	7. K562_BroadChromHMM_7WeakEnhancer	33. K562_BroadHistone_POL2_Peaks	32. K562_BroadHistone_CTCF_Peaks	11. K562_BroadChromHMM_11WeakTxn	41. K562_HAIBMethylRRBS_sites_Rep1	43. CpG_Islands	42. K562_HAIBMethylRRBS_sites_Rep2	24. K562_UWDNaseIDGF_Peaks	40. K562_HAIBMethyl450_sites_Rep1	2. K562_BroadChromHMM_2WeakPromoter	22. K562_UWDNaseIHS_Peaks_Rep1	23. K562_UWDNaseIHS_Peaks_Rep2	5. K562_BroadChromHMM_5StrongEnhancer	29. TS_miR0_sites	21. CD34Plus_UWDNaseIHS_CD34mobilized_Peaks_Rep1	26. TFBS_Clustered_ZEB1	36. K562_BroadHistone_H3K4me2_Peaks	4. K562_BroadChromHMM_4StrongEnhancer	50. AML Translocations_Insertions	39. K562_BroadHistone_H3K9ac_Peaks	20. CD34Plus_UWDNaseIHS_CD34mobilized_Hotspots_Rep1	1. K562_BroadChromHMM_1ActivePromoter	10. K562_BroadChromHMM_10TxnElongatioon
Reference #	41	41	41	11	41	44	50	51	41	42	41	41	41	49	40	40	41	52	43	41	41	42	calculated	46	46	41	41	41	41	41	47	48	47	43	47	41	43	43	41	45	43	40	41	41	calculated	41	43	41	41
conserved high H3K9me2 "Red"	2.06385	1.60069	1.4971	1.47817	1.44331	1.38416	1.37517	1.30541	1.25529	1.12409	1.09808	1.09765	1.06165	1.05617	1.01876	0.863315	0.840915	0.815179	0.785312	0.725008	0.712198	0.664337	0.635497	0.590946	0.572901	0.488827	0.472652	0.449714	0.416411	0.398002	0.388107	0.387554	0.379786	0.377368	0.368069	0.357515	0.35325	0.342887	0.320014	0.287882	0.278292	0.262011	0.257939	0.237511	0.219523	0.197339	0.175803	0.147595	0.128021
variable H3K9me2 "Yellow"	1.05602	1.17613	1.15531	1.0679	1.21564	1.06115	1.06376	1.06281	1.07694	1.07073	1.08556	1.23373	1.08399	0.994799	1.11141	1.1025	1.11025	1.07695	1.1388	1.16371	1.17336	1.11112	1.07396	1.17029	1.14835	1.1468	1.20155	1.1427	1.21968	1.07076	1.37043	1.20854	1.372	1.17464	1.28998	1.04441	1.17281	1.16275	1.21796	1.07967	1.1443	1.21804	1.07901	1.20398	1.04661	1.0263	1.12338	0.951059	0.926864
conserved low H3K9me2 "Green"	0.236692	0.108131	0.232008	0.716158	0.0751976	0.589591	0.587069	0.629583	0.61435	0.708857	0.677645	0.217145	0.703383	0.983952	0.64294	0.759502	0.748251	0.866575	0.691406	0.64844	0.625739	0.84673	0.978855	0.704736	0.783319	0.836363	0.675287	0.909697	0.651161	1.12491	0.19846	0.702339	0.198441	0.813602	0.460189	1.23007	0.833133	0.870455	0.711766	1.16031	0.964791	0.744867	1.17951	0.8025	1.33417	1.37819	1.08858	1.64074	1.72726
CD34+ > Granulocyte alpha 0.90	0.875871	3.02309	2.52509	1.30653	1.52733	0.955343	1.04891	1.0051	0.932194	0.876682	0.688399	2.25622	1.10544	0.937762	1.29864	1.10275	1.60812	1.12233	1.34325	1.2992	1.53237	0.841202	1.00796	1.27368	1.17002	1.16848	1.46752	0.963704	1.1563	1.04408	1.23253	0.947065	1.21289	1.03201	1.09912	0.735936	0.981548	0.969885	1.2357	0.876207	0.750341	1.01037	0.770414	0.978126	0.577184	0.639722	0.677219	0.380578	0.442432
CD34+ > Granulocyte alpha 0.95	1.0039	3.1766	2.62509	1.46352	1.78304	0.995931	1.07533	1.03477	0.942307	0.887021	0.693506	2.24125	1.11115	0.805145	1.30493	1.12471	1.67148	1.22996	1.33538	1.21508	1.57193	0.821692	1.03638	1.21283	1.13297	1.06023	1.37612	0.930118	1.16756	0.988681	1.16704	0.898011	1.14691	0.94186	1.01895	0.656138	0.896881	0.882332	1.15078	0.78924	0.68366	0.918754	0.703685	0.906897	0.785252	0.571533	0.609815	0.309331	0.404048
CD34+ > Granulocyte alpha 0.99	0.34427	3.30835	2.59757	2.45887	0.546045	1.19314	1.10152	1.13617	0.984141	0.907411	0.658988	2.16568	1.12244	0.547095	1.15672	1.13184	1.72323	1.50969	1.29217	0.989118	1.59155	0.779863	1.10079	1.18888	1.13629	0.803017	1.14622	0.908084	1.15509	0.884674	1.16436	0.860419	1.14036	0.794915	0.855264	0.486251	0.754241	0.740547	1.02909	0.758097	0.583691	0.695011	0.602597	0.851267	0.466618	0.528354	0.514515	0.208189	0.398453
Granulocyte > CD34+ alpha 0.10	1.35016	0.455157	0.592513	1.44592	1.35754	1.57525	1.4353	1.35052	1.44635	1.35798	1.46844	0.381392	1.09188	1.33416	0.746335	1.0312	0.463798	0.762025	0.746637	0.522563	0.577689	0.824431	0.732863	0.272598	0.243283	0.471287	0.375943	0.340323	0.388083	0.365135	0.340702	0.428455	0.349785	0.323307	0.307243	0.389254	0.307667	0.305967	0.343919	0.380158	0.329197	0.206454	0.296224	0.260509	0.128711	0.275949	0.272555	0.289448	0.150339
Granulocyte > CD34+ alpha 0.05	1.43741	0.490633	0.620776	1.49924	1.53436	1.58107	1.46917	1.36554	1.4375	1.36559	1.50539	0.388088	1.08993	1.47132	0.751362	1.06282	0.48755	0.612196	0.752859	0.506521	0.600129	0.829667	0.744833	0.261	0.241065	0.440462	0.367867	0.352257	0.3939	0.366476	0.345994	0.440025	0.357153	0.299788	0.301582	0.39051	0.294334	0.293888	0.343734	0.35092	0.35411	0.219795	0.296541	0.259638	0.154953	0.279996	0.288329	0.296015	0.162434
Granulocyte > CD34+ alpha 0.01	1.76079	0.535766	0.645012	1.72115	1.5564	1.49431	1.49873	1.34391	1.40805	1.30225	1.70243	0.382979	1.07944	1.39542	0.813231	1.01532	0.563518	0.552388	0.73047	0.527533	0.68743	0.801022	0.760729	0.294563	0.310127	0.397199	0.294684	0.415407	0.443453	0.383558	0.360236	0.493753	0.374443	0.31548	0.300524	0.476323	0.323521	0.322664	0.271523	0.368882	0.500614	0.286852	0.255979	0.225061	0.0994368	0.254855	0.394648	0.366322	0.244148
CD34+ > AML type A alpha 0.90	1.63597	2.08555	1.79083	1.44291	1.67123	1.22041	1.18326	1.20512	1.13541	1.07252	0.855771	1.62346	1.08886	0.986103	1.07349	0.999919	1.1003	0.757666	0.988021	0.982529	1.33716	0.844631	0.841519	0.942724	0.934802	0.689941	0.739618	0.742911	0.973014	0.678698	1.4504	1.13083	1.44975	0.699893	1.1542	0.703092	0.667853	0.656162	0.661265	0.61534	0.624083	0.706215	0.599878	0.589042	0.415117	0.452039	0.534263	0.447812	0.344736
CD34+ > AML type A alpha 0.95	1.74682	2.1559	1.84565	1.5691	1.73552	1.23565	1.20427	1.26673	1.14295	1.08374	0.850231	1.5993	1.09111	1.00396	1.07351	0.989569	1.10319	0.754692	0.946368	0.933103	1.38165	0.840352	0.825061	0.930619	0.95126	0.614481	0.641577	0.738386	0.98722	0.640601	1.53693	1.22081	1.53337	0.650678	1.18058	0.689495	0.61898	0.607081	0.605722	0.583187	0.611926	0.706829	0.582498	0.551037	0.436763	0.438842	0.52271	0.45433	0.335932
CD34+ > AML type A alpha 0.99	2.66869	2.14054	1.86539	1.80092	1.79322	1.15499	1.20565	1.33763	1.13427	1.05138	0.8351	1.50241	1.08791	0.625023	0.942712	0.897574	1.14914	0.473069	0.835226	0.832617	1.44768	0.816662	0.872081	0.876328	0.957542	0.467815	0.471715	0.809737	1.02536	0.712528	1.94179	1.60489	1.95051	0.61853	1.44815	0.67275	0.583701	0.570373	0.453785	0.662371	0.692722	0.652515	0.642702	0.42955	0.531309	0.451462	0.556648	0.510601	0.362347
AML type A > CD34+ alpha 0.10	0.605319	0.810961	0.970274	1.34604	0.746894	1.31877	1.32748	1.15299	1.33741	1.2605	1.27894	0.647649	1.12761	1.62614	1.00588	1.26515	0.892809	1.25925	1.10143	0.806975	0.61971	0.90169	1.00214	0.468774	0.380108	0.897809	1.02324	0.563604	0.498186	0.742401	0.354677	0.404801	0.359951	0.612977	0.415496	0.502615	0.586251	0.591011	0.928332	0.578366	0.541467	0.491344	0.52713	0.666167	1.06183	0.528503	0.515144	0.308122	0.304309
AML type A > CD34+ alpha 0.05	0.702134	0.773739	0.959208	1.44952	0.68209	1.37107	1.36766	1.15453	1.36639	1.28071	1.29483	0.579373	1.13255	1.78404	1.03985	1.34397	0.89596	1.33055	1.12803	0.763768	0.61433	0.912209	1.02724	0.41411	0.340643	0.831362	0.957799	0.55222	0.487523	0.701419	0.336483	0.369988	0.344087	0.553259	0.377646	0.446466	0.529713	0.531824	0.849051	0.577198	0.528928	0.470644	0.480335	0.571692	1.44231	0.470013	0.498935	0.260526	0.269137
AML type A > CD34+ alpha 0.01	0.384314	0.780914	0.944318	1.92044	0.316337	1.42419	1.43042	1.13464	1.42681	1.31311	1.44514	0.52804	1.13837	1.8622	1.0528	1.47066	0.802938	1.18762	1.15685	0.63014	0.603385	0.92429	1.0047	0.365223	0.291875	0.643441	0.791905	0.530266	0.455315	0.54376	0.284084	0.321781	0.29367	0.457567	0.296399	0.348198	0.435595	0.439673	0.695691	0.581876	0.514669	0.432769	0.361679	0.459516	1.72104	0.364135	0.484294	0.206664	0.161434
Granulocyte > AML type A alpha 0.90	1.6151	0.813712	0.85377	1.44487	1.40517	1.48824	1.36419	1.31784	1.37273	1.26701	1.28286	0.660142	1.0813	1.05352	0.830364	0.969455	0.587574	0.704883	0.751649	0.617158	0.771144	0.800982	0.710202	0.410264	0.400708	0.460317	0.398771	0.396528	0.506947	0.400139	0.623517	0.631678	0.629631	0.369778	0.4935	0.480353	0.354456	0.352442	0.356142	0.409733	0.380555	0.325222	0.336678	0.295668	0.206304	0.279052	0.318637	0.337707	0.185978
Granulocyte > AML type A alpha 0.95	1.93108	0.889669	0.917415	1.48397	1.57607	1.49839	1.37263	1.32385	1.35447	1.26606	1.27557	0.705957	1.07938	1.14197	0.832065	0.971889	0.64274	0.541756	0.745172	0.630112	0.833668	0.78957	0.710592	0.40554	0.393996	0.452998	0.39345	0.442151	0.547831	0.414138	0.659569	0.688782	0.668117	0.387627	0.511568	0.503316	0.369694	0.366228	0.358568	0.416664	0.407494	0.347964	0.361298	0.308308	0.152124	0.298889	0.335904	0.364692	0.20473
Granulocyte > AML type A alpha 0.99	2.62199	0.865498	0.876048	1.66595	1.65748	1.31391	1.38995	1.38868	1.33702	1.24913	1.3127	0.579298	1.07238	0.992258	0.834814	0.834642	0.580222	0.224595	0.666744	0.651432	0.889806	0.77806	0.814472	0.39842	0.404603	0.376277	0.311324	0.535417	0.54552	0.424107	0.735284	0.852549	0.752232	0.455661	0.574664	0.592611	0.437665	0.427337	0.317158	0.450937	0.537312	0.374187	0.397424	0.30357	0.228822	0.303623	0.429928	0.477345	0.313101
AML type A > Granulocyte alpha 0.10	0.628601	2.36586	2.18737	1.17803	0.736816	0.94871	1.07711	0.918662	0.97082	0.907745	0.783631	1.87942	1.11749	1.26619	1.35389	1.22425	1.61072	1.42631	1.45082	1.36583	1.22685	0.910831	1.13077	1.13109	0.99077	1.43557	1.78497	1.02902	1.03451	1.22645	0.754488	0.709452	0.750318	1.20131	0.813283	0.797273	1.17504	1.15022	1.55765	0.915875	0.895889	1.00668	0.925324	1.19471	1.42409	0.848221	0.841875	0.457972	0.549934
AML type A > Granulocyte alpha 0.05	0.465352	2.41619	2.2211	1.31507	0.485404	0.971442	1.10124	0.930545	0.987273	0.923823	0.776742	1.82344	1.12283	1.21935	1.33426	1.25987	1.65063	1.39464	1.48049	1.32184	1.27622	0.899445	1.17461	1.05696	0.913633	1.36946	1.75835	1.01371	1.04402	1.18808	0.710037	0.64462	0.703884	1.11557	0.742243	0.72287	1.07104	1.06494	1.51121	0.879984	0.86252	0.988362	0.868898	1.1464	1.54107	0.796314	0.810574	0.385577	0.525866
AML type A > Granulocyte alpha 0.01	0.368712	2.63673	2.31243	1.7793	0.238551	1.03106	1.1487	0.961945	1.0036	0.89389	0.733197	1.69283	1.13103	1.17788	1.27447	1.30331	1.74476	1.08854	1.52887	1.1411	1.31267	0.83399	1.22975	1.10227	0.950786	1.17344	1.6049	0.946947	1.02048	1.15988	0.683224	0.561013	0.677714	1.00677	0.647497	0.577862	0.953471	0.94898	1.40765	0.727943	0.794111	0.826987	0.73587	1.01955	0.654487	0.699505	0.739787	0.235491	0.389652
CD34+ > AML type B alpha 0.90	1.25207	2.80749	2.42731	1.38467	1.62339	1.10447	1.0992	1.08844	1.03591	0.974879	0.707287	2.11077	1.10503	0.994091	1.15154	1.16052	1.45212	0.929508	1.20115	1.09448	1.56605	0.838723	0.984544	1.10682	1.07692	0.875422	1.01563	0.864313	1.17592	0.798406	1.42306	1.10194	1.41412	0.784142	1.14093	0.687431	0.74964	0.738831	0.862331	0.775723	0.65206	0.813796	0.679929	0.727183	0.661227	0.540181	0.559924	0.375609	0.33514
CD34+ > AML type B alpha 0.95	1.01666	2.8318	2.43216	1.54138	1.6939	1.19197	1.13293	1.14518	1.06367	1.00062	0.689425	1.97623	1.10882	0.903988	1.1256	1.17481	1.43369	0.847709	1.15863	1.00463	1.60509	0.815227	0.949593	1.06671	1.0738	0.767527	0.892282	0.808129	1.15294	0.723868	1.46381	1.1444	1.45589	0.696547	1.09561	0.617041	0.666128	0.655317	0.784782	0.697507	0.586755	0.725758	0.616865	0.667721	0.741726	0.491193	0.500377	0.324044	0.300428
CD34+ > AML type B alpha 0.99	0.349895	2.70865	2.26452	2.16024	0.699936	1.37714	1.19573	1.26667	1.1497	1.0214	0.671571	1.5368	1.12762	0.502191	0.992085	1.23085	1.36763	1.0504	1.0644	0.752014	1.63094	0.757193	0.930207	0.946251	0.960431	0.49784	0.617058	0.702784	1.07467	0.611713	1.4874	1.11344	1.48564	0.497147	1.03965	0.43604	0.458137	0.447027	0.616958	0.585634	0.459434	0.580384	0.510999	0.487789	1.10391	0.362986	0.398574	0.284696	0.318684
AML type B > CD34+ alpha 0.10	1.10848	0.223287	0.363345	1.44421	1.20587	1.64058	1.45513	1.46333	1.51955	1.38891	1.61743	0.221477	1.11276	1.21847	0.672478	0.895656	0.350201	0.69289	0.652819	0.425999	0.353243	0.813711	0.545046	0.155688	0.12383	0.399615	0.342913	0.283533	0.240092	0.338165	0.186308	0.241037	0.191008	0.245419	0.196407	0.313066	0.232712	0.232198	0.29911	0.239905	0.248904	0.17561	0.21208	0.190395	0.232852	0.211356	0.221926	0.226725	0.13672
AML type B > CD34+ alpha 0.05	1.2178	0.201051	0.331119	1.55984	1.32185	1.6828	1.48423	1.50177	1.53114	1.40839	1.66775	0.195018	1.11287	1.31663	0.634047	0.896492	0.330089	0.609434	0.619096	0.389497	0.347776	0.815747	0.52867	0.133142	0.1038	0.356545	0.276042	0.286009	0.234145	0.307387	0.18308	0.242831	0.188423	0.212767	0.179443	0.314432	0.199011	0.199246	0.243334	0.249102	0.234025	0.141181	0.188092	0.161422	0.156819	0.180968	0.209919	0.226042	0.138444
AML type B > CD34+ alpha 0.01	1.48892	0.220192	0.328002	1.84541	1.36778	1.66325	1.54576	1.55525	1.52086	1.43846	1.82108	0.171823	1.11237	1.09274	0.692538	0.843659	0.302489	0.56545	0.585396	0.413714	0.391624	0.836304	0.552209	0.132897	0.123592	0.299814	0.2273	0.403505	0.248661	0.317251	0.245177	0.322748	0.253883	0.209571	0.228073	0.391798	0.196132	0.195381	0.203461	0.206774	0.296669	0.206693	0.20369	0.151449	0.169263	0.207935	0.276736	0.333907	0.208328
K562-UNC > K562 control alpha0dot90	1.72527	0.0860171	0.161693	1.53679	1.92471	1.61915	1.48562	1.49354	1.58401	1.49015	2.02991	0.178711	1.11524	1.16336	0.606565	0.954032	0.199058	0.935781	0.638811	0.236648	0.33505	0.864349	0.638804	0.123724	0.141099	0.16059	0.077475	0.261822	0.251362	0.165664	0.443303	0.387201	0.45047	0.167788	0.34269	0.204002	0.159234	0.16145	0.0859692	0.259892	0.275869	0.185581	0.152149	0.0766659	0.06966	0.147847	0.226151	0.161311	0.114503
K562-UNC > K562 control alpha0dot95	1.59208	0.0750305	0.155315	1.60248	2.15521	1.66119	1.51889	1.50427	1.58849	1.51745	2.08388	0.149296	1.11753	1.22647	0.58762	1.00051	0.200758	0.865845	0.641414	0.233755	0.337581	0.867303	0.649171	0.111468	0.12416	0.158855	0.070445	0.27061	0.256004	0.167273	0.39795	0.37727	0.403597	0.157599	0.307259	0.201262	0.142094	0.1442	0.076977	0.282608	0.243261	0.17328	0.148399	0.0712397	0.0533365	0.153687	0.216543	0.160602	0.111611
K562-UNC > K562 control alpha0dot99	1.17785	0.0462561	0.112095	1.90812	1.6327	1.75043	1.59345	1.54639	1.59809	1.58132	2.19526	0.0610129	1.11936	1.03998	0.539574	1.00885	0.166378	0.737907	0.616761	0.226286	0.352365	0.87477	0.675114	0.0701922	0.0781005	0.112917	0.0648381	0.295214	0.224197	0.175816	0.291717	0.349014	0.297541	0.127411	0.207213	0.206135	0.109304	0.110225	0.0573214	0.243897	0.257676	0.18039	0.0836425	0.0684341	0.0403518	0.129494	0.236031	0.181948	0.106673
K562 control > K562-UNC alpha0dot10	1.52241	3.10082	2.63604	1.43361	1.77877	1.35828	1.24537	1.09886	1.15288	1.06167	0.608461	2.4348	1.11878	1.4334	1.267	1.15857	1.36918	1.15341	1.21199	0.809558	1.50439	0.863136	0.866193	0.719693	0.684298	0.657013	0.541463	0.49955	1.04619	0.361235	0.637238	0.676086	0.64149	0.534418	0.476327	0.512551	0.479603	0.482609	0.315962	0.678575	0.620117	0.705362	0.340675	0.276103	0.498482	0.24064	0.543042	0.149772	0.149721
K562 control > K562-UNC alpha0dot05	1.99242	3.13092	2.6788	1.58981	2.04183	1.40273	1.28262	1.11688	1.16763	1.08885	0.579871	2.35264	1.12541	1.57117	1.28196	1.19778	1.42844	1.14704	1.21018	0.743561	1.48786	0.866398	0.825076	0.695667	0.6626	0.609409	0.49603	0.51033	1.02119	0.331059	0.599393	0.636472	0.601305	0.483653	0.417915	0.462396	0.443611	0.447956	0.301774	0.619467	0.590727	0.642107	0.328872	0.257081	0.596484	0.245581	0.514062	0.130708	0.130873
K562 control > K562-UNC alpha0dot01	2.9916	2.82618	2.58056	2.08481	2.81602	1.5391	1.36806	1.19358	1.23156	1.10376	0.515449	1.63826	1.13267	1.40582	1.08093	1.24704	1.50464	0.895215	1.15503	0.630296	1.36052	0.868833	0.75456	0.607977	0.615422	0.522054	0.380844	0.590949	1.01269	0.278535	0.491662	0.551649	0.488094	0.389661	0.318105	0.411632	0.358844	0.365027	0.198814	0.548804	0.507353	0.493715	0.310812	0.180589	0.437852	0.220504	0.458925	0.111616	0.0975382
[truncated: 1 more columns]
