# Supplementary material for: Genome-wide mapping of histone H3K9me2 in acute myeloid leukemia reveals large chromosomal domains associated with massive gene silencing and sites of genome instability
Source: PLoS One. 2017 Mar 16;12(3):e0173723. doi: 10.1371/journal.pone.0173723 (PMC5354391; doi:10.1371/journal.pone.0173723)
Supplement: S7 Table — This file contains ten tables labeled A–D. (XLSX) [file pone.0173723.s008.xlsx]

## Sheet: A. genes in dLOCKs
CD34+ > granulocyte_alpha0dot90	CD34+ > granulocytes_alpha0dot95	CD34+ > granulocyte_alpha0dot99	granulocyte > CD34+s_alpha0dot10	granulocyte > CD34+_alpha0dot05	granulocyte > CD34+_alpha0dot01	CD34+ > AML A_alpha0dot90	CD34+ > AML A_alpha0dot95	CD34+ > AML A_alpha0dot99	AML A > CD34+_alpha0dot10	AML A > CD34+_alpha0dot05	AML A > CD34+_alpha0dot01	granulocyte > AML A_alpha0dot90	granulocyte > AML A_alpha0dot95	granulocyte > AML A_alpha0dot99	AML A > granulocyte_alpha0dot10	AML A > granulocyte_alpha0dot05	AML A > granulocyte_alpha0dot01	K562 UNC0638 > K562 control_alpha0dot90	K562 UNC0638 > K562 control_alpha0dot95	K562 UNC0638 > K562 control_alpha0dot99	K562 control > K562 UNC0638_alpha0dot10	K562 control > K562 UNC0638_alpha0dot05	K562 control > K562 UNC0638_alpha0dot01
A2ML1	AA06	ABLIM2	A1BG	A1BG	A1BG	A1BG	A1BG	A1BG	A2M	AADAT	ABCC4	A1BG	A1BG	A1BG	A2ML1	A2ML1	ABCA1	A1BG	A1BG	A1BG	A1CF	ABCC12	ABCC12
A4GALT	AACS	ACKR3	A1BG-AS1	A1BG-AS1	A1BG-AS1	A1BG-AS1	A1BG-AS1	A1BG-AS1	A2M-AS1	AAED1	ABCC9	A1BG-AS1	A1BG-AS1	A1BG-AS1	AADACL3	AADAT	ABCC8	A1BG-AS1	A1BG-AS1	A1BG-AS1	AA06	ABCG1	ABHD5
AA06	AACSP1	ACTR3B	AACS	AACS	AACS	A4GALT	A4GALT	AA06	AADAT	AAGAB	ACTL7A	AACS	AACS	AACS	AADACL4	AAED1	ABHD17C	AACSP1	AACSP1	AASS	ABCA1	ABHD5	ACMSD
AACS	AAK1	ACTR3C	AADACL3	AADACL3	AADACL3	AA06	AA06	AACS	AAED1	AAK1	ACTL7B	AACSP1	AADACL3	ABCA11P	AADAT	AAGAB	ABHD5	AADAT	AADAT	ACAP3	ABCA4	ACMSD	ACSM1
AACSP1	ABAT	ADAMTS17	AADACL4	AADACL4	AADACL4	AACS	AACS	AACSP1	AAGAB	AASDH	ADAMTS1	AADACL2	AADACL4	ABCD1	AAED1	AAK1	ACOXL	AASS	AASS	ACP5	ABCC12	ACOXL	ACSM2A
AADACL3	ABCA13	ADCY8	AADAT	AASS	ADAMTS1	AACSP1	AACSP1	ABCA11P	AAK1	AASS	ADGRF1	AADACL3	ABCA11P	ACTR3B	AAGAB	ABAT	ACTL7A	ABCA11P	ABCA11P	ADAMTS1	ABCG1	ACP6	ACSM2B
AADACL4	ABCC4	ADGRB1	AASS	ABCA11P	ADAMTS16	AADACL3	AADACL3	ABCD1	AASDH	ABCA1	ADGRV1	AADACL4	ABCD1	ACTR3BP5	AAK1	ABCA1	ACTL7B	ABCA13	ABCA13	ADAMTS5	ABCG2	ACSM1	ACSM5
AAK1	ABCC8	ADORA2B	ABCA11P	ABCC6P2	ADAMTS5	AADACL4	AADACL4	ABLIM2	AASS	ABCA6	ADRA1B	AASS	ACER1	ADAM6	AAMDC	ABCA13	ADAM19	ACAP3	ACAP3	ADCY8	ABHD5	ACSM2A	ACTR3B
ABAT	ABHD5	ADRA2C	ABCA6	ABCC9	ADCYAP1	ABCA11P	ABCA11P	ACTL8	ABCA1	ABCA8	AFF2	ABCA11P	ACR	ADAMTS1	AASDH	ABCB11	ADAMTS1	ACER1	ACP5	ADGRA3	ABLIM3	ACSM2B	ADAMTS12
ABCA13	ABI3	AFAP1	ABCA8	ABI3BP	ADGRL3	ABCA12	ABCC12	ACTR3B	ABCA13	ABCA9	AFF3	ABCC6P2	ACTL8	ADAMTS16	ABAT	ABCC4	ADCY8	ACP5	ACTR3BP5	AGBL1	ABRACL	ACSM5	ADAMTS15
ABCA4	ABLIM2	AFAP1-AS1	ABCA9	ACR	AGTR2	ABCA3	ABCD1	ACTR3BP2	ABCA17P	ABCA9-AS1	AGPAT4	ABCD1	ACTR3B	ADAMTS17	ABCA1	ABCC8	ADIPOQ	ACSF3	ACTRT2	AGBL1-AS1	ACAN	ACTL7A	ADAMTS16
ABCB11	ABTB2	AIPL1	ABCA9-AS1	ACTR3B	ALG1	ABCA7	ABLIM2	ACTR3BP5	ABCA4	ABCB1	AGPAT4-IT1	ABLIM2	ACTR3BP2	ADAMTS2	ABCA13	ABCG1	ADIPOQ-AS1	ACTG1P4	ADAM29	AGBL4	ACMSD	ACTL7B	ADRA1B
ABCC12	ACAN	AIRN	ABCC6P2	ACVR1	AMER3	ABCC12	ABO	ACTRT2	ABCA6	ABCB4	AKAP2	ACER1	ACTR3BP5	ADAMTS5	ABCA17P	ABHD12B	ADORA2B	ACTR3BP2	ADAM7	AGBL4-IT1	ACOXL	ACTL8	AGK
ABCC2	ACKR3	AMBP	ABCC9	ACVR1C	ANGPTL6	ABCD1	ABR	ADAMTS17	ABCA8	ABCC1	AMELX	ACR	ACVR1	ADARB2	ABCA4	ABHD17C	ADSS	ACTR3BP5	ADAMTS1	ANKRD30A	ACP6	ACTR3B	AKAP2
ABCC4	ACOT1	ANGPTL2	ABCD1	ADAM12	ANKRD20A12P	ABCF2	ACAN	ADAMTS2	ABCA9	ABCC4	APBB2	ACRC	ACVR1C	ADARB2-AS1	ABCB11	ABHD5	AFF2	ACTRT2	ADAMTS2	ANKRD65	ACSM1	ACTR3C	ALK
ABCC8	ACOT11	ANKMY1	ABI3BP	ADAM20	ANKRD26P1	ABHD11	ACER1	ADARB2	ABCA9-AS1	ABCC9	APP	ACSF3	ADAM12	AGBL4	ABCC1	ABLIM1	AIG1	ADAM18	ADAMTS5	APOOP5	ACSM2A	ADAMTS12	AMACR
ABHD12	ACOT2	ANKRD34C	ABRA	ADAM20P1	ANKRD30A	ABHD11-AS1	ACKR3	ADARB2-AS1	ABCB1	ABI3BP	AQP4	ACTL8	ADAM20	AGBL4-IT1	ABCC2	ABLIM3	AKAP2	ADAM29	ADAMTSL1	APP	ACSM2B	ADAMTS15	APBB2
ABHD5	ACOT4	ANKRD34C-AS1	ACMSD	ADAM21	ANKRD30BL	ABI3	ACOX3	ADCY1	ABCB4	ABL1	AQP4-AS1	ACTR3B	ADAM20P1	AGTR2	ABCC4	ABTB2	AKR1B1	ADAM7	ADCY8	AQP4	ACSM5	ADAMTS16	APCDD1
ABI3	ACOT6	ANKRD60	ACR	ADAM6	AQP4	ABLIM2	ACRC	ADGRA1	ABCC1	ABLIM1	ARHGAP10	ACTR3BP2	ADAM21	AJAP1	ABCC5	ACACB	AKR1B10	ADAMTS1	ADGRA3	AQP4-AS1	ACTC1	ADAMTS17	APOBEC2
ABLIM1	ACOXL	ANLN	ACTR3B	ADAM7	AQP4-AS1	ABO	ACSM2A	ADGRA1-AS1	ABCC4	ACE2	ARHGAP28	ACTR3BP5	ADAM6	AKR1D1	ABCC8	ACE2	AKR1B15	ADAMTS19	ADGRL2	ASTN2	ACTL7A	ADAMTSL1	ARHGAP28
ABLIM2	ACSL6	AOAH	ACVR1	ADAMTS1	AQP7P1	ABR	ACSM2B	ADGRB1	ABCC5	ACMSD	ARHGAP6	ACTRT2	ADAMTS1	ALG1	ABCG1	ACKR3	ALDH1B1	ADAMTS19-AS1	ADGRL3	ATAD3A	ACTL7B	ADAMTSL3	ATP10A
ABLIM3	ACTL7A	AOAH-IT1	ACVR1C	ADAMTS16	ARHGAP10	ACAA2	ACSM5	ADPRHL1	ABCC9	ACTG2	ARHGEF3	ACVR1	ADAMTS12	ALLC	ABHD12B	ACOT1	ALX4	ADAMTS2	ADGRL3-AS1	ATAD3B	ACTL8	ADARB2	ATP1B1
ABO	ACTL7B	AP1S3	ACYP2	ADAMTS2	ARHGAP28	ACAN	ACTL8	ADRA2C	ABCG2	ACTL7A	ARHGEF3-AS1	ACVR1C	ADAMTS16	ANGPTL6	ABHD17C	ACOT11	ANAPC4	ADAMTS5	AFF2	ATAD3C	ACTN2	ADARB2-AS1	ATXN1
ABTB2	ACTL8	ARC	ADAM12	ADAMTS5	ARHGAP44	ACAP3	ACTR3B	AFAP1	ABHD12B	ACTL7B	ARID5B	ADAM12	ADAMTS17	ANKRD20A11P	ABHD2	ACOT2	ANGPTL2	ADAMTSL1	AGBL1	ATP13A1	ACTR3B	ADCK2	AUTS2
ACAA2	ACTN1	ARHGAP26	ADAM18	ADAMTS9	ASTN2	ACBD7	ACTR3BP2	AFAP1-AS1	ABHD5	ACVR1	ASTN2	ADAM20	ADAMTS18	ANKRD20A12P	ABHD3	ACOT4	ANKRD18A	ADAP1	AGBL1-AS1	AURKAIP1	ACTR3C	ADCY8	AXIN2
ACACB	ACTN1-AS1	ARHGAP26-IT1	ADAM20	ADAMTS9-AS1	ASTN2-AS1	ACE	ACTR3BP5	AGAP1	ABI3BP	ACYP2	ASTN2-AS1	ADAM20P1	ADAMTS2	ANKRD20A5P	ABHD5	ACOT6	ANKRD6	ADCY8	AGBL4	AURKC	ACVR1	ADGRF5	BASP1
ACAN	ACTN2	ARHGEF4	ADAM20P1	ADAMTS9-AS2	ATP10A	ACER1	ACTR3C	AIPL1	ABL1	ADAM19	ATXN1	ADAM21	ADAMTS5	ANKRD20A9P	ABI3	ACOXL	ANKS6	ADGRA3	AGBL4-IT1	AZI2	ACVR1C	ADH1A	BMS1P20
ACCS	ACTR3	ASAP1	ADAM21	ADAMTSL1	ATP13A1	ACKR3	ACTRT2	AJAP1	ABLIM1	ADAM22	AUTS2	ADAM23	ADAMTS9	ANKRD26P3	ABL1	ACP6	ANLN	ADGRB1	AGTR2	B3GALT6	ACYP2	ADH1B	BRAF
ACCSL	ACTR3B	ASAP2	ADAM22	ADAMTSL3	ATP8A2	ACOT1	ADAM12	ALDH1L1	ABLIM3	ADAMTS1	BACH2	ADAM32	ADAMTS9-AS1	ANKRD30A	ABLIM1	ACSL5	ANO10	ADGRL2	AJAP1	BACE2	ADAM12	ADH1C	C10orf11
ACE	ACTR3C	ATG7	ADAM23	ADARB2	AURKC	ACOT2	ADAMTS12	ALDH1L1-AS1	ABRA	ADAMTS19	BCL11A	ADAM6	ADAMTS9-AS2	ANKRD30B	ABLIM2	ACTG2	AOAH	ADGRL3	ANK2	BEND5	ADAM19	ADH4	C10orf142
ACKR3	ADAD2	ATMIN	ADAM32	ADARB2-AS1	AUTS2	ACOT4	ADAMTS15	ALG1	ACACA	ADAMTS19-AS1	BLID	ADAM7	ADAMTSL1	ANKRD30BL	ABLIM3	ACTL7A	AOAH-IT1	ADGRL3-AS1	ANKLE2	BIRC8	ADAM22	ADH6	C11orf44
ACOT1	ADAM19	ATP2B2	ADAM6	ADCY2	B3GALT5	ACOT6	ADAMTS16	ALG1L	ACACB	ADAMTS5	BMPR1B	ADAM9	ADAMTSL3	APBA2	ABRACL	ACTL7B	AP1S3	ADGRL4	ANKRD30A	BMPER	ADAMTS12	ADRA1B	C15orf32
ACOT11	ADAMTS14	ATP2B2-IT2	ADAM7	ADCYAP1	B3GALT5-AS1	ACOX3	ADAMTS17	ANKMY1	ACE2	ADCY2	BTN1A1	ADAMTS1	ADAMTSL5	AQP4	ABTB2	ACTN1	APBB2	AFF2	ANKRD30B	BNC2	ADAMTS15	ADRA1D	C1orf94
ACOT2	ADAMTS17	ATP2C2	ADAM9	ADGRL2	BACE2	ACRC	ADAMTS2	ANKRD20A11P	ACKR1	ADCYAP1	BTN2A1	ADAMTS12	ADARB2	AQP4-AS1	ACACA	ACTN1-AS1	APP	AGBL1	ANKRD65	BRINP1	ADAMTS16	AFF3	C1QTNF3-AMACR
ACOT4	ADAMTS2	ATXN1	ADAMTS1	ADGRL3	BASP1P1	ACSBG2	ADAMTS7	ANKRD20A5P	ACMSD	ADGB	BTN2A2	ADAMTS16	ADARB2-AS1	ARHGAP21	ACACB	ACTN2	ARFGEF3	AGBL1-AS1	ANKS1B	C14orf177	ADAMTS17	AGK	C5orf64
ACOT6	ADAMTS7	B3GNT2	ADAMTS16	AGAP1	BIRC8	ACSM2A	ADAMTSL2	ANKRD20A9P	ACOT11	ADGRA3	BTN2A3P	ADAMTS17	ADCY1	ARHGAP28	ACCS	ACTR3	ARHGAP26	AGBL4	ANO4	C16orf97	ADAMTS6	AGPAT4	C7orf13
ACOX2	ADAMTS9	BCL11B	ADAMTS18	AGBL4	BMP4	ACSM2B	ADARB2	ANKRD26P3	ACTG2	ADGRF1	BTN3A1	ADAMTS18	ADCY2	ARHGAP39	ACCSL	ACTR3B	ARHGAP26-IT1	AGBL4-IT1	ANO5	C18orf42	ADAMTSL1	AIG1	C9orf152
ACOX3	ADARB2	BCO1	ADAMTS19	AGBL4-IT1	BMS1P17	ACSM5	ADARB2-AS1	ANKRD30BL	ACTL7A	ADGRG6	BTN3A2	ADAMTS2	ADCYAP1	ARHGAP44	ACE2	ACTR3C	ASAP1	AGMO	ANO9	C19orf18	ADAMTSL3	AKAP12	CACNA1E
ACOXL	ADARB2-AS1	BEND3	ADAMTS19-AS1	AGPAT4	BMS1P18	ACTL8	ADCK1	ANKRD62P1-PARP4P3	ACTL7B	ADGRL2	BTN3A3	ADAMTS3	ADGRA1	ARSD	ACKR3	ACTR5	ASAP1-IT1	AGRN	ANXA2P3	C1orf159	ADARB2	AKAP2	CALN1
ACSL5	ADCK1	BIN1	ADAMTS2	AGPAT4-IT1	BNC2	ACTN1	ADCY1	AP2A2	ACTR5	ADGRL3	C12orf66	ADAMTS5	ADGRA1-AS1	ARSE	ACMSD	ACVR2B	ASAP2	AGTR1	APOOP5	C1orf233	ADARB2-AS1	AKR1B1	CAMK1D
ACSL6	ADCK3	BMP7	ADAMTS3	AGTR2	C11orf39	ACTN1-AS1	ADCY8	AP5Z1	ACVR1	ADGRV1	C18orf42	ADAMTS6	ADGRB1	ARSF	ACOT1	ACVR2B-AS1	ASB9P1	AGTR2	APP	C6orf118	ADCK2	AKR1B10	CAP2
ACSM1	ADCY1	BMP7-AS1	ADAMTS5	AHSP	C18orf42	ACTR3B	ADCYAP1R1	APBA2	ACYP2	ADNP	C1orf21	ADAMTS9	ADGRL3	ARSH	ACOT11	ADAM19	ATG7	AHCTF1P1	AQP4	C8orf34	ADCY1	AKR1B15	CAPN14
ACSM2A	ADCY10	BNIP3	ADAMTS6	AJAP1	C19orf18	ACTR3BP2	ADGRA1	APBA3	ADAM19	ADORA3	C3orf35	ADAMTS9-AS1	ADNP2	ASTN1	ACOT12	ADAMTS1	ATP11C	AJAP1	AQP4-AS1	C9orf92	ADCY10P1	ALDH8A1	CASC11
ACSM2B	ADCY10P1	BPESC1	ADAMTS9	AKAP6	C19orf66	ACTR3BP5	ADGRA1-AS1	APLN	ADAM21P1	ADRA1B	C4orf51	ADAMTS9-AS2	ADRA2C	ATF7IP2	ACOT2	ADAMTS9	ATP2B2	ALKBH7	AR	CA10	ADCY2	ALG14	CASC15
ACSM5	ADCY5	BPIFA1	ADAMTS9-AS1	AKR1C3	C1orf158	ACTR3C	ADGRB1	ARC	ADAM22	AFAP1L2	C8orf22	ADAMTSL1	AGAP1	ATP10A	ACOT4	ADCY10	ATP2B2-IT2	AMY2A	ARAP2	CADPS2	ADCY8	ALK	CASC18
ACTG1P17	ADCY8	BPIFA2	ADAMTS9-AS2	AKR1C4	C3P1	ACTRT2	ADGRD1	ARHGAP39	ADAM23	AFF2	C8orf34	ADAMTSL3	AGBL1	ATP13A1	ACOT6	ADCY10P1	ATP9A	AMY2B	ARHGAP32	CASC15	ADCYAP1	AMACR	CASC21
ACTL7A	ADCYAP1R1	BPIFA3	ADAMTSL1	AKR1C8P	C5orf38	ADAD2	ADGRE1	ARHGAP4	ADAM28	AFF3	C9orf152	ADAMTSL5	AGBL1-AS1	ATP2B3	ACOT9	ADCY8	ATXN1	ANGPTL5	ARHGAP39	CASC16	ADGRF1	ANAPC4	CASC8
ACTL7B	ADD2	BPIFA4P	ADAMTSL3	AKR1D1	C8orf22	ADAM12	ADGRE4P	ARHGAP44	ADAMTS1	AGBL4	C9orf3	ADARB1	AGBL4	ATP5I	ACOXL	ADD2	ATXN3L	ANK2	ARHGAP42	CBLN4	ADGRF2	ANKFN1	CCAT2
ACTL8	ADGRA1	BPIFB1	ADARB2	ALG1	C8orf34	ADAM20	ADNP2	ARHGAP8	ADAMTS19	AGPAT4	CACHD1	ADARB2	AGBL4-IT1	ATP6AP1	ACP6	ADD3-AS1	B3GNT2	ANKLE2	ARHGEF9	CCDC171	ADGRF4	ANKK1	CCDC116
ACTN1	ADGRA1-AS1	BPIFB2	ADARB2-AS1	ALLC	C9orf92	ADAM20P1	ADORA2B	ARHGEF10L	ADAMTS19-AS1	AGPAT4-IT1	CAP2	ADARB2-AS1	AGPAT4	ATP8A2	ACSF2	ADGB	BAMBI	ANKMY1	ARVCF	CCNL2	ADGRF5	ANKRD18A	CCDC149
ACTN1-AS1	ADGRB1	BPIFB3	ADCY2	AMELX	CACNA1A	ADAM21	ADPRHL1	ARHGEF7	ADAMTS5	AGTR1	CASC15	ADCY1	AGPAT4-IT1	AURKC	ACSL5	ADGRV1	BASP1	ANKRD11	ASTN1	CDH11	ADGRG6	ANKRD28	CCDC3
ACTN2	ADGRD1	BPIFB4	ADCYAP1	AMER3	CALN1	ADAMTS12	ADRA2C	ASB1	ADAMTSL1	AIG1	CCDC81	ADCY2	AGRN	AUTS2	ACSS2	ADIPOQ	BCL11A	ANKRD26P1	ASTN2	CDH13	ADH1A	ANKRD29	CCDC60
ACTR3	ADK	BPIFB6	ADGRA3	AMN1	CASC15	ADAMTS14	ADRM1	ASB18	ADCY2	AK5	CDC20B	ADCYAP1	AGTR2	B3GALT5	ACTA1	ADIPOQ-AS1	BCL2	ANKRD30A	ASXL3	CDH2	ADH1B	ANKRD30BL	CCNG2
ACTR3B	ADORA2B	BRD1	ADGRF2	ANGPTL5	CAV3	ADAMTS15	AEBP1	ASIC2	ADCYAP1	AKAP2	CDH2	ADGRA1	AGXT2	B3GALT5-AS1	ACTG1P17	ADK	BCOR	ANKRD30B	ATAD3A	CDK11A	ADH1C	ANKRD34C-AS1	CCNT2-AS1
ACTR3BP2	ADPRH	BRD9	ADGRF4	ANGPTL6	CBLN4	ADAMTS16	AFAP1	ASTN1	ADGB	AKAP7	CDK15	ADGRA1-AS1	AHCTF1	BACE2	ACTG2	ADNP	BEND3	ANKRD30BL	ATAD3B	CDK11B	ADH4	ANKRD6	CDH17
ACTR3C	ADPRHL1	BRDT	ADGRL2	ANK2	CCDC130	ADAMTS17	AFAP1-AS1	ATCAY	ADGRA3	AKT3	CDR1	ADGRB1	AHSP	BAGE	ACTL7A	ADORA2B	BIN1	ANKRD65	ATAD3C	CDR1	ADH6	ANKRD66	CDH4
ACTR5	ADRA2C	BRINP1	ADGRL3	ANK3	CCDC144CP	ADAMTS18	AGAP1	ATF7IP2	ADGRF1	ALG14	CEP83	ADGRD1	AJAP1	BAGE2	ACTL7B	ADORA3	BPIFA1	ANKS1B	ATP10B	CEACAM20	ADRA1A	ANLN	CDKAL1
ACVR2B	AFAP1	BTBD11	ADH1A	ANKEF1	CCDC171	ADAMTS2	AGBL1	ATP11A	ADGRG2	ALKBH1	CHL1	ADGRE2	AKAP6	BAGE3	ACTN1	ADPRH	BPIFA2	ANO3	ATP13A1	CEACAM22P	ADRA1B	ANTXR1	CDYL
ACVR2B-AS1	AFAP1-AS1	BTBD16	ADH1B	ANKRD20A1	CCNY	ADAMTS7	AGBL1-AS1	ATP11A-AS1	ADGRG6	ALMS1	CHRM3	ADGRE3	AKR1C3	BAGE4	ACTN1-AS1	ADRA1B	BPIFA3	ANO4	ATP5I	CENPBD1P1	ADRA1D	AOAH	CEP112
ADAD2	AFF2	BTBD9	ADH1C	ANKRD20A11P	CCT6P3	ADAMTS8	AGBL4	ATP2B2	ADGRL2	ALMS1P	CHRM3-AS2	ADGRF2	AKR1C4	BAGE5	ACTN2	ADSS	BPIFA4P	ANO5	ATRNL1	CHMP2A	ADTRP	AOAH-IT1	CHCHD3
ADAM19	AGBL1	C10orf11	ADH4	ANKRD20A12P	CD177	ADAMTSL2	AGBL4-IT1	ATP2B2-IT2	ADGRL3	ALS2CR11	CHST11	ADGRF4	AKR1C8P	BANP	ACTR3	ADTRP	BPIFB1	ANO9	AURKAIP1	CHRM3	AFAP1L1	AOC1	CHST10
ADAMTS14	AGBL1-AS1	C14orf177	ADH6	ANKRD20A3	CDH2	ADAMTSL3	AGK	ATP2B3	ADGRV1	AMELX	CHST9	ADGRL2	AKR1D1	BASP1P1	ACTR3B	AFAP1L1	BPIFB2	ANXA2P3	AURKC	CHRM3-AS1	AFAP1L2	APBB1IP	CKAP4
ADAMTS15	AGBL4	C16orf46	ADNP2	ANKRD26P1	CDR1	ADAMTSL5	AGTPBP1	ATP5I	ADIPOQ	AMICA1	CISTR	ADGRL3	ALAS2	BCAP31	ACTR3C	AFAP1L2	BPIFB3	APBA3	AZI2	CHRM3-AS2	AFF3	APBB2	CLEC3A
ADAMTS17	AGK	C17orf102	AFM	ANKRD30A	CEACAM20	ADARB2	AGXT	ATP6AP1	ADIPOQ-AS1	AMOTL1	CLLU1	ADH1A	ALG1	BIRC8	ACTR5	AFF2	BPIFB4	APCS	B3GALT6	CHST9	AGBL3	APCDD1	CLIC5
ADAMTS2	AGT	C1orf100	AFP	ANKRD30B	CEACAM22P	ADARB2-AS1	AGXT2	AURKC	ADNP	ANGPTL5	CLLU1OS	ADH1B	ALG13	BMPER	ACVR2B	AFF3	BPIFB6	APOOP5	B3GNTL1	CLDN17	AGGF1	APELA	CLRN1
ADAMTS7	AHSG	C1orf168	AGAP1	ANKRD30BL	CELF4	ADCK1	AHCTF1	AUTS2	ADORA3	ANK2	CLRN1	ADH1C	ALG1L	BMS1P17	ACVR2B-AS1	AGAP7P	BRDT	APP	B4GALNT4	CLDN8	AGK	APOBEC2	CLRN1-AS1
ADAMTS9	AIG1	C20orf85	AGBL4	ANKRD30BP2	CHCHD2	ADCK5	AHRR	AVPR2	ADRA1B	ANK3	CLRN1-AS1	ADH4	ALKBH7	BMS1P18	ADAM19	AGBL4	BTBD11	AQP4	BACE2	CLNK	AGPAT4	ARFGEF3	CPPED1
ADAMTSL2	AIPL1	C22orf34	AGBL4-IT1	ANKRD36	CHEK2P2	ADCY1	AIPL1	B3GAT1	ADRBK2	ANKEF1	CMSS1	ADH6	ALLC	BNC2	ADAM21P1	AGBL4-IT1	BTBD9	AQP4-AS1	BAGE	CNTLN	AGT	ARHGAP10	CPQ
ADAP2	AIRN	C2orf40	AGMO	ANO5	CHL1	ADCY3	AIRN	BAGE	ADSS	ANKFN1	CNKSR3	ADNP2	AMACR	BRINP2	ADAMTS1	AGFG1	C10orf11	AR	BAGE2	CNTN3	AGXT2	ARHGAP26	CRMP1
ADARB2	AK7	C2orf83	AGPAT4	APBA2	CHRM3	ADCY5	AJAP1	BAGE2	AFAP1L1	ANKH	CNTLN	ADPRHL1	AMELX	C11orf39	ADAMTS14	AHI1	C10orf126	ARAP2	BAGE3	CNTN4	AHSG	ARHGAP26-AS1	CSMD2
ADARB2-AS1	AKAP12	C3orf56	AGPAT4-IT1	APLNR	CHRM3-AS2	ADCY8	AKR1B1	BAGE3	AFAP1L2	ANKRD26P1	CNTN3	ADRA1A	AMER1	C16orf82	ADAMTS7	AHSG	C12orf49	ARHGAP20	BAGE4	CNTN4-AS2	AIFM2	ARHGAP28	CSMD2-AS1
ADCK1	AKAP2	C5orf66	AGRN	AQP4	CHST9	ADCYAP1R1	AKR1D1	BAGE4	AFF1	ANKRD44	COL25A1	ADRA2C	AMER3	C18orf42	ADAMTS9	AIG1	C15orf32	ARHGAP32	BAGE5	CNTN6	AIG1	ARHGEF10L	CSNK2A3
ADCK3	ALDH1B1	C5orf66-AS1	AGTR2	AQP4-AS1	CLDN17	ADGRA1	ALDH1A3	BAGE5	AFF2	ANKRD44-IT1	CRIM1	AGAP1	AMN1	C19orf18	ADAP2	AIRN	C15orf54	ARHGAP39	BBOX1	CNTNAP2	AK5	ARID1B	CTD-2297D10.2
ADCY1	ALDH1L1	C6orf203	AHCTF1P1	AQP7P1	CLDN8	ADGRA1-AS1	ALDH1L1	BAIAP2L1	AFF3	ANKRD6	CSTF2T	AGBL1	ANGPTL6	C19orf66	ADCY10	AK4	C17orf102	ARHGAP42	BBOX1-AS1	CNTNAP5	AKAP12	ARID5B	CTNNB1
ADCY10	ALDH1L1-AS1	C7orf13	AHSP	ARHGAP10	CMPK2	ADGRB1	ALDH1L1-AS1	BANP	AFM	ANKS1A	CTB-178M22.2	AGBL1-AS1	ANHX	C22orf34	ADCY10P1	AK7	C1orf100	ARHGEF9	BEND5	COL22A1	AKAP13	ARMT1	CXCL12
ADCY10P1	ALDH4A1	C7orf73	AJAP1	ARHGAP21	CNTN3	ADGRD1	ALDH4A1	BARX1	AFP	ANO5	CTB-7E3.1	AGBL4	ANKRD20A1	C2CD4C	ADCY5	AKAP12	C1QTNF2	ARL4D	BICC1	CPSF3L	AKAP2	ARNT2	CXCL13
ADCY3	ALDH8A1	C8A	AKAP6	ARHGAP28	CNTNAP2	ADGRE1	ALG1	BCAP31	AGBL4	ANXA3	CTNNA3	AGBL4-IT1	ANKRD20A11P	C3P1	ADCY8	AKAP2	C20orf85	ARPP21	BIRC8	CPTP	AKR1B1	ARSF	CXCR4
ADCY5	ALG1L	C8B	AKAP7	ARHGAP32	CNTNAP4	ADGRE2	ALG1L	BCL11B	AGGF1	ANXA5	CTNND2	AGPAT4	ANKRD20A12P	C5orf38	ADD2	AKR1B1	C2orf83	ARVCF	BLID	CTB-7E3.1	AKR1B10	ASIC2	CYTL1
ADCY8	ALG1L2	C9orf116	AKR1C1	ARHGAP42	COL5A3	ADGRE3	ALG1L2	BCOR	AGPAT4	AOAH	CTTNBP2	AGPAT4-IT1	ANKRD20A3	C6orf118	ADD3-AS1	AKR1B10	C3orf35	ASIC5	BMP4	CTD-2201E9.1	AKR1B15	ASTN1	DAAM2
ADCYAP1R1	ALK	C9orf3	AKR1C2	ARHGAP44	CSMD1	ADGRE4P	ALKBH7	BCORL1	AGPAT4-IT1	APBA1	CYYR1	AGRN	ANKRD20A5P	C9orf92	ADGB	AKR1B15	C5orf52	ASMTL	BMPER	CTD-2350J17.1	AKR1C4	ATG7	DARS
ADD2	ALPK1	C9orf62	AKR1C3	ARHGAP6	CTD-2194D22.4	ADGRG2	ALLC	BECN2	AGPAT9	APBB2	DAOA	AGTR2	ANKRD20A8P	CACNA1A	ADGRF1	AKT3	C6orf195	ASMTL-AS1	BNC2	CTNND2	ALDH3B2	ATP10A	DARS-AS1
ADD3-AS1	ALPK3	CACNA1B	AKR1C4	ARMC3	CTD-2201E9.1	ADIRF	ALPK3	BGN	AGTR1	APOL3	DAOA-AS1	AGXT2	ANKRD20A9P	CACNA1F	ADGRF5	ALDH1B1	C6orf203	ASPM	BRDTP1	CYYR1	ALDH5A1	ATP1B1	DHX15
ADGRA1	ALX4	CACNA1C	AKR1C6P	ASB3	CTD-2297D10.2	ADM5	AMACR	BIRC8	AGTR2	APOOP5	DAP	AHCTF1	ANKRD24	CACNA2D3	ADGRG4	ALDH5A1	C9orf152	ASTN1	BREA2	DAW1	ALDH8A1	ATP2B2-IT2	DKFZp686K1684
ADGRA1-AS1	AMBP	CACNA1C-AS1	AKR1C8P	ASCL1	CTNNA2	ADNP2	AMBP	BMP7	AHI1	APP	DAPL1	AHCTF1P1	ANKRD26P1	CACNA2D3-AS1	ADGRG7	ALDH8A1	C9orf3	ASTN2	BRINP1	DCC	ALDOB	ATP6V0A4	DLG5
ADGRB1	AMFR	CACNA1C-AS2	AKR1D1	ASPM	CTNNA3	ADORA1	AMN	BMP7-AS1	AIG1	AQP4	DCDC2	AHSP	ANKRD26P3	CALN1	ADGRV1	ALG14	CABLES1	ASXL3	BRINP2	DCDC2	ALG14	ATP6V0D2	DOCK4
ADGRD1	ANGPTL2	CACNA1E	ALB	ASTN2	CTNND2	ADORA2B	AMN1	BNIP3	AK4	AQP4-AS1	DDI1	AIFM1	ANKRD30A	CASC15	ADHFE1	ALG1L2	CACHD1	ATAD3A	BRSK2	DCDC2C	ALK	ATP6V0E2	DOCK4-AS1
ADGRE1	ANKMY1	CACNG3	ALG1	ASTN2-AS1	CXADR	ADPGK-AS1	ANGPTL6	BRD1	AK5	ARGLU1	DDX53	AJAP1	ANKRD30B	CASC17	ADIG	ALG8	CACNA1C	ATAD3B	BSG	DEPDC1-AS1	ALPK1	ATP6V0E2-AS1	DPP6
ADGRE4P	ANKRD18A	CAMSAP1	ALG13	ATF7IP2	CYP2C18	ADPRHL1	ANHX	BRD9	AKAP2	ARHGAP10	DIAPH3	AKAP6	ANKRD30BL	CASK	ADIPOQ	ALMS1	CACNA1C-AS1	ATAD3C	C10orf11	DHPS	AMACR	ATP6V1E1	DPT
ADGRF5	ANKRD2	CAPN13	ALLC	ATP10A	CYP2C19	ADRA1A	ANKMY1	BRI3	AKAP4	ARHGAP28	DKFZp686K1684	AKR1C3	ANKRD30BP2	CBLN4	ADIPOQ-AS1	ALMS1P	CACNA1C-AS2	ATCAY	C11orf87	DLGAP1	AMOTL1	ATP9A	DRAIC
ADHFE1	ANKRD34B	CAPN14	ALPK2	ATP13A1	CYP2C8	ADRA1D	ANKRD20A11P	BRI3BP	AKAP6	ARHGAP6	DLGAP1	AKR1C4	ANKRD36	CCDC120	ADK	ALPK1	CACNA1C-AS4	ATP10B	C12orf42	DLGAP1-AS4	AMPH	ATXN1	DSCR4
ADIG	ANKRD34C	CAPN8	ALPL	ATP5I	CYP2C9	ADRA2B	ANKRD20A5P	BRINP2	AKAP7	ARHGEF12	DOCK10	AKR1C8P	APBA2	CCDC130	ADNP	ALPK3	CACNA1C-IT3	ATP13A1	C14orf177	DLGAP1-AS5	ANAPC4	ATXN7L1	DUSP4
ADIPOQ	ANKRD34C-AS1	CATSPER3	ALS2CR11	ATP6AP1	CYP4F30P	ADRA2C	ANKRD20A8P	BRSK2	AKT3	ARHGEF26	DPYSL3	AKR1D1	APC2	CCDC171	ADORA2B	ALX4	CACNA1E	ATP5I	C16orf97	DMRT2	ANK2	AUTS2	DUSP5P1
ADIPOQ-AS1	ANKRD46	CCDC138	AMELX	ATP6V1H	DCDC2	ADRM1	ANKRD20A9P	BSG	ALB	ARHGEF26-AS1	DSCR10	ALAS2	APEX2	CCDC22	ADORA3	AMBP	CALM1	ATRNL1	C17orf112	DNER	ANKFN1	AVEN	DYRK1A
ADK	ANKRD55	CCDC185	AMER3	ATP8A2	DCDC5	AEBP1	ANKRD26P3	C11orf39	ALDH1A1	ARHGEF3	DUSP10	ALDH3B2	APLNR	CCNY	ADPRH	AMFR	CAMK1D	AURKAIP1	C18orf42	DPP10	ANKK1	AXIN2	EFCAB1
ADORA1	ANKRD6	CCDC64	AMN1	ATRNL1	DGCR6	AFAP1	ANKRD30A	C14orf177	ALDH5A1	ARHGEF3-AS1	E2F7	ALG1	AQP4	CCNYL2	ADRA1B	AMPD3	CAPN13	AURKC	C19orf18	DPP10-AS1	ANKRD18A	BAALC	EFR3A
ADORA2B	ANKRD60	CCL20	ANGPT1	AURKC	DHRS3	AFAP1-AS1	ANKRD30B	C16orf82	ALDOB	ARID1B	EBF1	ALG13	AQP4-AS1	CCT6P3	ADRB3	ANAPC4	CAPN14	AZI2	C1orf159	DPRX	ANKRD28	BAALC-AS1	EGFLAM
ADPGK-AS1	ANKRD62P1-PARP4P3	CCR2	ANGPTL5	AUTS2	DKFZp434L192	AGAP1	ANKRD30BL	C16orf90	ALG13	ARID5B	EDN1	ALG1L	AQP7P1	CD177	ADSS	ANGPT2	CASC11	B3GALT6	C1orf229	DPYSL3	ANKRD29	BAALC-AS2	EGFLAM-AS2
ADPRH	ANKS6	CCR3	ANGPTL6	AVEN	DLGAP1	AGAP11	ANKRD34C	C19orf18	ALG14	ARMCX5	EFNA5	ALKBH7	AR	CDH13	ADTRP	ANGPTL2	CASC19	B3GNTL1	C1orf233	DSCAM	ANKRD30BL	BARX2	EGFLAM-AS4
ADPRHL1	ANLN	CCR4	ANK2	AVPR1A	DLGAP1-AS4	AGBL1	ANKRD34C-AS1	C1orf94	ALG6	ARMCX5-GPRASP2	ELP4	ALLC	ARAF	CDH2	AFAP1	ANK1	CASC21	B4GALNT4	C1orf27	DSCAM-AS1	ANKRD34C-AS1	BASP1	EHD3
ADRA2C	ANO1	CCR5	ANK3	B3GALT5	DLGAP1-AS5	AGBL1-AS1	ANKRD62P1-PARP4P3	C1QTNF8	ALKBH1	ARNTL2-AS1	ENO4	ALPK2	ARHGAP21	CDH4	AFAP1L1	ANKFN1	CASC8	BACE2	C22orf29	DSCAM-IT1	ANKRD6	BCL11A	ELMO1
ADRB3	ANO10	CCRL2	ANKEF1	B3GALT5-AS1	DMRT2	AGBL4	ANKS1B	C22orf34	ALMS1	ARTN	ENPEP	AMACR	ARHGAP28	CDX4	AFAP1L2	ANKH	CCAT1	BAGE	C22orf39	DUXA	ANKRD60	BCR	ENPP4
ADRM1	ANO1-AS2	CDH1	ANKRD20A1	BACE2	DNAH14	AGBL4-IT1	ANO1	C2CD4C	ALMS1P	ASAH2	EPB41L3	AMELX	ARHGAP39	CEACAM20	AFF2	ANKRD1	CCAT2	BAGE2	C2CD4C	DVL1	ANKRD66	BEND4	ENPP6
ADTRP	ANTXR1	CDH3	ANKRD20A11P	BACH1-IT2	DPRX	AGK	ANO1-AS2	C3orf56	ALPK2	ASAP1	EPM2A	AMER1	ARHGAP42	CEACAM22P	AFF3	ANKRD18A	CCDC138	BAGE3	C6	EPB41L3	ANKS1B	BIN1	EVC
AEBP1	ANTXRL	CDK5RAP1	ANKRD20A12P	BASP1P1	DRD5P2	AGRN	ANO9	C5orf38	ALS2CR11	ASB11	ERG	AMER3	ARHGAP44	CELF4	AFF4	ANKRD29	CCDC3	BAGE4	C6orf118	EPHA4	ANLN	BMS1P20	EVC2
AFAP1	ANTXRLP1	CDK5RAP2	ANKRD20A3	BDNF	DSCAM	AGT	AP1B1P1	C7orf13	AMELX	ASB14	ESM1	AMN1	ARHGAP6	CERS3	AGAP6	ANKRD33B	CCDC64	BAGE5	C7orf66	ERVV-1	ANO2	BPGM	F13A1
AFAP1-AS1	ANXA3	CDRT1	ANKRD20A5P	BFSP1	DSCAM-AS1	AGTPBP1	AP2A2	C8orf82	AMICA1	ASB3	ETS1	ANGPTL6	ARHGEF10L	CERS3-AS1	AGAP7P	ANKRD34B	CCL1	BANK1	C8orf22	ERVV-2	ANTXR1	BRAF	FAM134B
AFAP1L1	AOAH	CDRT15P2	ANKRD26P1	BIRC8	DSCAM-IT1	AGXT	AP5Z1	C9orf116	AMMECR1	ASB9	ETV6	ANHX	ARHGEF7	CHCHD2	AGBL2	ANKRD34C	CCL20	BBOX1	C8orf34	ESRRG	ANXA11	BRINP2	FAM183CP
AFAP1L2	AOAH-IT1	CDRT4	ANKRD30A	BMP4	DUXA	AGXT2	APBA2	C9orf62	AMOTL1	ASCC3	EXT1	ANKEF1	ARHGEF9	CHEK2P2	AGBL4	ANKRD34C-AS1	CCNJL	BBOX1-AS1	C8orf82	EXT1	ANXA2P1	BTBD11	FAM189A1
AFF2	AOX1	CEBPD	ANKRD30B	BMPER	DUXAP10	AHCTF1	APBA3	CACNA1B	ANGPT1	ASCL1	FAM13A	ANKRD11	ARSD	CHFR	AGBL4-IT1	ANKRD46	CCR1	BBS9	C9orf92	FAM132A	AOAH	BTBD9	FARS2
AFF3	AOX2P	CENPN	ANKRD30BL	BMPR1B	DUXAP8	AHRR	APCDD1L	CACNA1E	ANGPT2	ASPN	FAM65B	ANKRD20A1	ARSE	CHST9	AGFG1	ANKRD55	CCR2	BEND5	CA10	FAM135B	AOAH-IT1	C10orf11	FBXO21
AFF4	AP1B1P1	CEP72	ANKRD30BP2	BMS1P17	EEF2KMT	AHSP	APCDD1L-AS1	CACNA1F	ANGPTL2	ASTN2	FBN1	ANKRD20A11P	ARSF	CLDN17	AGGF1	ANKRD6	CCR3	BICC1	CACNA2D1	FAM19A1	AOC1	C10orf142	FHOD3
AGAP1	AP1S3	CERS3	ANKRD36	BMS1P18	ELAC2	AIFM1	APELA	CACNA1H	ANGPTL5	ASTN2-AS1	FBP1	ANKRD20A12P	ARSH	CLDN8	AGPAT9	ANKS6	CCR4	BIRC8	CADM2	FAM19A4	APBB1IP	C10orf67	FLJ33360
AGAP6	AP2A2	CERS3-AS1	ANO5	BNC2	ENKUR	AIP	APLN	CAMSAP1	ANK2	ATM	FBP2	ANKRD20A3	ASB1	CMPK2	AGT	ANLN	CCR5	BLID	CADPS2	FAM90A27P	APBB2	C11orf40	FLJ40288
AGAP7P	AP5Z1	CFAP52	ANXA2P3	C10orf142	ENPEP	AIPL1	AQP1	CAMTA1	ANK3	ATP11C	FGF20	ANKRD20A5P	ASB12	CNGA2	AGTR1	ANO10	CCRL2	BMP4	CAPSL	FAT3	APCDD1	C11orf44	FLJ42393
AGBL1	APBB2	CFAP58	APBA2	C10orf90	ENPP7P13	AIRN	AQP12A	CCDC120	ANKDD1B	ATP13A4	FGGY	ANKRD20A8P	ASMTL	CNTNAP2	AHI1	ANTXR1	CCT6B	BMP5	CASC15	FBXL7	APELA	C15orf32	FLJ46906
AGBL1-AS1	APCDD1L	CHRNA6	APLNR	C11orf39	ERV3-1	AJAP1	AQP12B	CCDC22	ANKEF1	ATP13A5	FILIP1L	ANKRD20A9P	ASMTL-AS1	COBL	AHSG	ANTXRL	CCT6P1	BMPER	CASC16	FBXW9	APOB	C16orf47	FMNL2
AGBL2	APCDD1L-AS1	CHRNA9	APOOP5	C11orf87	ERVV-1	AK6	ARAF	CCT8L2	ANKFN1	ATP13A5-AS1	FLJ22447	ANKRD24	ASPDH	COL5A3	AIG1	ANTXRLP1	CD83	BNC2	CASC17	FEZF1	APOBEC2	C16orf82	FOXQ1
AGBL4	AQP1	CHRNB3	AQP4	C12orf42	ERVV-2	AKAP13	ARC	CDC34	ANKH	ATP1B1	FLJ42393	ANKRD26P1	ASTN1	COLEC11	AIRN	ANXA13	CDCA7	BRDTP1	CASC20	FEZF1-AS1	APPL2	C17orf67	FRMD4A
AGK	ARC	CIT	AQP4-AS1	C15orf41	FAM106B	AKR1B1	ARHGAP39	CDH13	ANKRD26	ATP2C1	FLJ46066	ANKRD26P3	ASTN2	COX11	AK4	ANXA3	CDK15	BREA2	CASC6	FKBP1AP1	ARF5	C1orf110	FTO
AGPAT4	ARFGEF3	CLASP1	AQP7P1	C16orf47	FAM173B	AKR1D1	ARHGAP4	CDH4	ANKRD26P1	ATP6V1G1	FLJ46284	ANKRD30A	ASTN2-AS1	CSAG1	AK5	AOAH	CDK5RAP1	BRINP1	CBLN4	FLJ26245	ARFGEF3	C1orf21	GACAT3
AGPAT4-IT1	ARHGAP15	CLCN4	AR	C16orf58	FAM231D	ALDH1A3	ARHGAP44	CDYL	ANKRD29	ATP7B	FLNB	ANKRD30B	ATCAY	CSAG3	AK6	AOAH-IT1	CDKL5	BRINP2	CCDC166	FMN2	ARHGAP10	C1orf220	GALNT14
AGT	ARHGAP19-SLIT1	CLEC4A	ARGLU1	C16orf78	FAM66D	ALDH1B1	ARHGAP8	CELF4	ANKRD31	ATP8A1	FMN1	ANKRD30BL	ATF7IP2	CSAG4	AK7	AOX1	CDRT1	BRINP3	CCDC171	FOLH1	ARHGAP22	C1orf94	GALNT18
AGTPBP1	ARHGAP26	CLEC5A	ARHGAP10	C16orf82	FAM86B1	ALDH1L1	ARHGEF10	CEP72	ANKRD44	ATP9A	FOXO1	ANKRD30BP2	ATP10A	CSMD1	AK8	AOX2P	CDRT15P2	BRSK2	CCDC178	FRG1	ARHGAP26	C1orf95	GATA3
AHI1	ARHGAP26-IT1	CNTN2	ARHGAP20	C16orf97	FAM86B3P	ALDH1L1-AS1	ARHGEF10L	CERS3	ANKRD44-IT1	ATRNL1	FOXP1	ANKRD36	ATP10B	CTD-2194D22.4	AKAP12	AP1B1P1	CDRT4	BSG	CCDC85A	FRG2	ARHGAP26-AS1	C1QL3	GATA3-AS1
AHNAK	ARHGAP31	COL13A1	ARHGAP21	C18orf42	FAM90A27P	ALDH4A1	ARHGEF18	CERS3-AS1	ANKRD46	ATXN1	FOXP1-AS1	ANKS1B	ATP11A	CTD-2201E9.1	AKAP2	AP1S3	CEBPD	BTBD3	CCNL2	FRG2DP	ARHGAP28	C1QTNF3-AMACR	GDNF
AHSG	ARHGAP31-AS1	COL15A1	ARHGAP28	C19orf18	FAM90A2P	ALG1	ARHGEF4	CFAP46	ANKRD6	AUTS2	FREM1	ANO5	ATP13A1	CTD-2297D10.2	AKNAD1	APBA1	CEMIP	C10orf11	CCSER1	FSHB	ARHGEF10L	C1QTNF7	GDNF-AS1
AIFM2	ARHGAP8	COL22A1	ARHGAP32	C19orf66	FAT3	ALG12	ARHGEF7	CFAP74	ANKS1A	B3GNT5	FRMPD4	ANXA2P3	ATP2B3	CTD-2350J17.1	AKR1B1	APBB1IP	CHRNA9	C10orf90	CDC14C	GADL1	ARHGEF28	C20orf197	GEM
AIG1	ARHGEF10L	COL23A1	ARHGAP39	C1orf158	FBXL12	ALG1L	ARHGEF7-AS1	CHCHD2	ANKS1B	B4GALT6	FZD7	APBA2	ATP5I	CXADRP3	AKR1B10	APBB2	CHST11	C11orf87	CDC34	GALNT13	ARID1B	C21orf62	GFRA2
AIPL1	ARHGEF4	COL27A1	ARHGAP42	C3orf67	FCGR1C	ALG1L2	ARHGEF9	CHEK2P2	ANKS6	BAALC	GALNT10	APBA3	ATP6AP1	CYP2C18	AKR1B15	APCDD1	CIT	C12orf40	CDC45	GPATCH2	ARID5B	C21orf62-AS1	GJA4
AIRN	ARMC8	COL5A1	ARHGAP44	C3orf67-AS1	FKBP1AP1	ALK	ARMS2	CHFR	ANO10	BAALC-AS1	GAREM	APC2	ATP6V1H	CYP2C19	AKR7A2P1	APLN	CLEC5A	C12orf42	CDH10	GPC6	ARMC4	C2CD4B	GJB3
AK5	ARMC9	COMMD1	ARHGAP6	C3P1	FLJ33360	ALKBH7	ARNT2	CHST8	ANO2	BAALC-AS2	GATA3	APCS	ATP8A2	CYP2C8	AKT3	APOBEC2	CLIC5	C14orf177	CDH11	GPC6-AS2	ARMT1	C3orf35	GJB4
AK6	ARMS2	CPEB4	ARHGEF34P	C5orf38	FLJ37505	ALLC	ARR3	CHTF18	ANO5	BACH2	GFOD1	APEX2	AURKC	CYP2C9	ALDH1B1	APOH	CLRN1	C16orf90	CDH12	GPR37	ARNT2	C4orf51	GJB5
AK7	ARNT2	CPLX2	ARHGEF5	C5orf49	FOXR2	ALOX5	ARSD	CLCN4	ANO6	BAMBI	GOLGA4	APLNR	AUTS2	CYP2E1	ALDH3A1	APP	CLRN1-AS1	C16orf97	CDH13	GREM2	ARSF	C5orf22	GLT1D1
AK8	ARSB	CPPED1	ARID5B	C6orf118	FPR3	ALPK3	ARSE	CLK4	ANXA13	BANCR	GPC5	AQP4	AVEN	CYP4F29P	ALDH3A2	ARFGEF3	CNKSR3	C17orf112	CDH18	GRIA1	ART1	C5orf38	GM140
AKAP12	ARSG	CPSF2	ARMC3	C8orf22	FREM1	ALS2CR12	ARSF	CLPTM1L	ANXA3	BCAP29	GPC6	AQP4-AS1	AVPR2	CYP4F35P	ALDH5A1	ARHGAP10	CNOT10	C18orf42	CDH2	GRM7	ART5	C5orf64	GMPR
AKAP13	ART1	CPZ	ARNTL2-AS1	C8orf34	FRG2DP	AMACR	ARSH	CLUAP1	ANXA4	BCAR3	GPC6-AS2	AQP7P1	AXIN2	CYP4V2	ALDH8A1	ARHGAP15	COL13A1	C19orf18	CDH20	GRM7-AS1	ASB18	C6orf195	GP2
AKAP2	ART5	CRACR2A	ARPP21	C8orf48	FSCB	AMBP	ART1	COBL	ANXA5	BCAS2	GREM1	AR	B3GALT5	DACT2	ALDOB	ARHGAP26	COL15A1	C1orf140	CDH6	GRXCR1	ASB9P1	C6orf229	GPR139
ALDH1B1	ASAP1	CRSP8P	ARSD	C9orf170	FZD10	AMN	ART5	COL18A1	AOAH	BCAS3	GRIA3	ARAF	B3GALT5-AS1	DBET	ALG14	ARHGAP26-IT1	COL22A1	C1orf159	CDH8	GTSCR1	ASIC2	C6orf52	GRIN2A
ALDH1L1	ASAP2	CSNK2A3	ARSE	C9orf92	FZD10-AS1	AMN1	ASAP1	COL18A1-AS1	AP4B1	BCAS4	GRM7	ARHGAP20	B3GAT1	DCC	ALG1L2	ARHGAP31	COMMD1	C1orf229	CDHR5	GUSBP10	ASPH	C7orf13	HEBP2
ALDH1L1-AS1	ASB1	CTSH	ARSF	CA10	FZD8	AMPH	ASB1	COL18A1-AS2	AP4B1-AS1	BCL11A	GRM7-AS3	ARHGAP21	B4GALNT4	DCDC2C	ALG6	ARHGAP31-AS1	CPEB4	C1orf233	CDK11A	GUSBP4	ASTN1	C7orf31	HECW1
ALDH3A1	ASIC2	CYP19A1	ARSH	CACNA1A	GABRA5	ANAPC4	ASB18	COL22A1	APBA1	BCL2	GZMA	ARHGAP28	BACE2	DIP2C	ALG8	ARHGEF28	CPPED1	C1orf27	CDK11B	HAVCR1	ATG7	C7orf65	HHLA1
ALDH3A2	ASPA	DAB1	ARSJ	CACNA1F	GABRB3	ANGPTL6	ASIC2	COL5A1	APBB1IP	BCL7A	GZMK	ARHGAP32	BACH1-IT2	DKFZp434L192	ALK	ARHGEF3	CRSP8P	C1orf86	CDK14	HAVCR2	ATOH7	C7orf69	HMGB4
ALDH4A1	ASPH	DAB1-AS1	ASB11	CACNA2D3	GABRG3	ANHX	ASMTL	COL6A1	APBB2	BEND7	HCG11	ARHGAP39	BAGE	DLGAP1	ALKBH1	ARHGEF33	CSGALNACT1	C22orf29	CDR1	HCN1	ATP10A	C7orf73	HNRNPA3P1
ALDH5A1	ATG2B	DAPK2	ASB3	CACNA2D3-AS1	GABRG3-AS1	ANKMY1	ASMTL-AS1	COL6A2	APLNR	BHLHB9	HDGFL1	ARHGAP42	BAGE2	DLGAP1-AS4	ALKBH3	ARHGEF3-AS1	CSNK2A3	C22orf39	CDX4	HDGFL1	ATP13A4	C7orf76	HPYR1
ALDH8A1	ATG7	DAPL1	ASB9	CACNB2	GACAT1	ANKRD11	ASNS	CPAMD8	APOH	BICC1	HIATL1	ARHGAP44	BAGE3	DLGAP1-AS5	ALKBH3-AS1	ARID5B	CXorf66	C2CD4C	CEACAM20	HDHD1	ATP13A4-AS1	C8A	HSPB8
ALG14	ATMIN	DAW1	ASCC3	CADPS2	GAREM	ANKRD18A	ASPA	CPPED1	APOL3	BICD1	HIF1A-AS1	ARHGAP6	BAGE4	DLGAP2	ALMS1	ARL13A	CYYR1	C6	CEACAM22P	HKR1	ATP13A5	C8B	HYDIN
ALG1L	ATP11A	DEFB131	ASCL1	CALN1	GATA3	ANKRD2	ASPDH	CPZ	APOOP5	BIRC3	HIST1H1D	ARHGAP8	BAGE5	DLGAP2-AS1	ALMS1P	ARL14EPL	DAPK2	C6orf118	CELF4	HNRNPKP3	ATP13A5-AS1	C8orf37-AS1	IMMP2L
ALG1L2	ATP11A-AS1	DERL1	ASPM	CAMK2D	GGT3P	ANKRD20A11P	ASS1	CSMD2	APP	BLID	HIST1H2AE	ARHGEF10L	BAIAP2L1	DMRTC1	ALOX5AP	ARMC2	DAPL1	C7orf66	CENPBD1P1	HPVC1	ATP1B1	C8orf86	IRX3
ALG8	ATP1A1	DGKG	ASTN2	CAPZA3	GGT8P	ANKRD20A5P	ASTN1	CSMD2-AS1	AQP4	BMP4	HIST1H2BF	ARHGEF7	BANP	DMRTC1B	ALPK1	ARMC2-AS1	DAW1	C8orf22	CEP128	HS3ST1	ATP2B2-IT2	C8orf89	JPH1
ALK	ATP2B2	DHCR7	ASTN2-AS1	CASC15	GJD4	ANKRD20A8P	ATAD3A	CST1	AQP4-AS1	BMPR1A	HIST1H2BG	ARHGEF7-AS1	BARX1	DNAH9	ALPK2	ARMC4	DDO	C8orf34	CFAP47	HTR1A	ATP6V0A4	C9orf152	KAZN
ALKBH3	ATP2B2-IT2	DHRS7C	ASXL3	CASC16	GLT1D1	ANKRD20A9P	ATAD3B	CST2	AR	BMPR1B	HIST1H2BH	ARHGEF9	BASP1P1	DNASE1L1	ALPK3	ARMC8	DENND1A	C8orf48	CHFR	HTR1B	ATP6V0D2	CABLES1	KCND3
ALKBH3-AS1	ATP2C2	DISC1	ATF7IP2	CAV3	GNAL	ANKRD24	ATAD3C	CST3	ARAP2	BMX	HIST1H2BI	ARHGEF9-IT1	BBOX1	DPP6	ALX4	ARMCX5	DERL1	C8orf82	CHMP2A	HYAL4	ATP6V0E2	CABYR	KCND3-AS1
ALOX5AP	ATP6V1C1	DISC1-IT1	ATP10A	CBLN1	GOLGA8CP	ANKRD26P3	ATCAY	CST4	ARGLU1	BNC2	HIST1H3E	ARL15	BBOX1-AS1	DPRX	AMBP	ARMCX5-GPRASP2	DGAT2	C9orf92	CHRM2	IGSF5	ATP6V0E2-AS1	CACNA1C	KCND3-IT1
ALPK1	ATP6V1C2	DMXL2	ATP10B	CBLN4	GPC5	ANKRD27	ATF7IP	CST5	ARHGAP10	BRDT	HIST1H3F	ARMC3	BCAP31	DPY19L1	AMFR	ARNT2	DGKG	CA10	CHRM3	IGSF9B	ATP6V1E1	CACNA1E	KCNJ6
ALPK3	ATP9A	DNAJB6	ATP13A1	CCDC109B	GPR148	ANKRD30A	ATF7IP2	CST7	ARHGAP15	BTBD8	HIST1H3G	ARPP21	BCORL1	DSCAM	AMICA1	ARSB	DIAPH2	CACNA1B	CHRM3-AS1	INHBA	ATP8A2	CACNB2	KCNMA1
ALS2CL	ATXN1	DOCK2	ATP13A4	CCDC120	GPR39	ANKRD30B	ATG2B	CTD-2194D22.4	ARHGAP17	BTLA	HIST1H4E	ARSD	BDNF	DSCAM-AS1	AMOTL1	ARTN	DISC1	CACNA2D1	CHRM3-AS2	INHBA-AS1	ATP9A	CACNB4	KCNMA1-AS3
ALX4	ATXN7L1	DPP6	ATP13A5	CCDC130	GRIK1	ANKRD30BL	ATMIN	CTD-3080P12.3	ARHGAP18	BTN1A1	HIST1H4F	ARSE	BECN2	DSCAM-IT1	AMPD3	ARV1	DISC1-IT1	CADM2	CHST9	IPW	ATXN1	CACNG3	KCNQ3
AMBP	AZIN1-AS1	DPYSL4	ATP13A5-AS1	CCDC144A	GRM7	ANKRD34C	ATP10A	CTDP1	ARHGAP21	BTN2A1	HIST1H4G	ARSF	BFSP1	DUSP26	AMPH	ASAP1	DISC2	CADPS2	CHSY3	IQUB	ATXN7L1	CADM1	KIAA0040
AMFR	B3GALT1	DRD5	ATP2B3	CCDC144CP	GRM7-AS1	ANKRD34C-AS1	ATP10B	CXADRP3	ARHGAP24	BTN2A2	HIST1H4H	ARSH	BGN	DUSP9	ANAPC15	ASAP1-IT1	DKK3	CALCRL	CLDN17	IRX1	AUTS2	CALB2	KIF26B
AMN	B3GAT1	DSCAML1	ATP5I	CCDC150	GTSCR1	ANKRD60	ATP11A	CYP4F29P	ARHGAP25	BTN2A3P	HLF	ASB1	BIRC8	DUXA	ANAPC4	ASAP2	DLEU1	CALML6	CLDN5	ISL1	AVEN	CALD1	KIF6
AMPD3	B3GNT2	DUSP28	ATP6AP1	CCDC171	HDGFL1	ANKRD62P1-PARP4P3	ATP11A-AS1	CYP4F35P	ARHGAP28	BTN3A1	HMGA2	ASB12	BMP4	DUXAP10	ANGPT2	ASB11	DOCK1	CAPSL	CLDN8	JAKMIP2	AXDND1	CALN1	KIRREL3
AMPH	B3GNT7	DYSF	ATP6V1H	CCDC178	HDHD1	ANKS1B	ATP2B2	CYP4V2	ARHGAP29	BTN3A2	HNMT	ASB3	BMPER	DUXAP8	ANGPTL2	ASB9	DOCK2	CARD16	CLEC14A	JAKMIP2-AS1	AXIN2	CAMK1D	KIRREL3-AS2
ANAPC15	B4GALNT2	EDAR	ATP8A2	CCDC22	HERC2	ANO1	ATP2B2-IT2	DACT2	ARHGAP6	BTN3A3	HOTAIR	ASCL1	BMS1P17	EEF2KMT	ANK1	ASB9P1	DRAIC	CARD17	CLEC5A	KAL1	B3GAT1	CAMK2N1	KIRREL3-AS3
ANAPC1P1	BAGE	EEPD1	ATP8B1	CCDC6	HERC2P3	ANO1-AS2	ATP2B3	DAPK3	ARHGEF12	C10orf11	HOXB1	ASMTL	BMS1P18	ELAC2	ANKFN1	ASCL1	DRD5	CARD18	CLNK	KCNA4	B4GALT6	CAP2	KSR2
ANGPT2	BAGE2	EHD3	ATRNL1	CCDC81	HERC2P4	ANO7	ATP2C2	DHCR7	ARHGEF26	C10orf126	HOXC10	ASMTL-AS1	BNC2	EMD	ANKH	ATE1	DSCAML1	CASC15	CLTCL1	KCNIP4	BAALC	CAPN13	KU-MEL-3
ANGPTL2	BAGE3	EHMT1	ATRX	CCDC85A	HHIPL2	ANO9	ATP4B	DIP2C	ARHGEF26-AS1	C11orf65	HOXC11	ASNA1	BOD1L2	EMP2	ANKK1	ATE1-AS1	DTL	CASC16	CNBD1	KCNIP4-IT1	BAALC-AS1	CAPN14	LAMA1
ANK1	BAGE4	EHMT1-IT1	AURKC	CCDC90B	HKR1	ANP32D	ATP5I	DKFZp434L192	ARHGEF28	C12orf42	HOXC12	ASNS	BRINP2	ENPP7P13	ANKRD1	ATF3	DUSP21	CASC17	CNTLN	KCNU1	BAALC-AS2	CASC11	LAMC1
ANKK1	BAGE5	ELMO1	AUTS2	CCNY	HNMT	AP1B1P1	ATP6AP1	DLGAP2	ARHGEF3	C12orf49	HOXC13	ASPDH	BTNL3	ERAS	ANKRD13C	ATG10	EBLN3	CASC20	CNTN1	KCTD1	BACH1	CASC15	LAMC2
ANKMY1	BAMBI	ENTPD1	AVEN	CCNYL2	HNRNPCL1	AP1S3	ATP8A2	DLGAP2-AS1	ARHGEF33	C12orf66	HOXC13-AS	ASTN1	BTNL8	ERICH1	ANKRD16	ATG4A	EDAR	CASC6	CNTN3	KCTD16	BACH1-IT2	CASC18	LDB2
ANKRD1	BANP	ENTPD1-AS1	AVPR1A	CCT6P3	HNRNPCL3	AP2A2	ATP9B	DLL1	ARHGEF38	C15orf41	HOXC-AS3	ASTN2	BTNL9	ERICH1-AS1	ANKRD18A	ATG7	EEPD1	CASKIN1	CNTN4	KHDRBS3	BACH2	CASC19	LGI2
ANKRD16	BARX1	EPS8L1	AXIN2	CD177	HNRNPCL4	AP5Z1	AURKC	DNAAF5	ARHGEF3-AS1	C15orf54	HSD52	ASTN2-AS1	C10orf142	ERV3-1	ANKRD18B	ATM	EHD3	CASP1	CNTN4-AS2	KIF2B	BAIAP2L1	CASC21	LIMCH1
ANKRD18A	BASP1	EXOC3	AZIN2	CD1A	HNRNPKP3	APBA2	AUTS2	DNAH9	ARID1B	C18orf42	IKBKAP	ATAD3B	C10orf90	ERVV-1	ANKRD2	ATMIN	ELMO1	CASP5	CNTN5	KRTAP11-1	BANF2	CASC8	LINC00244
ANKRD2	BBS10	FABP5P3	B3GALNT1	CD1B	ID4	APBA3	AVPR2	DNAJB6	ARID5B	C1orf162	IL12B	ATAD3C	C11orf39	ERVV-2	ANKRD28	ATP11C	ELMO1-AS1	CBLN2	CNTN6	KRTAP13-1	BARX2	CASP2	LINC00298
ANKRD33B	BCAR3	FAM134B	B3GALT5	CD1C	IGSF5	APCDD1L	AWAT1	DNASE1L1	ARL14	C1orf194	IL1RAPL1	ATCAY	C11orf87	ESRG	ANKRD29	ATP1A1	ENOX2	CBLN4	CNTNAP2	KRTAP13-2	BASP1	CBS	LINC00299
ANKRD34B	BCAS3	FAM135B	B3GALT5-AS1	CD1E	IGSF9B	APCDD1L-AS1	AWAT2	DNER	ARMC10	C1orf21	IL1RAPL2	ATF7IP2	C14orf105	F11	ANKRD33B	ATP1A1-AS1	ENPP6	CCDC141	CNTNAP4	KRTAP13-3	BCAR3	CCAT1	LINC00538
ANKRD34C	BCL11A	FAM168B	BACE2	CD99	IL15	APCS	AXDND1	DPP6	ARMC2	C1QTNF7	IPCEF1	ATP10A	C14orf37	F11-AS1	ANKRD34B	ATP2B2	ETS1	CCDC166	CNTNAP5	KRTAP13-4	BCAS2	CCAT2	LINC00575
ANKRD34C-AS1	BCL11B	FAM180A	BACH1-IT2	CD99P1	INPP4B	APELA	AXIN2	DPRX	ARMC2-AS1	C2orf73	IQGAP2	ATP10B	C16orf47	FAAH2	ANKRD34C	ATP2B2-IT2	EXOC4	CCDC171	COL12A1	KRTAP15-1	BCAS3	CCDC116	LINC00581
ANKRD36BP1	BCL2	FAM196B	BASP1P1	CDC14C	IPO5P1	APLN	B3GALT5	DPYSL4	ARMC3	C3orf35	ISL1	ATP11A	C16orf58	FAM173B	ANKRD34C-AS1	ATP2C2	EXT2	CCDC178	COL22A1	KRTAP19-1	BCL11A	CCDC138	LINC00589
ANKRD46	BCL2A1	FAM19A5	BCAP31	CDC20B	IPW	APLP1	B3GALT5-AS1	DUSP28	ARMC4	C3orf67	ITGA6	ATP13A1	C16orf78	FAM189A1	ANKRD36	ATP6V1C1	FABP6	CCDC39	COLEC10	KRTAP19-2	BCR	CCDC146	LINC00593
ANKRD55	BCL9L	FAM209A	BDNF	CDH11	IRX1	AQP1	B3GAT1	DUSP9	ARMCX2	C3orf67-AS1	ITGA9	ATP2B3	C16orf82	FAM19A5	ANKRD36BP1	ATP7B	FAM124A	CCDC85A	COMT	KRTAP19-3	BDNF	CCDC149	LINC00595
ANKRD6	BCO1	FAM209B	BDNF-AS	CDH12	IRX2	AQP12A	B3GNTL1	DUXA	ARMCX5	C4orf45	ITGA9-AS1	ATP5I	C16orf97	FAM20C	ANKRD44	ATP8A1	FAM134B	CCNL2	COX7B2	KRTAP19-4	BDNF-AS	CCDC170	LINC00619
ANKRD60	BDH1	FAM66C	BFSP1	CDH18	ISM1	AQP12B	B4GALNT4	EBP	ARMCX5-GPRASP2	C4orf51	JAKMIP2	ATP6AP1	C18orf42	FAM226A	ANKRD44-IT1	ATP8B5P	FAM135B	CCNYL2	CPLX1	KRTAP19-5	BEND4	CCDC185	LINC00626
ANKRD62P1-PARP4P3	BDKRB1	FAM86EP	BGLT3	CDH2	ISM1-AS1	AQP7	BACE2	EEF2KMT	ARNTL2-AS1	C5orf22	JAKMIP2-AS1	ATP6V1H	C19orf18	FAM226B	ANKRD46	ATP9A	FAM174B	CCSER1	CPS1	KRTAP19-6	BIN1	CCDC3	LINC00668
ANKS6	BDKRB2	FAM86FP	BICC1	CDH20	ISX	ARAF	BAGE	EHMT1	ARTN	C5orf49	KANK1	ATP8A2	C19orf25	FAM27L	ANKRD55	ATRN	FAM183CP	CDC14C	CPSF3L	KRTAP19-7	BLOC1S5-TXNDC5	CCDC30	LINC00702
ANLN	BECN2	FAM90A1	BIRC8	CDH4	KCNIP4	ARC	BAGE2	EHMT1-IT1	ASAH2	C5orf52	KATNAL1	ATP8B1	C19orf66	FAM3A	ANKRD6	ATXN1	FAM196A	CDC34	CPTP	KRTAP19-8	BMP6	CCDC60	LINC00708
ANO1	BEND3	FAM9B	BMP4	CDH6	KDR	ARF5	BAGE3	ELAC2	ASAP1	C5orf63	KCNIP4	AURKAIP1	C19orf81	FAM50A	ANKRD66	ATXN3L	FAM196B	CDC45	CRIPAK	KRTAP20-1	BMP7	CCK	LINC00838
ANO10	BEND5	FARS2	BMPER	CDH8	KIAA1328	ARHGAP19-SLIT1	BAGE4	ELF4	ASB11	C6	KCNJ15	AURKC	C1orf145	FAM58A	ANKS1A	ATXN7L1	FAM201A	CDH10	CSMD1	KRTAP20-2	BMP7-AS1	CCNG2	LINC00840
ANO1-AS2	BIN1	FBXO21	BMPR1B	CDK20	KIF16B	ARHGAP20	BAGE5	ELFN1	ASB14	C8orf22	KCNJ16	AUTS2	C1orf158	FAM86DP	ANKS1B	AUH	FAM45B	CDH11	CSTF2T	KRTAP20-3	BMS1P20	CCNT2-AS1	LINC00841
ANP32D	BLACE	FCAR	BMS1	CDK8	KLF8	ARHGAP23	BAIAP2L1	ELFN1-AS1	ASB3	C8orf34	KCNJ8	AVEN	C1orf229	FAM90A27P	ANKS4B	AUTS2	FAM81A	CDH12	CTB-7E3.1	KRTAP20-4	BNC1	CCNY	LINC00856
ANTXR1	BLVRA	FCN1	BMS1P17	CDR1	KRT16P3	ARHGAP26	BANP	ELK2AP	ASB9	C8orf34-AS1	KDM4C	AVPR1A	C1orf94	FAT1	ANKS6	AZIN1-AS1	FAM95C	CDH13	CTBP1	KRTAP21-1	BOD1	CCR1	LINC00934
ANTXRL	BMP7	FCN2	BMS1P18	CEACAM20	KRTAP11-1	ARHGAP26-IT1	BARX1	EMD	ASCC3	C8orf87	KDR	AVPR2	C1QTNF3-AMACR	FAT3	ANLN	B3GALT1	FAM9B	CDH15	CTBP1-AS	KRTAP21-2	BPGM	CCR2	LINC00951
ANTXRLP1	BMP7-AS1	FLJ42102	BNC1	CEACAM22P	KRTAP13-1	ARHGAP39	BARX2	EMP2	ASCL1	C9orf152	KIAA1598	AXIN2	C1QTNF8	FATE1	ANO10	B3GNT2	FAM9C	CDH18	CTBP1-AS2	KRTAP21-3	BRAF	CCR3	LINC00970
ANXA3	BNIP3	FLJ42393	BNC2	CELF2	KRTAP13-2	ARHGAP4	BAX	ENPP7P13	ASH1L	C9orf3	KIAA2012	B3GALT5	C22orf34	FBXL12	ANO6	B3GNT5	FARS2	CDH2	CTD-2201E9.1	KRTAP22-1	BRD4	CCR5	LINC01006
AOAH	BOC	FOXI1	BOD1L2	CELF4	KRTAP13-3	ARHGAP44	BCAP31	EPN1	ASIC2	C9orf72	KIF13A	B3GALT5-AS1	C2CD4C	FBXL7	ANTXR1	BACE1	FBLL1	CDH20	CTD-2350J17.1	KRTAP22-2	BRI3	CCR6	LINC01018
AOAH-IT1	BOK	FOXL2NB	BTBD3	CEP128	KRTAP13-4	ARHGAP8	BCL11B	EPS8L1	ASIC5	C9orf91	KIF5C	B3GALTL	C2orf27A	FKBP1AP1	ANTXRL	BACE1-AS	FBN1	CDH6	CTDP1	KRTAP23-1	BRINP2	CCR8	LINC01020
AOX1	BOK-AS1	FOXN3	BTC	CEP170	KRTAP15-1	ARHGEF10	BCO1	ERAS	ASPN	C9orf92	KIT	B3GAT1	C2orf27B	FLJ33360	ANTXRLP1	BACH2	FBP1	CDH8	CTNNA2	KRTAP24-1	BSDC1	CD177	LINC01206
AOX2P	BPESC1	FRMD3	C10orf142	CFC1	KRTAP19-1	ARHGEF10L	BCOR	ERICH1-AS1	ASTN2	CA1	KLF12	B3GNTL1	C3P1	FLJ36000	ANXA13	BAMBI	FBP2	CDH9	CTNNA3	KRTAP25-1	BTBD11	CD180	LINC01250
AP1B1P1	BPI	FRMD4A	C10orf90	CFC1B	KRTAP19-2	ARHGEF18	BCORL1	ERVV-1	ASTN2-AS1	CA8	KLHL14	B4GALNT4	C5orf38	FLJ37505	ANXA2P1	BANCR	FBXW8	CDHR5	CTNND2	KRTAP26-1	BTBD9	CD38	LINC01254
AP1S3	BPIFA1	FSTL4	C11orf39	CFHR2	KRTAP19-3	ARHGEF4	BCRP3	ERVV-2	ASXL3	CAB39L	L3MBTL4	BACE2	C5orf49	FLNA	ANXA3	BANF2	FGF13	CDK10	CXorf30	KRTAP27-1	C10orf11	CD83	LINC01287
AP2A2	BPIFA2	GALNT11	C11orf87	CFHR4	KRTAP19-4	ARHGEF7	BCYRN1	EXOC3	ATF3	CABLES1	L3MBTL4-AS1	BACH1-IT2	C5orf64	FOXP3	ANXA4	BASP1	FGGY	CDK11A	CXorf51A	KRTAP6-1	C10orf142	CDC20B	LINC01372
AP3B2	BPIFA3	GALNT14	C12orf42	CFHR5	KRTAP19-5	ARHGEF7-AS1	BDKRB1	F10	ATG10	CABYR	LAMA1	BAGE	C6orf118	FOXR2	AOAH	BATF	FLJ22447	CDK11B	CXorf51B	KRTAP6-2	C10orf35	CDH17	LINC01570
AP5Z1	BPIFA4P	GALNT18	C14orf39	CHCHD2	KRTAP19-6	ARHGEF9	BDKRB2	F10-AS1	ATIC	CACHD1	LAPTM4B	BAGE2	C7orf13	FPR3	AOAH-IT1	BBS10	FLJ42393	CDK14	CYYR1	KRTAP6-3	C10orf67	CDH26	LINC01587
APBA1	BPIFB1	GALNT2	C15orf41	CHCHD4	KRTAP19-7	ARL15	BDNF	F11	ATM	CACNB2	LDLRAD3	BAGE3	C7orf66	FRG1	AOX1	BBX	FOXI1	CDR1	D21S2088E	KRTAP7-1	C10orf90	CDH4	LL22NC03-63E9.3
APBA3	BPIFB2	GALNTL5	C15orf54	CHEK2P2	KRTAP19-8	ARMC9	BECN2	F11-AS1	ATP11C	CADPS2	LDOC1	BAGE4	C8orf22	FRG2	AOX2P	BCAR3	FOXN3	CDX4	DAOA	KRTAP8-1	C10orf99	CDH6	LMBR1
APBB1IP	BPIFB3	GAN	C16orf47	CHL1	KRTAP20-1	ARMS2	BEND3	F2RL3	ATP13A4	CAMK2D	LIMCH1	BAGE5	C9orf116	FRG2B	AP1B1P1	BCAS2	FOXN3-AS2	CEACAM20	DAOA-AS1	L3MBTL4	C11orf40	CDHR3	LOC100192426
APBB2	BPIFB4	GAS7	C16orf58	CHODL	KRTAP20-2	ARNT2	BFSP1	F7	ATP13A5	CAMKMT	LINC00305	BAIAP2L1	C9orf170	FRG2C	AP1S3	BCAS3	FOXO1	CEACAM22P	DAW1	L3MBTL4-AS1	C11orf44	CDK14	LOC100505635
APCDD1L	BPIFB6	GCNT7	C16orf78	CHRM2	KRTAP20-3	ARR3	BGN	FABP5P3	ATP13A5-AS1	CAP2	LINC00332	BANP	C9orf62	FRG2DP	AP3B2	BCAS4	FRMD3	CELF4	DCAF4L2	LDOC1	C11orf63	CDKAL1	LOC100506085
APCDD1L-AS1	BRD1	GCSH	C16orf82	CHRM3	KRTAP20-4	ARSD	BHLHA15	FAM120B	ATP1A1	CAPN6	LINC00343	BARX1	C9orf92	FRG2EP	AP4B1	BCL11A	FSIP1	CENPBD1P1	DCC	LGSN	C12orf74	CDYL	LOC100506274
APLP1	BRD9	GLB1	C16orf97	CHRM3-AS2	KRTAP21-1	ARSE	BIN1	FAM135B	ATP1A1-AS1	CASC11	LINC00426	BASP1P1	CA10	FRMD1	AP4B1-AS1	BCL2	FSTL4	CENPW	DCDC2	LINC00113	C12orf75	CEACAM8	LOC100506470
APOF	BRDT	GLDN	C18orf42	CHST9	KRTAP21-2	ARSF	BIRC8	FAM189A1	ATP1B1	CASC15	LINC00474	BAX	CACNA1A	FZD10	AP4E1	BCL2A1	FUNDC1	CEP128	DCDC2C	LINC00210	C15orf32	CECR1	LOC100506526
AQP1	BRE	GLI2	C19orf18	CHSY3	KRTAP21-3	ARSH	BLACE	FAM19A5	ATP2C1	CASC19	LINC00526	BBOX1	CACNA1B	FZD10-AS1	AP4S1	BCL9L	FZD7	CERKL	DCDC5	LINC00290	C16orf47	CECR2	LOC100506675
ARC	BRI3BP	GLP2R	C19orf66	CLDN17	KRTAP22-1	ART1	BMP7	FAM209A	ATP5EP2	CASC21	LINC00548	BBOX1-AS1	CACNA1F	FZD8	APBA1	BCO1	GABBR2	CFAP47	DDI1	LINC00307	C16orf78	CECR3	LOC100507175
ARF5	BRINP1	GLT6D1	C19orf81	CLDN8	KRTAP22-2	ART5	BMP7-AS1	FAM209B	ATP6AP1L	CASC6	LINC00557	BBS9	CACNA1H	GABRA3	APBB1IP	BCOR	GALNT10	CFAP74	DDIT4L	LINC00314	C16orf82	CECR5	LOC100507420
ARFGEF3	BRSK2	GM140	C1orf158	CLEC18B	KRTAP23-1	ARX	BMPER	FAM20C	ATP6V1G1	CASC8	LINC00583	BCAP31	CACNA2D3	GABRA5	APBB2	BDH1	GALNT14	CFHR2	DEAF1	LINC00323	C17orf67	CECR5-AS1	LOC100507431
ARGFX	BSN	GMPR	C2CD4C	CLNK	KRTAP24-1	ASAP1	BNIP3	FAM27L	ATP7B	CASK	LINC00598	BCL11B	CACNA2D3-AS1	GABRB3	APCDD1	BDP1	GALNT18	CFHR4	DEPDC1-AS1	LINC00343	C17orf77	CECR6	LOC100507462
ARHGAP15	BSN-AS2	GNN	C3orf14	CLUHP3	KRTAP25-1	ASB1	BOD1	FAM3A	ATP8A1	CCAT1	LINC00632	BCORL1	CADPS2	GABRE	APLN	BEND2	GALNT2	CFHR5	DGCR10	LINC00379	C1orf110	CENPF	LOC100507534
ARHGAP17	BTBD11	GP6	C3orf67	CMPK2	KRTAP26-1	ASB10	BOD1L2	FAM50A	ATP8B5P	CCAT2	LINC00667	BCYRN1	CALN1	GABRG3	APOBEC2	BEND3	GAS7	CHCHD2	DGCR11	LINC00380	C1orf131	CEP112	LOC100996286
ARHGAP19-SLIT1	BTBD16	GPC1	C3orf67-AS1	CNTN1	KRTAP27-1	ASB18	BOK	FAM53A	ATP9A	CCDC146	LINC00668	BDNF	CARD11	GABRG3-AS1	APOF	BEND5	GFOD1	CHFR	DGCR14	LINC00410	C1orf198	CERS3	LOC100996338
ARHGAP26	BTBD9	GPR143	C3P1	CNTN3	KRTAP6-1	ASB3	BOK-AS1	FAM58A	ATRNL1	CCDC15	LINC00669	BDNF-AS	CASC15	GABRQ	APOH	BHLHB9	GLB1	CHL1	DGCR2	LINC00457	C1orf21	CERS3-AS1	LOC101926966
ARHGAP26-AS1	C10orf11	GPR78	C4orf22	CNTN4	KRTAP6-2	ASB7	BPESC1	FAM86DP	ATXN1	CCDC150	LINC00690	BECN2	CASC16	GATA1	APOL3	BIN1	GLIS3	CHL1-AS1	DGCR5	LINC00460	C1orf210	CETN1	LOC101927066
ARHGAP26-IT1	C10orf120	GRIK3	C5orf38	CNTN4-AS2	KRTAP6-3	ASCL2	BPIFA1	FAM86EP	ATXN3L	CCDC171	LINC00702	BEST2	CASC17	GDI1	APOO	BLID	GLIS3-AS1	CHMP1A	DGCR6L	LINC00487	C1orf220	CFAP52	LOC101927132
ARHGAP31	C10orf126	GRIK4	C5orf49	CNTN5	KRTAP7-1	ASIC2	BPIFA2	FAM86JP	AUH	CCDC54	LINC00703	BFSP1	CASC20	GGT8P	APP	BLNK	GLUL	CHMP2A	DGCR8	LINC00526	C1orf74	CGNL1	LOC101927159
ARHGAP31-AS1	C10orf128	GSC	C6	CNTN6	KRTAP8-1	ASL	BPIFA3	FAM90A27P	AUTS2	CCDC70	LINC00708	BGN	CASK	GJD4	AQP1	BLVRA	GM140	CHODL	DGCR9	LINC00559	C1orf94	CHAF1B	LOC101927188
ARHGAP40	C10orf53	GSG1L	C6orf118	CNTNAP2	L3MBTL4	ASMTL	BPIFA4P	FAM9B	AZIN2	CCDC81	LINC00924	BIRC8	CASP14	GLOD5	ARFGEF3	BMPR1A	GMDS	CHRM2	DGKI	LINC00632	C1orf95	CHCHD3	LOC101927190
ARHGAP8	C10orf62	GTSF1L	C7	CNTNAP3	L3MBTL4-AS1	ASMTL-AS1	BPIFB1	FAT1	B3GNT5	CCNT2-AS1	LINC01012	BLK	CAV3	GLT1D1	ARGFX	BMX	GMDS-AS1	CHRM3	DHPS	LINC00663	C1QL3	CHI3L2	LOC101927691
ARHGEF10	C11orf42	GYPC	C7orf76	CNTNAP4	LAMA1	ASNS	BPIFB2	FBRSL1	B4GALT5	CD109	LINC01028	BMP4	CBLN1	GOLGA2P9	ARHGAP10	BPESC1	GOLGA4	CHRM3-AS1	DIAPH1	LINC00667	C1QTNF3-AMACR	CHIA	LOC101927701
ARHGEF10L	C12orf49	HAS3	C8orf22	COBL	LARGE	ASPA	BPIFB3	FBXO21	B4GALT6	CD200	LINC01058	BMP7	CBLN4	GPKOW	ARHGAP15	BPI	GPR119	CHRM3-AS2	DIO2	LINC00669	C1QTNF7	CHIAP2	LOC101927735
ARHGEF18	C14orf132	HDAC4	C8orf34	COG6	LARGE-AS1	ASPDH	BPIFB4	FCAR	BAALC	CD34	LINC01091	BMP7-AS1	CCBE1	GPR39	ARHGAP17	BPIFA1	GPR143	CHRNA4	DIO2-AS1	LINC00692	C20orf197	CHN2	LOC101927766
ARHGEF33	C14orf177	HK3	C8orf34-AS1	COL12A1	LDOC1	ASPG	BPIFB6	FCN1	BAALC-AS1	CD44	LINC01094	BMPER	CCDC105	GRIK1	ARHGAP19-SLIT1	BPIFA2	GRIK3	CHST9	DIRAS1	LINC00693	C20orf78	CHST10	LOC101927798
ARHGEF4	C14orf178	HMX1	C8orf48	COL21A1	LGALS9B	ASPH	BRD1	FCN2	BAALC-AS2	CD5	LINC01122	BMS1P17	CCDC106	GRIN2A	ARHGAP26	BPIFA3	GRIK4	CHSY3	DKFZp434L192	LINC00919	C20orf85	CHST4	LOC101927815
ARL17A	C14orf183	HRH1	C8orf87	COL24A1	LINC00273	ASS1	BRD9	FENDRR	BACH1	CD6	LINC01135	BMS1P18	CCDC120	GRIPAP1	ARHGAP26-AS1	BPIFA4P	GS1-600G8.3	CLDN1	DKK1	LINC00922	C21orf140	CISTR	LOC101927822
ARMC12	C15orf43	IFT52	C9orf170	COL25A1	LINC00307	ASTL	BREA2	FKBP1AP1	BACH1-IT2	CD84	LINC01179	BNC2	CCDC130	GRM6	ARHGAP26-IT1	BPIFB1	GTSF1L	CLDN17	DKK2	LINC00939	C21orf62	CKAP4	LOC101927950
ARMC4	C15orf59	IGF2R	C9orf92	COL5A3	LINC00312	ASTN1	BRI3	FLJ26245	BACH2	CDC14B	LINC01197	BOD1L2	CCDC144CP	GRM7	ARHGAP29	BPIFB2	GUSB	CLDN5	DLG2	LINC00944	C21orf62-AS1	CLCN1	LOC101927964
ARMC8	C15orf59-AS1	INHBB	CA1	COLEC10	LINC00323	ATAD3A	BRI3BP	FLJ33581	BAMBI	CDC20B	LINC01206	BRDTP1	CCDC171	GRM7-AS1	ARHGAP31	BPIFB3	GYPC	CLDN8	DLGAP1	LINC01005	C21orf91-OT1	CLDN14	LOC101928048
ARMC9	C16orf46	ITGA9	CA10	COLEC11	LINC00410	ATAD3B	BRINP1	FLJ36000	BANCR	CDC42SE2	LINC01309	BREA2	CCDC178	GUSBP10	ARHGAP31-AS1	BPIFB4	H2AFY2	CLEC14A	DLGAP1-AS4	LINC01017	C2CD4B	CLEC19A	LOC101928438
ARMS2	C17orf102	ITGA9-AS1	CA8	COX11	LINC00470	ATAD3C	BRINP2	FLJ38122	BANK1	CDH10	LINC01317	BRINP2	CCDC22	GYG2	ARHGAP36	BPIFB6	HAS3	CLEC5A	DLGAP1-AS5	LINC01019	C2orf40	CLEC3A	LOC101928491
ARNT2	C17orf67	ITGB1BP1	CACNA1A	COX16	LINC00474	ATCAY	BRSK2	FLJ42102	BATF	CDH12	LINC01358	BSPH1	CCDC7	HDAC6	ARHGAP40	BRDT	HEBP2	CLNK	DMD	LINC01049	C2orf73	CLIC5	LOC101928651
ARNTL	C19orf40	JAKMIP3	CACNA1F	CPLX2	LINC00487	ATF7IP	BSG	FLJ44511	BCAP29	CDH17	LINC01365	BTBD3	CCDC90B	HDGFL1	ARHGEF11	BRE	HIATL1	CLPP	DMRT2	LINC01060	C2orf91	CLMP	LOC101928751
ARSB	C1orf100	JRK	CACNA2D1	CPQ	LINC00507	ATF7IP2	BTBD16	FLNA	BCAR3	CDH18	LINC01387	BTNL3	CCDC94	HDHD1	ARHGEF26	BRINP1	HIF1A-AS1	CLTCL1	DNAAF5	LINC01105	C3orf35	CLRN1	LOC101928782
ARSG	C1orf106	KCNC1	CACNA2D3	CRMP1	LINC00508	ATG2B	BTNL3	FOXP3	BCAS2	CDH2	LINC01412	BTNL8	CCL25	HERC2	ARHGEF28	BRPF3	HIVEP3	CLUAP1	DNAH5	LINC01152	C4orf19	CLRN1-AS1	LOC101928823
ART1	C1orf123	KCNK16	CACNA2D3-AS1	CSMD1	LINC00526	ATG7	BTNL9	FRG1	BCAS3	CDH20	LINC01422	BTNL9	CCNY	HERC2P3	ARHGEF3	BTBD11	HRH1	CNBD1	DNER	LINC01194	C4orf36	CLSTN2	LOC101928847
ART5	C1orf131	KCNK17	CACNB2	CSNK1A1P1	LINC00583	ATIC	C10orf120	FRG2	BCAS4	CDH6	LINC01423	C10orf142	CCNYL2	HERC2P4	ARHGEF33	BTBD16	HRK	CNKSR2	DOCK1	LINC01205	C4orf51	CLUL1	LOC101928973
ASAP1	C1orf137	KCNK5	CADM2	CSTF2T	LINC00632	ATMIN	C10orf142	FRG2C	BCAT1	CDH8	LINC01478	C10orf90	CCT6P3	HGC6.3	ARHGEF39	BTBD9	HSD52	CNTLN	DOK5	LINC01230	C5orf22	CLVS1	LOC101929123
ASAP2	C1orf168	KCNK9	CADPS	CTAG1A	LINC00663	ATP10A	C10orf53	FRG2DP	BCL11A	CDK14	LINC01483	C11orf39	CCZ1B	HKR1	ARHGEF3-AS1	BTN1A1	HTR3A	CNTN1	DOK6	LINC01246	C5orf38	CMAHP	LOC101929153
ASB1	C1orf177	KCNMA1	CADPS2	CTAG1B	LINC00664	ATP10B	C10orf90	FRG2EP	BCL2	CDK15	LINC01497	C11orf87	CD177	HNRNPKP3	ARHGEF4	BTN2A1	HTR3B	CNTN3	DPP10	LINC01247	C5orf49	CMTM7	LOC101929172
ASB18	C1orf198	KCNT1	CALN1	CTAG2	LINC00665	ATP11A	C11orf39	FRMD1	BCL2L15	CDKL5	LINC01505	C12orf42	CD1A	HS3ST4	ARHGEF6	BTN2A2	IFT52	CNTN4	DPP10-AS1	LINC01248	C5orf64	CMTM8	LOC101929217
ASB2	C1orf204	KIAA0556	CAMK2D	CTAGE9	LINC00667	ATP11A-AS1	C11orf44	FTCD	BCL7A	CDKN2B-AS1	LINC01507	C14orf105	CD1B	HSBP1	ARID1B	BTN2A3P	IGFBPL1	CNTN4-AS2	DPRX	LINC01249	C6orf195	CMTR2	LOC101929234
ASB9P1	C1orf220	KIF12	CAMKMT	CTB-7E3.1	LINC00668	ATP13A1	C14orf105	FTO	BCL9	CDON	LINC01538	C14orf177	CD1C	IGSF5	ARID5B	BTN3A1	IKBKAP	CNTN5	DPY19L2P4	LINC01262	C6orf229	CNIH3	LOC101929268
ASIC2	C1orf95	KIF6	CAPZA3	CTD-2194D22.4	LINC00670	ATP2B2	C14orf132	FTO-IT1	BEND7	CDR1	LINC01592	C14orf37	CD1E	IGSF9B	ARL13A	BTN3A2	INHBA	CNTN6	DPYD	LINC01288	C6orf52	CNN3	LOC101929427
ASL	C1QL2	KIR2DL1	CARD11	CTD-2201E9.1	LINC00702	ATP2B2-IT2	C14orf177	FTSJ1	BGLT3	CELF2	LMO7	C15orf41	CD99	IPO5P1	ARL14EPL	BTN3A3	INHBA-AS1	CNTNAP2	DPYD-AS1	LINC01304	C7orf13	COBL	LOC101929450
ASPA	C1QTNF8	KIR2DL3	CASC15	CTD-2297D10.2	LINC00703	ATP2B3	C14orf178	FZD10	BHLHB9	CENPP	LMX1A	C16orf47	CD99P1	IPW	ARL17A	BVES-AS1	IPCEF1	CNTNAP4	DPYD-AS2	LINC01317	C7orf31	COG2	LOC101929470
ASPH	C20orf196	KIR2DL4	CASC16	CTNNA2	LINC00708	ATP2C2	C14orf180	FZD10-AS1	BICC1	CEP78	LOC100129940	C16orf58	CDC14C	IRX1	ARMC12	C10orf11	IQGAP2	CNTNAP5	DPYSL3	LINC01320	C7orf49	COLEC12	LOC101929473
ASS1	C20orf197	KIR2DS4	CASC17	CTNNA3	LINC00838	ATP4A	C14orf37	GABRA5	BICD1	CEP83	LOC100130331	C16orf78	CDC42P3	IRX2	ARMC2	C10orf126	ITGA6	COBLL1	DRD4	LINC01342	C7orf65	COLGALT2	LOC101929497
ATCAY	C20orf78	KIR3DL1	CASC6	CTNNB1	LINC00924	ATP4B	C16orf46	GABRB3	BIRC3	CEP85L	LOC100130357	C16orf82	CDH11	ISX	ARMC2-AS1	C10orf128	ITGA9	COL12A1	DSCAM	LINC01370	C7orf69	CPA6	LOC101929524
ATF3	C20orf85	KIR3DL2	CAV3	CTNND2	LINC00929	ATP5I	C16orf82	GABRD	BLID	CERKL	LOC100131315	C16orf95	CDH13	IZUMO2	ARMC4	C10orf53	ITGA9-AS1	COL18A1	DSCAM-AS1	LINC01387	C7orf71	CPLX2	LOC101929551
ATF6	C21orf140	KIR3DL3	CBLN1	CTTNBP2	LINC00939	ATP6AP1	C16orf90	GABRG3	BLNK	CERS6	LOC100132077	C16orf97	CDH2	KAL1	ARMC8	C10orf71	ITGB1BP1	COL18A1-AS1	DSCAM-IT1	LINC01440	C7orf73	CPPED1	LOC101929555
ATG16L1	C22orf34	KLF13	CBLN2	CXADR	LINC00943	ATP6V0A4	C16orf95	GABRG3-AS1	BLOC1S6	CERS6-AS1	LOC100192426	C17orf51	CDH4	KCNC3	ARMC9	C10orf71-AS1	ITSN1	COL18A1-AS2	DUXA	LINC01441	C7orf76	CPQ	LOC102467222
ATG2B	C22orf42	KLF3-AS1	CBLN4	CXADRP2	LINC00944	ATP6V1C2	C16orf97	GALNT9	BMP4	CETN1	LOC100289673	C18orf42	CDH8	KCND1	ARMCX5	C11orf42	KCNC1	COL20A1	DVL1	LINC01445	C8A	CREB3L2	LOC102467223
ATG7	C2orf40	KRT1	CCDC109B	CXCL12	LINC01005	ATP6V1E1	C17orf51	GATA1	BMPR1A	CHCHD3	LOC100505739	C18orf61	CDK8	KCNU1	ARMCX5-GPRASP2	C11orf65	KCNE4	COL21A1	DYNC2H1	LINC01446	C8B	CREB5	LOC102723427
ATMIN	C2orf48	KRT2	CCDC120	CXorf51A	LINC01012	ATP6V1H	C18orf61	GBX2	BMPR1B	CHD6	LOC100505795	C19orf18	CDR1	KIAA0125	ARMT1	C11orf91	KCNJ11	COL22A1	EDNRB	LINC01449	C8orf37-AS1	CRH	LOC102724084
ATOH7	C2orf61	KRT3	CCDC130	CXorf51B	LINC01017	ATP8A2	C19orf18	GCNT7	BMPR2	CHL1	LOC100506675	C19orf25	CDRT15P1	KIAA1217	ARNT2	C12orf42	KCNK9	COL24A1	EDNRB-AS1	LINC01450	C8orf4	CRMP1	LOC102724096
ATP11A	C2orf70	KRT4	CCDC144A	CXorf67	LINC01019	ATP9B	C19orf40	GDI1	BMS1	CHL1-AS1	LOC101926964	C19orf43	CDRT7	KIAA1328	ARNTL	C12orf49	KCNMA1	COLEC10	EFNA5	LINC01470	C8orf86	CSGALNACT1	LOC104613533
ATP11A-AS1	C2orf71	KRT72	CCDC144CP	CYP2C18	LINC01020	AURKAIP1	C19orf45	GFPT2	BMX	CHN2	LOC101927069	C19orf66	CDRT8	KIF16B	ARSB	C12orf66	KCNMA1-AS1	COMMD10	EGFEM1P	LINC01477	C8orf89	CSMD2	LOC283070
ATP1A1	C2orf82	KRT73	CCDC150	CYP2C19	LINC01049	AURKC	C19orf66	GGTLC1	BNC1	CHRDL1	LOC101927166	C19orf80	CDX4	KIF25	ARSG	C12orf79	KCNMA1-AS2	COMMD5	EMCN	LINC01491	C9orf152	CSMD2-AS1	LOC283140
ATP1A1-AS1	C2orf83	KRT73-AS1	CCDC169	CYP2C8	LINC01085	AUTS2	C19orf81	GLB1L2	BNC2	CHRM3	LOC101927188	C19orf81	CDYL	KIF25-AS1	ARSI	C14orf1	KCNMA1-AS3	COMT	EOMES	LINC01499	C9orf153	CSNK2A3	LOC283352
ATP2B2	C3orf56	KRT76	CCDC169-SOHLH2	CYP2C9	LINC01091	AVPR2	C1orf123	GLB1L3	BNIP3L	CHRM3-AS1	LOC101927190	C1orf110	CEACAM20	KLF8	ARTN	C14orf183	KIAA0895	COX19	EPB41L3	LINC01505	C9orf3	CT62	LOC285696
ATP2B2-IT2	C3orf62	KRT77	CCDC171	CYP2E1	LINC01105	AWAT1	C1orf145	GLI2	BPGM	CHRM3-AS2	LOC101927284	C1orf140	CEACAM22P	KLKB1	ARV1	C15orf32	KIAA2012	COX7B2	EPHA4	LINC01534	CA6	CTB-178M22.2	LOC285768
ATP2B4	C3orf70	KRT78	CCDC178	CYP39A1	LINC01115	AWAT2	C1orf158	GLOD5	BRDT	CHST11	LOC101927539	C1orf145	CELF2	KRTAP13-1	ASAH2	C15orf54	KIF13A	CPB1	EPHA6	LINC01535	CABLES1	CTD-2194D22.4	LOC285889
ATP2C2	C3orf84	KRT79	CCDC22	CYP4F29P	LINC01170	AXDND1	C1orf159	GLT1D1	BRE	CHST9	LOC101927557	C1orf158	CELF4	KRTAP13-2	ASAP1	C15orf59	KIF26B	CPLX1	EPM2A	LINC01550	CABYR	CTD-2297D10.2	LOC286114
ATP4B	C4orf29	KRTAP10-1	CCDC30	CYP4F30P	LINC01182	AXIN2	C1orf168	GLT6D1	BRPF3	CHSY3	LOC101927766	C1orf229	CEP112	KRTAP13-3	ASAP1-IT1	C15orf59-AS1	KLF3-AS1	CPNE7	EPPK1	LINC01566	CACHD1	CTNNB1	LOC387810
ATP6V0A4	C5orf52	KRTAP10-10	CCDC54	CYP4F62P	LINC01193	B3GALT1	C1orf174	GM140	BST1	CISTR	LOC101927780	C1orf68	CEP128	KRTAP13-4	ASAP1-IT2	C16orf46	KRT1	CPNE8	ERICH3	LINC01571	CACNA1C	CTNND1	LOC389602
ATP6V1C1	C5orf66	KRTAP10-11	CCDC6	CYTL1	LINC01197	B3GALT5	C1orf229	GNG13	BTBD11	CLCA1	LOC101927964	C1orf94	CEP72	KRTAP15-1	ASAP2	C17orf102	KRT2	CPS1	ERICH3-AS1	LINC01584	CACNA1E	CUL2	LOC401177
ATP6V1C2	C5orf66-AS1	KRTAP10-12	CCDC7	CYYR1	LINC01224	B3GALT5-AS1	C1orf68	GOLGA2P9	BTBD8	CLCA2	LOC101928131	C1QTNF3-AMACR	CERS3	KRTAP19-1	ASAP3	C17orf67	KRT3	CPSF3L	ERVV-1	LINC01592	CACNB2	CX3CR1	LOC401324
ATP6V1E1	C6orf195	KRTAP10-2	CCDC81	DANCR	LINC01229	B3GALTL	C1orf94	GOLGA3	BTBD9	CLCN4	LOC101928491	C1QTNF8	CERS3-AS1	KRTAP19-2	ASB11	C1orf100	KRT4	CPTP	ERVV-2	LMCD1	CACNB4	CXCL12	LOC643355
ATP6V1E2	C6orf203	KRTAP10-3	CCDC85A	DAOA	LINC01230	B3GAT1	C1QA	GP6	BTC	CLDN17	LOC101928797	C22orf34	CFAP46	KRTAP19-3	ASB9	C1orf101	KRT72	CPXCR1	ESR1	LMCD1-AS1	CACNG1	CXCL13	LOC728095
ATP8B5P	C6orf52	KRTAP10-4	CCDC90B	DAOA-AS1	LINC01246	B3GNT2	C1QL2	GPC1	BTLA	CLEC14A	LOC101928834	C2CD4C	CFP	KRTAP19-4	ASB9P1	C1orf106	KRT73	CRIPAK	ESRRG	LOC100128398	CACNG3	CXCR4	LPP
ATP9A	C7orf13	KRTAP10-5	CCNT2-AS1	DBET	LINC01247	B3GNT7	C1QTNF3-AMACR	GPKOW	BTN1A1	CLIC5	LOC101928851	C2orf27A	CHCHD2	KRTAP19-5	ASCL1	C1orf115	KRT73-AS1	CSMD1	EXT1	LOC100128554	CACNG4	CYP1B1	LPP-AS1
ATRN	C7orf73	KRTAP10-6	CCNY	DBIL5P2	LINC01248	B3GNTL1	C1QTNF8	GPR143	BTN2A1	CLLU1	LOC101929517	C2orf27B	CHCHD3	KRTAP19-6	ASL	C1orf131	KRT76	CSRNP3	EYA1	LOC100129345	CACNG5	CYP1B1-AS1	LPP-AS2
ATXN1	C8A	KRTAP10-7	CCNYL2	DBX2	LINC01255	B4GALNT2	C22orf34	GPR39	BTN2A2	CLLU1OS	LOC101929710	C3orf67	CHCHD4	KRTAP19-7	ASPH	C1orf162	KRT77	CSTF2T	EYS	LOC100130331	CADM1	CYP2A13	LRFN2
ATXN7L1	C8B	KRTAP10-8	CCSER1	DCAF4L2	LINC01296	B4GALNT4	C22orf42	GPR78	BTN2A3P	CLNK	LOC101929771	C3P1	CHEK2P2	KRTAP20-1	ASPN	C1orf168	KRT78	CTB-7E3.1	FAAH2	LOC100130700	CALB2	CYP2A6	LRRC30
AUH	C8orf37	KRTAP10-9	CCT6P3	DCC	LINC01317	BACE2	C2CD4C	GRIK3	BTN3A1	CLRN1	LOC102467081	C5orf38	CHFR	KRTAP20-2	ASPRV1	C1orf194	KRT79	CTBP1	FAM110B	LOC100287592	CALCA	CYP2A7	LRRC6
AXDND1	C8orf37-AS1	KRTAP12-1	CD109	DCDC2	LINC01372	BAGE	C2orf27A	GRIN2A	BTN3A2	CLRN1-AS1	LOC102467223	C5orf49	CHIC1	KRTAP20-3	ASTN2	C1orf204	L3MBTL1	CTBP1-AS	FAM132A	LOC100289333	CALD1	CYP2B6	LY86
AZIN1-AS1	C8orf86	KRTAP12-2	CD177	DCDC2C	LINC01377	BAGE2	C2orf27B	GRIPAP1	BTN3A3	CLUL1	LOC102723448	C5orf64	CHODL	KRTAP20-4	ASXL2	C1orf21	LAMC1	CTBP1-AS2	FAM133A	LOC100379224	CALN1	CYP2B7P	LY86-AS1
B3GALT1	C9orf116	KRTAP12-3	CD1A	DCDC5	LINC01387	BAGE3	C2orf40	GRM6	C10orf107	CLVS2	LOC102724710	C6orf118	CHRDL1	KRTAP22-1	ATE1	C1orf220	LAMC2	CTD-2201E9.1	FAM133CP	LOC100505515	CAMK1D	CYP2F1	LY96
B3GAT1	C9orf131	KRTAP12-4	CD1B	DCHS2	LINC01399	BAGE4	C2orf48	GRTP1	C10orf11	CMSS1	LOC103344931	C7orf13	CHRNA4	KRTAP22-2	ATE1-AS1	C1QTNF2	LAPTM4B	CTD-2350J17.1	FAM135B	LOC100505715	CAMK1G	CYP2G1P	MAF
B3GNT2	C9orf152	KSR2	CD1C	DCLK1	LINC01422	BAGE5	C2orf54	GRTP1-AS1	C10orf126	CMTM7	LOC284294	C7orf50	CHST9	KRTAP23-1	ATF3	C20orf194	LDHAL6B	CTDP1	FAM13C	LOC100505912	CAMK2N1	CYP2S1	MAPK1
B3GNT7	C9orf153	LAMC1	CD1E	DCLK2	LINC01440	BAIAP2L1	C2orf70	GSC	C10orf131	CMTM8	LOC285626	C7orf66	CLDN17	KRTAP24-1	ATF6	C20orf196	LECT1	CTNNA2	FAM155A	LOC100506272	CAMTA1	CYP4V2	MED10
B4GALNT2	C9orf3	LAMC2	CD99	DDIT4L	LINC01441	BANP	C2orf82	GUSBP10	C11orf53	CNGA2	LOC285627	C8orf22	CLDN3	KRTAP25-1	ATG10	C20orf197	LHX5-AS1	CTNNA3	FAM155A-IT1	LOC100506869	CAP2	CYTL1	MED12L
B4GALNT3	C9orf57	LCN1	CD99P1	DDX10	LINC01452	BARX1	C3	GZMM	C11orf65	CNKSR3	LOC285819	C8orf31	CLDN4	KRTAP26-1	ATG16L1	C20orf78	LIMCH1	CTNND2	FAM196A	LOC100507205	CAPN13	DAAM2	MFAP3L
BACH2	C9orf62	LCN9	CDC14C	DDX11L16	LINC01477	BARX2	C3orf56	HAR1A	C11orf80	CNTLN	LOC339862	C8orf34	CLDN8	KRTAP27-1	ATG2B	C20orf85	LINC00173	CWC22	FAM19A1	LOC100631378	CAPN14	DAB1	MGC15885
BAGE	CA6	LECT1	CDC20B	DDX53	LINC01491	BAX	C3P1	HAR1B	C12orf42	CNTN1	LOC340113	C8orf37-AS1	CLEC11A	KRTAP6-1	ATG4A	C21orf140	LINC00298	CWH43	FAM19A2	LOC100996671	CAPN8	DAB1-AS1	MIR1265
BAGE2	CAB39	LEP	CDH11	DEFB109P1	LINC01505	BBOX1	C5orf38	HAUS7	C12orf49	CNTN3	LOC340512	C8orf48	CLEC19A	KRTAP6-2	ATG7	C22orf42	LINC00299	CXorf30	FAM19A4	LOC101926942	CAPN9	DACT2	MIR1268A
BAGE3	CABLES1	LHX5-AS1	CDH12	DGCR6	LINC01533	BBOX1-AS1	C6orf118	HAUS8	C12orf66	CNTN4	LOC389705	C9orf116	CLEC3A	KRTAP6-3	ATIC	C2orf40	LINC00332	CXorf51A	FAM226A	LOC101927078	CAPSL	DAPL1	MIR130B
BAGE4	CACNA1B	LILRP2	CDH17	DHRS3	LINC01534	BBS10	C6orf203	HDAC4	C12orf79	CNTN4-AS2	LOC642366	C9orf170	CLNK	L3MBTL4	ATM	C2orf71	LINC00371	CXorf51B	FAM226B	LOC101927115	CARTPT	DARS	MIR138-1
BAGE5	CACNA1C	LINC00051	CDH18	DHRSX	LINC01535	BCAP31	C7orf13	HDAC6	C14orf1	CNTN5	LPP	C9orf62	CLPP	L3MBTL4-AS1	ATMIN	C2orf83	LINC00486	CYP2C19	FAM47B	LOC101927394	CASC11	DARS-AS1	MIR190A
BAIAP2L1	CACNA1C-AS1	LINC00052	CDH2	DIAPH3	LINC01539	BCL11B	C7orf26	HERC2	C14orf39	CNTN6	LPP-AS1	C9orf92	CLPTM1L	LAGE3	ATOH7	C3orf35	LINC00501	CYP2C9	FAM71C	LOC101927450	CASC15	DCSTAMP	MIR301B
BAMBI	CACNA1C-AS2	LINC00173	CDH20	DIO2	LINC01549	BCO1	C7orf34	HERC2P3	C15orf40	CNTNAP2	LPP-AS2	CA10	CLUHP3	LAMA1	ATP11C	C3orf70	LINC00548	CYP7B1	FAM83B	LOC101927464	CASC18	DDAH1	MIR3145
BANCR	CACNA1C-AS4	LINC00244	CDH4	DIO2-AS1	LINC01566	BCOR	C7orf73	HGC6.3	C15orf41	COG6	LRIG1	CABP5	CMPK2	LARGE	ATP1A1	C4orf29	LINC00578	CYYR1	FAM83H	LOC101927549	CASC19	DDO	MIR3167
BANF2	CACNA1C-IT3	LINC00298	CDH6	DKFZp434L192	LINC01570	BCORL1	C8A	HK3	C15orf54	COL12A1	LRRC16A	CACNA1A	CNGA2	LARGE-AS1	ATP1A1-AS1	C4orf45	LINC00582	D21S2088E	FAM83H-AS1	LOC101927580	CASC21	DDR2	MIR378D1
BANP	CACNA1D	LINC00299	CDH7	DKFZp451B082	LINC01592	BCRP3	C8B	HMGB4	C15orf65	COL14A1	LRRC30	CACNA1B	CNTN1	LINC00200	ATP1A2	C4orf51	LINC00589	DACH2	FAM84A	LOC101927650	CASC8	DENND2A	MIR378D2
BARX1	CACNA1E	LINC00469	CDH8	DKFZp686K1684	LIPE-AS1	BCYRN1	C8orf31	HMX1	C17orf105	COL25A1	LRRC4C	CACNA1F	CNTNAP2	LINC00273	ATP1A4	C5orf52	LINC00593	DAOA	FAM90A27P	LOC101927653	CASP14	DENND2D	MIR3914-1
BARX2	CACNA1H	LINC00494	CDK20	DKK1	LMCD1	BDH1	C8orf82	HRH1	C18orf42	COL4A4	LRRN1	CACNA1H	CNTNAP3	LINC00307	ATP1B4	C5orf66	LINC00595	DAOA-AS1	FAT3	LOC101927768	CASP2	DEPTOR	MIR3914-2
BASP1	CACNA1I	LINC00582	CDK8	DLC1	LMCD1-AS1	BDKRB1	C9orf116	HS3ST4	C1D	COL4A6	LSAMP	CACNA2D3	CNTNAP4	LINC00323	ATP2B2	C5orf66-AS1	LINC00598	DAPK3	FBN2	LOC101927849	CBR1	DGKG	MIR3943
BBS10	CACNB4	LINC00595	CDON	DLG2	LMNTD1	BDKRB2	C9orf62	HSBP1	C1orf100	COLEC12	LUCAT1	CACNA2D3-AS1	CNTNAP5	LINC00354	ATP2B2-IT2	C6orf163	LINC00606	DAW1	FBRSL1	LOC101927915	CBR3	DGKI	MIR4293
BCAR3	CACNG2	LINC00606	CDR1	DLGAP1	LMX1A	BDNF	CA10	IDH3G	C1orf162	CPB1	LYPD6	CACNB2	COBL	LINC00403	ATP2B4	C6orf195	LINC00629	DCAF4L2	FBXL12	LOC101927973	CBR3-AS1	DHCR7	MIR4454
BCAS3	CACNG3	LINC00856	CEACAM20	DLGAP1-AS4	LOC100128006	BECN2	CABLES2	IGSF21	C1orf194	CPQ	LYPD6B	CACTIN	COL20A1	LINC00408	ATP2C2	C6orf203	LINC00642	DCC	FBXL17	LOC101928063	CBS	DHX15	MIR4480
BCL11A	CACNG6	LINC00870	CEACAM22P	DLGAP1-AS5	LOC100128239	BEND3	CACNA1A	INPP5A	C1orf21	CPVL	MAF	CACTIN-AS1	COL24A1	LINC00417	ATP6V1C1	C6orf222	LINC00690	DCDC2	FBXL7	LOC101928135	CCAT1	DIP2C	MIR4481
BCL11B	CACNG7	LINC00877	CELF2	DLGAP2	LOC100128398	BFSP1	CACNA1B	IPW	C1QL3	CRADD	MALRD1	CADM1	COL5A1	LINC00421	ATP6V1C2	C6orf52	LINC00824	DCDC2C	FBXW9	LOC101928167	CCAT2	DISP1	MIR4533
BCL2	CACNG8	LINC00898	CELF4	DLGAP2-AS1	LOC100128554	BGN	CACNA1E	IQCA1	C1QTNF3	CRB1	MAML3	CADPS	COL5A3	LINC00442	ATP6V1E1	C7orf71	LINC00837	DCDC5	FEZF1	LOC101928201	CCDC105	DKFZp451B082	MIR4671
BCL2A1	CACUL1	LINC00937	CELF5	DLX5	LOC100128714	BHLHA15	CACNA1F	IRX1	C1QTNF3-AMACR	CREB5	MAN2A1	CADPS2	COL6A1	LINC00487	ATP6V1E2	C7orf73	LINC00856	DDI1	FEZF1-AS1	LOC101928205	CCDC116	DKFZp686K1684	MIR4715
BCL9L	CALML3	LINC00955	CENPVP1	DLX6	LOC100130331	BIN1	CACNA1H	IRX2	C1QTNF7	CRH	MAP2K6	CALN1	COL6A2	LINC00507	ATP6V1G1	C8A	LINC00862	DDIT4L	FGF12	LOC101928211	CCDC138	DLG2	MIR548AG2
BCO1	CALML3-AS1	LINC01003	CENPVP2	DLX6-AS1	LOC100130700	BIRC8	CACNA1I	IRX3	C2orf73	CRIM1	MATN2	CAMK1D	COLEC11	LINC00508	ATP7B	C8B	LINC00870	DDX51	FGF12-AS1	LOC101928417	CCDC146	DLG5	MIR552
BDH1	CALML5	LINC01006	CEP112	DMD	LOC100130849	BLACE	CACNA2D3	IRX4	C3orf35	CSNK1A1P1	ME3	CAMSAP3	COMMD5	LINC00511	ATP8A1	C8orf37	LINC00877	DDX53	FGF14	LOC101928446	CCDC149	DLGAP2	MIR5590
BDKRB1	CALN1	LINC01065	CEP128	DMRT2	LOC100134317	BLK	CACNA2D3-AS1	ISX	C3orf67	CSRP2	MECOM	CAMTA1	COX10	LINC00526	ATP8B5P	C8orf37-AS1	LINC00894	DEAF1	FGF14-AS1	LOC101928516	CCDC15	DLGAP2-AS1	MIR5683
BDKRB2	CAMK1D	LINC01101	CEP170	DNAH14	LOC100190940	BMP7	CACNA2D4	JAKMIP3	C3orf67-AS1	CSTF2T	MED12L	CAPZA3	COX10-AS1	LINC00663	ATP9A	C8orf86	LINC00930	DEPDC1-AS1	FGF14-AS2	LOC101928519	CCDC170	DLX1	MIR5708
BECN2	CAMK2N1	LINC01234	CFAP44	DNAH5	LOC100192426	BMP7-AS1	CACNG1	JRK	C4orf45	CTB-178M22.2	MED30	CARD11	COX11	LINC00664	ATP9B	C9orf131	LINC01010	DGCR10	FGF14-IT1	LOC101928700	CCDC185	DLX2	MIR575
BEND2	CAMSAP1	LINC01250	CFAP44-AS1	DNAH9	LOC100240728	BMP8B	CACNG3	KCND1	C4orf47	CTB-7E3.1	MEP1B	CASC15	COX16	LINC00665	ATRN	C9orf152	LINC01065	DGCR11	FGF20	LOC101928797	CCDC3	DLX2-AS1	MIR585
BEND3	CAMTA1	LINC01258	CFAP47	DNASE1L1	LOC100289333	BMPER	CACNG4	KCNG2	C4orf51	CTDSPL	MGST2	CASC16	CPAMD8	LINC00667	ATRX	C9orf153	LINC01108	DGCR14	FGF22	LOC101928851	CCDC30	DLX5	MIR606
BEND5	CAND2	LINC01287	CFC1	DOCK1	LOC100289650	BNIP3	CACNG5	KCNK9	C5orf22	CTNNA3	MIAT	CASC17	CPPED1	LINC00668	ATXN1	C9orf3	LINC01135	DGCR2	FIBIN	LOC101928944	CCDC60	DLX6	MIR6078
BFSP2	CAPN13	LINC01310	CFC1B	DOCK4	LOC100289673	BOD1	CACNG6	KCNT1	C5orf42	CTNND2	MIATNB	CASC20	CREB3L3	LINC00670	ATXN3L	C9orf57	LINC01187	DGCR5	FIGN	LOC101929019	CCK	DLX6-AS1	MIR6085
BHLHA15	CAPN14	LINC01449	CFHR2	DOCK4-AS1	LOC100379224	BOD1L2	CACNG7	KIAA1328	C5orf49	CTTNBP2	MICU3	CASK	CRMP1	LINC00673	ATXN7L1	CAB39	LINC01203	DGCR6L	FKBP1AP1	LOC101929153	CCKAR	DNAH14	MIR646
BIN1	CAPN8	LINC01471	CFHR4	DOK5	LOC100420587	BOK	CACNG8	KIF25	C5orf52	CTXN3	MIR100	CASP14	CRX	LINC00675	AUH	CABLES1	LINC01234	DGCR8	FLJ26245	LOC101929231	CCL14	DOCK3	MIR646HG
BLACE	CAPN9	LINC01484	CFHR5	DOK6	LOC100505515	BOK-AS1	CACUL1	KIF25-AS1	C5orf63	CUBN	MIR100HG	CATSPERD	CSAG1	LINC00684	AUTS2	CABYR	LINC01258	DGCR9	FLJ31662	LOC101929239	CCL15	DOCK4	MIR7160
BLCAP	CASC11	LINC01485	CFTR	DPH6-AS1	LOC100505715	BPESC1	CALML3	KIF26A	C6	CXADR	MIR125B1	CAV3	CSAG3	LINC00689	AVPR1B	CACHD1	LINC01277	DGKB	FLJ37505	LOC101929241	CCL15-CCL14	DOCK4-AS1	MIR7641-2
BLNK	CASC21	LINC01488	CHCHD2	DPP10	LOC100505795	BPI	CALML3-AS1	KIR2DL1	C6orf106	CXCR4	MIR1294	CBLN1	CSAG4	LINC00700	AZIN1-AS1	CACNA1C	LINC01281	DGKI	FLRT2	LOC101929260	CCL16	DOCK5	MIR8052
BLVRA	CASC8	LINC01502	CHCHD4	DPP10-AS1	LOC100506858	BPIFA1	CALML5	KIR2DL3	C6orf141	CXorf66	MIR2278	CBLN4	CSMD1	LINC00701	B3GALT1	CACNA1C-AS1	LINC01282	DGKQ	FMN2	LOC101929282	CCL18	DPH3	MIR8065
BMP7	CATSPER3	LINC01522	CHD6	DPP6	LOC100506869	BPIFA2	CAMK1D	KIR2DL4	C6orf163	CYP39A1	MIR28	CCBE1	CSMD2	LINC00838	B3GALTL	CACNA1C-AS2	LINC01343	DHPS	FMO1	LOC101929284	CCL20	DPP6	MIR938
BMP7-AS1	CBS	LINC01523	CHEK2P2	DPPA2	LOC100507205	BPIFA3	CAMK2N1	KIR2DS4	C6orf165	CYP7B1	MIR3163	CCDC105	CSMD2-AS1	LINC00839	B3GNT2	CACNA1C-AS4	LINC01344	DIAPH1	FMO2	LOC101929454	CCL23	DPT	MKLN1
BMP8B	CCAT1	LINC01550	CHFR	DPPA4	LOC100631378	BPIFA4P	CAMSAP1	KIR3DL1	C6orf222	CYYR1	MIR320D2	CCDC106	CST1	LINC00898	B3GNT5	CACNA1C-IT3	LINC01358	DIAPH2	FMO3	LOC101929486	CCL3	DPYS	MOCS1
BNIP3	CCAT2	LINC01574	CHL1	DPRX	LOC100996671	BPIFB1	CAMSAP3	KIR3DL2	C6orf52	DAAM1	MIR3663HG	CCDC109B	CST2	LINC00904	B4GALNT2	CACNA1D	LINC01429	DIO2	FMO4	LOC101929631	CCL4	DRAIC	MRPS33
BOC	CCDC13	LINS	CHMP1B2P	DPY19L1	LOC100996679	BPIFB2	CAMTA1	KIR3DL3	C8orf22	DAOA	MIR3921	CCDC120	CST3	LINC00906	B4GALT6	CACNA1E	LINC01449	DIO2-AS1	FMO6P	LOC101929721	CCNG2	DRD2	MYCN
BOD1	CCDC138	LL22NC03-75H12.2	CHODL	DPYSL3	LOC101060385	BPIFB3	CAPN13	KLHDC7A	C8orf34	DAOA-AS1	MIR3922	CCDC129	CST4	LINC00921	BAALC	CACNB4	LINC01450	DIRAS1	FOLH1	LOC102467079	CCNT2-AS1	DRD5	MYCNOS
BOK	CCDC13-AS1	LMBR1	CHRDL1	DRD5P2	LOC101060524	BPIFB4	CAPN14	KLKB1	C8orf34-AS1	DAP	MIR3927	CCDC130	CST5	LINC00929	BAALC-AS1	CACNG2	LINC01484	DISC1	FOLH1B	LOC102606466	CCNY	DROSHA	MYCNUT
BOK-AS1	CCDC162P	LOC100129027	CHRM2	DSCAM	LOC101927079	BPIFB6	CAPN8	KRTAP10-1	C8orf87	DAPK1	MIR3973	CCDC144A	CST7	LINC00939	BAALC-AS2	CACNG3	LINC01485	DISC1FP1	FOXP2	LOC102723362	CCR1	DSCR10	MYO10
BPESC1	CCDC177	LOC100129223	CHRM3	DSCAM-AS1	LOC101927159	BRD1	CARD11	KRTAP10-10	C9orf117	DAPL1	MIR4295	CCDC144CP	CT45A1	LINC00943	BACE1	CACUL1	LINC01517	DISC1-IT1	FPGT-TNNI3K	LOC102723505	CCR2	DSCR4	MYOM2
BPI	CCDC180	LOC100130264	CHRM3-AS2	DSCAM-IT1	LOC101927188	BRD3	CASC16	KRTAP10-11	C9orf135	DARS	MIR4317	CCDC166	CT45A10	LINC00944	BACE1-AS	CALM1	LOC100130264	DKFZp434L192	FPR3	LOC102723517	CCR3	DSCR8	MYT1L
BPIFA1	CCDC185	LOC100133077	CHRNA7	DTNA	LOC101927273	BRD7	CASC20	KRTAP10-12	C9orf135-AS1	DARS-AS1	MIR4428	CCDC169	CT45A2	LINC00960	BACH2	CALML3	LOC100130357	DKK1	FRG1	LOC102724312	CCR4	DTX4	MYT1L-AS1
BPIFA2	CCDC33	LOC100133461	CHST7	DUSP26	LOC101927394	BRD9	CASP14	KRTAP10-2	C9orf152	DAZAP2	MIR4432	CCDC169-SOHLH2	CT45A3	LINC01005	BAMBI	CALML3-AS1	LOC100132077	DKK2	FRG2	LOC102724651	CCR5	DUSP27	NAMA
BPIFA3	CCDC36	LOC100134391	CHST9	DUXA	LOC101927411	BREA2	CBFA2T3	KRTAP10-3	C9orf3	DBX2	MIR4693	CCDC171	CT45A4	LINC01017	BANCR	CALML5	LOC100271832	DLC1	FRG2C	LOC148413	CCR6	DUSP4	NAPG
BPIFA4P	CCDC60	LOC100288152	CHSY3	DUXAP10	LOC101927421	BRF1	CBLN4	KRTAP10-4	C9orf72	DCDC2	MIR4792	CCDC178	CT45A5	LINC01019	BANF2	CAMK1D	LOC100422737	DLG2	FRG2DP	LOC284379	CCR8	DUSP5P1	NAT2
BPIFB1	CCDC63	LOC100288181	CKAP2	DUXAP8	LOC101927460	BRI3	CBS	KRTAP10-5	C9orf91	DCDC5	MIR4794	CCDC22	CT45A6	LINC01020	BASP1	CAND1.11	LOC100506551	DLGAP1	FRG2EP	LOC284412	CCSER2	DYDC1	NCAM1
BPIFB2	CCDC64	LOC100288814	CLDN17	EBF3	LOC101927464	BRI3BP	CCBE1	KRTAP10-6	C9orf92	DCHS2	MIR506	CCDC3	CT45A7	LINC01044	BATF	CAND2	LOC100507391	DLGAP1-AS4	FRK	LOC284825	CD177	DYDC2	NDNL2
BPIFB3	CCDC71	LOC100422737	CLDN8	EBP	LOC101927592	BRICD5	CCDC105	KRTAP10-7	CA1	DCLK2	MIR507	CCDC6	CT45A8	LINC01060	BBS10	CAP2	LOC101060498	DLGAP1-AS5	FRMPD4	LOC285692	CD180	DYNC1I1	NGF
BPIFB4	CCDC74A	LOC100506585	CLEC11A	EDIL3	LOC101927616	BRINP1	CCDC120	KRTAP10-8	CA13	DCX	MIR508	CCDC7	CT45A9	LINC01070	BBS2	CAPN13	LOC101927069	DMD	FSCB	LOC339975	CD244	DYRK1A	NHSL1
BPIFB6	CCDC74B	LOC100996325	CLEC18B	EDNRB	LOC101927637	BRINP2	CCDC127	KRTAP10-9	CA8	DDI1	MIR509-1	CCDC74B	CT47A1	LINC01105	BBX	CAPN14	LOC101927190	DMRT2	FSHB	LOC340512	CD300A	EBF2	NMNAT2
BRD1	CCK	LOC100996455	CLLU1	EDNRB-AS1	LOC101927653	BRSK2	CCDC138	KRTAP12-1	CAB39L	DDX53	MIR509-2	CCDC90B	CT47A10	LINC01115	BCAR3	CAPN3	LOC101927416	DNAAF5	FSHR	LOC400940	CD300C	ECRP	NMS
BRD3	CCKBR	LOC101060498	CLLU1OS	EEF2KMT	LOC101927694	BSG	CCDC166	KRTAP12-2	CABLES1	DENND1A	MIR509-3	CCDC94	CT47A11	LINC01152	BCAS2	CAPN8	LOC101927539	DNAH14	FSTL3	LOC440040	CD300E	EDAR	NOS1
BRD7	CCL14	LOC101448202	CLNK	EFEMP1	LOC101927735	BSND	CCDC185	KRTAP12-3	CABYR	DENND2C	MIR510	CCL25	CT47A12	LINC01177	BCAS3	CARTPT	LOC101927543	DNAH5	FTMT	LOC613266	CD300LB	EDN3	NPAS2
BRD9	CCL15	LOC101927123	CLUHP3	EFTUD1P1	LOC101927964	BSPH1	CCDC22	KRTAP12-4	CACHD1	DEPTOR	MIR513A1	CCNY	CT47A2	LINC01195	BCAS4	CASC11	LOC101927557	DNER	FUT9	LOC642366	CD300LD	EFCAB1	NRN1
BRDT	CCL15-CCL14	LOC101927416	CMPK2	EGFEM1P	LOC101927987	BTBD16	CCDC27	KSR2	CACNA1D	DGUOK	MIR513A2	CCNYL2	CT47A3	LINC01224	BCL11A	CASC15	LOC101927686	DOCK1	GABRA2	LOC644554	CD300LF	EFCAB10	NSUN2
BRE	CCL16	LOC101927523	CNBD1	EGFLAM	LOC101928063	BTBD2	CCDC3	KU-MEL-3	CACNA2D1	DIAPH2	MIR513B	CCT6P3	CT47A4	LINC01229	BCL2	CASC19	LOC101927780	DOK5	GABRB1	LOC645949	CD38	EFR3A	NTRK3
BREA2	CCL18	LOC101927905	CNGA2	EGFLAM-AS2	LOC101928161	BTNL3	CCDC33	L1CAM	CACNB2	DIAPH3	MIR513C	CCZ1B	CT47A5	LINC01233	BCL2A1	CASC21	LOC101927950	DOK6	GABRB2	LOC646522	CD44	EFTUD1P1	NTRK3-AS1
BRI3	CCL20	LOC101927914	CNGB3	EGFLAM-AS4	LOC101928201	BTNL8	CCDC37	LAGE3	CADM2	DIAPH3-AS2	MIR514A1	CD177	CT47A6	LINC01246	BCL2L1	CASC4	LOC101927969	DPEP1	GABRG2	LOC646813	CD83	EGFLAM	NUAK1
BRI3BP	CCL23	LOC101927950	CNTLN	EGLN3	LOC101928401	BTNL9	CCDC37-AS1	LAMP1	CADM3	DIP2B	MIR514A2	CD1A	CT47A7	LINC01247	BCL2L15	CASC8	LOC101928231	DPP10	GADL1	LOC728485	CDC20	EGFLAM-AS2	NUDT7
BRINP1	CCL24	LOC101927969	CNTN1	EIF3IP1	LOC101928418	C10orf111	CCDC60	LARP4B	CADM3-AS1	DIS3L2	MIR514A3	CD1B	CT47A8	LINC01248	BCL9	CASK	LOC101928304	DPP10-AS1	GAK	LOC729506	CDC20B	EGFLAM-AS4	OC90
BRPF3	CCL26	LOC101928453	CNTN3	ELAC2	LOC101928519	C10orf113	CCDC74A	LCA10	CADPS2	DKFZp686K1684	MIR514B	CD1C	CT47A9	LINC01249	BCL9L	CATSPER3	LOC101928567	DPP4	GALNT13	LRIG3	CDCA7L	EGFR	OPTN
BRSK2	CCL3	LOC101928525	CNTN4	ELP4	LOC101928944	C10orf120	CCDC74B	LCN1	CAMK1G	DLC1	MIR548AI	CD1E	CT62	LINC01262	BCO1	CBX3	LOC101928618	DPRX	GALNT9	LRRC3B	CDH17	EGFR-AS1	PALM2
BSG	CCL4	LOC101928567	CNTN4-AS2	EMBP1	LOC101929144	C10orf142	CCK	LCN9	CAMK2D	DLEU7	MIR548AS	CD70	CTAG1A	LINC01287	BCOR	CCAT1	LOC101928861	DPY19L2P4	GALNTL6	LRRC4C	CDH26	EHD3	PALM2-AKAP2
BSN	CCND2-AS1	LOC101928618	CNTN5	EMD	LOC101929153	C10orf53	CCL24	LILRP2	CAMK4	DLEU7-AS1	MIR548AU	CD99	CTAG1B	LINC01288	BDH1	CCAT2	LOC101928909	DPYD	GAREM	LRRN1	CDH4	EIF1B-AS1	PCAT29
BSN-AS2	CCND3	LOC101928782	CNTN6	EMP2	LOC101929164	C10orf62	CCL25	LINC00029	CAMKMT	DLGAP1	MIR548AV	CD99P1	CTAG2	LINC01296	BDKRB1	CCDC138	LOC101928973	DPYD-AS1	GBA3	LYPD5	CDH6	ELDR	PDCL3
BSND	CCNJL	LOC101928786	CNTNAP2	ENKUR	LOC101929284	C10orf82	CCL26	LINC00051	CAP2	DLX5	MIR548G	CDC14C	CTAGE1	LINC01304	BDKRB2	CCDC146	LOC101928988	DPYD-AS2	GFRA1	MACROD2	CDHR1	ELMO1	PDILT
BTBD11	CCR2	LOC101928804	CNTNAP3	ENOX1	LOC101929486	C10orf90	CCT8L2	LINC00200	CAPN6	DLX6	MIR548Q	CDC42P3	CTBP1	LINC01310	BDP1	CCDC158	LOC101929234	DPYSL3	GHR	MACROD2-IT1	CDHR3	ELMO1-AS1	PDP1
BTBD16	CCR3	LOC101928823	CNTNAP3B	ENPEP	LOC101929653	C11orf39	CCZ1B	LINC00244	CARD16	DLX6-AS1	MIR5583-1	CDH11	CTBP1-AS2	LINC01346	BEAN1	CCDC162P	LOC101929450	DRD4	GLRA2	MAGEC1	CDK14	ENPEP	PHACTR1
BTBD9	CCR4	LOC101928973	CNTNAP3P2	ENPP1	LOC101929771	C11orf44	CD209	LINC00273	CARD17	DMD	MIR5583-2	CDH13	CTD-2194D22.4	LINC01372	BEAN1-AS1	CCDC177	LOC101929470	DSCAM	GNAI1	MAGEC2	CDK20	ENPP4	PHKB
BVES-AS1	CCR5	LOC101928988	CNTNAP4	ENPP3	LOC101929983	C11orf87	CD99L2	LINC00293	CARD18	DMRT2	MIR583	CDH18	CTD-2201E9.1	LINC01377	BEND2	CCDC180	LOC101929517	DSCAM-AS1	GNAT3	MAGEC3	CDKAL1	ENPP6	PLXNA4
C10orf11	CCR8	LOC101929234	COBL	ENPP7P13	LOC102606466	C12orf54	CDC34	LINC00316	CASC11	DNA2	MIR605	CDH2	CTD-2297D10.2	LINC01387	BEND3	CCDC185	LOC101929524	DSCAM-IT1	GNB1L	MAGI2	CDO1	EPB41L4A	PODXL
C10orf120	CCRL2	LOC101929406	COBLL1	EPB41L2	LOC102723427	C14orf105	CDC42BPB	LINC00354	CASC15	DNAH12	MIR6074	CDH20	CTD-2350J17.1	LINC01399	BEND4	CCDC3	LOC101929541	DTNA	GNG7	MAGI2-AS2	CDON	EPPIN	POM121L1P
C10orf126	CCT8L2	LOC101929524	COG6	EPB41L3	LOC102723448	C14orf132	CDC42P3	LINC00403	CASC19	DNAH8	MIR6078	CDH4	CTD-3080P12.3	LINC01440	BEND5	CCDC63	LOC101929551	DUSP28	GOLGA2P9	MALRD1	CDRT7	EPPIN-WFDC6	POU5F1B
C10orf128	CD101	LOC101929551	COL12A1	EPHA4	LOC102723769	C14orf177	CDH11	LINC00408	CASC2	DNAJC5B	MIR6090	CDH6	CTDP1	LINC01441	BEND7	CCDC64	LOC102467223	DUXA	GOLGA3	MAN2B1	CDRT8	ERCC6L2	PPIL2
C10orf53	CD164	LOC101929574	COL21A1	EPSTI1	LOC102724084	C14orf178	CDH13	LINC00417	CASC21	DNAJC6	MIR6134	CDH8	CTNNA2	LINC01443	BEST3	CCDC69	LOC102723854	DVL1	GORAB	MC3R	CDYL	ERG	PPM1F
C10orf62	CD2	LOC102723703	COL24A1	ERAS	LOC151121	C14orf180	CDH23	LINC00421	CASC6	DNM3	MIR6888	CDK20	CTNNA3	LINC01444	BHLHB9	CCDC70	LOC102724297	DYNC2H1	GP1BB	MEI4	CDYL2	ERICH1	PRAME
C10orf67	CD276	LOC102724297	COL25A1	ERC2	LOC283352	C14orf37	CDH4	LINC00442	CASC8	DNM3-IT1	MIR7156	CDK8	CTNNB1	LINC01446	BHMT	CCKBR	LOC102724301	EDA2R	GPATCH2	MIB2	CEACAM21	ERICH1-AS1	PRDM2
C10orf71	CD38	LOC102724301	COL5A3	ERC2-IT1	LOC284344	C15orf27	CDK10	LINC00494	CASK	DOCK1	MIR7978	CDR1	CTNND2	LINC01452	BHMT2	CCL1	LOC102724784	EDIL3	GPC5	MIMT1	CEACAM3	ERO1LB	PROX1
C10orf71-AS1	CD80	LOC102724784	COL8A1	ERICH1	LOC284379	C15orf43	CDK16	LINC00511	CASP1	DOCK10	MIR8081	CDRT15P1	CTSL	LINC01505	BIN1	CCL14	LOC102724933	EDNRB	GPC5-AS1	MIR1273E	CEACAM4	ESR1	PROX1-AS1
C10orf82	CD93	LOC102724933	COLEC10	ERICH1-AS1	LOC284412	C15orf59	CDK5RAP1	LINC00606	CBFA2T2	DOCK2	MIR924	CDRT7	CTSL3P	LINC01532	BIRC3	CCL15	LOC103344931	EDNRB-AS1	GPC5-AS2	MIR1283-1	CEACAM5	ETNK2	PSD3
C11orf40	CDC42BPA	LOC150935	COLEC11	ERICH3	LOC285692	C15orf59-AS1	CDK5RAP2	LINC00670	CBR1	DOCK5	MIRLET7A2	CDRT8	CTSLP8	LINC01533	BLCAP	CCL15-CCL14	LOC104613533	EFNA5	GPC6	MIR1283-2	CEACAM6	ETS2	PTPRM
C11orf42	CDCP1	LOC253573	COMMD5	ERICH3-AS1	LOC340113	C16orf46	CDKAL1	LINC00673	CBR3	DOCK9	MMAA	CDX4	CWH43	LINC01534	BLID	CCL16	LOC253573	EGFEM1P	GPC6-AS2	MIR1323	CEACAM7	EVA1A	PTPRT
C11orf44	CDCP2	LOC283140	COX11	ERV3-1	LOC340512	C16orf82	CDRT1	LINC00675	CBR3-AS1	DOK6	MN1	CDYL	CXADR	LINC01535	BLNK	CCL18	LOC283070	EHMT1	GPR37	MIR200A	CEACAM8	EVC	RAB12
C11orf96	CDH1	LOC283710	COX16	ERVV-1	LOC388692	C16orf90	CDRT15P1	LINC00689	CC2D2B	DPP10	MPPED2	CEACAM20	CXADRP3	LINC01539	BLOC1S4	CCL20	LOC283214	EHMT1-IT1	GREM2	MIR200B	CECR1	EVC2	RAB4A
C12orf49	CDH22	LOC284930	COX7B	ERVV-2	LOC389705	C16orf95	CDRT15P2	LINC00701	CCAT1	DPP10-AS1	MSH3	CEACAM22P	CXCL12	LINC01546	BLOC1S5	CCL23	LOC285696	EIF3IP1	GRIA1	MIR3123	CECR2	EXOC4	RBFOX1
C12orf54	CDH23	LOC284933	COX7B2	ESM1	LOC390705	C16orf97	CDRT4	LINC00838	CCAT2	DPP4	MSI2	CELF2	CXCL13	LINC01566	BLOC1S5-TXNDC5	CCL3	LOC400997	ELFN1	GRIA4	MIR3147	CECR3	EYA2	RBM24
C12orf79	CDH26	LOC285696	CPED1	ESRG	LOC392196	C17orf102	CDRT7	LINC00898	CCDC109B	DPPA2P3	MUM1L1	CELF4	CXorf51A	LINC01570	BLOC1S6	CCL4	LOC401177	ELFN1-AS1	GRID2	MIR3197	CECR5	F11	RBM33
C14orf132	CDH3	LOC285889	CPLX2	ESRRG	LOC400940	C17orf51	CDRT8	LINC00904	CCDC110	DPT	NAALADL2	CELF5	CXorf51B	LINS	BLVRA	CCL5	LOC441242	ELK2AP	GRM3	MIR320D2	CECR5-AS1	F11-AS1	RCN1
C14orf177	CDHR3	LOC339166	CPNE8	ETNPPL	LOC401357	C18orf61	CDYL	LINC00906	CCDC134	DPY19L2	NAALADL2-AS3	CENPBD1P1	CXorf67	LIPE-AS1	BMP10	CCND2-AS1	LOC643339	EMB	GRM5	MIR325	CECR6	F13A1	RFWD2
C14orf178	CDK5RAP1	LOC387810	CPQ	EVC	LOC440117	C19orf18	CELF4	LINC00917	CCDC140	DPYSL3	NDNF	CENPVP1	CXXC1P1	LIPI	BMPR1A	CCNJL	LOC644936	EMCN	GRM6	MIR325HG	CELF2	FAM105A	RGS9
C14orf183	CDK5RAP2	LOC389602	CRADD	EVC2	LOC440311	C19orf40	CELSR1	LINC00921	CCDC146	DROSHA	NFIA	CENPVP2	CYP11B1	LL22NC03-75H12.2	BMX	CCNY	LOC645434	ENPP2	GRM7	MIR371A	CELF2-AS2	FAM107B	RHOU
C15orf27	CDRT1	LOC400620	CRISP2	EXO5	LOC613266	C19orf45	CENPBD1P1	LINC00929	CCDC148	DSC1	NFIA-AS1	CEP112	CYP11B2	LOC100128006	BNIP3L	CCR1	LOC728095	EOMES	GRM7-AS1	MIR371B	CEMIP	FAM131B	RNF32
C15orf43	CDRT15	LOC401557	CRMP1	EXOC6B	LOC641367	C19orf48	CENPN	LINC00939	CCDC148-AS1	DSCAS	NFIB	CEP128	CYP2C18	LOC100128239	BOC	CCR2	LOC93432	EP400NL	GRM7-AS3	MIR372	CENPF	FAM134B	RPS24
C15orf59	CDRT15P2	LOC643339	CROCCP2	EXT1	LOC642776	C19orf66	CEP104	LINC00955	CCDC15	DSCR10	NKAIN2	CEP170	CYP2C19	LOC100128398	BPESC1	CCR3	LOXHD1	EPB41L3	GRM8	MIR373	CEP112	FAM169A	RPS6KC1
C15orf59-AS1	CDRT4	LOC644936	CRYBG3	F13B	LOC644189	C19orf73	CEP112	LINC00960	CCDC150	DSE	NPAS3	CEP70	CYP2C8	LOC100128554	BPI	CCR4	LPP	EPHA4	GRXCR1	MIR384	CEP41	FAM169B	RRAS2
C16orf45	CEBPD	LOC645434	CSAG1	FAAH2	LOC644554	C19orf81	CEP41	LINC00982	CCDC171	DSG1	NPR3	CEP72	CYP2C9	LOC100128714	BPIFA1	CCR5	LPP-AS1	EPHA6	GSC2	MIR3976	CEP85L	FAM180A	RXFP3
C16orf46	CECR1	LOC650293	CSAG3	FAM106B	LOC645166	C1orf101	CEP72	LINC01003	CCDC178	DSG2	NR3C2	CERS3	CYP2E1	LOC100128885	BPIFA2	CCR8	LPP-AS2	EPM2A	GTSCR1	MIR3976HG	CERS3	FAM183CP	SCD5
C17orf102	CECR2	LOC728095	CSAG4	FAM106CP	LOC646522	C1orf106	CEP89	LINC01005	CCDC39	DSG2-AS1	NRG1	CERS3-AS1	CYP4A11	LOC100130700	BPIFA3	CCRL2	LRGUK	EPPK1	GUCY1A2	MIR4275	CERS3-AS1	FAM189A1	SCN10A
C17orf51	CECR3	LOC729603	CSMD1	FAM138D	LOC650226	C1orf123	CERS3	LINC01006	CCDC54	DSG3	NRG1-IT1	CFAP46	CYP4A22	LOC100130849	BPIFA4P	CCT4	LRIG1	ERICH3	GUCY1A3	MIR429	CETN1	FAM201A	SCN11A
C17orf67	CEMIP	LOC93432	CSNK1A1P1	FAM13C	LOC654342	C1orf131	CERS3-AS1	LINC01017	CCDC6	DTNA	NRG1-IT3	CFAP47	CYP4B1	LOC100132304	BPIFB1	CCT6B	LRRC4	ERICH3-AS1	GUSBP1	MIR4317	CFAP221	FAM209A	SCN5A
C17orf82	CENPN	LOC93622	CSTF2T	FAM153B	LOC727924	C1orf137	CETN2	LINC01019	CCDC67	DUSP10	NRK	CFAP74	CYP4F29P	LOC100134317	BPIFB2	CCT6P1	LRRN1	ERVV-1	GUSBP10	MIR4327	CFAP52	FAM209B	SDF2L1
C19orf40	CENPV	LOXHD1	CTAG1A	FAM155A	LOC728485	C1orf145	CFAP46	LINC01056	CCDC70	DUSP11	NRSN1	CFC1B	CYP4F30P	LOC100190940	BPIFB3	CD101	LTBP1	ERVV-2	GUSBP4	MIR4428	CFAP53	FAM213A	SDHAF3
C19orf45	CEP164	LPP	CTAG1B	FAM173B	LOC728752	C1orf158	CFAP52	LINC01060	CCDC81	DUSP16	NRXN3	CFP	CYP4F35P	LOC100192426	BPIFB4	CD164	LTF	ESR1	GZMM	MIR4431	CFAP57	FAM218A	SDK1
C1orf100	CEP63	LPP-AS2	CTAG2	FAM182A	LOC729506	C1orf159	CFAP53	LINC01070	CCDC85A	DYNC2LI1	NSUN3	CHCHD2	CYP4V2	LOC100240728	BPIFB6	CD244	LY86	ESRRG	HAS2	MIR4445	CGNL1	FAM65B	SEC31A
C1orf105	CEP72	LRPAP1	CTAGE4	FAM189A1	LRIG3	C1orf168	CFAP74	LINC01081	CCL17	E2F7	NTNG1	CHCHD3	CYP4X1	LOC100289333	BRAF	CD274	LY86-AS1	EXD3	HAS2-AS1	MIR4458	CHAF1B	FAM71B	SEMA6A
C1orf106	CEP89	LRRC3	CTAGE6	FAM19A1	LRRC30	C1orf174	CFP	LINC01082	CCL22	EBF1	ONECUT1	CHCHD4	CYP4Z1	LOC100289650	BRDT	CD276	LYZL1	EXT1	HAVCR1	MIR4458HG	CHCHD3	FAM78B	SEMA6A-AS1
C1orf123	CERS3	LRRC3-AS1	CTAGE8	FAM19A4	LRRC4C	C1orf185	CHAT	LINC01107	CCNF	EBLN1	OPRM1	CHD1L	CYP4Z2P	LOC100379224	BRE	CD34	MAML3	EYA1	HAVCR2	MIR4636	CHI3L2	FAM84B	SHH
C1orf131	CERS3-AS1	LRRC4	CTAGE9	FAM216B	LRRTM1	C1orf198	CHCHD2	LINC01115	CCNT2-AS1	EBLN3	OXNAD1	CHD5	CYTL1	LOC100420587	BRINP1	CD38	MAMLD1	EYA4	HCN1	MIR466	CHIA	FAM86JP	SHISA9
C1orf137	CFAP45	LRRC61	CTB-7E3.1	FAM223A	LYPD1	C1orf220	CHEK2P2	LINC01152	CCPG1	ECM2	P3H2	CHEK2P2	DACT2	LOC100505515	BRPF3	CD44	MAP1LC3B2	EYS	HCN2	MIR4697	CHIAP2	FAM87A	SLC15A4
C1orf158	CFAP46	LTF	CTD-2151A2.1	FAM223B	LYPD5	C1orf229	CHFR	LINC01164	CCT6P1	EDN1	P3H2-AS1	CHFR	DANCR	LOC100505715	BSN	CD5	MAP6	F13B	HDAC9	MIR4697HG	CHN1	FAM95C	SLC1A3
C1orf168	CFAP52	LUZP6	CTD-2194D22.4	FAM225B	MACROD2	C1orf68	CHMP1A	LINC01166	CD109	EDNRB	PACRG	CHIC1	DAPK1	LOC100506272	BSN-AS2	CD58	MATN2	FAAH2	HDGFL1	MIR4754	CHN2	FARS2	SLC35F3
C1orf177	CFAP53	LY6K	CTD-2201E9.1	FAM230B	MACROD2-AS1	C1orf86	CHRNA10	LINC01167	CD177	EDNRB-AS1	PACRGL	CHL1	DBET	LOC100506470	BST1	CD59	MCM10	FAM110B	HDHD1	MIR4759	CHRNA1	FAXC	SLC45A2
C1orf185	CFAP58	LYST	CTD-2297D10.2	FAM231D	MACROD2-IT1	C1orf94	CHRNA4	LINC01168	CD200	EFEMP1	PALLD	CHODL	DBIL5P2	LOC100506585	BSX	CD6	MED12L	FAM132A	HIRA	MIR4760	CHRNA10	FBN1	SLCO3A1
C1orf198	CGNL1	MAN2B2	CTD-2350J17.1	FAM3A	MAFTRR	C1orf95	CHRNA6	LINC01177	CD274	EFHC1	PALM2	CHODL-AS1	DCAF4L2	LOC100506858	BTBD11	CD80	MED27	FAM133A	HKR1	MIR4770	CHST1	FBXO21	SLIT3
C1orf204	CHAT	MAP1LC3B2	CTGF	FAM50A	MAGEL2	C1QA	CHRNB3	LINC01195	CD34	EFHC2	PALM2-AKAP2	CHRDL1	DCC	LOC100507205	BTBD16	CD83	MEGF11	FAM133CP	HMGN5	MIR498	CHST10	FBXO25	SMG7-AS1
C1orf210	CHD7	MED27	CTNNA2	FAM66A	MAGI2	C1QL2	CHST8	LINC01233	CD38	EFNA5	PAPPA	CHRM2	DCDC2	LOC100631378	BTBD8	CD93	MEIS3P1	FAM135B	HNRNPKP3	MIR5009	CHST4	FBXW4P1	SMYD3
C1orf220	CHDH	MEGF11	CTNNA3	FAM66D	MAGI2-AS2	C1QTNF3-AMACR	CHTF18	LINC01250	CD44	EFNB2	PAPPA-AS1	CHRNA4	DCDC2C	LOC100996349	BTBD9	CD99L2	MELK	FAM13C	HPVC1	MIR512-1	CISTR	FGF1	SOD3
C1orf95	CHMP4B	MEIS3P1	CTNNB1	FAM66E	MAN2A1	C1QTNF8	CIB4	LINC01262	CD5	EGF	PARD3B	CHRNA7	DCDC5	LOC100996671	BTLA	CDC14B	MESDC2	FAM155A	HRAS	MIR512-2	CKAP4	FGFBP1	SORBS2
C1QA	CHRDL2	MGAM	CTNND2	FAM84B	MAN2B1	C1QTNF9	CIDEA	LINC01281	CD58	EGFEM1P	PARK2	CHST9	DCHS2	LOC100996679	BTN1A1	CDCA7	METTL24	FAM155A-IT1	HRH4	MIR515-1	CLC	FGFBP2	SORL1
C1QL2	CHRNA10	MGC15885	CTTNBP2	FAM86B1	MAP2K4	C20orf78	CLASP1	LINC01282	CD6	EGLN3	PAUPAR	CIDEA	DCLK1	LOC101060385	BTN2A1	CDCP1	MGAM	FAM174A	HS3ST1	MIR515-2	CLCN1	FGFR1	SOX2
C1QTNF2	CHRNA6	MGC27345	CUL2	FAM86B2	MBD3L1	C20orf85	CLCN4	LINC01287	CD84	EIF2B3	PAX6	CKAP2	DDX10	LOC101926905	BTN2A2	CDH1	MGAT5	FAM196A	HS6ST3	MIR516A1	CLDN14	FGGY	SOX2-OT
C1QTNF8	CHRNA9	MIR1178	CXADR	FAM86B3P	MBL2	C21orf140	CLEC19A	LINC01310	CDC14A	EIF3H	PBX1	CLDN17	DDX11L16	LOC101927159	BTN2A3P	CDH26	MGC15885	FAM19A1	HSD17B7P2	MIR516A2	CLEC19A	FHOD3	SOX4
C20orf194	CHRNB3	MIR1200	CXADRP2	FAM90A25P	MC3R	C21orf91-OT1	CLEC3A	LINC01346	CDC14B	EIF4E	PCAT18	CLDN3	DDX51	LOC101927188	BTN3A1	CDH3	MGST2	FAM19A2	HTR1A	MIR516B1	CLEC2L	FIG4	SPON1
C20orf196	CHST1	MIR1204	CXADRP3	FAM90A27P	MIMT1	C22orf34	CLEC4A	LINC01372	CDC20B	ELAVL4	PCAT7	CLDN4	DDX53	LOC101927273	BTN3A2	CDHR3	MICAL2	FAM19A4	HTR1B	MIR516B2	CLEC3A	FLJ33360	SRRM4
C20orf197	CHST2	MIR1205	CXCL12	FAM90A2P	MIR1202	C22orf42	CLEC4G	LINC01377	CDC42SE2	ELK3	PCDH19	CLDN8	DEFB115	LOC101927411	BTN3A3	CDK14	MIR103A1	FAM213B	HULC	MIR517A	CLIC5	FLJ40288	ST8SIA2
C20orf78	CHST8	MIR1206	CXorf30	FAM90A7P	MIR1268A	C2CD4C	CLEC4GP1	LINC01399	CDCA7L	ELMO1	PDGFD	CLEC11A	DEFB116	LOC101927464	BVES-AS1	CDK15	MIR103B1	FAM226A	HYAL4	MIR517B	CLIC6	FLJ41278	STAG3L4
C20orf85	CHTF18	MIR1207	CXorf51A	FANCC	MIR1269B	C2orf27A	CLEC4M	LINC01471	CDH10	ELMO1-AS1	PDZRN4	CLEC19A	DEFB118	LOC101927592	C10orf11	CDK5RAP1	MIR1178	FAM226B	IGSF5	MIR517C	CLMP	FLJ42102	STAM2
C21orf140	CIB4	MIR1208	CXorf51B	FANK1	MIR1270	C2orf27B	CLIC2	LINC01502	CDH12	ELOVL6	PGM1	CLEC3A	DEFB119	LOC101927616	C10orf126	CDK5RAP2	MIR1200	FAM46A	IGSF9B	MIR518A1	CLRN1	FLJ42393	STK32B
C22orf34	CIT	MIR1237	CXorf67	FANK1-AS1	MIR1283-1	C2orf40	CLK4	LINC01511	CDH17	ELP4	PHACTR1	CLK4	DEFB121	LOC101927637	C10orf128	CDKL5	MIR1204	FAM47A	IL15	MIR518A2	CLRN1-AS1	FLJ46906	STMND1
C22orf42	CLASP1	MIR1265	CYP2C18	FAR2P1	MIR1283-2	C2orf42	CLN8	LINC01522	CDH18	EMCN	PIGK	CLNK	DEFB122	LOC101927694	C10orf32	CDRT1	MIR1205	FAM47B	IL1RAPL1	MIR518B	CLSTN2	FMN1	STOX2
C2CD4C	CLCN4	MIR1289-2	CYP2C19	FAR2P2	MIR1323	C2orf48	CLPP	LINC01523	CDH2	ENKUR	PIP5K1B	CLPP	DEFB123	LOC101927735	C10orf32-ASMT	CDRT15P2	MIR1206	FAM71C	IL1RAPL2	MIR518C	CLSTN2-AS1	FMNL2	SVIL
C2orf40	CLDN11	MIR129-1	CYP2C8	FASTKD3	MIR1469	C2orf54	CLPTM1L	LINC01524	CDH20	ENO4	PITX2	CLPTM1L	DEFB124	LOC101928048	C10orf53	CDRT4	MIR1207	FAM83B	IL7R	MIR518D	CLUL1	FNDC1	TAC1
C2orf42	CLDN18	MIR147A	CYP2C9	FAT3	MIR3197	C2orf61	CLSTN2	LINC01532	CDH6	ENOX1	PKN2-AS1	CLUHP3	DGCR6	LOC101928063	C10orf62	CEBPD	MIR1208	FAM83H	IMMP2L	MIR518E	CLVS1	FOXC1	THSD4
C2orf48	CLDN22	MIR149	CYP2E1	FBXL12	MIR320D2	C2orf70	CLSTN2-AS1	LINC01550	CDH8	ENOX2	PKP4	CMPK2	DHCR7	LOC101928161	C10orf67	CECR1	MIR1289-2	FAM83H-AS1	IMPACT	MIR518F	CMAHP	FOXCUT	THSD4-AS2
C2orf61	CLDN24	MIR153-2	CYP39A1	FBXO15	MIR3612	C2orf82	CLUAP1	LINC01566	CDK1	ENPEP	PLCB4	CNGA2	DHRS3	LOC101928201	C10orf71	CECR2	MIR1294	FAM84A	IMPG1	MIR519A1	CMC2	FOXI3	TLN2
C2orf70	CLEC4A	MIR184	CYP4F29P	FBXO17	MIR3648-1	C2orf83	CNGA2	LINC01570	CDK14	ENPP1	PLCL1	CNKSR2	DHRSX	LOC101928205	C10orf71-AS1	CECR3	MIR1302-1	FAM90A27P	INHBA	MIR519A2	CMTM7	FOXQ1	TMEM114
C2orf71	CLEC4C	MIR190A	CYP4F30P	FBXO27	MIR3648-2	C3	CNIH3	LINC01574	CDK15	ENPP2	PLS3	CNTN1	DIO2	LOC101928401	C11orf40	CEMIP	MIR190A	FAP	INHBA-AS1	MIR519B	CMTM8	FRAS1	TMEM132D
C2orf82	CLEC5A	MIR1913	CYP4F35P	FCGR1C	MIR3687-1	C3orf56	CNPY1	LINS	CDK6	ENPP3	PLS3-AS1	CNTNAP2	DIO2-AS1	LOC101928417	C11orf42	CENPI	MIR1913	FAT3	INPP4B	MIR519C	CMTR2	FREM3	TMEM150C
C2orf83	CLIP4	MIR211	CYP4F62P	FEZF1	MIR3687-2	C3orf62	CNTNAP2	LL22NC03-75H12.2	CDKAL1	ENPP5	PLXDC2	CNTNAP3	DIP2C	LOC101928418	C11orf63	CENPN	MIR2114	FBN2	INPP5A	MIR519D	CNIH3	FRMD1	TMEM163
C2orf91	CLK4	MIR218-2	CYP51A1-AS1	FEZF1-AS1	MIR3914-1	C3orf84	CNTNAP5	LMBR1	CDKL5	EPB41L2	PLXNC1	CNTNAP4	DKFZp434L192	LOC101928446	C11orf65	CENPV	MIR2116	FBRSL1	IPCEF1	MIR519E	CNKSR3	FRMD4A	TMEM178B
C3	CLMN	MIR2278	CYTL1	FGD5P1	MIR3914-2	C3P1	COBL	LMF1	CDKN2B-AS1	EPB41L3	PRDM5	CNTNAP5	DKFZp451B082	LOC101928530	C11orf80	CEP164	MIR218-2	FBXL12	IPO5P1	MIR520A	CNN3	FSTL4	TMEM233
C3orf56	CLPTM1L	MIR2467	CYYR1	FGF12	MIR4264	C5orf38	COG7	LMF1-AS1	CDO1	EPB41L4A	PRDX4	COBL	DKK1	LOC101928597	C11orf91	CEP63	MIR2278	FBXL17	IPW	MIR520B	CNOT10	FTO	TMEM70
C3orf62	CLSTN2	MIR3201	D21S2088E	FGF14	MIR4283-1	C5orf60	COL13A1	LOC100128006	CDON	EPB41L4B	PREX2	COG6	DLG2	LOC101928697	C11orf96	CEP78	MIR3148	FBXL7	IQCJ	MIR520C	CNOT11	FUNDC2P2	TNR
C3orf70	CLSTN2-AS1	MIR3664	DACH2	FGF14-AS1	MIR4283-2	C5orf64	COL18A1	LOC100128398	CDR1	EPG5	PRKCH	COL12A1	DLGAP1	LOC101928730	C12orf42	CEP83	MIR3659	FBXW9	IQCJ-SCHIP1	MIR520D	CNOT4	FZD10	TOP3B
C3orf84	CLTCL1	MIR3667	DANCR	FGF14-AS2	MIR4302	C5orf66	COL18A1-AS1	LOC100128554	CEACAM8	EPHA4	PRKD1	COL18A1	DLGAP1-AS4	LOC101928880	C12orf49	CERS6	MIR3679	FCER1A	IQCJ-SCHIP1-AS1	MIR520E	CNR1	FZD10-AS1	TOPAZ1
C4orf29	CLVS1	MIR3689A	DAOA	FGF14-IT1	MIR4317	C5orf66-AS1	COL18A1-AS2	LOC100128714	CELF2	EPHX4	PRKG1	COL20A1	DLGAP1-AS5	LOC101928886	C12orf66	CERS6-AS1	MIR3692	FEZF1	IQUB	MIR520F	CNTN2	FZD8	TPD52
C5orf52	CMKLR1	MIR3689B	DAOA-AS1	FGF20	MIR4318	C6	COL20A1	LOC100129027	CENPP	EPM2A	PRMT6	COL21A1	DLGAP2	LOC101928944	C12orf71	CETN1	MIR378E	FEZF1-AS1	IRF7	MIR520G	COBL	GABRG3	TSPAN2
C5orf66	CNBD2	MIR3689C	DBET	FHIT	MIR4327	C6orf118	COL22A1	LOC100130238	CENPVP1	ERAP1	PRPS2	COL24A1	DLGAP2-AS1	LOC101929124	C12orf79	CFAP45	MIR3922	FGF12	IRX1	MIR520H	COG2	GACAT3	TSPO2
C5orf66-AS1	CNGA4	MIR3689D1	DBIL5P2	FHOD3	MIR4419B	C6orf203	COL23A1	LOC100130700	CENPVP2	ERG	PRSS23	COL4A1	DLX5	LOC101929144	C14orf1	CFAP52	MIR3927	FGF12-AS1	ISL1	MIR521-1	COL13A1	GAD2	TSPYL5
C5orf66-AS2	CNPY1	MIR3689D2	DBX2	FIRRE	MIR4428	C6orf223	COL27A1	LOC100133077	CEP120	ERICH2	PTCHD1	COL5A1	DLX6	LOC101929153	C14orf132	CFAP58	MIR3937	FGF14	ITGBL1	MIR521-2	COL22A1	GALNT1	TSSC1
C6	CNR1	MIR3689E	DCAF4L2	FKBP1AP1	MIR4435-1	C7	COL4A1	LOC100133461	CEP128	ERICH3	PTCHD1-AS	COL5A3	DLX6-AS1	LOC101929164	C14orf183	CFDP1	MIR422A	FGF14-AS1	JAKMIP2	MIR522	COL4A1	GALNT11	TXN
C6orf106	CNTN2	MIR3689F	DCC	FLJ22763	MIR4435-2	C7orf13	COL4A2	LOC100190940	CEP78	ERICH3-AS1	PTPN3	COL6A1	DMD	LOC101929284	C15orf27	CGNL1	MIR424	FGF14-AS2	JAKMIP2-AS1	MIR523	COL4A2	GALNT14	TYW1B
C6orf195	COA7	MIR378E	DCDC2	FLJ33360	MIR4458	C7orf26	COL4A2-AS1	LOC100240728	CEP83	ESM1	PTPRD	COL6A2	DMRT2	LOC101929420	C15orf32	CHAT	MIR4255	FGF14-IT1	KAL1	MIR524	COLEC12	GALNT15	UBE2L3
C6orf203	COBL	MIR3910-1	DCDC2C	FLJ37505	MIR4458HG	C7orf34	COL5A1	LOC100287846	CEP85L	ESR2	PTPRM	COLEC10	DMRTC1	LOC101929454	C15orf40	CHCHD3	MIR4265	FGF20	KC6	MIR525	COLGALT2	GALNT18	UBE2QL1
C6orf222	COG3	MIR3910-2	DCDC5	FLJ46284	MIR4508	C7orf50	COL5A3	LOC100288152	CERKL	ESRRG	RAB12	COLEC11	DMRTC1B	LOC101929486	C15orf43	CHD7	MIR4266	FGF22	KCNA4	MIR526A1	COLQ	GALNT2	UBE3A
C6orf52	COG7	MIR422A	DCHS2	FLNA	MIR4636	C7orf73	COL6A1	LOC100288181	CERS6	ETNPPL	RARS	COMMD5	DNAAF5	LOC101929504	C15orf54	CHDH	MIR4295	FGFRL1	KCND2	MIR526A2	COPG2	GALNTL5	UCHL1
C6orf99	COL13A1	MIR4255	DCLK1	FLRT2	MIR4683	C8A	COL6A2	LOC100288814	CERS6-AS1	ETS1	RASGRF2	COPG2	DNAH14	LOC101929505	C15orf59	CHGB	MIR4299	FIBIN	KCNG2	MIR526B	CORIN	GATA3	UCHL1-AS1
C7	COL15A1	MIR4265	DCLK2	FMN1	MIR4697	C8B	COL6A4P2	LOC100289333	CETN1	ETS2	RASGRF2-AS1	COX10	DNAH5	LOC101929653	C15orf59-AS1	CHN2	MIR4311	FIGN	KCNH5	MIR527	CPA1	GATA3-AS1	ULK4
C7orf13	COL18A1	MIR4266	DDIT4L	FMN2	MIR4697HG	C8orf31	COLEC11	LOC100506272	CFAP44	ETV1	RBM24	COX10-AS1	DNAH9	LOC101929721	C16orf45	CHRDL2	MIR4319	FKBP1AP1	KCNH8	MIR548A1	CPA2	GCNT2	UMOD
C7orf34	COL18A1-AS1	MIR4274	DDX10	FMO3	MIR4715	C8orf37	COMMD5	LOC100506470	CFAP44-AS1	ETV6	RBPMS	COX11	DNASE1L1	LOC102606466	C16orf46	CHRM3	MIR4432	FLJ26245	KCNIP4	MIR548AG1	CPA4	GCNT4	UNC5CL
C7orf65	COL18A1-AS2	MIR4293	DDX11L16	FMO6P	MIR4754	C8orf37-AS1	COX10-AS1	LOC100506585	CFAP47	EXOC1	RCN1	COX16	DNER	LOC102723427	C17orf102	CHRM3-AS1	MIR4454	FLJ31662	KCNIP4-IT1	MIR548AO	CPA5	GCNT7	VANGL1
C7orf69	COL22A1	MIR4299	DDX11L2	FMO9P	MIR4759	C8orf74	COX4I1	LOC100506688	CFDP1	EXOC4	RFTN1	COX7B2	DOCK1	LOC102723505	C17orf67	CHRNA9	MIR4472-2	FLJ37505	KCNJ16	MIR548AU	CPA6	GCOM1	VAT1L
C7orf71	COL23A1	MIR4311	DDX11L9	FOLH1	MIR4760	C8orf82	CPA1	LOC100506858	CGN	EXPH5	RNF150	CPAMD8	DOCK3	LOC102723517	C1orf100	CHST1	MIR4475	FLRT2	KCNK2	MIR548F4	CPLX2	GDF10	VPREB1
C7orf73	COL27A1	MIR4325	DDX53	FOXA1	MIR4764	C8orf89	CPA2	LOC100996325	CHCHD3	EXT1	RNU6-19P	CPNE7	DOCK4	LOC102723769	C1orf101	CHST11	MIR4476	FMN2	KCNMA1	MIR548I4	CPM	GDF2	WBSCR17
C8A	COL2A1	MIR4454	DEFA1	FOXA2	MIR4770	C9orf116	CPA4	LOC100996338	CHD6	EYA4	RNU6-2	CPPED1	DOCK4-AS1	LOC102724084	C1orf105	CHST2	MIR4480	FMO1	KCNMA1-AS1	MIR548Q	CPPED1	GDNF	WDR48
C8B	COL4A1	MIR4456	DEFA10P	FOXG1	MIR498	C9orf153	CPA5	LOC100996349	CHD7	EYS	RNU6-48P	CRB3	DOK5	LOC102724163	C1orf106	CHST5	MIR4481	FMO2	KCNS3	MIR548T	CPQ	GDNF-AS1	WDR70
C8orf37	COL4A2	MIR4472-1	DEFA1B	FOXG1-AS1	MIR5009	C9orf16	CPAMD8	LOC101060385	CHIC2	FA2H	ROR1	CREB3L3	DPH6-AS1	LOC102724188	C1orf115	CHST6	MIR450A1	FMO3	KCNU1	MIR5583-1	CPVL	GEM	WWOX
C8orf37-AS1	COL4A2-AS1	MIR4472-2	DEFA3	FOXP3	MIR512-1	C9orf57	CPLX1	LOC101448202	CHL1	FAHD2CP	ROR1-AS1	CRLF2	DPP10	LOC102724511	C1orf116	CISTR	MIR450A2	FMO4	KCTD1	MIR5583-2	CREB3L2	GFRA2	XDH
C8orf46	COL5A1	MIR4532	DEFA9P	FOXR2	MIR512-2	C9orf62	CPLX2	LOC101926905	CHL1-AS1	FAM102B	RYR2	CRMP1	DPP10-AS1	LOC102724661	C1orf123	CIT	MIR450B	FMO6P	KCTD16	MIR572	CREB5	GGTLC2	XKR4
C8orf86	COL6A4P2	MIR4535	DEFB109P1	FPGT-TNNI3K	MIR515-1	CA10	CPNE7	LOC101926963	CHMP4C	FAM110B	SAMD3	CRX	DPP6	LOC102724958	C1orf131	CITED1	MIR4532	FN3K	KCTD8	MIR622	CREG2	GIMAP1	YDJC
C9orf116	COLQ	MIR455	DEFT1P	FPR3	MIR515-2	CAB39	CPPED1	LOC101927056	CHN1	FAM114A1	SAP30L-AS1	CSAG1	DPRX	LOC151121	C1orf137	CKAP2L	MIR4540	FN3KRP	KHDRBS2	MIR651	CRH	GIMAP1-GIMAP5	YPEL1
C9orf131	COMMD1	MIR4654	DEFT1P2	FREM1	MIR516A1	CABLES2	CPSF2	LOC101927123	CHN2	FAM129A	SCG5	CSAG3	DPY19L1	LOC158960	C1orf158	CLASP1	MIR4654	FOLH1	KHDRBS3	MIR6726	CRHBP	GIMAP2	ZBTB10
C9orf152	COQ7	MIR4713	DGCR6	FREM3	MIR516A2	CABP5	CPT2	LOC101927159	CHRDL1	FAM13A	SEMA6A	CSAG4	DRAM2	LOC283352	C1orf162	CLCN4	MIR4718	FOLH1B	KIAA1217	MIR6727	CRIM1	GIMAP4	ZFAT
C9orf153	CORO2B	MIR4718	DGKI	FRG1	MIR516B1	CACNA1A	CPXM2	LOC101927464	CHRM3	FAM155A	SEMA6A-AS1	CSMD1	DRD5P2	LOC284344	C1orf168	CLDN10	MIR4768	FOXK2	KIF2B	MIR6806	CRMP1	GIMAP5	ZFAT-AS1
C9orf171	COX10	MIR4798	DHRS3	FRG2	MIR516B2	CACNA1B	CPZ	LOC101927476	CHRM3-AS1	FAM155A-IT1	SERPINA7	CSMD2	DSCAM	LOC284379	C1orf177	CLDN10-AS1	MIR4794	FOXP2	KITLG	MIR6807	CRTAM	GIMAP6	ZNF280A
C9orf3	COX17	MIR4802	DHRSX	FRG2B	MIR517A	CACNA1C	CREG2	LOC101927735	CHRM3-AS2	FAM160A1	SH3GL2	CSMD2-AS1	DSCAM-AS1	LOC284395	C1orf185	CLDN11	MIR4802	FPGT-TNNI3K	KLF12	MIR6808	CSGALNACT1	GIMAP7	ZNF280B
C9orf57	CPAMD8	MIR5192	DIAPH3	FRG2DP	MIR517B	CACNA1C-AS4	CRHR1	LOC101927770	CHRNA9	FAM168A	SLC25A24	CSNK1A1P1	DSCAM-IT1	LOC284412	C1orf186	CLDN18	MIR503	FPR3	KLF8	MIR7158	CSMD2	GIMAP8	ZNF503
C9orf62	CPEB4	MIR548I2	DIO2	FRK	MIR517C	CACNA1C-IT3	CRHR2	LOC101927876	CHST11	FAM169A	SLC25A26	CST1	DUSP22	LOC284661	C1orf194	CLEC4A	MIR503HG	FRG1	KLHL14	MIR7515	CSMD2-AS1	GJA4	ZNF503-AS1
C9orf84	CPLX2	MIR548W	DIO2-AS1	FRMD8P1	MIR518A1	CACNA1D	CRIPAK	LOC101927914	CHST5	FAM181B	SLMAP	CST11	DUSP26	LOC284930	C1orf198	CLEC4C	MIR505	FRG2	KRTAP10-1	MIR7515HG	CSNK2A3	GJA5	ZNF503-AS2
CA12	CPPED1	MIR5579	DIRC3	FSCB	MIR518A2	CACNA1E	CRMP1	LOC101928048	CHST6	FAM183CP	SMARCA1	CST13P	DUSP9	LOC284933	C1orf204	CLEC5A	MIR5192	FRG2C	KRTAP10-10	MIR7641-2	CT62	GJB3	ZNF619
CA6	CPSF2	MIR585	DISC1FP1	FSHB	MIR518B	CACNA1F	CRYAA	LOC101928205	CHST9	FAM189A2	SNORA70C	CST2	DUXA	LOC285692	C1orf21	CLIC5	MIR542	FRG2DP	KRTAP10-11	MIR7978	CTAGE1	GJB4	ZNF620
CAB39	CPT2	MIR587	DKFZp434L192	FTMT	MIR518C	CACNA1H	CRYL1	LOC101928401	CHSY3	FAM196A	SORBS1	CST3	DUXAP10	LOC286083	C1orf210	CLIP4	MIR548I2	FRG2EP	KRTAP10-12	MIR8057	CTB-178M22.2	GJB5	ZNF621
CABLES1	CPZ	MIR593	DKFZp451B082	FTSJ1	MIR518D	CACNA1I	CSAG1	LOC101928416	CISTR	FAM196B	SOX2	CST4	DUXAP8	LOC339298	C1orf220	CLLU1	MIR549A	FRK	KRTAP10-2	MIR8058	CTD-2194D22.4	GJD4	ZNF648
CABLES2	CRACR2A	MIR602	DKFZp686K1684	FUT8	MIR518E	CACNA1S	CSAG3	LOC101928417	CLCA1	FAM19A1	SOX2-OT	CST5	EBF3	LOC339975	C1orf95	CLLU1OS	MIR5693	FRMPD4	KRTAP10-3	MIR8068	CTD-2297D10.2	GLI3	ZSCAN20
CACNA1B	CREB3L2	MIR6085	DKK1	FZD10	MIR518F	CACNA2D2	CSAG4	LOC101928418	CLCA2	FAM19A2	SPANXA1	CST7	EBI3	LOC340113	C1QL2	CLMN	MIR5708	FSCB	KRTAP10-4	MIR8081	CTNNB1	GLT1D1	ZSWIM6
CACNA1C	CREG2	MIR708	DLC1	FZD10-AS1	MIR519A1	CACNA2D3	CSMD1	LOC101928446	CLCN4	FAM19A4	SPANXA2	CST8	EBP	LOC340512	C1QL3	CLMP	MIR585	FSHB	KRTAP10-5	MIR887	CTNND1	GLYATL1
CACNA1C-AS1	CRHR1	MIR759	DLG2	FZD8	MIR519A2	CACNA2D3-AS1	CSMD2	LOC101928525	CLCN5	FAM229B	SPANXA2-OT1	CST9L	EDA	LOC390705	C1QTNF2	CLRN1	MIR587	FSHR	KRTAP10-6	MIR888	CUL2	GM140
CACNA1C-AS2	CRHR2	MIR7641-2	DLGAP1	G6PD	MIR519B	CACNA2D4	CSMD2-AS1	LOC101928530	CLDN10	FAM3D	SPANXB1	CT45A1	EDA2R	LOC400553	C1QTNF3	CLRN1-AS1	MIR604	FSIP2	KRTAP10-7	MIR890	CX3CR1	GMDS
CACNA1C-AS4	CRSP8P	MIR7973-1	DLGAP1-AS4	GAB3	MIR519C	CACNG1	CST1	LOC101928597	CLDN17	FAM45B	SPANXC	CT45A10	EDRF1	LOC400685	C1QTNF3-AMACR	CLSTN2	MIR606	FSTL3	KRTAP10-8	MIR891A	CXADR	GMDS-AS1
CACNA1C-IT3	CRYBB2	MIR7973-2	DLGAP1-AS5	GABRA5	MIR519D	CACNG3	CST2	LOC101928697	CLDN8	FAM47B	SPANXD	CT45A2	EEF2KMT	LOC400940	C1QTNF7	CLSTN2-AS1	MIR6085	FTMT	KRTAP10-9	MIR891B	CXCL12	GMPR
CACNA1D	CRYBB3	MIR8070	DLGAP2	GABRB3	MIR519E	CACNG4	CST3	LOC101928730	CLEC14A	FAM65B	SPATS2L	CT45A3	EFCAB1	LOC401357	C20orf194	CLTCL1	MIR6090	FUT9	KRTAP11-1	MIR892A	CXCL13	GNAZ
CACNA1E	CRYL1	MIR885	DLGAP2-AS1	GABRG3	MIR520A	CACNG5	CST4	LOC101928782	CLIC5	FAM66D	SRGAP1	CT45A4	EFCAB6	LOC440117	C20orf196	CLUL1	MIR6124	GABRA2	KRTAP12-1	MIR892B	CXCR4	GOLT1A
CACNA1H	CSF1	MIR95	DLX5	GABRG3-AS1	MIR520B	CACNG6	CST5	LOC101928786	CLLU1	FAM81A	ST6GAL2	CT45A5	EFCAB6-AS1	LOC441666	C20orf197	CLYBL	MIR6888	GABRB1	KRTAP12-2	MIR892C	CYB5R2	GP2
CACNA1I	CSGALNACT1	MRC2	DLX6	GACAT1	MIR520C	CACNG7	CST7	LOC101928804	CLLU1OS	FANCC	ST6GALNAC3	CT45A6	EFTUD1P1	LOC442497	C20orf78	CLYBL-AS1	MIR7156	GABRB2	KRTAP12-3	MIR924	CYFIP2	GPA33
CACNA1S	CSNK1A1L	MRFAP1	DLX6-AS1	GALNTL6	MIR520D	CACNG8	CT47A1	LOC101928841	CLNK	FASTKD3	ST6GALNAC5	CT45A7	EGFLAM	LOC613266	C20orf85	CLYBL-AS2	MIR759	GABRD	KRTAP12-4	MMP16	CYP1B1	GPR137B
CACNA2D2	CSNK2A3	MRFAP1L1	DMD	GAREM	MIR520E	CACUL1	CT47A10	LOC101928880	CLPB	FATE1	ST8SIA1	CT45A8	EGFLAM-AS2	LOC641367	C21orf140	CMKLR1	MIR8070	GABRG1	KRTAP13-1	MMP23A	CYP1B1-AS1	GPR139
CACNA2D4	CST1	MRPS2	DMRT2	GAS1	MIR520F	CADM1	CT47A11	LOC101928886	CLRN1	FBN1	STK32A	CT45A9	EGFLAM-AS4	LOC641746	C22orf42	CMSS1	MIR8086	GABRG2	KRTAP13-2	MMP23B	CYP26B1	GPR31
CACNB4	CST2	MRPS22	DNAH12	GATA1	MIR520G	CALD1	CT47A12	LOC101928973	CLRN1-AS1	FBP1	STMND1	CT47A1	EGFR	LOC642776	C2orf16	CMTM8	MIR885	GADL1	KRTAP13-3	MRPL20	CYP2A13	GPR39
CACNG1	CST3	MSRA	DNAH14	GATA3	MIR520H	CALML3	CT47A2	LOC101929034	CLUL1	FBP2	STXBP4	CT47A10	EGFR-AS1	LOC644189	C2orf40	CNBD2	MIR938	GAK	KRTAP13-4	MTNR1B	CYP2A6	GPR6
CACNG2	CST4	MTPN	DNAH5	GBA3	MIR521-1	CALML3-AS1	CT47A3	LOC101929124	CLVS2	FBXW8	STXBP6	CT47A11	EHMT1	LOC644554	C2orf71	CNGA4	MLK7-AS1	GALNT13	KRTAP15-1	MUM1L1	CYP2A7	GPR83
CACNG3	CST5	MYBL2	DNAH7	GBP4	MIR521-2	CALML5	CT47A4	LOC101929406	CMC1	FER1L6	SULF1	CT47A12	EHMT1-IT1	LOC646522	C2orf73	CNKSR3	MOGAT2	GALNT3	KRTAP19-1	MXRA8	CYP2B6	GRAMD1B
CACNG4	CST7	MYO10	DNAH9	GBP7	MIR522	CALN1	CT47A5	LOC101929420	CMSS1	FER1L6-AS1	SUMF1	CT47A2	EIF1B-AS1	LOC650226	C2orf80	CNN3	MPP7	GALNT9	KRTAP19-2	MYADML	CYP2B7P	GRB10
CACNG5	CTBP2	MYOD1	DNAI2	GDI1	MIR523	CALY	CT47A6	LOC101929504	CMTM7	FER1L6-AS2	SYNE1	CT47A3	ELAC2	LOC654342	C2orf83	CNNM2	MSH3	GALNTL6	KRTAP19-3	MZF1	CYP2F1	GRHL2
CACNG6	CTD-2201I18.1	MYT1L	DNAJC30	GDNF	MIR524	CAMK1D	CT47A7	LOC101929653	CMTM8	FEZF1	TANC1	CT47A4	ELDR	LOC728485	C2orf91	CNOT10	MSI2	GAREM	KRTAP19-4	MZF1-AS1	CYP2G1P	GRIA1
CACNG7	CTD-3080P12.3	MYT1L-AS1	DNASE1L1	GDNF-AS1	MIR525	CAMK2B	CT47A8	LOC102723427	CNBD1	FEZF1-AS1	TENM2	CT47A5	ELF4	LOC728752	C3orf35	CNR1	MSRA	GBA3	KRTAP19-5	NAALADL2	CYP2S1	GRID1
CACNG8	CTIF	NCK2	DNASE2	GFRA1	MIR526A1	CAMK2N1	CT47A9	LOC102723505	CNGA2	FGD4	TEX41	CT47A6	ELFN1	LOC729506	C3orf62	CNTN2	MYBL2	GCG	KRTAP19-6	NAALADL2-AS3	CYP4A11	GRIK3
CACUL1	CTNNA1	NCR1	DNM3	GGT3P	MIR526A2	CAMSAP1	CT62	LOC102723517	CNGB3	FGF12	THRB	CT47A7	ELFN1-AS1	LRRC30	C3orf70	CNTN4	MYLK4	GET4	KRTAP19-7	NADK	CYP4F12	GRIK4
CALML3	CTNNBL1	NEDD9	DOCK1	GGT8P	MIR526B	CAMSAP3	CTAG1A	LOC102724096	CNKSR3	FGF13	THRB-AS1	CT47A8	ELK1	LRTM1	C3orf84	CNTN4-AS1	MYO10	GFRA1	KRTAP19-8	NDN	CYP4F24P	GRIN2A
CALML3-AS1	CTNS	NFASC	DOCK3	GHR	MIR527	CAMTA1	CTAG1B	LOC102724163	CNN3	FGF14	TLE4	CT47A9	EMBP1	LYPD1	C4orf29	COBL	MYO1E	GFRAL	KRTAP20-1	NEK10	CYP4F3	GS1-279B7.1
CALML5	CTSH	NID1	DOCK4	GJA1	MIR548A1	CAPN13	CTAG2	LOC102724511	CNNM2	FGF14-AS1	TMEM171	CT62	EMC10	LYPD5	C4orf45	COG2	MYOD1	GHR	KRTAP20-2	NELL1	CYP4F8	GSAP
CALN1	CUX1	NLRP2	DOCK4-AS1	GJD4	MIR548AI	CAPN14	CTAGE1	LOC102724661	CNTLN	FGF14-AS2	TMEM174	CTAG1A	EMD	MACROD2	C4orf51	COG3	NAV2	GLRA2	KRTAP20-3	NELL2	CYP4V2	GSTA1
CAMK1D	CUX2	NLRP7	DOCK6	GLG1	MIR548AU	CAPN15	CTBP1	LOC102724958	CNTN1	FGF14-IT1	TMEM200A	CTAG1B	EMP2	MACROD2-AS1	C5orf52	COG7	NAV2-AS4	GNAI1	KRTAP20-4	NLGN4X	CYP4X1	GSTA2
CAMK2B	CUZD1	NMNAT2	DOK5	GLIDR	MIR548Q	CAPN8	CTBP1-AS	LOC146513	CNTN3	FGF20	TMEM200C	CTAG2	ENKUR	MACROD2-IT1	C5orf63	COL13A1	NAV2-AS5	GNAT3	KRTAP21-1	NLRP12	CYP4Z1	GSTA3
CAMK2N1	CX3CR1	NOS1	DOK6	GLOD5	MIR548T	CAPN9	CTBP1-AS2	LOC150935	CNTN4	FGGY	TMEM261	CTAGE1	ENPP7P13	MADCAM1	C5orf66	COL15A1	NEDD9	GNB1L	KRTAP21-2	NMUR2	CYP4Z2P	GSTA5
CAMSAP1	CXCR5	NOS1AP	DPH6-AS1	GLT1D1	MIR5580	CAPSL	CTD-2194D22.4	LOC154449	CNTN4-AS1	FHIT	TNFAIP8	CTAGE6	EP400NL	MAFTRR	C5orf66-AS1	COL22A1	NHS	GNG7	KRTAP21-3	NOBOX	CYTL1	GSTA7P
CAMSAP3	CYB5RL	NRN1	DPP10	GLYATL1	MIR5589	CARD11	CTD-2201E9.1	LOC158960	CNTN4-AS2	FIGF	TNFRSF11B	CTAGE7P	EPHB1	MAGEA10	C5orf66-AS2	COL23A1	NHS-AS1	GOLGA2P9	KRTAP22-1	NPAP1	DAAM2	GSTK1
CAMTA1	CYP19A1	NRXN2	DPP10-AS1	GLYATL2	MIR5701-1	CARD14	CTD-2297D10.2	LOC283177	CNTN5	FIGN	TNFRSF21	CTAGE9	EPS8L1	MAGEA10-MAGEA5	C6orf106	COL27A1	NHSL1	GOLGA3	KRTAP22-2	NPSR1	DAB1	GSTM2P1
CAND2	CYP26B1	NSMCE4A	DPP6	GNAL	MIR5701-2	CARD6	CTD-2350J17.1	LOC283352	CNTN6	FILIP1L	TNIK	CTBP1	EPSTI1	MAGEA12	C6orf163	COL2A1	NMNAT2	GORAB	KRTAP23-1	NPSR1-AS1	DAB1-AS1	GUSBP5
CAP2	CYP2A13	NT5DC3	DPPA2	GOLGA2P7	MIR5701-3	CASC11	CTD-3080P12.3	LOC284379	CNTNAP2	FKBP14	TRIM32	CTBP1-AS2	ERAS	MAGEA2	C6orf195	COL4A6	NOS1AP	GP1BB	KRTAP24-1	NR2F1	DACT2	GYPC
CAPN13	CYP2A6	NTRK3	DPPA4	GOLGA8CP	MIR605	CASC16	CTDP1	LOC284395	CNTNAP4	FLJ12825	TRIM44	CTD-2194D22.4	ERC2	MAGEA2B	C6orf203	COLEC12	NPS	GPATCH2	KRTAP25-1	NR2F1-AS1	DAPL1	GZMA
CAPN14	CYP2A7	NTRK3-AS1	DPRX	GOLGA8J	MIR6078	CASC17	CTNS	LOC284661	COA1	FLJ22447	TRPM3	CTD-2201E9.1	ERC2-IT1	MAGEA3	C6orf222	COLGALT2	NR5A2	GPC1	KRTAP26-1	NR3C2	DARS	GZMK
CAPN3	CYP2B6	OBP2A	DPT	GOLGA8T	MIR643	CASC18	CTSH	LOC284930	COBLL1	FLJ41278	TTC39B	CTD-2297D10.2	ERCC6L2	MAGEA4	C6orf52	COLQ	NRN1	GPC5	KRTAP27-1	NRG1	DARS-AS1	HAO2
CAPN8	CYP2B7P	OLFM1	DPY19L1	GORAB	MIR663B	CASC20	CTSL	LOC284933	COG6	FLJ42393	TXN	CTD-2350J17.1	ERICH1	MAGEA5	C6orf7	COMMD1	NSMCE2	GPC5-AS1	KRTAP6-1	NRG1-IT1	DAW1	HAO2-IT1
CAPN9	CYP2F1	OLFM4	DPY19L2	GPC3	MIR6801	CASC21	CTSL3P	LOC285804	COL12A1	FLJ46066	UBE2E2	CTD-3080P12.3	ERICH1-AS1	MAGEA6	C6orf99	CORO2B	OAS1	GPC5-AS2	KRTAP6-2	NRG1-IT3	DBX1	HCCAT5
CARD6	CYP2G1P	OMA1	DPYSL3	GPC5	MIR6806	CASC8	CTSLP8	LOC285889	COL14A1	FLJ46284	UCHL1	CTDP1	ERV3-1	MAGEL2	C7orf31	COX17	OAS3	GPC6	KRTAP6-3	NRG3	DCLK2	HCG2040054
CASC11	CYP2S1	OR9A4	DRD5P2	GPC5-AS2	MIR7153	CASKIN1	CUZD1	LOC286083	COL25A1	FLJ46906	UCHL1-AS1	CTNNA2	ERVV-1	MAGIX	C7orf71	CPA6	OLFM4	GPC6-AS1	KRTAP7-1	NRG3-AS1	DCSTAMP	HEBP2
CASC18	CYP3A4	OTOS	DSCAM	GPC6	MIR7158	CASP14	CXADRP3	LOC339166	COL4A4	FLNB	UGT2B15	CTNNA3	ERVV-2	MAN2B1	C7orf73	CPEB4	OPHN1	GPC6-AS2	KRTAP8-1	NRK	DCTD	HECW1
CASC21	CYP3A43	PAEP	DSCAM-AS1	GPC6-AS2	MIR7515	CASP8	CXCL12	LOC339975	COL4A6	FLRT2	UGT2B17	CTNNB1	ESRG	MAP2K4	C7orf76	CPLX2	OPRM1	GPM6A	L3MBTL4	NRSN1	DCTN6	HERC2
CASC4	CYP3A5	PANK3	DSCAM-IT1	GPKOW	MIR7515HG	CASZ1	CXCL13	LOC389602	COL8A1	FLT1	UTRN	CTNND2	EVC	MAP2K4P1	C8A	CPPED1	OPTN	GPR149	L3MBTL4-AS1	NRXN3	DCUN1D4	HFM1
CASC8	CYP3A7	PCBP3	DSG1	GPM6A	MIR7853	CATSPER3	CXCR3	LOC400553	COLEC10	FMN1	VAV3	CTSL	EVC2	MBD3L1	C8B	CPSF2	OR9A4	GPR174	LARGE	NTM	DDAH1	HHAT
CASP8AP2	CYP3A7-CYP3A51P	PCDH8	DSG1-AS1	GPR148	MIR7978	CATSPERD	CXorf49	LOC400685	COLEC12	FMNL2	VAV3-AS1	CTSL3P	EXD3	MC2R	C8orf37	CRABP1	OTOG	GPR37	LARGE-AS1	NTM-IT	DDO	HHLA1
CASP9	CYP4A11	PIK3CB	DSG2	GPR158	MIR8065	CAV3	CXorf49B	LOC401357	COLGALT2	FNBP1L	VAX1	CTSLP8	EXO5	MC3R	C8orf37-AS1	CRACR2A	OXNAD1	GPX4	LDOC1	ONECUT1	DDR2	HIPK1
CATSPER3	CYP4A22	PISRT1	DSG3	GPR39	MIR8081	CBFA2T3	CXorf65	LOC401557	COQ3	FNIP2	VTI1A	CTU1	EYA1	MC5R	C8orf44-SGK3	CREB3L2	PALM2	GRB14	LGSN	OPCML	DDX10	HIST1H2AA
CBFA2T2	CYP4B1	PITPNC1	DSG4	GPR75-ASB3	MIR99AHG	CBLN1	CXXC1P1	LOC442497	CORIN	FOXB2	WBP11P1	CUL2	F10	MEFV	C8orf46	CREB5	PALM2-AKAP2	GREM2	LIG4	OPN5	DEFA1	HIST1H2APS1
CBS	CYP4F11	PITX1	DTNA	GPX5	MKRN3	CBLN4	CYP11B1	LOC63930	COX6C	FOXI1	WDR72	CUX2	F10-AS1	MIER2	C8orf86	CREG2	PANK3	GRIA1	LINC00113	OR13C2	DEFA10P	HIST1H2BA
CBX3	CYP4F2	PKD1L2	DUSP26	GPX6	MN1	CBS	CYP11B2	LOC642236	CPB1	FOXO1	WDSUB1	CWF19L2	F11	MIMT1	C9orf131	CRH	PAX5	GRIA4	LINC00158	OR13C3	DEFA1B	HIVEP3
CBY1	CYP4F24P	PKP4	DUSP9	GRB14	MPPED2	CCAT1	CYP19A1	LOC650226	CPNE8	FOXP1	WWC1	CWH43	F11-AS1	MIR105-1	C9orf152	CRIM1	PBOV1	GRID1	LINC00161	OR13C4	DEFA4	HMGB4
CC2D2A	CYP4X1	PLXNA1	DUXA	GREM1	MTNR1B	CCAT2	CYP26B1	LOC650293	CPQ	FOXP1-AS1	WWOX	CXADR	F2RL3	MIR105-2	C9orf153	CRSP8P	PCAT2	GRID1-AS1	LINC00210	OR13C5	DEFA6	HMP19
CCAT1	CYP4Z1	PLXNA4	DUXAP10	GREM2	MUC16	CCBE1	CYP2A13	LOC93622	CPS1	FPGT-TNNI3K	XRCC6P5	CXADRP3	F7	MIR1202	C9orf171	CRYBB2	PCAT29	GRID2	LINC00276	OR13C8	DEFA8P	HNRNPA3P1
CCAT2	CYP4Z2P	PODXL	DUXAP8	GRIA1	MYOCD	CCDC105	CYP2A6	LPCAT1	CPVL	FRAS1	XYLT1	CXCL12	FAAH2	MIR1257	C9orf3	CRYBB3	PCAT7	GRM3	LINC00290	OR13F1	DEFA9P	HOPX
CCDC125	DAAM2	POU5F1P3	DYNC1I1	GRIA4	MYT1L	CCDC120	CYP2A7	LRPAP1	CR1	FREM1	ZBTB14	CXCL13	FAHD2A	MIR1269B	C9orf57	CSF1	PCDH8	GRM5	LINC00293	OR4A15	DEFB1	HOTAIRM1
CCDC126	DAB1	PP14571	DZIP3	GRIK1	NBAT1	CCDC125	CYP2B6	LRRC14	CR1L	FREM2	ZFPM2	CXCR3	FAM106B	MIR1270	C9orf72	CSGALNACT1	PCSK5	GRM6	LINC00305	OR4A16	DENND2A	HOXA1
CCDC13	DAB1-AS1	PP7080	EBF3	GRIK1-AS1	NBEAP1	CCDC127	CYP2B7P	LRRC24	CRADD	FRK	ZNF184	CXorf49	FAM110C	MIR1283-1	C9orf84	CSNK1A1L	PCYT1B	GRM7	LINC00307	OR4A47	DENND2C	HOXA10
CCDC138	DAB2IP	PPM1H	EBP	GRIK1-AS2	NBPF25P	CCDC13	CYP2C18	LRRC3	CRB1	FRMD4B	ZNF385D	CXorf49B	FAM138D	MIR1283-2	CA12	CSNK2A3	PCYT1B-AS1	GRM7-AS1	LINC00314	OR4B1	DENND2D	HOXA10-AS
CCDC13-AS1	DACT1	PPP1R26-AS1	EDA	GRIN2A	NCKAP5	CCDC138	CYP2C19	LRRC3-AS1	CREB5	FRMPD4	ZNF385D-AS1	CXorf51A	FAM13C	MIR1323	CA6	CTB-178M22.2	PDE8B	GRM7-AS3	LINC00317	OR4C11	DEPTOR	HOXA10-HOXA9
CCDC162P	DAPK2	PPP2R2C	EDIL3	GRIPAP1	NDN	CCDC13-AS1	CYP2E1	LSS	CREM	FRRS1L	ZNF462	CXorf51B	FAM155B	MIR1324	CA9	CTB-7E3.1	PDK3	GRM8	LINC00320	OR4C12	DGKG	HOXA11
CCDC166	DAPL1	PPP2R2D	EDNRB	GRM3	NF1P2	CCDC166	CYP2F1	LY6K	CRH	FRY	ZNF827	CXorf67	FAM156A	MIR1469	CAB39	CTD-2201I18.1	PGM1	GRXCR1	LINC00323	OR4C13	DGKI	HOXA11-AS
CCDC177	DAW1	PPP4R4	EDNRB-AS1	GRM6	NFIB	CCDC170	CYP2G1P	LYPD1	CRHBP	FSIP1	ZNRF3	CXXC1P1	FAM156B	MIR224	CAB39L	CTD-2270F17.1	PHACTR1	GSC2	LINC00343	OR4C15	DHCR7	HOXA2
CCDC180	DCAF4	PRKAG2	EEF2KMT	GRM7	NLGN4X	CCDC185	CYP2S1	MAD1L1	CRIM1	FUT10	ZNRF3-AS1	CYP11B1	FAM157B	MIR3118-1	CABLES1	CTDSPL	PHKA2	GTF2F1	LINC00347	OR4C16	DHX15	HOXA3
CCDC185	DCAF5	PRKAG2-AS1	EFEMP1	GRM7-AS1	NOL4	CCDC22	CYP3A4	MADCAM1	CRISP2	FXN	ZP4	CYP11B2	FAM169B	MIR3147	CABYR	CTDSPL2	PHKA2-AS1	GTPBP6	LINC00363	OR4C3	DIP2C	HOXA4
CCDC27	DCLK3	PRKCB	EFNA5	GRM7-AS3	NPAP1	CCDC27	CYP3A43	MAGEA1	CSGALNACT1	FYN		CYP2C18	FAM173B	MIR3156-2	CACHD1	CTNNBL1	PHYH	GTSCR1	LINC00378	OR4C45	DISC1	HOXA5
CCDC33	DCTN1	PRKCE	EFTUD1P1	GRM8	NPAS3	CCDC3	CYP3A5	MAGIX	CSNK1A1P1	FZD7		CYP2C19	FAM182A	MIR3156-3	CACNA1C	CTSH	PIGK	GUCY1A2	LINC00379	OR4S1	DISC1-IT1	HOXA6
CCDC36	DCTN1-AS1	PRKDC	EGF	GSTCD	NPR3	CCDC33	CYP3A7	MAN2B2	CSNK1G3	G6PC2		CYP2C8	FAM189A1	MIR3182	CACNA1C-AS1	CTSV	PIP5K1B	GUCY1A3	LINC00380	OR4X1	DISC2	HOXA7
CCDC37	DDO	PRKXP1	EGFEM1P	GTSCR1	NR2F2	CCDC36	CYP3A7-CYP3A51P	MAP1LC3C	CSRP2	GAB2		CYP2C9	FAM19A5	MIR3197	CACNA1C-AS2	CUL5	PKP4	GUCY1B3	LINC00381	OR4X2	DISP1	HOXA9
CCDC37-AS1	DDX11	PRMT8	EGFL6	GUSBP1	NR2F2-AS1	CCDC37	CYP4A11	MAP2K4	CSTF2T	GABRA2		CYP2E1	FAM20C	MIR3201	CACNA1C-AS4	CUX2	PLAC1	GUSBP1	LINC00382	PACRG	DKFZp451B082	HOXA-AS2
CCDC60	DDX11-AS1	PRR23A	EGFLAM	GUSBP10	NR3C2	CCDC37-AS1	CYP4A22	MAPK9	CTB-178M22.2	GABRA3		CYP4A11	FAM216B	MIR325	CACNA1C-IT3	CX3CR1	PLEKHM3	GUSBP10	LINC00410	PARK2	DKFZp686K1684	HOXA-AS3
CCDC63	DDX43	PRR23B	EGFLAM-AS2	GUSBP5	NRG1	CCDC60	CYP4B1	MATK	CTB-7E3.1	GABRB2		CYP4A22	FAM223A	MIR325HG	CACNA1D	CXCR4	POLA1	GUSBP4	LINC00443	PARP8	DLG2	HPYR1
CCDC64	DEFB131	PRR23C	EGFLAM-AS4	GYPA	NRG1-IT1	CCDC71	CYP4F29P	MBD3L1	CTC-436P18.1	GABRE		CYP4B1	FAM223B	MIR3612	CACNA1E	CXCR5	POU5F1B	GZMM	LINC00446	PCAT18	DLG5	HRH1
CCDC71	DENND1A	PRSS37	EGLN3	GYPB	NRG1-IT3	CCDC74A	CYP4F35P	MCF2L	CTD-2270F17.1	GACAT1		CYP4F22	FAM225B	MIR3648-1	CACNB4	CXorf66	PPAP2B	H3F3C	LINC00457	PCDH19	DLGAP1	HRH2
CCDC74A	DENND2A	PSAPL1	EHD2	GZMA	NRIR	CCDC74B	CYP4V2	MCF2L-AS1	CTDSPL	GALNT10		CYP4F29P	FAM226A	MIR3648-2	CACNG2	CYBRD1	PPEF1	HAS2	LINC00460	PCDH7	DLGAP1-AS3	HS3ST2
CCDC74B	DERL1	PSCA	EIF1B-AS1	GZMK	NRSN1	CCDC93	CYP4X1	MEFV	CTGF	GALNT5		CYP4F30P	FAM226B	MIR3667	CACNG3	CYP19A1	PPEF1-AS1	HAS2-AS1	LINC00487	PCP4	DLGAP1-AS4	HS3ST4
CCK	DESI2	PTPRN2	EIF3IP1	H3F3C	NRXN3	CCDC94	CYP4Z1	MFSD7	CTNNA1	GALNTL6		CYP4F35P	FAM230B	MIR3687-1	CACNG6	CYP26B1	PPM1H	HAVCR1	LINC00504	PDE10A	DLGAP2	HS3ST5
CCKBR	DGAT2	PVT1	ELAC2	HAND2	NTM	CCK	CYP4Z2P	MIER2	CTNNA3	GAP43		CYP4F62P	FAM231D	MIR3687-2	CACNG7	CYP4F12	PPP2R5A	HAVCR2	LINC00507	PEG3	DLGAP2-AS1	HSD17B2
CCL14	DGKG	QRSL1	ELAVL2	HAND2-AS1	NTM-IT	CCL20	D2HGDH	MIMT1	CTNNAL1	GAREM		CYP4V2	FAM27L	MIR378C	CACNG8	CYP4F2	PRKCE	HCN1	LINC00508	PEG3-AS1	DLX1	HSD17B3
CCL15	DGKI	RAB31	ELP4	HCCAT5	NTNG1	CCL24	DAAM2	MIR124-3	CTNND2	GARNL3		CYP4X1	FAM3A	MIR384	CACUL1	CYP4F24P	PRKCH	HCN2	LINC00526	PEX5L	DLX2	HSD17B7
CCL15-CCL14	DHCR24	RALGPS1	EMBP1	HCN1	NUPR1L	CCL25	DAB1	MIR1257	CTSC	GATA3		CYP4Z1	FAM50A	MIR3914-1	CADM4	CYP4F3	PRKDC	HCRTR2	LINC00559	PID1	DLX2-AS1	HSD3B1
CCL16	DHCR7	RARRES2	EMD	HDAC6	OCA2	CCL26	DAB1-AS1	MIR1268A	CTTNBP2	GBA3		CYP4Z2P	FAM58A	MIR3914-2	CAGE1	CYP4F8	PRNCR1	HDAC9	LINC00603	POM121L12	DLX5	HSD3B2
CCL18	DHFR	RASGRF1	EML1	HDAC9	OLFM2	CCND3	DACT2	MIR1269B	CTXN2	GCNT1		CYSLTR1	FAM66D	MIR4273	CALM1	CYYR1	PRPS2	HDGFL1	LINC00615	PPP1R2P3	DLX6	HSD3BP4
CCL19	DHRS7C	RBFOX3	EMP2	HDGFL1	ONECUT1	CCNL2	DANCR	MIR1283-1	CTXN3	GCNT4		CYTL1	FAM66E	MIR4283-1	CALML3	DAAM1	PRSS37	HDHD1	LINC00632	PPP2R2B	DLX6-AS1	HSPB8
CCL20	DICER1-AS1	RBM19	ENKUR	HDHD1	OPCML	CCNYL2	DAPK1	MIR1283-2	CUBN	GEM		D21S2088E	FAM71E1	MIR4283-2	CALML3-AS1	DAAM2	PTPN11	HDX	LINC00663	PRIM2	DMRTC1	HTR5A
CCL21	DIO3	RBM28	ENOX1	HECW2	OR11H12	CCR2	DAPK3	MIR1302-7	CX3CL1	GFOD1		DAAM2	FAM78B	MIR4317	CALML5	DAB1	PTPN3	HES4	LINC00664	PRL	DMRTC1B	HTR5A-AS1
CCL23	DIO3OS	RBM47	ENPEP	HERC2	OR11H2	CCR3	DAW1	MIR1323	CXADR	GFRA1		DACT2	FAM84B	MIR4318	CALU	DAB1-AS1	PVT1	HIRA	LINC00665	PTCHD4	DNAH11	HUNK
CCL24	DIRAS2	RCVRN	ENPP1	HERC2P3	OR1M1	CCR4	DBH	MIR1324	CXCL5	GIF		DANCR	FAM86B1	MIR4327	CAMK1D	DAB2IP	PWWP2A	HKR1	LINC00667	PTPRD	DNAH14	HYDIN
CCL26	DIS3L2	RDH13	ENPP2	HERC2P4	OR2Z1	CCR5	DBH-AS1	MIR149	CXCR4	GJA1		DAPK1	FAM86B3P	MIR4417	CAMK2A	DACT1	PXDC1	HMGCLL1	LINC00669	PTPRZ1	DNAH6	IGF1R
CCL27	DISC1	RFC5	ENPP3	HHIP	OR4M1	CCR6	DCDC2C	MIR153-2	CXorf30	GLRA2		DBET	FAM86DP	MIR4419B	CAMK2B	DAP	PXYLP1	HMGN5	LINC00692	PUSL1	DNAH9	IGF2R
CCL3	DISC1-IT1	RHOU	ENPP7P13	HHIP-AS1	OR4M2	CCRL2	DDX11	MIR2467	CXorf66	GLRB		DBIL5P2	FAM86EP	MIR4444-1	CAMKMT	DAPK1	QRSL1	HNRNPKP3	LINC00693	PWAR1	DNAJB3	IGFBP2
CCL4	DKFZp451B082	RNF165	EPB41L2	HHIPL2	OR4N2	CCT6P3	DDX11-AS1	MIR3147	CYFIP2	GLUD2		DBX2	FAM86JP	MIR4444-2	CAND1.11	DAPK2	RAB31	HPVC1	LINC00844	PWAR4	DNAJC5B	IGFBP7-AS1
CCL5	DKK3	RNF32	EPB41L3	HIST1H1D	OR4N3P	CCT8L2	DDX51	MIR3182	CYP39A1	GLYATL1		DCAF4L2	FAM87A	MIR4458	CAND2	DAPL1	RAD51B	HRAS	LINC00895	PWAR5	DNM3	IGLL5
CCND2-AS1	DLEU1	RNU6-35P	EPB41L4A	HIST1H2AD	OR4N4	CCZ1B	DEFB115	MIR3201	CYP7B1	GLYATL2		DCC	FAM90A27P	MIR4458HG	CAP2	DARS	RALGPS1	HRH4	LINC00896	PWARSN	DOCK3	IGSF21
CCND3	DLEU7	RNU6-64P	EPHA4	HIST1H2AE	OR4Q3	CD2	DEFB116	MIR3648-1	CYYR1	GNA12		DCDC2	FAM90A2P	MIR4468	CAPN13	DARS-AS1	RARS	HS3ST1	LINC00907	PWRN1	DOCK4	IKBKAP
CCNJL	DLG1-AS1	ROR2	EPHA6	HIST1H2BE	OR7D2	CD209	DEFB118	MIR3648-2	DAAM1	GNAQ		DCDC2C	FAM95A	MIR4507	CAPN14	DAW1	RASGRF2	HS6ST3	LINC00911	PWRN2	DOCK4-AS1	IL12A-AS1
CCNY	DLGAP3	RPL27A	EPSTI1	HIST1H2BF	OR7D4	CD276	DEFB119	MIR3664	DAB2IP	GNG12		DCDC5	FANCC	MIR4508	CAPN3	DAZAP2	RASGRF2-AS1	HSD17B7P2	LINC00919	PWRN3	DOCK5	IL12B
CCNYL1	DLGAP4	RPS24	ERAS	HIST1H2BG	OR7E24	CD81	DEFB121	MIR3667	DACH2	GNG2		DCHS2	FANK1	MIR452	CAPN8	DCAF17	RBM19	HTR1A	LINC00922	PWRN4	DOPEY2	IL17A
CCR2	DLK1	RPS6KA2	ERBB4	HIST1H2BH	OR7G1	CD81-AS1	DEFB122	MIR3687-1	DAOA	GNN		DCLK1	FANK1-AS1	MIR4533	CAPN9	DCAF4	RBM47	HTR1B	LINC00939	PXDNL	DPCR1	IL17F
CCR3	DMBT1	RPS6KA2-IT1	ERC2	HIST1H3D	OR7G2	CD93	DEFB123	MIR3687-2	DAOA-AS1	GNS		DCUN1D4	FASTKD3	MIR4535	CAPZB	DCAF5	RBMX2	HULC	LINC00944	RBMS3	DPH3	IL20RA
CCR4	DMBT1P1	RPS6KA4	ERC2-IT1	HIST1H3E	OR7G3	CD99L2	DEFB124	MIR3689A	DAP	GOLGA4		DDIT4L	FAT1	MIR4537	CARTPT	DCLK3	REPS2	HYAL4	LINC00960	RBMS3-AS1	DPP6	IMMP2L
CCR5	DMXL2	RTFDC1	ERICH1	HIST1H3F	OXTR	CDC34	DEFB131	MIR3689B	DAPK1	GOLIM4		DDX10	FAT3	MIR4538	CASC11	DCP1A	RFTN1	IDUA	LINC00971	RBMS3-AS3	DPPA2	INADL
CCR6	DNAAF1	RYBP	ERICH1-AS1	HIST1H4D	PACRGL	CDC42BPB	DENND2A	MIR3689C	DAPL1	GORAB		DDX11L16	FATE1	MIR4539	CASC15	DCTN1	RFX3-AS1	IFI44	LINC00982	RGS7	DPPA4	INSIG1
CCR8	DNAH17	S100P	ERICH3	HIST1H4E	PAPPA	CDC42P3	DFFB	MIR3689D1	DAPP1	GPAT2		DDX11L2	FBN3	MIR4636	CASC19	DCUN1D3	RHOH	IFI44L	LINC01005	RND3	DPT	IRX1
CCRL2	DNAH3	SCG2	ERICH3-AS1	HIST1H4F	PAPPA-AS1	CDCP2	DGAT2L6	MIR3689D2	DARS	GPC3		DDX51	FBXL12	MIR4683	CASC21	DDO	RHOU	IFIH1	LINC01017	RNF133	DPY19L1	IRX2
CCT4	DNAJB5	SDK1	ERV3-1	HIST1H4G	PARD3	CDH11	DHCR7	MIR3689E	DARS-AS1	GPC5		DDX53	FBXL7	MIR4689	CASC4	DDR2	RIN2	IGSF5	LINC01019	RNF148	DPY19L2	IRX3
CCT6P1	DNAJB5-AS1	SERGEF	ERVV-1	HKR1	PARD3B	CDH13	DHDH	MIR3689F	DAZAP2	GPC6		DEFB109P1	FBXO15	MIR4697	CASC8	DDX3X	RNF144B	IGSF9B	LINC01028	RNF180	DPY19L2P1	IRX4
CCT8L2	DNAJB6	SERINC5	ERVV-2	HLF	PBX1	CDH22	DHRS3	MIR378C	DBX2	GPC6-AS1		DEFB115	FBXO17	MIR4697HG	CASK	DDX43	RNF165	IL15	LINC01036	RNF225	DPYS	ITGA6
CCZ1	DNAJC27-AS1	SERPINA1	ESM1	HNMT	PCP4	CDH23	DHRS7C	MIR3914-1	DCC	GPC6-AS2		DEFB116	FBXO25	MIR4715	CASP8AP2	DENND1A	RNFT2	IL1RAPL1	LINC01038	RNU6-2	DPYSL2	ITGA9
CD101	DNMBP	SERPINA10	ESRG	HNRNPA3P1	PEG3	CDH4	DIAPH1	MIR3914-2	DCDC2	GPD2		DEFB118	FBXO27	MIR4754	CATSPER3	DENND2A	RNU6-2	IL1RAPL2	LINC01049	RNU6-53P	DRAIC	ITGA9-AS1
CD164	DNMBP-AS1	SERPINA11	ESRRG	HNRNPCL1	PEG3-AS1	CDHR2	DIO3	MIR3937	DCDC5	GPM6A		DEFB119	FCGR1C	MIR4759	CBFA2T2	DENND2C	ROR1	IL7	LINC01060	RPRM	DRD2	ITIH2
CD2	DOCK1	SERPINA12	ETNPPL	HNRNPCL3	PIN1	CDK10	DIO3OS	MIR4255	DCHS2	GPR119		DEFB121	FECH	MIR4760	CBR3-AS1	DEPTOR	ROR1-AS1	IL7R	LINC01069	RPS5	DRD5	ITIH5
CD209	DOCK2	SERPINA13P	ETV1	HNRNPCL4	PITX2	CDK16	DIP2C	MIR4273	DCLK2	GPR34		DEFB122	FERMT1	MIR4764	CBX3	DERL1	RPH3A	IMMP2L	LINC01085	RPS7P5	DROSHA	ITK
CD244	DPP6	SERPINA2	EVC	HNRNPKP3	PIWIL1	CDK5RAP1	DISC1	MIR4274	DCLRE1B	GPR75-ASB3		DEFB123	FGD5P1	MIR4770	CBY1	DESI2	RPL27A	IMPACT	LINC01091	RPSAP58	DSCR10	ITPKB
CD276	DPPA3	SERPINA3	EVC2	HPVC1	PLAC4	CDK5RAP2	DISC1-IT1	MIR4291	DCP1A	GPRASP1		DEFB124	FGF21	MIR488	CC2D2A	DGAT2	RPS24	IMPG1	LINC01098	RYR2	DSCR4	ITPKB-IT1
CD38	DPPA5	SERPINA4	EXO5	HS3ST1	PLXDC2	CDK7	DKFZp434L192	MIR4318	DCTN6	GPRASP2		DENND1C	FGF9	MIR498	CCAT1	DGKG	RPS6KA2	INHBA	LINC01099	SAMD12	DSCR8	IVL
CD44	DPYSL4	SERPINA5	EXOC1	HS3ST3A1	POTEH	CDKAL1	DKFZp451B082	MIR4325	DCX	GPX5		DGCR6	FHIT	MIR5009	CCAT2	DGKI	RPS6KA2-IT1	INHBA-AS1	LINC01105	SAMD12-AS1	DTNB	IZUMO1R
CD80	DRAIC	SERPINA6	EXOC6B	HS3ST4	POTEJ	CDKN2A	DLG5	MIR4417	DDAH1	GPX6		DGKI	FHOD3	MIR512-1	CCDC107	DGUOK	RS1	INPP4B	LINC01111	SCNN1D	DTX4	JPH1
CD8B	DRC1	SERPINA9	EXT1	HS6ST3	PPP2R1A	CDKN2A-AS1	DLGAP2	MIR4456	DDI1	GRAMD1B		DHCR7	FIBIN	MIR512-2	CCDC113	DHFR	RUNX2	INPP5A	LINC01142	SDF4	DUSP22	KANK4
CD93	DRD5	SH2D4B	EYA1	HTR1A	PPP2R3B	CDRT1	DLGAP2-AS1	MIR4457	DDR2	GRAMD3		DHDH	FIRRE	MIR515-1	CCDC125	DHRS4	RYBP	IPCEF1	LINC01152	SEMA5A	DUSP27	KAZN
CDC14B	DSCAML1	SH3RF3	EYA4	HTR1B	PRAMEF1	CDRT15P1	DLGAP3	MIR4472-1	DDX53	GREM1		DHRS3	FIZ1	MIR515-2	CCDC13	DHRS4-AS1	SALL4	IPO5P1	LINC01170	SEMA6D	DUSP4	KCNAB1
CDC34	DSCR4	SH3RF3-AS1	EYS	ID4	PRAMEF11	CDRT15P2	DLGAP4	MIR4477A	DDX60	GRIA3		DHRSX	FKBP1AP1	MIR516A1	CCDC134	DHRS4L1	SALRNA2	IPW	LINC01182	SERPINA7	DUSP5P1	KCNAB1-AS1
CDC42	DSCR8	SHANK2	F13B	IGFBP7-AS1	PRAMEF12	CDRT4	DLK1	MIR4477B	DEFB131	GRIA4		DIO2	FKBP9P1	MIR516A2	CCDC138	DHRS4L2	SALRNA3	IQCJ	LINC01194	SGCD	DYDC1	KCNAB1-AS2
CDC42BPA	DTD1	SHANK2-AS1	FAAH2	IGSF5	PRAMEF2	CDRT7	DLL1	MIR4507	DENND1A	GRID2		DIO2-AS1	FLG	MIR516B1	CCDC13-AS1	DHRS7C	SAP30L-AS1	IQCJ-SCHIP1	LINC01205	SH3GL2	DYDC2	KCND3
CDC42BPB	DTNB	SHANK2-AS3	FAM106B	IGSF9B	PRAMEF4	CDRT8	DMBT1	MIR4533	DENND2C	GRIK1		DIP2C	FLG-AS1	MIR516B2	CCDC146	DHRS9	SCG2	IQCJ-SCHIP1-AS1	LINC01216	SIPA1L3	DYNC1I1	KCND3-AS1
CDCP1	DUOX1	SHH	FAM106CP	IKBKG	PRAMEF6	CDYL	DMBT1P1	MIR4535	DEPDC1-AS1	GRIP1		DKFZp434L192	FLJ26245	MIR517A	CCDC148	DHRSX	SEL1L3	IQUB	LINC01224	SLC13A1	DYNLRB2	KCND3-IT1
CDCP2	DUOX2	SHISA9	FAM110C	IL12RB2	PRAMEF7	CECR1	DMRTC1	MIR4537	DEPTOR	GRM1		DKFZp451B082	FLJ31662	MIR517B	CCDC148-AS1	DIAPH2	SEMA6A	IRF7	LINC01230	SLC24A5	DYRK1A	KCNH1
CDH1	DUOXA1	SHROOM2	FAM133A	IL15	PRAMEF8	CECR2	DMRTC1B	MIR4538	DET1	GRM7		DKK1	FLJ33360	MIR517C	CCDC158	DICER1	SEMA6A-AS1	IRX1	LINC01233	SLC27A5	DYRK1B	KCNJ15
CDH22	DUOXA2	SIPA1L2	FAM138B	IL1RAPL1	PRAMEF9	CECR3	DMXL2	MIR4539	DGKI	GRM7-AS1		DLC1	FLJ33581	MIR518A1	CCDC162P	DICER1-AS1	SEPHS1	ISG15	LINC01246	SLC35E2	E2F7	KCNJ6
CDH23	DUPD1	SLC13A4	FAM138C	IL21	PRG1	CECR7	DNAAF5	MIR4635	DGUOK	GRM7-AS3		DLG2	FLJ36000	MIR518A2	CCDC170	DIRAS2	SERGEF	ISL1	LINC01247	SLC35E2B	EAF1	KCNK12
CDH26	DUSP13	SLC19A3	FAM138D	IL21-AS1	PRKD1	CELF2-AS1	DNAH17	MIR4655	DIAPH2	GRPR		DLGAP1	FLJ37035	MIR518B	CCDC171	DIS3L2	SERINC5	ITGA4	LINC01248	SLC4A7	EBF2	KCNK13
CDH3	DUSP16	SLC22A1	FAM13C	IL23R	PRKG1	CELF4	DNAH9	MIR4656	DIAPH3	GSAP		DLGAP1-AS4	FLJ37505	MIR518C	CCDC177	DISC1	SERPINE3	ITGBL1	LINC01249	SLITRK2	EBNA1BP2	KCNK16
CDHR2	DUSP28	SLC22A11	FAM149A	IL9R	PRL	CELSR1	DNAJB3	MIR4689	DIAPH3-AS2	GSTCD		DLGAP1-AS5	FLJ40288	MIR518D	CCDC180	DISC1-IT1	SERPINH1	JAKMIP2	LINC01262	SMC2	ECRP	KCNK17
CDHR3	DUSP5	SLC22A12	FAM150A	IMMP2L	PRTFDC1	CENPBD1P1	DNAJB6	MIR4718	DIO2	GTSCR1		DLGAP2	FLJ42102	MIR518E	CCDC185	DISC2	SETBP1	JAKMIP2-AS1	LINC01266	SMIM17	ECT2L	KCNK9
CDK5RAP1	DYDC1	SLC22A2	FAM153A	IMPG2	PSG1	CENPN	DNASE1L1	MIR4798	DIO2-AS1	GUSBP1		DLGAP2-AS1	FLJ44511	MIR518F	CCDC3	DISP1	SFMBT2	JMJD4	LINC01288	SNHG18	EDAR	KCNMA1
CDK5RAP2	DYDC2	SLC22A3	FAM153B	INPP4B	PSG10P	CEP104	DNER	MIR488	DIP2B	GYPB		DLX5	FLNA	MIR519A1	CCDC33	DKFZP434I0714	SGK1	KAL1	LINC01289	SNORA70C	EDN1	KCNMA1-AS3
CDK7	DYRK1A	SLC24A3	FAM155A	IPO5P1	PSG11	CEP112	DOC2B	MIR498	DIRC3	GZMA		DLX6	FLRT2	MIR519A2	CCDC36	DKK3	SGK2	KC6	LINC01304	SNORD107	EDN3	KCNQ3
CDKAL1	DYSF	SLC24A4	FAM155A-IT1	IPW	PSG2	CEP164	DOCK1	MIR512-1	DIS3L2	GZMK		DLX6-AS1	FMN2	MIR519B	CCDC63	DLEU1	SH3RF3	KCNA4	LINC01309	SNORD108	EEF1E1	KDM8
CDKL4	EAF1	SLC28A3	FAM156A	IQCJ	PSG3	CEP41	DOCK3	MIR512-2	DISP1	HABP4		DMD	FMO3	MIR519C	CCDC64	DLEU7	SH3RF3-AS1	KCNC2	LINC01311	SNORD109A	EEF1E1-BLOC1S5	KDR
CDRT1	EAPP	SLC2A9	FAM156B	IQCJ-SCHIP1	PSG4	CEP63	DOK7	MIR515-1	DKFZp686K1684	HAND2		DMP1	FMO6P	MIR519D	CCDC67	DLG1-AS1	SHB	KCND2	LINC01317	SNORD109B	EEPD1	KIAA0040
CDRT15	EDAR	SLC39A11	FAM171B	IQUB	PSG5	CEP72	DPCR1	MIR515-2	DKK2	HAND2-AS1		DMRT2	FMO9P	MIR519E	CCDC69	DMAP1	SHISA9	KCNG2	LINC01320	SNORD115-1	EFCAB1	KIAA1024
CDRT15L2	EEFSEC	SLC6A1	FAM173B	IRX1	PSG6	CEP89	DPEP1	MIR516A1	DKK3	HAS2		DMRTC1	FNDC1	MIR520A	CCDC70	DMXL2	SHQ1	KCNH5	LINC01322	SNORD115-10	EFCAB10	KIAA1217
CDRT15P2	EEPD1	SLC6A11	FAM182A	IRX2	PSG7	CERS3	DPH7	MIR516A2	DLC1	HAT1		DMRTC1B	FOLH1	MIR520B	CCDC71	DNA2	SHROOM2	KCNH7	LINC01340	SNORD115-11	EFCAB3	KIAA1456
CDRT4	EFHC1	SLC6A1-AS1	FAM187B	ISL1	PSG8	CERS3-AS1	DPP10	MIR516B1	DLEU1	HCG11		DNAAF3	FOXA2	MIR520C	CCDC81	DNAH3	SIL1	KCNH8	LINC01342	SNORD115-12	EFR3A	KIAA1549
CDYL2	EFR3A	SLC9A3	FAM189A1	ISM1	PSG9	CERS4	DPP6	MIR516B2	DLEU7	HDGFL1		DNAAF5	FOXP3	MIR520D	CCK	DNAJB5	SIPA1L2	KCNIP4	LINC01346	SNORD115-13	EFTUD1P1	KIAA1549L
CEACAM1	EFR3B	SLCO3A1	FAM19A1	ISM1-AS1	PTPRD	CES1	DPRX	MIR517A	DLEU7-AS1	HECTD3		DNAH14	FOXR2	MIR520E	CCKAR	DNAJB5-AS1	SLC19A3	KCNIP4-IT1	LINC01361	SNORD115-14	EGF	KIF26B
CEACAM4	EHD3	SLIT3	FAM19A4	ISPD	PTPRM	CES1P1	DPYSL4	MIR517B	DLG2	HECW2		DNAH5	FPR3	MIR520F	CCKBR	DNAJC27-AS1	SLC1A3	KCNJ16	LINC01365	SNORD115-15	EGFLAM	KIF6
CEACAM5	EHMT1	SMPD3	FAM216B	ISX	PTPRT	CES1P2	DRC1	MIR517C	DLGAP1	HELLS		DNAH7	FREM3	MIR520G	CCL1	DNAJC5B	SLC22A16	KCNJ2	LINC01370	SNORD115-16	EGFLAM-AS2	KIN
CEACAM7	EHMT1-IT1	SND1	FAM223A	IZUMO2	PWAR1	CES5A	DRD1	MIR518A1	DLGAP1-AS4	HENMT1		DNAH9	FRG1	MIR520H	CCL14	DNMBP	SLC22A23	KCNJ2-AS1	LINC01387	SNORD115-17	EGFLAM-AS4	KIRREL3
CEBPD	EI24	SND1-IT1	FAM223B	JAKMIP1	PWAR4	CETN2	DRD5	MIR518A2	DLGAP1-AS5	HEPACAM		DNAI2	FRG1B	MIR521-1	CCL15	DNMBP-AS1	SLC24A3	KCNJ3	LINC01392	SNORD115-18	EGFR	KIRREL3-AS2
CECR1	EIF2AK3	SNX29	FAM225B	JAKMIP2	PWAR5	CFAP20	DSCAM	MIR518B	DLX5	HEPN1		DNAJC30	FRG2	MIR521-2	CCL15-CCL14	DNTT	SLC25A14	KCNK2	LINC01393	SNORD115-19	EGFR-AS1	KIRREL3-AS3
CECR2	EIF5AL1	SNX29P2	FAM230B	JAKMIP2-AS1	PWARSN	CFAP221	DSCAM-AS1	MIR518C	DLX6	HEY1		DNASE1L1	FRG2B	MIR522	CCL16	DOCK1	SLC25A26	KCNMA1	LINC01425	SNORD115-2	EGR2	KISS1
CECR3	ELF3	SOHLH1	FAM231D	JAM3	PWRN1	CFAP46	DSCAM-IT1	MIR518D	DLX6-AS1	HIATL1		DNASE2	FRG2C	MIR523	CCL17	DOCK10	SLC2A9	KCNMA1-AS1	LINC01428	SNORD115-20	EGR4	KIT
CELA2A	ELFN1	SORCS2	FAM27L	KAL1	PWRN2	CFAP52	DSCR4	MIR518E	DMD	HIF1A-AS1		DNER	FRG2DP	MIR524	CCL18	DOCK2	SLC34A2	KCNN2	LINC01432	SNORD115-21	EHBP1	KLHDC7A
CELA2B	ELFN1-AS1	SORCS3	FAM3A	KC6	PWRN3	CFAP53	DSCR8	MIR518F	DMRT1	HIST1H1D		DOC2B	FRG2EP	MIR525	CCL19	DOCK5	SLC35B4	KCNQ2	LINC01435	SNORD115-22	EHD3	KLHL29
CELA3A	ELMO1	SORCS3-AS1	FAM50A	KCNA4	PWRN4	CFAP58	DUSP22	MIR519A1	DMRT2	HIST1H2AE		DOCK1	FRMD1	MIR526A1	CCL20	DOCK8	SLC39A11	KCNS3	LINC01440	SNORD115-23	EIF1B-AS1	KLKB1
CELA3B	EMX2OS	SPATA41	FAM58A	KCNC3	PXDN	CFAP74	DUSP26	MIR519A2	DMRT3	HIST1H2BF		DOCK3	FRMD8P1	MIR526A2	CCL21	DOCK9	SLC6A1	KCNU1	LINC01441	SNORD115-24	EIF3F	KMT2C
CELF2-AS1	ENC1	SPIDR	FAM65B	KCND1	PXDNL	CFP	DUSP28	MIR519B	DNA2	HIST1H2BG		DOCK4	FRMPD4	MIR526B	CCL22	DPPA2P3	SLC6A11	KCNV1	LINC01443	SNORD115-25	ELDR	KRT19P2
CELF6	ENOX2	SPO11	FAM66A	KCNH5	RAB12	CGB1	DUSP9	MIR519C	DNAH11	HIST1H2BH		DOCK4-AS1	FSCB	MIR527	CCL23	DPPA3	SLC6A1-AS1	KCTD1	LINC01444	SNORD115-26	ELMO1	KRTAP11-1
CELSR1	ENTHD1	SPTLC1	FAM66B	KCNIP4	RAD18	CGB2	DUXA	MIR519D	DNAH12	HIST1H2BI		DOCK6	FSHB	MIR548AG2	CCL27	DPPA5	SLCO3A1	KCTD16	LINC01445	SNORD115-27	ELMO1-AS1	KRTAP19-8
CEMIP	ENTPD1	SPZ1	FAM66D	KCNIP4-IT1	RASSF8-AS1	CGB5	DYRK1A	MIR519E	DNAH7	HIST1H3E		DOK5	FTCD	MIR548Q	CCL3	DPYSL3	SLIT3	KCTD8	LINC01446	SNORD115-28	ELOVL1	KRTAP21-1
CENPN	ENTPD1-AS1	SRGAP3	FAM66E	KCNJ16	RBFOX1	CGB7	DYSF	MIR520A	DNAH8	HIST1H3F		DPEP1	FTHL17	MIR548T	CCL4	DRAIC	SMG7-AS1	KHDRBS2	LINC01449	SNORD115-29	ENPEP	KRTAP21-2
CENPV	EP300	SRGAP3-AS3	FAM74A3	KCNJ8	RBMS3	CGB8	EBF3	MIR520B	DNAI1	HIST1H3G		DPH6-AS1	FTO	MIR548X	CCL5	DRD3	SMIM20	KHDRBS3	LINC01450	SNORD115-3	ENPP4	KRTAP21-3
CEP164	EPB41L1	SSTR2	FAM83B	KCNK2	RDH8	CGNL1	EBP	MIR520C	DNAJB4	HIST1H4E		DPP10	FTO-IT1	MIR5589	CCND2-AS1	DRD5	SMYD3	KIAA1024L	LINC01467	SNORD115-30	ENPP6	KRTAP7-1
CEP350	EPS8L1	ST5	FAM84B	KCNS3	REG1A	CHAT	EDA	MIR520D	DNAJC5B	HIST1H4F		DPP10-AS1	FTSJ1	MIR5699	CCND3	DRGX	SND1	KIAA1143	LINC01468	SNORD115-31	ENPP7P13	KRTAP8-1
CEP41	ERH	STAB2	FAM86B1	KCNU1	REG1B	CHCHD2	EDAR	MIR520E	DNAJC6	HIST1H4G		DPP6	FTX	MIR5707	CCNF	DSCAML1	SND1-IT1	KIAA1217	LINC01470	SNORD115-32	EPB41L4A	KSR2
CEP63	ERICH6B	STK32C	FAM86B2	KCNV1	REG1P	CHCHD3	EDRF1	MIR520F	DNM3	HIST1H4H		DPPA2	FUT1	MIR595	CCNJL	DSCR10	SNORA22	KIAA1551	LINC01477	SNORD115-33	EPB41L4B	KU-MEL-3
CEP72	ESRRB	STOX2	FAM86B3P	KCTD1	REG3A	CHD5	EEF1A2	MIR520G	DNM3-IT1	HIVEP2		DPPA4	FUT2	MIR603	CCNT2-AS1	DSCR4	SNORA45A	KIAA2022	LINC01478	SNORD115-34	EPHX3	L1TD1
CEP89	EXOC3	SULF2	FAM90A10P	KCTD16	REG3G	CHDH	EEF2KMT	MIR520H	DNTT	HIVEP3		DPRX	FUT8	MIR6072	CCNY	DSCR8	SNORA45B	KIF15	LINC01483	SNORD115-35	EPPIN	LAMA1
CERS3	EXOC4	SUN5	FAM90A25P	KCTD8	REREP3	CHEK2P2	EFCAB1	MIR521-1	DOCK1	HLF		DPY19L1	FZD10	MIR643	CCNYL1	DTD1	SNTB1	KIF2B	LINC01491	SNORD115-36	EPPIN-WFDC6	LAMA3
CERS3-AS1	EXOC6	SUSD4	FAM90A27P	KDR	RGPD4	CHFR	EFCAB6	MIR521-2	DOCK10	HMCN1		DPY19L2P1	FZD10-AS1	MIR646	CCR1	DTL	SNX29	KITLG	LINC01492	SNORD115-37	ERCC6L2	LAMA4
CERS6	EXT2	TACC2	FAM90A2P	KGFLP2	RGPD4-AS1	CHI3L1	EFCAB6-AS1	MIR522	DOCK2	HMGA2		DPYSL4	FZD8	MIR646HG	CCR2	DTNB	SORBS1	KLF12	LINC01497	SNORD115-38	ERG	LAMC1
CERS6-AS1	EYA2	TANC1	FAM90A7P	KIAA0125	RGS6	CHMP1A	EFR3A	MIR523	DOCK4	HNMT		DRAM2	G6PD	MIR651	CCR3	DTNBP1	SOX30	KLF8	LINC01499	SNORD115-39	ERICH1	LAMC2
CES1	F2RL3	TANGO6	FANCC	KIAA1217	RIMBP2	CHRNA10	EGFR	MIR524	DOCK5	HOTAIR		DRD5P2	GAB3	MIR663B	CCR4	DUSP11	SPIDR	KLHL14	LINC01505	SNORD115-4	ERICH1-AS1	LARP4B
CES1P1	FABP5P3	TAS2R38	FANK1	KIAA1328	RNF225	CHRNA4	EGFR-AS1	MIR525	DOCK8	HOXB1		DSCAM	GABRA3	MIR6801	CCR5	DUSP16	SPSB4	KLHL17	LINC01507	SNORD115-40	ERO1LB	LDB2
CES1P2	FABP6	TBC1D1	FANK1-AS1	KIAA1551	RNU6-2	CHRNA6	EHD3	MIR526A1	DOCK9	HOXC10		DSCAM-AS1	GABRA5	MIR6806	CCR8	DUSP21	SPZ1	KRTAP10-1	LINC01515	SNORD115-41	ERVMER34-1	LDHAL6B
CES5A	FAH	TBC1D22A	FAR2P1	KIAA2022	RNU6-76P	CHRNB3	EHMT1	MIR526A2	DOK6	HOXC11		DSCAM-IT1	GABRB3	MIR6839	CCR9	DUSP5	SRD5A2	KRTAP10-10	LINC01519	SNORD115-42	ESR1	LELP1
CFAP20	FAM101A	TBC1D22A-AS1	FAR2P2	KIF16B	ROBO1	CHST1	EHMT1-IT1	MIR526B	DPH6-AS1	HOXC12		DTNA	GABRE	MIR6858	CCRL2	DYDC1	SRGAP3	KRTAP10-11	LINC01520	SNORD115-43	ETNK2	LGI2
CFAP221	FAM105A	TBC1D26	FASTKD3	KIF2B	RORA	CHST8	EI24	MIR527	DPP10	HOXC13		DUS3L	GABRG3	MIR7158	CCSAP	DYDC2	SRGAP3-AS3	KRTAP10-12	LINC01534	SNORD115-44	ETNPPL	LHCGR
CFAP45	FAM107B	TBL1X	FAT3	KIT	RORA-AS1	CHTF18	EIF2AK3	MIR548AG2	DPP10-AS1	HOXC13-AS		DUSP22	GABRG3-AS1	MIR7515	CCT4	DYNC2LI1	SSTR2	KRTAP10-2	LINC01535	SNORD115-45	ETS1	LHFPL3
CFAP46	FAM124A	TBXAS1	FATE1	KITLG	RORA-AS2	CIB4	ELAC2	MIR548AU	DPP4	HOXC4		DUSP26	GABRQ	MIR7515HG	CCT6B	DYRK1A	ST5	KRTAP10-3	LINC01538	SNORD115-46	ETS2	LHFPL3-AS1
CFAP52	FAM134B	TEKT3	FBXL12	KL	RPS5	CIDEA	ELDR	MIR548I1	DPPA2	HOXC-AS3		DUSP9	GACAT1	MIR7641-2	CCT6P1	DYSF	ST6GAL1	KRTAP10-4	LINC01550	SNORD115-47	EVA1A	LHFPL3-AS2
CFAP53	FAM135B	TENM4	FBXL7	KLF12	RRAGB	CILP2	ELF4	MIR548U	DPPA2P3	HRASLS		DUXA	GAGE1	MIR767	CCZ1	E2F3	ST6GALNAC3	KRTAP10-5	LINC01566	SNORD115-48	EVC	LIFR
CFAP57	FAM151A	TFAP2C	FBXO15	KLF8	RYR2	CIZ1	ELFN1	MIR548X	DPPA4	HRK		DUXAP10	GAGE10	MIR7853	CD101	EAF1	ST6GALNAC5	KRTAP10-6	LINC01571	SNORD115-5	EVC2	LIFR-AS1
CFAP58	FAM151B	TFCP2L1	FBXO17	KLHL14	SACS	CLASP1	ELFN1-AS1	MIR5699	DPT	HS2ST1		DUXAP8	GAGE12B	MIR8058	CD164	EBF1	ST8SIA2	KRTAP10-7	LINC01580	SNORD115-6	EXOC2	LIMCH1
CFAP74	FAM153B	TGFBR3	FBXO27	KLHL29	SAMD3	CLCN4	ELK1	MIR5707	DPY19L2	HS3ST1		EBF3	GAGE12C	MIR8065	CD2	EBLN3	STK33	KRTAP10-8	LINC01581	SNORD115-7	EXOC4	LINC00092
CGNL1	FAM159A	THEM6	FCGR1C	KRT16P2	SAMD5	CLDN11	ELK2AP	MIR595	DPYD	HS6ST2		EBI3	GAGE12D	MIR8069-1	CD200	EBNA1BP2	STOX2	KRTAP10-9	LINC01584	SNORD115-8	EYA2	LINC00114
CHAT	FAM160A2	TLDC1	FCRL2	KRT16P3	SASH1	CLDN3	EMC10	MIR602	DPYD-AS1	HS6ST2-AS1		EBP	GAGE12E	MIR8069-2	CD244	ECHDC2	STX11	KRTAP11-1	LINC01592	SNORD115-9	F11	LINC00159
CHCHD3	FAM163A	TLK2	FCRL3	KRTAP11-1	SEMA5A	CLEC17A	EMD	MIR6072	DPYSL2	HSD52		EDA	GAGE12F	MIR8081	CD274	EDAR	SUGCT	KRTAP12-1	LMCD1	SNORD116-1	F11-AS1	LINC00211
CHD7	FAM168B	TLN2	FECH	KRTAP13-1	SEMA6D	CLEC19A	EMP2	MIR6126	DPYSL3	HTR1B		EDA2R	GAGE12G	MIR887	CD276	EDARADD	SUN5	KRTAP12-2	LMCD1-AS1	SNORD116-10	F13A1	LINC00244
CHD9	FAM170B	TLR5	FEZF1	KRTAP13-2	SGCG	CLEC3A	EN1	MIR637	DRAM1	HTR4		EDIL3	GAGE12H	MKRN3	CD34	EDN1	SV2C	KRTAP12-3	LMNTD2	SNORD116-11	F2RL1	LINC00298
CHDH	FAM170B-AS1	TMED3	FEZF1-AS1	KRTAP13-3	SHISA2	CLEC4A	ENPP7	MIR643	DROSHA	ICK		EDNRA	GAGE12I	MLLT4	CD38	EEFSEC	SVIL	KRTAP12-4	LOC100128398	SNORD116-12	FAIM3	LINC00299
CHGB	FAM179A	TMEM132E	FEZF2	KRTAP13-4	SHOX	CLEC4G	ENPP7P13	MIR646	DSC1	ID4		EDRF1	GAGE12J	MPHOSPH8	CD3D	EEPD1	TANC1	KRTAP13-1	LOC100128554	SNORD116-13	FAM105A	LINC00303
CHI3L1	FAM180A	TMEM75	FGD1	KRTAP15-1	SIPA1L3	CLEC4GP1	ENTHD1	MIR646HG	DSCAS	IFRD1		EEF1A2	GAGE13	MTNR1A	CD3E	EFCAB11	TANGO6	KRTAP13-2	LOC100128885	SNORD116-14	FAM107B	LINC00417
CHI3L2	FAM181A	TOX2	FGD5P1	KRTAP19-1	SLC27A5	CLEC4M	EP400NL	MIR663B	DSCR10	IGF1R		EEF2KMT	GAGE2A	MTNR1B	CD3G	EFHC1	TAS2R3	KRTAP13-3	LOC100129055	SNORD116-15	FAM111B	LINC00469
CHIA	FAM181A-AS1	TPPP	FGF10	KRTAP19-2	SLC35G4	CLEC5A	EPHA8	MIR6806	DSE	IGSF1		EFCAB1	GAGE2B	MTRNR2L1	CD40LG	EFNB1	TAS2R38	KRTAP13-4	LOC100129345	SNORD116-16	FAM131B	LINC00473
CHIAP2	FAM183CP	TRAPPC12	FGF10-AS1	KRTAP19-3	SLC6A10P	CLIC2	EPHB1	MIR6815	DSG1	IGSF11		EFCAB6	GAGE2C	MTRNR2L4	CD44	EFR3A	TAS2R4	KRTAP15-1	LOC100129620	SNORD116-17	FAM134B	LINC00476
CHMP4B	FAM186A	TRAPPC9	FGF12	KRTAP19-4	SMIM17	CLIP2	EPN1	MIR6858	DSG1-AS1	IGSF11-AS1		EFCAB6-AS1	GAGE2D	MTRNR2L7	CD5	EFR3B	TAS2R5	KRTAP19-1	LOC100129917	SNORD116-18	FAM135B	LINC00485
CHN2	FAM188B	TRERF1	FGF14	KRTAP19-5	SNHG18	CLK4	EPPIN	MIR7641-2	DSG2	IKBKAP		EFEMP1	GAGE2E	MUC16	CD58	EHD3	TBC1D1	KRTAP19-2	LOC100130238	SNORD116-19	FAM169A	LINC00518
CHP2	FAM196B	TRIB1	FGF14-AS1	KRTAP19-6	SNORD107	CLN8	EPPIN-WFDC6	MIR7853	DSG2-AS1	IL12B		EFTUD1P1	GAGE4	MXRA5	CD59	EHHADH-AS1	TBC1D26	KRTAP19-3	LOC100130331	SNORD116-2	FAM169B	LINC00525
CHRDL2	FAM198A	TRIM16	FGF14-AS2	KRTAP19-7	SNORD108	CLPP	EPPK1	MIR8058	DSG3	IL12RB2		EGFLAM	GAGE5	MYH14	CD6	EI24	TBCEL	KRTAP19-4	LOC100130700	SNORD116-20	FAM170A	LINC00536
CHRNA10	FAM19A5	TRIM71	FGF14-IT1	KRTAP19-8	SNORD109A	CLPTM1L	EPS8L1	MIR8065	DSG4	IL15		EGFLAM-AS2	GAGE6	MYOCD	CD80	EID1	TBL1X	KRTAP19-5	LOC100130872	SNORD116-21	FAM171A1	LINC00538
CHRNA2	FAM209A	TRMT44	FGF20	KRTAP20-1	SNORD109B	CLSTN2	EPSTI1	MIR8069-1	DST	IL1RAPL1		EGFLAM-AS4	GAGE7	MYT1L	CD83	EIF2B3	TEKT3	KRTAP19-6	LOC100134317	SNORD116-22	FAM174B	LINC00575
CHRNA6	FAM209B	TRPM1	FGF21	KRTAP20-2	SNORD115-1	CLSTN2-AS1	ERAS	MIR8069-2	DTHD1	IL1RAPL2		EGFR	GAGE8	NAA60	CD93	EIF3H	TGFA	KRTAP19-7	LOC100240728	SNORD116-23	FAM180A	LINC00581
CHRNA9	FAM20B	TRPM2	FHIT	KRTAP20-3	SNORD115-10	CLTCL1	ERC2	MIR8071-1	DTNA	IL23R		EGFR-AS1	GALNT9	NAP1L2	CD99L2	ELF3	TGFA-IT1	KRTAP19-8	LOC100287010	SNORD116-24	FAM183A	LINC00589
CHRNB3	FAM228A	TRPM2-AS	FHOD3	KRTAP20-4	SNORD115-11	CLUAP1	ERC2-IT1	MIR8071-2	DUSP10	IL33		EHD2	GAS1	NAP1L6	CDC14B	ELK3	TGFBR3	KRTAP20-1	LOC100287592	SNORD116-25	FAM183CP	LINC00593
CHST1	FAM228B	TSNARE1	FIGN	KRTAP21-1	SNORD115-12	CLUHP3	ERCC6L2	MIR885	DUSP11	ILDR2		EHMT1	GAS6	NAPSA	CDC20	ELMO1	THADA	KRTAP20-2	LOC100289333	SNORD116-26	FAM189A1	LINC00595
CHST2	FAM24B	TSNAX-DISC1	FIRRE	KRTAP21-2	SNORD115-13	CLVS1	ERICH1	MIR95	DUSP15	IMPACT		EHMT1-IT1	GAS6-AS1	NAPSB	CDC25C	ELMO1-AS1	THBS1	KRTAP20-3	LOC100379224	SNORD116-27	FAM198A	LINC00599
CHST3	FAM24B-CUZD1	TSPAN14	FKBP1AP1	KRTAP21-3	SNORD115-14	CNGA2	ERICH1-AS1	MLLT4	DUSP16	IMPG2		EIF1B-AS1	GAS6-AS2	NBAT1	CDC42	ELOVL6	THUMPD3	KRTAP20-4	LOC100505515	SNORD116-28	FAM201A	LINC00602
CHST8	FAM3B	TSPEAR	FLJ22763	KRTAP22-1	SNORD115-15	CNGA3	ERVMER34-1	MMD2	DUSP19	INADL		EIF3IP1	GATA1	NCAPG2	CDC42EP3	EMP1	TIAM2	KRTAP21-1	LOC100505715	SNORD116-29	FAM205BP	LINC00606
CHTF18	FAM45B	TSPEAR-AS1	FLJ33360	KRTAP22-2	SNORD115-16	CNIH3	ERVV-1	MOB2	DUSP3	INPP4B		ELAC2	GATA6	NCKAP5	CDC42SE2	EMX2OS	TLN2	KRTAP21-2	LOC100505739	SNORD116-3	FAM209A	LINC00618
CIB4	FAM46C	TSPEAR-AS2	FLJ36000	KRTAP23-1	SNORD115-17	CNPY1	ERVV-2	MRFAP1	DYM	IPCEF1		ELAVL2	GATA6-AS1	NDN	CDC45	ENC1	TLR7	KRTAP21-3	LOC100505811	SNORD116-30	FAM209B	LINC00619
CILP	FAM50B	TSSC1	FLJ37505	KRTAP24-1	SNORD115-18	CNTN2	ESPNL	MRFAP1L1	DYNC1I1	IPO9-AS1		ELDR	GDI1	NDNL2	CDCA7	ENO4	TLR8	KRTAP22-1	LOC100505817	SNORD116-4	FAM213A	LINC00622
CIT	FAM53A	TTC8	FLJ41278	KRTAP25-1	SNORD115-19	CNTN4	ESRG	MRPL54	DYNC2LI1	IQCJ-SCHIP1		ELF4	GDNF	NLGN4X	CDCA7L	ENOX2	TLR8-AS1	KRTAP22-2	LOC100505912	SNORD116-5	FAM218A	LINC00626
CLASP1	FAM66C	TUBBP5	FLJ46284	KRTAP26-1	SNORD115-2	CNTNAP2	EVC	MRPS2	DYTN	IQCJ-SCHIP1-AS1		ELFN1	GDNF-AS1	NLRP11	CDCP1	ENPP6	TMC1	KRTAP23-1	LOC100506207	SNORD116-6	FAM226A	LINC00668
CLCN1	FAM86C1	TVP23C	FLNA	KRTAP27-1	SNORD115-20	CNTNAP5	EVC2	MTNR1A	DYX1C1	IQGAP2		ELFN1-AS1	GFPT2	NLRP13	CDCP2	ENTPD1	TMEM132E	KRTAP24-1	LOC100506272	SNORD116-7	FAM226B	LINC00690
CLCN4	FAM86DP	TVP23C-CDRT4	FLRT2	KRTAP6-1	SNORD115-21	COBL	EVI5L	MTRNR2L1	DYX1C1-CCPG1	ISL1		ELK1	GGT3P	NLRP4	CDH1	ENTPD1-AS1	TMEM241	KRTAP25-1	LOC100506406	SNORD116-8	FAM3B	LINC00691
CLDN10	FAM86EP	TXNDC2	FLRT3	KRTAP6-2	SNORD115-22	COG3	EXD3	MTRNR2L4	DZIP1	ISM1		ELSPBP1	GGT8P	NLRP5	CDH22	EP300	TMEM75	KRTAP26-1	LOC100506674	SNORD116-9	FAM3D	LINC00702
CLDN10-AS1	FAM86FP	UBE2G2	FLT1	KRTAP6-3	SNORD115-23	COG7	EXOC3	MTUS2	E2F3	ISM1-AS1		EMBP1	GGTLC1	NLRP8	CDH26	EPAS1	TMSB4X	KRTAP27-1	LOC100506869	SNORD123	FAM50B	LINC00706
CLDN11	FAM86HP	UNC5A	FMN1	KRTAP7-1	SNORD115-24	COL13A1	EXOC4	MUC16	E2F7	ITGA2		EMC10	GHITM	NLRP9	CDH3	EPB41L1	TNIK	KRTAP6-1	LOC100507201	SNORD41	FAM65B	LINC00707
CLDN14	FAM86JP	USP43	FMN2	KRTAP8-1	SNORD115-25	COL18A1	EYA2	MUC2	EBF1	ITGA6		EMD	GJA4	NPAP1	CDH5	EPB41L4B	TOX2	KRTAP6-2	LOC100507205	SNORD64	FAM69C	LINC00708
CLDN18	FAM90A1	VGLL4	FMO3	L3MBTL4	SNORD115-26	COL18A1-AS1	F10	MUC5AC	EBLN1	ITGA9		EMP2	GJB3	NPHP4	CDHR3	EPM2A	TPD52	KRTAP6-3	LOC100631378	SNRPN	FAM71B	LINC00838
CLDN22	FAM95C	WDFY1	FMO6P	L3MBTL4-AS1	SNORD115-27	COL18A1-AS2	F10-AS1	MUC6	EBLN3	ITGA9-AS1		ENKUR	GJB4	NPR3	CDK14	ERCC6	TRAPPC9	KRTAP7-1	LOC100996349	SNTG1	FAM78B	LINC00840
CLDN24	FAM9B	WFDC1	FMO9P	LAGE3	SNORD115-28	COL20A1	F11	MYL5	ECE1	ITGBL1		ENOX1	GJB5	NPSR1	CDK15	ERCC6L	TRERF1	KRTAP8-1	LOC100996635	SNURF	FAM81A	LINC00841
CLDN5	FARP2	WFS1	FOLH1	LAMA1	SNORD115-29	COL22A1	F11-AS1	MYOCD	ECM2	ITPR2		ENPEP	GJD4	NPSR1-AS1	CDK5RAP1	ERCC6-PGBD3	TRIB1	L3MBTL4	LOC100996671	SORCS3	FAM81B	LINC00845
CLEC2L	FARS2	WSCD1	FOXA1	LAMP5	SNORD115-3	COL23A1	F2RL3	MYT1L	EDA2R	JAK1		ENPP1	GLB1L2	NR1H2	CDK5RAP2	ERG	TRIM16	L3MBTL4-AS1	LOC100996679	SOX11	FAM84B	LINC00856
CLEC4A	FAT2	WWC3	FOXA2	LAMP5-AS1	SNORD115-30	COL27A1	F7	MYT1L-AS1	EDN1	JAKMIP2		ENPP3	GLB1L3	NR2F2	CDK7	ERH	TRIM66	LAMA2	LOC101054525	SOX9	FAM86C2P	LINC00857
CLEC4C	FBLN5	XDH	FOXG1	LARGE	SNORD115-31	COL4A1	F8A1	NAA10	EDNRB	JAKMIP2-AS1		ENPP7	GLIDR	NR2F2-AS1	CDKAL1	ERICH2	TRIM71	LANCL1	LOC101926905	SOX9-AS1	FAM86JP	LINC00900
CLEC4G	FBN1	XRCC2	FOXG1-AS1	LARGE-AS1	SNORD115-32	COL4A2	F8A2	NAA60	EDNRB-AS1	JAM3		ENPP7P13	GLOD5	NRIR	CDKL4	ERICH6B	TSNAX-DISC1	LANCL1-AS1	LOC101926942	SPAM1	FAM87A	LINC00906
CLEC4GP1	FBP1	ZBED6CL	FOXP2	LAS1L	SNORD115-33	COL4A2-AS1	F8A3	NCAPG2	EEF1DP3	JAZF1		EP400NL	GLT1D1	NRXN3	CDKL5	ERMP1	TTC27	LARGE	LOC101926960	SPANXA1	FAM95C	LINC00927
CLEC4M	FBP2	ZBTB7C	FOXP3	LDOC1	SNORD115-34	COL5A1	FABP5P3	NCKAP5	EFCC1	JAZF1-AS1		EPB41L2	GLT6D1	NTM	CDKN2AIPNL	ERO1LB	TTC7B	LARGE-AS1	LOC101927078	SPANXA2	FARS2	LINC00934
CLEC5A	FBXO21	ZDHHC11	FOXR2	LEF1	SNORD115-35	COL5A3	FAH	NCR1	EFEMP1	JMJD1C		EPB41L3	GML	NTM-IT	CDRT1	ESR2	TTC8	LDOC1	LOC101927115	SPANXA2-OT1	FASTKD3	LINC00945
CLIC5	FBXO36	ZFAND3	FPGT-TNNI3K	LGALS9B	SNORD115-36	COL6A1	FAHD2A	NDNL2	EFHC1	KAL1		EPHB1	GNAL	NUPR1L	CDRT15	ESRP1	TVP23C	LGSN	LOC101927153	SPANXB1	FAT2	LINC00951
CLIC6	FBXW8	ZFP90	FPR3	LGR5	SNORD115-37	COL6A2	FAM101A	NDUFS6	EFHC2	KANK1		EPS8L1	GNG13	OCA2	CDRT15P2	ETS1	TVP23C-CDRT4	LIG4	LOC101927156	SPATA17	FAXC	LINC00954
CLIP4	FCAR	ZHX2	FREM1	LHFP	SNORD115-38	COL6A3	FAM120B	NKD2	EFNA5	KAT6B		EPSTI1	GOLGA2P7	ODF3L2	CDRT4	ETS2	TXN	LIN7A	LOC101927189	SPATA17-AS1	FBN1	LINC00967
CLK2P1	FCGR2A	ZMIZ1-AS1	FREM2	LINC00032	SNORD115-39	COL6A4P2	FAM120C	NKX6-2	EFNB2	KATNAL1		ERAS	GOLGA2P9	OLFM2	CDYL2	ETV5	TXNDC2	LINC00113	LOC101927269	SPATA19	FBP1	LINC00968
CLK4	FCGR2B	ZNF286A	FREM3	LINC00158	SNORD115-4	COLEC11	FAM132B	NLRP11	EGF	KATNBL1P6		ERC2	GOLGA8CP	ONECUT1	CEACAM1	ETV6	UCHL1	LINC00158	LOC101927280	SPATA31D1	FBP2	LINC00970
CLMN	FCGR2C	ZNF503	FRG1	LINC00200	SNORD115-40	COMMD1	FAM135B	NLRP13	EGFEM1P	KCNA1		ERC2-IT1	GOLGA8J	OPCML	CEACAM21	EXOC4	UCHL1-AS1	LINC00161	LOC101927282	SPATA31D3	FBXO21	LINC00996
CLMP	FCGR3A	ZNF503-AS1	FRG2	LINC00261	SNORD115-41	COMMD5	FAM163B	NLRP2	EGFL6	KCNIP1		ERCC6L2	GOLGA8T	OR11H12	CEACAM4	EXOC6	UCMA	LINC00210	LOC101927286	SPATA6	FBXO25	LINC01006
CLN8	FCGR3B	ZNF503-AS2	FRG2B	LINC00273	SNORD115-42	COQ7	FAM168B	NLRP4	EGLN3	KCNIP4		ERICH1	GORAB	OR1F1	CEACAM5	EXOG	USH1C	LINC00273	LOC101927305	SPHKAP	FBXO41	LINC01017
CLPS	FCN1	ZNF618	FRG2DP	LINC00290	SNORD115-43	COX10-AS1	FAM173B	NLRP5	EHBP1	KCNIP4-IT1		ERICH1-AS1	GP6	OR1F2P	CEACAM7	EXOSC7	USP28	LINC00276	LOC101927310	SPTLC3	FBXW11	LINC01018
CLPSL1	FCN2	ZNF648	FRK	LINC00305	SNORD115-44	COX4I1	FAM180A	NLRP7	EHHADH	KCNJ15		ERICH3	GPC4	OR1M1	CEBPD	EXPH5	USP47	LINC00290	LOC101927314	SSU72	FBXW4P1	LINC01019
CLPSL2	FCRL6	ZNF705A	FRMD8P1	LINC00307	SNORD115-45	COX6A2	FAM181A	NLRP8	EIF2B3	KCNJ16		ERICH3-AS1	GPC6	OR2C1	CECR1	EXT1	UTRN	LINC00293	LOC101927394	ST6GAL2	FCAMR	LINC01020
CLPTM1L	FCRLA	ZSWIM7	FSCB	LINC00312	SNORD115-46	COX8C	FAM181A-AS1	NLRP9	EIF3H	KCNJ2		ERV3-1	GPKOW	OR2Z1	CECR2	EXT2	VKORC1L1	LINC00304	LOC101927421	STK32A	FCGR2B	LINC01032
CLRN1	FENDRR		FSHB	LINC00320	SNORD115-47	CPA1	FAM188B	NMRK2	EIF3IP1	KCNJ2-AS1		ERVV-1	GPR148	OR7D2	CECR3	FA2H	VTI1A	LINC00305	LOC101927434	SUGCT	FCGR2C	LINC01057
CLRN1-AS1	FER1L5		FTMT	LINC00323	SNORD115-48	CPA2	FAM189A1	NOS1	EIF4E	KCNJ8		ERVV-2	GPR158	OR7D4	CELA3A	FABP5P3	WDFY1	LINC00307	LOC101927450	TAS1R3	FCGR3A	LINC01100
CLRN3	FER1L6		FTSJ1	LINC00343	SNORD115-5	CPA4	FAM19A5	NPAP1	EIF4G3	KCNMA1		ESRG	GPR32	OR7E24	CELA3B	FABP6	WDSUB1	LINC00314	LOC101927460	TAS2R1	FCGR3B	LINC01108
CLSTN2	FER1L6-AS1		FUT1	LINC00347	SNORD115-6	CPA5	FAM207A	NPHP4	EIF5A2	KCNMA1-AS1		ESRRG	GPR39	OR7G1	CELF6	FAH	XDH	LINC00316	LOC101927464	TAS2R16	FETUB	LINC01114
CLSTN2-AS1	FER1L6-AS2		FUT10	LINC00353	SNORD115-7	CPAMD8	FAM209A	NPTX2	ELAVL4	KCNMA1-AS2		ETNPPL	GPR83	OR7G2	CEMIP	FAIM3	XXYLT1	LINC00317	LOC101927549	TENM2	FGF1	LINC01121
CLTCL1	FETUB		FUT2	LINC00359	SNORD115-8	CPLX1	FAM209B	NTM	ELK3	KCNMA1-AS3		EVC	GREM2	OR7G3	CENPI	FAM105A	XXYLT1-AS1	LINC00320	LOC101927580	TGFBR2	FGFBP1	LINC01122
CLVS1	FEZ1		FUT8	LINC00363	SNORD115-9	CPLX2	FAM20C	NTM-IT	ELMO1	KCTD1		EVC2	GRIA1	OTUD5	CENPN	FAM107B	XYLT1	LINC00323	LOC101927587	TIMD4	FGFBP2	LINC01141
CLYBL	FGF18		FXYD5	LINC00375	SNORD116-1	CPNE7	FAM210B	NUPR1L	ELMO1-AS1	KCTD8		EXD3	GRIK1	PABPC1L2A	CENPP	FAM110B	ZAK	LINC00343	LOC101927637	TMEM117	FGFR1	LINC01158
CLYBL-AS1	FGFBP1		FZD10	LINC00380	SNORD116-10	CPPED1	FAM213B	OBP2A	ELOVL5	KDELC2		EXO5	GRIK1-AS1	PABPC1L2B	CENPV	FAM120C	ZBTB10	LINC00347	LOC101927650	TMEM132B	FGGY	LINC01162
CLYBL-AS2	FGFR1		FZD10-AS1	LINC00381	SNORD116-11	CPSF1	FAM216B	OCA2	ELOVL6	KDM4C		EXOC6B	GRIK1-AS2	PABPC1L2B-AS1	CEP164	FAM124A	ZBTB38	LINC00363	LOC101927653	TMEM200C	FHDC1	LINC01170
CMIP	FGFR2		FZD8	LINC00410	SNORD116-12	CPSF2	FAM218A	ODF3L2	ELP4	KDR		EYA1	GRIN2A	PAPPA2	CEP350	FAM129A	ZDHHC14	LINC00375	LOC101927694	TMEM229A	FHOD3	LINC01177
CMKLR1	FGGY		G6PD	LINC00423	SNORD116-13	CPSF3L	FAM222A	OLFM1	EMCN	KIAA0020		EYS	GRIN2B	PARD3	CEP63	FAM134B	ZFAND3	LINC00378	LOC101927697	TMEM240	FIG4	LINC01195
CMYA5	FHIT		GAB3	LINC00428	SNORD116-14	CPT1C	FAM222A-AS1	OPCML	EML1	KIAA1024L		F10	GRIPAP1	PASD1	CEP78	FAM135B	ZFAND5	LINC00379	LOC101927768	TMEM257	FILIP1	LINC01206
CNBD2	FICD		GABRA2	LINC00446	SNORD116-15	CPT2	FAM223A	OR1F1	EMP1	KIAA1107		F10-AS1	GRK1	PCDHA1	CEP83	FAM151A	ZFP64	LINC00380	LOC101927797	TMEM88B	FLI1	LINC01207
CNDP1	FIG4		GABRA3	LINC00460	SNORD116-16	CPTP	FAM223B	OR1F2P	ENDOD1	KIAA1211		F11	GRM6	PCDHA10	CEP85L	FAM151B	ZHX2	LINC00381	LOC101927843	TNFRSF11B	FLJ16171	LINC01250
CNDP2	FLJ16171		GABRA5	LINC00470	SNORD116-17	CPXM2	FAM226A	OR1M1	ENKUR	KIAA1324		F11-AS1	GRM7	PCDHA11	CEP89	FAM153B	ZMIZ1-AS1	LINC00382	LOC101927849	TNFRSF18	FLJ33360	LINC01254
CNGA3	FLJ31104		GABRB2	LINC00473	SNORD116-18	CPZ	FAM226B	OR2C1	ENO4	KIAA1598		F2RL3	GRM7-AS1	PCDHA12	CERKL	FAM159A	ZNF286A	LINC00410	LOC101927915	TNFRSF4	FLJ37505	LINC01265
CNGA4	FLJ33534		GABRB3	LINC00474	SNORD116-19	CRACR2A	FAM24B	OR7D2	ENOX1	KIAA2012		F7	GRM8	PCDHA13	CERS6	FAM160A1	ZNF503	LINC00443	LOC101927973	TNPO2	FLJ40288	LINC01280
CNIH3	FLJ33581		GABRE	LINC00476	SNORD116-2	CRB3	FAM24B-CUZD1	OR7D4	ENOX2	KIF13A		FAAH2	GTF2F1	PCDHA2	CERS6-AS1	FAM160A2	ZNF503-AS1	LINC00446	LOC101927987	TOX3	FLJ41278	LINC01287
CNNM2	FLJ42102		GABRG2	LINC00485	SNORD116-20	CRCP	FAM27L	OR7E24	ENPEP	KIF1B		FAHD2A	GTPBP6	PCDHA3	CES1	FAM161A	ZNF503-AS2	LINC00457	LOC101928063	TPK1	FLJ42102	LINC01314
CNOT10	FLJ42393		GABRG3	LINC00487	SNORD116-21	CREB3L2	FAM35A	OR7G1	ENPP1	KIF21A		FAM106B	GTSCR1	PCDHA4	CES1P1	FAM168A	ZNF648	LINC00458	LOC101928135	TPM3P9	FLJ42393	LINC01331
CNPY1	FMOD		GABRG3-AS1	LINC00488	SNORD116-22	CREG2	FAM3A	OR7G2	ENPP2	KIF5C		FAM106CP	GUSBP10	PCDHA5	CES1P2	FAM170B	ZSWIM7	LINC00460	LOC101928137	TRAPPC2B	FLJ46906	LINC01343
CNR1	FOXI1		GABRQ	LINC00504	SNORD116-23	CRHR1	FAM3B	OR7G3	ENPP3	KIT		FAM109A	GUSBP5	PCDHA6	CES5A	FAM170B-AS1		LINC00474	LOC101928161	TRIM28	FMN1	LINC01363
CNTN2	FOXI3		GACAT1	LINC00507	SNORD116-24	CRHR2	FAM46C	OSBPL11	ENPP5	KIZ		FAM110C	GYG2	PCDHA7	CETN1	FAM174B		LINC00487	LOC101928167	TRIM48	FMNL2	LINC01364
CNTNAP3	FOXL2NB		GACAT3	LINC00508	SNORD116-25	CRIPAK	FAM50A	OTOS	ENTHD1	KIZ-AS1		FAM120B	H3F3C	PCDHA8	CFAP45	FAM179A		LINC00504	LOC101928201	TRIM49B	FMOD	LINC01372
COA7	FOXN3		GAD2	LINC00526	SNORD116-26	CRISPLD2	FAM53A	OTUD5	ENTPD1-AS1	KL		FAM138B	HAR1A	PCDHA9	CFAP52	FAM180A		LINC00507	LOC101928205	TRIM51HP	FNDC1	LINC01377
COBL	FOXN3-AS2		GALNT13	LINC00535	SNORD116-27	CRMP1	FAM58A	PAEP	EPB41	KLF12		FAM138D	HAR1B	PCDHAC1	CFAP53	FAM183A		LINC00508	LOC101928211	TRIM64C	FNDC9	LINC01395
COG3	FOXO1		GALNT5	LINC00562	SNORD116-28	CROCCP3	FAM66C	PAPOLB	EPB41L2	KLF7		FAM13C	HAUS7	PCDHAC2	CFAP57	FAM183CP		LINC00526	LOC101928223	TRIML1	FOXB2	LINC01411
COG7	FOXO3		GALNTL6	LINC00583	SNORD116-29	CRSP8P	FAM71E1	PAPPA2	EPB41L3	KLHL13		FAM150A	HAVCR1P1	PCDHB1	CFAP58	FAM189A2		LINC00559	LOC101928241	TRIML2	FOXC1	LINC01423
COL13A1	FRAS1		GAP43	LINC00601	SNORD116-3	CRTAC1	FAM78B	PARD3	EPB41L4A	KLHL14		FAM155A	HCCAT5	PCDHB10	CFDP1	FAM196A		LINC00587	LOC101928298	TTLL10	FOXCUT	LINC01429
COL15A1	FRG2C		GAREM	LINC00602	SNORD116-30	CRTAP	FAM83H	PCBP3	EPB41L4B	L3MBTL3		FAM155B	HCN1	PCDHB11	CGN	FAM196B		LINC00603	LOC101928314	UBE2E2	FOXD3	LINC01447
COL17A1	FRG2EP		GAS1	LINC00619	SNORD116-4	CRTC1	FAM83H-AS1	PCDHA1	EPDR1	L3MBTL4		FAM156A	HDAC6	PCDHB12	CGNL1	FAM201A		LINC00615	LOC101928322	UBE2J2	FOXD3-AS1	LINC01452
COL18A1	FRMD3		GATA1	LINC00620	SNORD116-5	CRX	FAM86C1	PCDHA10	EPG5	L3MBTL4-AS1		FAM156B	HDAC9	PCDHB13	CHAD	FAM213A		LINC00632	LOC101928333	UBE2M	FOXI3	LINC01482
COL18A1-AS1	FRMD4A		GATA3	LINC00632	SNORD116-6	CRYAA	FAM86DP	PCDHA11	EPHA4	LAMA1		FAM157A	HDGFL1	PCDHB14	CHAF1B	FAM3B		LINC00639	LOC101928401	UBE2MP1	FOXN3	LINC01510
COL18A1-AS2	FSIP1		GBA3	LINC00663	SNORD116-7	CRYBB2	FAM86EP	PCDHA12	EPHA6	LAMA3		FAM157B	HDHD1	PCDHB15	CHAT	FAM45B		LINC00663	LOC101928416	USP29	FOXN3-AS2	LINC01522
COL22A1	FSTL4		GBP4	LINC00664	SNORD116-8	CRYBB3	FAM86FP	PCDHA13	EPHX4	LAMA4		FAM167A	HEPHL1	PCDHB16	CHCHD3	FAM46C		LINC00664	LOC101928417	VCX2	FOXQ1	LINC01523
COL23A1	FUT8		GBP7	LINC00665	SNORD116-9	CRYGN	FAM86HP	PCDHA2	EPM2A	LAPTM4B		FAM167A-AS1	HERC2	PCDHB17P	CHD7	FAM47E		LINC00665	LOC101928446	VCX3A	FRAS1	LINC01524
COL27A1	FUT8-AS1		GCNT4	LINC00667	SNORD123	CRYL1	FAM86JP	PCDHA3	EPM2AIP1	LDB3		FAM169B	HERC2P3	PCDHB18P	CHDH	FAM47E-STBD1		LINC00667	LOC101928516	VCX3B	FREM3	LINC01525
COL2A1	GABBR2		GDI1	LINC00668	SNORD64	CSAG1	FAM87A	PCDHA4	EPN2	LDHAL6B		FAM173B	HERC2P4	PCDHB19P	CHGB	FAM50B		LINC00669	LOC101928519	VENTXP7	FRMD1	LINC01532
COL4A1	GABPB1		GDNF	LINC00669	SNRPN	CSAG3	FAM90A1	PCDHA5	EPN2-IT1	LDLRAD3		FAM182A	HES4	PCDHB2	CHI3L2	FAM65B		LINC00687	LOC101928530	VN1R1	FRMD4A	LINC01546
COL4A2	GABRP		GDNF-AS1	LINC00670	SNTG2	CSAG4	FAM90A27P	PCDHA6	ERAP1	LDOC1		FAM189A1	HGC6.3	PCDHB3	CHIA	FAM66C		LINC00692	LOC101928535	VN1R2	FRMD5	LINC01548
COL4A2-AS1	GABRR2		GEM	LINC00675	SNURF	CSF1	FAM95A	PCDHA7	ERBB4	LECT1		FAM19A1	HHIP	PCDHB4	CHIAP2	FAM71A		LINC00693	LOC101928597	VN1R4	FRMPD1	LINC01552
COL5A1	GADD45G		GFRA1	LINC00687	SNX19	CSMD1	FAM9B	PCDHA8	ERG	LEF1		FAM19A4	HHIP-AS1	PCDHB5	CHMP4B	FAM71B		LINC00839	LOC101928650	VSTM2A	FSCN3	LINC01568
COL6A3	GAL3ST1		GFRA2	LINC00700	SOD1	CSMD2	FANK1	PCDHA9	ERGIC2	LEKR1		FAM19A5	HHIPL2	PCDHB6	CHN1	FAM81A		LINC00844	LOC101928700	VSTM2A-OT1	FSIP1	LINC01570
COL6A4P2	GALNT11		GGT3P	LINC00701	SOX11	CSMD2-AS1	FANK1-AS1	PCDHAC1	ERI3	LGR5		FAM209A	HKR1	PCDHB7	CHN2	FAM83D		LINC00854	LOC101928748	VWA1	FSTL4	LINC01582
COLEC12	GALNT14		GGT8P	LINC00702	SPANXA1	CSNK1G2	FARP2	PCDHAC2	ERICH2	LHFP		FAM209B	HMGB4	PCDHB8	CHP1	FAM84A		LINC00895	LOC101928778	WDR72	FTO	LINC01587
COLGALT2	GALNT16		GHR	LINC00703	SPANXA2	CST1	FARS2	PCDHB1	ERICH3	LIMCH1		FAM20C	HNRNPA3P1	PCDHB9	CHP2	FAM86FP		LINC00896	LOC101928797	WDR83	FUNDC2P2	LINCR-0001
COLQ	GALNT18		GJA1	LINC00708	SPANXA2-OT1	CST11	FAT1	PCDHB10	ERICH3-AS1	LIN54		FAM216B	HNRNPCL1	PCDHGA1	CHRDL2	FAM89A		LINC00901	LOC101928851	WDR83OS	FUT10	LIPE-AS1
COMMD1	GALNT2		GJD4	LINC00710	SPANXB1	CST13P	FAT3	PCDHB11	ERMP1	LINC00032		FAM223A	HNRNPCL3	PCDHGA10	CHRM3	FAM90A1		LINC00907	LOC101928937	WDR87	FZD10	LL22NC03-63E9.3
COQ7	GALNTL5		GLG1	LINC00838	SPANXC	CST2	FATE1	PCDHB12	ERN1	LINC00114		FAM223B	HNRNPCL4	PCDHGA11	CHRM3-AS1	FAM95C		LINC00910	LOC101928944	XRCC6P5	FZD10-AS1	LL22NC03-75H12.2
CORO2A	GAN		GLIDR	LINC00839	SPANXD	CST3	FBN3	PCDHB13	ESM1	LINC00189		FAM225B	HNRNPKP3	PCDHGA12	CHRNA6	FAM9B		LINC00911	LOC101928961	YWHAEP1	FZD8	LMBR1
CORO2B	GAS7		GLIPR1L2	LINC00840	SPATA19	CST4	FBRSL1	PCDHB14	ESR1	LINC00251		FAM226A	HPVC1	PCDHGA2	CHRNA9	FAM9C		LINC00919	LOC101928989	YY1P2	G0S2	LMX1A
COX10	GCNT2		GLOD5	LINC00841	SPATA31D1	CST5	FBXL12	PCDHB15	ESR2	LINC00271		FAM226B	HS3ST1	PCDHGA3	CHRNB3	FARS2		LINC00921	LOC101929019	ZBTB45	GABBR1	LNX1-AS2
COX17	GCNT7		GLRB	LINC00845	SPATA31D3	CST7	FBXL7	PCDHB16	ESRP1	LINC00290		FAM230B	HS3ST3A1	PCDHGA4	CHST1	FAT2		LINC00922	LOC101929058	ZCWPW2	GABRG3	LOC100128176
COX4I1	GCOM1		GLT1D1	LINC00861	SPTLC3	CST8	FBXO21	PCDHB17P	ESRRG	LINC00299		FAM231D	HS3ST3B1	PCDHGA5	CHST10	FBLL1		LINC00939	LOC101929124	ZFP28	GABRP	LOC100128714
COX6A2	GCSH		GLTSCR2	LINC00864	SSUH2	CST9L	FBXO25	PCDHB18P	ETNPPL	LINC00305		FAM27L	HS3ST4	PCDHGA6	CHST11	FBLN5		LINC00944	LOC101929144	ZFP30	GACAT3	LOC100128993
CPA1	GDA		GLUD2	LINC00869	ST6GAL2	CT47A1	FCAR	PCDHB19P	ETS1	LINC00332		FAM3A	HS6ST3	PCDHGA7	CHST2	FBN1		LINC00960	LOC101929153	ZFP42	GAD2	LOC100134391
CPA2	GDAP2		GLYATL1	LINC00904	STX2	CT47A10	FCER2	PCDHB2	ETS2	LINC00343		FAM3D	HSBP1	PCDHGA8	CHST4	FBP1		LINC00971	LOC101929164	ZIK1	GALNT1	LOC100192426
CPA4	GDF10		GLYATL2	LINC00919	SYN3	CT47A11	FCN1	PCDHB3	ETV1	LINC00347		FAM47C	HSD17B3	PCDHGA9	CHST5	FBP2		LINC00982	LOC101929199	ZIM2	GALNT11	LOC100288814
CPA5	GDF2		GNAI1	LINC00922	TAS2R1	CT47A12	FCN2	PCDHB4	ETV5	LINC00366		FAM50A	HSD17B7P2	PCDHGB1	CHST6	FBXL17		LINC00993	LOC101929231	ZIM2-AS1	GALNT14	LOC100289650
CPA6	GDF3		GNAL	LINC00924	TASP1	CT47A2	FENDRR	PCDHB5	ETV6	LINC00375		FAM53A	HSFX1	PCDHGB2	CIB4	FBXO21		LINC01005	LOC101929239	ZIM3	GALNT15	LOC100500773
CPAMD8	GFPT2		GNL3L	LINC00929	TBX15	CT47A3	FERMT1	PCDHB6	EVA1C	LINC00381		FAM58A	HSFX2	PCDHGB3	CIITA	FBXO32		LINC01013	LOC101929241	ZNF101	GALNT18	LOC100505635
CPEB1	GGTLC1		GOLGA2P7	LINC00939	TEKT4P2	CT47A4	FEZ1	PCDHB7	EXD2	LINC00423		FAM66A	HTR1E	PCDHGB4	CILP	FBXO36		LINC01017	LOC101929260	ZNF112	GALNT2	LOC100505795
CPEB1-AS1	GHRHR		GOLGA2P9	LINC00943	TENM2	CT47A5	FGD5P1	PCDHB8	EXOC1	LINC00426		FAM66B	HUNK	PCDHGB5	CINP	FBXW11		LINC01019	LOC101929282	ZNF132	GALNTL5	LOC100506085
CPEB4	GINS1		GOLGA8CP	LINC00944	TEX101	CT47A6	FGF22	PCDHB9	EXOC4	LINC00434		FAM66D	HYDIN	PCDHGB6	CISTR	FBXW8		LINC01028	LOC101929284	ZNF134	GAS7	LOC100506258
CPLX1	GJA4		GOLGA8J	LINC00948	THEG5	CT47A7	FGF3	PCGF3	EXOC6B	LINC00437		FAM66E	IBA57	PCDHGB7	CIT	FCAMR		LINC01031	LOC101929294	ZNF135	GATA3	LOC100506272
CPLX2	GJB3		GOLGA8T	LINC00954	THNSL1	CT47A8	FGF4	PCSK1N	EXPH5	LINC00443		FAM71E1	IBA57-AS1	PCDHGB8P	CITED1	FCGR2A		LINC01036	LOC101929315	ZNF136	GATA3-AS1	LOC100506274
CPM	GJB4		GORAB	LINC00968	TIAM1	CT47A9	FGF9	PDE6B	EXT1	LINC00446		FAM78B	ID4	PCDHGC3	CKAP2L	FCGR2B		LINC01038	LOC101929353	ZNF14	GATB	LOC100506384
CPN1	GJB5		GPATCH2	LINC00977	TMEM114	CT62	FGFR2	PDGFA	EYA4	LINC00460		FAM83B	IDH3G	PCDHGC4	CLASP1	FCGR2C		LINC01048	LOC101929378	ZNF154	GBP1P1	LOC100506403
CPPED1	GJB6		GPC3	LINC00999	TMEM132B	CTAG1A	FGFRL1	PDZD4	EYS	LINC00461		FAM83H	IGSF21	PCDHGC5	CLCN1	FCGR3A		LINC01049	LOC101929413	ZNF155	GBP2	LOC100506444
CPSF2	GK3P		GPC5	LINC01005	TMEM132C	CTAG1B	FHOD3	PEG3	F5	LINC00466		FAM83H-AS1	IGSF5	PCP4	CLCN4	FCGR3B		LINC01060	LOC101929448	ZNF160	GBP4	LOC100506470
CPT2	GLB1		GPC5-AS2	LINC01012	TMEM132D	CTAG2	FIZ1	PEG3-AS1	FA2H	LINC00470		FAM84B	IGSF9B	PCSK1N	CLDN10	FCRL6		LINC01069	LOC101929454	ZNF17	GBP6	LOC100506526
CPXM2	GLB1L2		GPC6	LINC01013	TMEM18	CTAGE1	FKBP1AP1	PEPD	FABP7	LINC00473		FAM86B1	IKBKG	PDE10A	CLDN10-AS1	FCRLA		LINC01085	LOC101929468	ZNF180	GBP7	LOC100506675
CPZ	GLB1L3		GPC6-AS1	LINC01017	TMEM200A	CTAGE7P	FKBP9P1	PHF2	FAF1	LINC00474		FAM86B2	IL1RAPL1	PDE6B	CLDN11	FER1L5		LINC01091	LOC101929486	ZNF20	GBX2	LOC100506858
CRABP1	GLDC		GPC6-AS2	LINC01019	TMEM200C	CTB-178M22.2	FLJ16171	PHF21B	FAHD2CP	LINC00485		FAM86B3P	IL1RAPL2	PDGFA	CLDN14	FER1L6		LINC01098	LOC101929550	ZNF211	GCC1	LOC100507053
CRACR2A	GLDN		GPHN	LINC01020	TP53TG3D	CTB-7E3.1	FLJ25758	PHKG1	FAM102B	LINC00501		FAM86C2P	IL9R	PEG3	CLDN18	FER1L6-AS1		LINC01099	LOC101929631	ZNF221	GCLM	LOC100507175
CRCP	GLI2		GPKOW	LINC01028	TPM3P9	CTBP1	FLJ26245	PID1	FAM103A1	LINC00526		FAM86DP	ILVBL	PEG3-AS1	CLDN22	FER1L6-AS2		LINC01105	LOC101929646	ZNF222	GCNT2	LOC100507388
CREB3L2	GLIS3		GPM6A	LINC01049	TPO	CTBP1-AS	FLJ26850	PIGG	FAM110B	LINC00534		FAM86EP	IMMP2L	PFKP	CLDN24	FETUB		LINC01111	LOC101929662	ZNF223	GCNT4	LOC100507391
CREG2	GLIS3-AS1		GPR1	LINC01050	TRAPPC2B	CTBP1-AS2	FLJ33534	PIM2	FAM114A1	LINC00535		FAM86JP	INPP4B	PIGG	CLDN5	FEZ1		LINC01139	LOC101929681	ZNF224	GCNT7	LOC100507420
CRH	GLP2R		GPR148	LINC01069	TRPM3	CTCFL	FLJ33581	PIRT	FAM117B	LINC00536		FAM87A	IPO5	PIM2	CLEC16A	FGD4		LINC01142	LOC101929721	ZNF225	GCOM1	LOC100507431
CRHBP	GLRA1		GPR158	LINC01085	TTC39B	CTD-2194D22.4	FLJ36000	PLD5	FAM129A	LINC00548		FAM90A25P	IPO5P1	PIN1	CLEC2L	FGF1		LINC01152	LOC102467079	ZNF226	GDF10	LOC100507462
CRHR1	GLRX5		GPR158-AS1	LINC01091	TYW1B	CTD-2201E9.1	FLJ36777	PLP2	FAM133CP	LINC00551		FAM90A27P	IPW	PIRT	CLEC4A	FGF13		LINC01170	LOC102467213	ZNF227	GDF2	LOC100507534
CRHR2	GLT6D1		GPR1-AS	LINC01102	UBE2E2	CTD-2297D10.2	FLJ37035	PLXNA1	FAM134B	LINC00557		FAM90A2P	IRX1	PIWIL1	CLEC4C	FGF18		LINC01182	LOC102467224	ZNF229	GDNF	LOC100996286
CRSP8P	GLUL		GPR32	LINC01105	UBE2MP1	CTD-2350J17.1	FLJ37505	PLXNA3	FAM135A	LINC00564		FAM90A7P	IRX2	PLAC4	CLEC5A	FGFBP1		LINC01194	LOC102467225	ZNF230	GDNF-AS1	LOC100996338
CRTAC1	GM140		GPR39	LINC01111	UBE3A	CTD-3080P12.3	FLJ38122	PLXNA4	FAM13A	LINC00578		FAM95A	IRX3	PLP2	CLIC5	FGFR1		LINC01202	LOC102606466	ZNF233	GEM	LOC100996342
CRYBB2	GM2A		GPR75-ASB3	LINC01115	UBL5	CTDP1	FLJ42102	PLXNB3	FAM13A-AS1	LINC00583		FANCC	ISG15	PLXNA3	CLIC6	FGGY		LINC01205	LOC102723362	ZNF234	GFRA2	LOC101926941
CRYBB3	GMDS		GPRC6A	LINC01122	USP17L2	CTIF	FLJ43879	PNCK	FAM155A	LINC00589		FANK1	ISM1	PNCK	CLIP4	FHDC1		LINC01216	LOC102723505	ZNF235	GGTLC2	LOC101926962
CRYL1	GMDS-AS1		GPX5	LINC01139	USP17L7	CTNNA2	FLJ44511	PODXL	FAM155A-IT1	LINC00598		FANK1-AS1	ISM1-AS1	POM121L12	CLLU1	FHIT		LINC01221	LOC102723517	ZNF253	GIMAP1	LOC101926966
CSF1	GMPR		GPX6	LINC01162	USP29	CTNS	FLNA	PORCN	FAM160A1	LINC00602		FAR2P1	ISX	POTEC	CLLU1OS	FICD		LINC01224	LOC102723778	ZNF254	GIMAP1-GIMAP5	LOC101927056
CSGALNACT1	GNA14		GRB14	LINC01170	VCX3A	CTSH	FLT4	PP14571	FAM168A	LINC00607		FAR2P2	ITIH6	POTED	CLMN	FIGF		LINC01230	LOC102723968	ZNF256	GIMAP2	LOC101927066
CSNK1A1L	GNA14-AS1		GREM1	LINC01177	VN1R1	CTSL	FN3K	PP7080	FAM169A	LINC00626		FASTKD3	ITPRIPL2	PPAP2C	CLMP	FILIP1L		LINC01233	LOC102724188	ZNF264	GIMAP4	LOC101927132
CSNK2A3	GNAO1		GREM2	LINC01179	VN1R10P	CTSL3P	FN3KRP	PPAP2C	FAM171B	LINC00630		FAT1	IZUMO1	PPP1R2P9	CLPB	FLJ22447		LINC01246	LOC102724312	ZNF274	GIMAP5	LOC101927159
CSPG5	GNAS		GRIA1	LINC01182	VN1R2	CTSLP8	FNDC1	PPP1R26-AS1	FAM172A	LINC00632		FAT3	IZUMO1R	PPP1R3F	CLPS	FLJ31104		LINC01247	LOC102724612	ZNF28	GIMAP6	LOC101927188
CSRP3	GNAS-AS1		GRIA3	LINC01191	VN1R4	CUX1	FOLH1	PPP1R3F	FAM181B	LINC00667		FATE1	IZUMO2	PPP2R1A	CLPSL1	FLJ40288		LINC01248	LOC102724623	ZNF283	GIMAP7	LOC101927190
CST1	GNAZ		GRIA4	LINC01193	WARS2	CUX2	FOXI3	PPP2R2C	FAM183CP	LINC00668		FBN3	JAKMIP1	PPP2R3B	CLPSL2	FLJ42393		LINC01249	LOC102724651	ZNF284	GIMAP8	LOC101927243
CST2	GNG13		GRID2	LINC01194	WARS2-IT1	CUZD1	FOXL2NB	PPP2R2D	FAM184A	LINC00669		FBXL12	JMJD4	PQBP1	CLRN1	FLJ42969		LINC01262	LOC102724661	ZNF285	GJA4	LOC101927285
CST3	GNG4		GRIK1	LINC01195	WBP11P1	CWH43	FOXO4	PPP4R4	FAM187B	LINC00687		FBXL7	JOSD2	PRAF2	CLRN1-AS1	FLJ44635		LINC01266	LOC102724919	ZNF304	GJA5	LOC101927410
CST4	GNGT2		GRIK1-AS1	LINC01197	WBSCR17	CXADRP3	FOXP3	PQBP1	FAM189A2	LINC00690		FBXO15	JPX	PRG1	CLRN3	FLJ46066		LINC01278	LOC143666	ZNF320	GJB3	LOC101927416
CST5	GNN		GRIK1-AS2	LINC01205	WDR72	CXCL12	FPR3	PQLC1	FAM196A	LINC00691		FBXO17	KAL1	PRICKLE3	CLSTN2	FLJ46906		LINC01288	LOC148413	ZNF321P	GJB4	LOC101927571
CST7	GOLGA7		GRIN2A	LINC01224	WDR87	CXCL13	FRG1	PRAF2	FAM196B	LINC00702		FBXO25	KAZN	PRKX	CLSTN2-AS1	FLNB		LINC01289	LOC1720	ZNF324	GJB5	LOC101927640
CSTF3-AS1	GOLM1		GRIN3A	LINC01229	WWOX	CXCL14	FRG1B	PRICKLE3	FAM19A1	LINC00703		FBXO27	KC6	PRKXP1	CLTCL1	FLVCR1		LINC01304	LOC284294	ZNF324B	GJD2	LOC101927657
CTAGE10P	GP6		GRIPAP1	LINC01230	XRCC6BP1	CXCR1	FRG2	PRIM2	FAM19A2	LINC00708		FCGR1C	KCNA4	PRL	CLUL1	FLVCR2		LINC01309	LOC284379	ZNF329	GJD4	LOC101927686
CTBP2	GPATCH1		GRM1	LINC01246	ZBTB14	CXCR2	FRG2C	PRKAR1B	FAM19A4	LINC00837		FECH	KCNC3	PRR26	CLVS1	FMNL2		LINC01311	LOC284412	ZNF331	GLB1	LOC101927691
CTCFL	GPC1		GRM3	LINC01247	ZBTB45	CXCR3	FRG2DP	PRKCZ	FAM200B	LINC00845		FENDRR	KCND1	PRRG3	CLYBL	FMOD		LINC01317	LOC284661	ZNF345	GLI3	LOC101927701
CTD-2201I18.1	GPCPD1		GRM6	LINC01248	ZFP14	CXorf40A	FRG2EP	PRKXP1	FAM219A	LINC00870		FERMT1	KCNG2	PSG1	CLYBL-AS1	FNIP2		LINC01320	LOC284825	ZNF347	GLP2R	LOC101927709
CTD-3080P12.3	GPR119		GRM7	LINC01249	ZFP28	CXorf49	FRMD1	PROZ	FAM229B	LINC00877		FEZF1	KCNIP3	PSG10P	CLYBL-AS2	FOXI1		LINC01322	LOC284865	ZNF382	GLT1D1	LOC101927735
CTDP1	GPR143		GRM7-AS1	LINC01255	ZFP30	CXorf49B	FRMD4A	PRR25	FAM3D	LINC00886		FEZF1-AS1	KCNK1	PSG11	CMC2	FOXL2NB		LINC01340	LOC285629	ZNF383	GLYATL1	LOC101927766
CTDSPL2	GPR6		GRM7-AS3	LINC01262	ZFP82	CXorf65	FSTL4	PRR26	FAM45B	LINC00911		FGD5P1	KCNMB4	PSG2	CMIP	FOXN3		LINC01342	LOC285692	ZNF385D	GM140	LOC101927768
CTIF	GPR78		GRM8	LINC01266	ZIK1	CXXC1P1	FTCD	PRR5	FAM47B	LINC00924		FGF21	KCNQ2	PSG3	CMKLR1	FOXN3-AS2		LINC01346	LOC339593	ZNF385D-AS1	GMDS	LOC101927770
CTNNA1	GPRC5A		GRXCR1	LINC01284	ZIM2	CYB5RL	FTO	PRR5-ARHGAP8	FAM49A	LINC00964		FGF9	KCNS3	PSG4	CMSS1	FOXN4		LINC01361	LOC339622	ZNF385D-AS2	GMDS-AS1	LOC101927798
CTNNBL1	GPRC5D		GSPT2	LINC01287	ZIM2-AS1	CYFIP1	FTO-IT1	PSAPL1	FAM65B	LINC00967		FGFR2	KCNU1	PSG5	CMTM4	FOXO1		LINC01365	LOC339975	ZNF404	GMPR	LOC101927815
CTNS	GPRIN2		GSTCD	LINC01288	ZIM3	CYP11B1	FTSJ1	PSCA	FAM66D	LINC00970		FGFRL1	KDR	PSG6	CMTM7	FOXO3		LINC01370	LOC340107	ZNF415	GNA14	LOC101927822
CTRC	GPX7		GTSCR1	LINC01289	ZMAT4	CYP11B2	FZD10	PTPRN2	FAM71A	LINC00977		FHIT	KGFLP2	PSG7	CMTM8	FOXP1		LINC01378	LOC340113	ZNF416	GNA14-AS1	LOC101927844
CTSH	GRAMD1B		GUCA1C	LINC01296	ZNF100	CYP19A1	FZD10-AS1	PTPRT	FAM81A	LINC01012		FHOD3	KHDRBS3	PSG8	CMYA5	FOXP1-AS1		LINC01387	LOC340512	ZNF417	GNAZ	LOC101927854
CTSV	GRB10		GULP1	LINC01304	ZNF101	CYP26B1	FZD8	PWAR1	FAM83D	LINC01013		FIBIN	KIAA0125	PSG9	CNBD2	FRAS1		LINC01392	LOC349160	ZNF418	GNG12-AS1	LOC101927876
CUX1	GREB1		GUSBP1	LINC01307	ZNF112	CYP2A13	G6PD	PWAR4	FAM9C	LINC01028		FIRRE	KIAA1143	PTPRM	CNGA4	FRMD3		LINC01393	LOC388849	ZNF419	GNG4	LOC101927884
CUX2	GRID1		GUSBP10	LINC01309	ZNF117	CYP2A6	GAB3	PWAR5	FANCC	LINC01058		FIZ1	KIAA1217	PTPRN2	CNKSR3	FRMD4A		LINC01425	LOC400940	ZNF420	GNL1	LOC101927901
CUZD1	GRIK3		GUSBP5	LINC01317	ZNF121	CYP2A7	GABRA5	PWARSN	FAP	LINC01065		FKBP1AP1	KIAA1328	PTPRT	CNN3	FRMD6		LINC01428	LOC401357	ZNF430	GNRH1	LOC101927950
CX3CR1	GRIK4		GYG2	LINC01340	ZNF132	CYP2B6	GABRB3	PWRN1	FARS2	LINC01069		FKBP9P1	KIAA1551	PWAR1	CNNM1	FRMD6-AS2		LINC01432	LOC440040	ZNF433	GOLT1A	LOC101927964
CXCR1	GRK7		GYPA	LINC01346	ZNF134	CYP2B7P	GABRD	PWRN2	FASTKD3	LINC01085		FLG	KIAA2022	PWAR4	CNNM2	FRMPD1		LINC01435	LOC441455	ZNF439	GP2	LOC101927969
CXCR2	GRM4		GYPB	LINC01347	ZNF135	CYP2C18	GABRE	PWRN3	FATE1	LINC01091		FLG-AS1	KIF15	PWAR5	CNOT10	FRMPD3		LINC01440	LOC613266	ZNF44	GPA33	LOC101928009
CXCR5	GRM6		GZMA	LINC01361	ZNF136	CYP2C19	GABRG3	PWRN4	FAXC	LINC01094		FLJ22763	KIF16B	PWARSN	CNR1	FRMPD3-AS1		LINC01441	LOC641367	ZNF440	GPD1L	LOC101928035
CYB5A	GRTP1		GZMK	LINC01365	ZNF137P	CYP2D6	GABRG3-AS1	PXDN	FBN1	LINC01102		FLJ26245	KIF1A	PWRN1	CNTN2	FRRS1L		LINC01443	LOC641746	ZNF441	GPLD1	LOC101928048
CYB5RL	GRTP1-AS1		H3F3C	LINC01372	ZNF14	CYP2D7	GABRQ	RADIL	FBN2	LINC01103		FLJ26850	KIF25	PWRN2	CNTN4	FSIP1		LINC01444	LOC642366	ZNF442	GPR1	LOC101928107
CYFIP1	GSC		HAND2	LINC01377	ZNF154	CYP2E1	GAK	RAMP3	FBP1	LINC01114		FLJ31662	KIF25-AS1	PWRN3	CNTN4-AS1	FSTL4		LINC01445	LOC642776	ZNF443	GPR137B	LOC101928371
CYP19A1	GSG1L		HAND2-AS1	LINC01384	ZNF155	CYP2F1	GAL3ST1	RASGEF1C	FBP2	LINC01122		FLJ33360	KIF2B	PWRN4	CNTNAP3	FUNDC1		LINC01446	LOC643711	ZNF446	GPR139	LOC101928398
CYP1B1	GTPBP4		HAPLN1	LINC01387	ZNF160	CYP2G1P	GAL3ST2	RAX2	FBXL17	LINC01124		FLJ33581	KLF8	PXDN	COBL	FUT10		LINC01449	LOC644189	ZNF45	GPR143	LOC101928435
CYP1B1-AS1	GTSF1L		HAUS7	LINC01399	ZNF17	CYP2S1	GALNT11	RBAK	FBXO32	LINC01135		FLJ36000	KLHDC7A	PXDNL	COG2	FXN		LINC01450	LOC644554	ZNF460	GPR157	LOC101928438
CYP26B1	GUSB		HAVCR1P1	LINC01410	ZNF177	CYP3A4	GALNT14	RBAK-RBAKDN	FBXW8	LINC01140		FLJ37035	KLHL14	RAB12	COG3	FYN		LINC01467	LOC645949	ZNF461	GPR1-AS	LOC101928448
CYP27C1	GUSBP4		HBB	LINC01422	ZNF180	CYP3A43	GALNT9	RBFOX1	FCRL2	LINC01158		FLJ37505	KLHL17	RBFOX1	COG7	FZD7		LINC01468	LOC646522	ZNF462	GPR31	LOC101928453
CYP2A13	GYPC		HBBP1	LINC01432	ZNF184	CYP3A5	GALNTL5	RBFOX3	FCRL3	LINC01160		FLJ40288	KLHL29	RDH8	COL13A1	G6PC2		LINC01470	LOC646813	ZNF468	GPR39	LOC101928491
CYP2A6	HAPLN3		HBD	LINC01440	ZNF20	CYP3A7	GAN	RBM3	FER1L6	LINC01170		FLJ42102	KLHL3	RFPL4A	COL15A1	GAB2		LINC01473	LOC650226	ZNF470	GPR45	LOC101928651
CYP2A7	HAR1A		HBE1	LINC01441	ZNF204P	CYP3A7-CYP3A51P	GAS6	RDH13	FER1L6-AS1	LINC01179		FLJ43879	KLKB1	RFPL4AL1	COL22A1	GABBR2		LINC01477	LOC653602	ZNF471	GPR6	LOC101928751
CYP2B6	HAR1B		HBG1	LINC01443	ZNF208	CYP46A1	GAS6-AS1	RENBP	FER1L6-AS2	LINC01182		FLJ44511	KNDC1	RGS6	COL23A1	GABPB1		LINC01478	LOC728485	ZNF479	GPR83	LOC101928769
CYP2B7P	HAS3		HBG2	LINC01444	ZNF211	CYP4A11	GAS6-AS2	RFC5	FERMT2	LINC01187		FLNA	KRT16P3	RIMBP2	COL27A1	GABRP		LINC01483	LOC728752	ZNF486	GPRIN2	LOC101928782
CYP2F1	HAUS8		HCCAT5	LINC01445	ZNF221	CYP4A22	GAS7	RFPL4A	FEZF1	LINC01197		FLRT2	KRTAP10-1	RNF225	COL28A1	GABRR2		LINC01490	LOC729159	ZNF490	GRAMD1B	LOC101928823
CYP2G1P	HCG2040054		HCN1	LINC01446	ZNF222	CYP4B1	GATA1	RFPL4AL1	FEZF1-AS1	LINC01206		FLRT3	KRTAP10-10	RNU6-52P	COL2A1	GAD2		LINC01491	LOC729506	ZNF491	GRB10	LOC101928847
CYP2S1	HCN4		HCRTR2	LINC01448	ZNF223	CYP4F11	GATA5	RNF216P1	FGD4	LINC01209		FLT4	KRTAP10-11	RNU6-76P	COL4A4	GADD45G		LINC01492	LOC729950	ZNF497	GREM1	LOC101928861
CYP3A4	HDAC4		HDAC6	LINC01452	ZNF224	CYP4F12	GATA6	RNF32	FGD5	LINC01214		FLYWCH2	KRTAP10-12	RORA	COL4A6	GALNT10		LINC01495	LOC730102	ZNF506	GRHL2	LOC101928911
CYP3A43	HDC		HDAC9	LINC01468	ZNF225	CYP4F2	GATA6-AS1	RNU6-35P	FGF10	LINC01216		FMN1	KRTAP10-2	RORA-AS1	COL6A3	GALNT14		LINC01497	LOC90768	ZNF525	GRIA1	LOC101928973
CYP3A5	HEATR4		HDGFL1	LINC01470	ZNF226	CYP4F22	GATS	RNU6-52P	FGF10-AS1	LINC01230		FMN2	KRTAP10-3	RORA-AS2	COL6A4P1	GALNT16		LINC01499	LOC93432	ZNF527	GRID1	LOC101928977
CYP3A7	HEBP1		HDHD1	LINC01477	ZNF227	CYP4F24P	GBX2	RNU6-64P	FGF12	LINC01266		FMO3	KRTAP10-4	RPL10	COL9A2	GALNT18		LINC01505	LPPR1	ZNF529	GRIK1	LOC101928995
CYP3A7-CYP3A51P	HEBP2		HECW2	LINC01478	ZNF229	CYP4F29P	GCK	RNU6-76P	FGF12-AS1	LINC01277		FMO6P	KRTAP10-5	RPS5	COLEC12	GALNT2		LINC01507	LPPR5	ZNF529-AS1	GRIK1-AS2	LOC101929034
CYP4A11	HECW1		HELLS	LINC01483	ZNF230	CYP4F3	GCNT7	ROPN1B	FGF13	LINC01289		FMO9P	KRTAP10-6	RPSAP58	COLGALT2	GALNT8		LINC01515	LRIG3	ZNF530	GRIK3	LOC101929095
CYP4A22	HEG1		HERC2	LINC01491	ZNF233	CYP4F35P	GCSH	RPL10	FGF14	LINC01299		FNDC1	KRTAP10-7	RRAGB	COLQ	GAN		LINC01519	LRRC14	ZNF540	GRIK4	LOC101929122
CYP4B1	HELZ		HERC2P3	LINC01492	ZNF234	CYP4F8	GDAP2	RTFDC1	FGF14-AS1	LINC01307		FOLH1	KRTAP10-8	SACS	COMMD1	GANC		LINC01520	LRRC24	ZNF543	GRIN2A	LOC101929123
CYP4F11	HERC2P10		HERC2P4	LINC01497	ZNF235	CYP4V2	GDF10	RXRA	FGF14-AS2	LINC01309		FOXA1	KRTAP10-9	SCART1	COQ7	GARNL3		LINC01534	LRRC3	ZNF544	GRIP1	LOC101929128
CYP4F12	HHATL		HES4	LINC01505	ZNF253	CYP4X1	GDF2	S100P	FGF14-IT1	LINC01317		FOXA2	KRTAP11-1	SCGB1B2P	CORO2A	GAS2L1P2		LINC01535	LRRC3-AS1	ZNF547	GS1-279B7.1	LOC101929153
CYP4F2	HHLA1		HHIP	LINC01507	ZNF256	CYP4Z1	GDI1	SASH3	FGF2	LINC01358		FOXG1	KRTAP12-1	SCGB2B2	CORO2B	GAS7		LINC01538	LRRC3B	ZNF548	GSAP	LOC101929154
CYP4F24P	HIATL1		HHIP-AS1	LINC01515	ZNF260	CYP4Z2P	GFPT2	SCGB1B2P	FGF20	LINC01359		FOXG1-AS1	KRTAP12-2	SCGB2B3P	COX10	GATB		LINC01550	LRRC4C	ZNF549	GSG1L	LOC101929172
CYP4F3	HIP1		HHIPL2	LINC01533	ZNF264	D2HGDH	GGT1	SCGB2B2	FGGY	LINC01361		FOXP2	KRTAP12-3	SDK1	COX17	GCM2		LINC01566	LRRC56	ZNF550	GSTA1	LOC101929217
CYP4F8	HIPK1		HIST1H1D	LINC01534	ZNF266	DAAM2	GGTLC1	SCGB2B3P	FHDC1	LINC01364		FOXP3	KRTAP12-4	SEMA5A	COX7B	GCNT1		LINC01571	LRRIQ3	ZNF551	GSTA2	LOC101929234
CYP4X1	HIRA		HIST1H2AD	LINC01535	ZNF274	DAB1	GHITM	SDK1	FHIT	LINC01365		FOXQ1	KRTAP13-1	SGCG	CPA6	GCNT2		LINC01580	LRRN1	ZNF552	GSTA3	LOC101929239
CYP4Z1	HIVEP3		HIST1H2AE	LINC01538	ZNF28	DAB1-AS1	GHRHR	SEPT7P2	FHL2	LINC01387		FOXR2	KRTAP13-2	SHC2	CPB1	GCOM1		LINC01581	LRRTM3	ZNF563	GSTA5	LOC101929268
CYP4Z2P	HK1		HIST1H2BE	LINC01539	ZNF283	DACT2	GIMAP2	SERPINA1	FIGF	LINC01412		FPGT-TNNI3K	KRTAP13-3	SHISA2	CPEB1	GCSH		LINC01584	LRRTM4	ZNF564	GSTA7P	LOC101929372
DAAM2	HK2		HIST1H2BF	LINC01543	ZNF284	DANCR	GIMAP4	SERPINA10	FIGN	LINC01422		FPR3	KRTAP13-4	SHISA6	CPEB1-AS1	GDA		LINC01591	LUZP2	ZNF567	GSTK1	LOC101929415
DAB1	HK3		HIST1H2BG	LINC01549	ZNF285	DAPK1	GIMAP6	SERPINA11	FILIP1L	LINC01423		FREM3	KRTAP15-1	SHOX	CPEB4	GDAP2		LINC01592	LYPD5	ZNF568	GSTM2P1	LOC101929420
DAB1-AS1	HKDC1		HIST1H2BH	LINC01551	ZNF304	DAPK2	GIMAP7	SERPINA12	FKBP14	LINC01429		FRG1	KRTAP19-1	SIPA1L3	CPLX2	GDF3		LMCD1	MACROD2	ZNF569	GTF2H4	LOC101929427
DAB2IP	HMCN2		HIST1H3D	LINC01566	ZNF317	DAPK3	GIMAP8	SERPINA13P	FKSG29	LINC01478		FRG1B	KRTAP19-2	SLC10A3	CPM	GDPD4		LMCD1-AS1	MACROD2-AS1	ZNF570	GUSBP5	LOC101929441
DACT1	HMGB1		HIST1H3E	LINC01568	ZNF320	DAW1	GINS1	SERPINA2	FLI1	LINC01483		FRG2	KRTAP19-3	SLC25A2	CPN1	GEMIN8		LMNTD2	MACROD2-IT1	ZNF571	GYPC	LOC101929450
DAP	HMGCS1		HIST1H3F	LINC01570	ZNF321P	DAXX	GJA4	SERPINA3	FLJ12825	LINC01497		FRG2B	KRTAP19-4	SLC27A5	CPPED1	GFM1		LOC100128398	MADCAM1	ZNF571-AS1	GZMA	LOC101929470
DAPK2	HMP19		HIST1H4D	LINC01571	ZNF324	DBH	GJB1	SERPINA4	FLJ22447	LINC01499		FRG2C	KRTAP19-5	SLC35A2	CPSF2	GFOD1		LOC100128554	MAEA	ZNF573	GZMK	LOC101929473
DAPK3	HMX1		HIST1H4E	LINC01582	ZNF324B	DBH-AS1	GJB3	SERPINA5	FLJ22763	LINC01505		FRG2DP	KRTAP19-6	SLC39A11	CPT2	GGTA1P		LOC100128885	MAGEB18	ZNF584	H2AFY2	LOC101929497
DAPL1	HNRNPA1P33		HIST1H4F	LINC01587	ZNF329	DCAF5	GJB4	SERPINA6	FLJ32255	LINC01506		FRG2EP	KRTAP19-7	SLC6A10P	CRABP1	GJA5		LOC100129055	MAGEB5	ZNF585A	H2BFM	LOC101929504
DAW1	HOGA1		HIST1H4G	LINC01592	ZNF331	DCDC2C	GJB5	SERPINA9	FLJ41278	LINC01507		FRMD1	KRTAP19-8	SLC6A8	CRACR2A	GJB7		LOC100129138	MAGEB6	ZNF585B	H2BFWT	LOC101929524
DAXX	HOPX		HKR1	LIPE-AS1	ZNF345	DCLK1	GJB6	SHANK2	FLJ42393	LINC01517		FRMD8P1	KRTAP20-1	SMIM17	CRADD	GJD4		LOC100129345	MAGEC1	ZNF586	H2BFXP	LOC101929551
DBH	HPYR1		HLF	LIPI	ZNF347	DDX11	GLB1L2	SHANK2-AS1	FLJ46066	LINC01538		FRMPD4	KRTAP20-2	SMOC2	CRCP	GK3P		LOC100129620	MAGEC2	ZNF587	HAGLR	LOC101929555
DBH-AS1	HRG		HMCN1	LMCD1	ZNF350	DDX11-AS1	GLB1L3	SHANK2-AS3	FLJ46284	LINC01543		FSCB	KRTAP20-3	SNAR-A10	CREB3L2	GLB1		LOC100129917	MAGEC3	ZNF587B	HAGLROS	LOC101929574
DCAF12	HRH1		HNMT	LMCD1-AS1	ZNF350-AS1	DDX11L16	GLDN	SHC2	FLJ46906	LINC01549		FSHB	KRTAP20-4	SNAR-A11	CREB5	GLDC		LOC100130093	MAGEE2	ZNF600	HAO2	LOC102467080
DCAF4	HRH2		HNRNPA3P1	LMNTD1	ZNF382	DDX3X	GLI2	SHH	FLNB	LINC01564		FSHR	KRTAP21-1	SNAR-A14	CREG2	GLDN		LOC100130238	MAGI2	ZNF606	HAO2-IT1	LOC102467081
DCAF5	HRH4		HNRNPCL1	LMX1A	ZNF383	DDX43	GLI4	SHISA6	FLRT2	LINC01592		FTCD	KRTAP21-2	SNAR-A3	CRH	GLG1		LOC100130331	MAGI2-AS2	ZNF607	HCCAT5	LOC102467222
DCD	HRK		HNRNPCL2	LNX1	ZNF391	DDX51	GLOD5	SHISA9	FLT1	LINGO2		FTH1P18	KRTAP21-3	SNAR-A4	CRHBP	GLI2		LOC100130587	MAL2	ZNF611	HCG2040054	LOC102467223
DCLK3	HS1BP3		HNRNPCL3	LNX1-AS1	ZNF404	DEFB115	GLP2R	SHROOM2	FLVCR2	LMNTD1		FTHL17	KRTAP22-1	SNAR-A5	CRHR2	GLIS1		LOC100130700	MALRD1	ZNF625	HCG22	LOC102723427
DCT	HS1BP3-IT1		HNRNPCL4	LNX1-AS2	ZNF415	DEFB116	GLRA1	SIN3B	FMN1	LMO7		FTO	KRTAP22-2	SNAR-A6	CRIM1	GLIS3		LOC100130872	MAN2B1	ZNF625-ZNF20	HCG27	LOC102723649
DCTN1	HS3ST2		HNRNPKP3	LOC100128006	ZNF416	DEFB118	GLRX5	SLC10A3	FMNL2	LMX1A		FTO-IT1	KRTAP23-1	SNAR-A7	CRSP8P	GLIS3-AS1		LOC100130964	MAP2K6	ZNF626	HCG4	LOC102723703
DCTN1-AS1	HSPA6		HPVC1	LOC100128239	ZNF417	DEFB119	GLT1D1	SLC12A7	FMO5	LNX1		FTSJ1	KRTAP24-1	SNAR-A8	CRTAC1	GLP2R		LOC100133077	MAPK15	ZNF627	HCG4B	LOC102723831
DDO	HSPA7		HRASLS	LOC100128398	ZNF418	DEFB121	GLT6D1	SLC19A1	FN1	LNX1-AS1		FTX	KRTAP25-1	SNAR-A9	CRYBB2	GLRA2		LOC100134317	MC3R	ZNF665	HEBP2	LOC102724053
DDX11	HSPB8		HS3ST1	LOC100128554	ZNF419	DEFB122	GM140	SLC25A2	FNBP1L	LNX1-AS2		FUT1	KRTAP26-1	SNAR-B1	CRYBB3	GLRA4		LOC100240728	MCTP2	ZNF667	HECA	LOC102724084
DDX11-AS1	HTR3A		HS3ST3A1	LOC100128714	ZNF420	DEFB123	GM2A	SLC35A2	FNDC9	LOC100128176		FUT2	KRTAP27-1	SNAR-B2	CRYGA	GLUL		LOC100287010	MDFIC	ZNF667-AS1	HECW1	LOC102724096
DDX43	HTR3B		HS3ST4	LOC100128885	ZNF426	DEFB124	GML	SLC38A5	FNIP2	LOC100128993		FUT8	KRTAP6-1	SNAR-D	CRYGB	GM140		LOC100287592	MEI4	ZNF671	HELB	LOC102724297
DDX6	HTR5A		HS6ST3	LOC100128993	ZNF429	DEFB131	GNAS	SLC39A11	FOXA1	LOC100129620		FZD10	KRTAP6-2	SNHG18	CRYGC	GM2A		LOC100289333	MEP1B	ZNF675	HELZ	LOC102724539
DEFB131	HTR5A-AS1		HTR1A	LOC100130331	ZNF43	DEGS2	GNAS-AS1	SLC41A3	FOXB2	LOC100129940		FZD10-AS1	KRTAP6-3	SNORA70	CRYGD	GMDS		LOC100379224	METTL11B	ZNF677	HEPACAM	LOC102724661
DENND1A	HTRA1		HTR1B	LOC100130673	ZNF430	DENND1C	GNAZ	SLC6A1	FOXE1	LOC100130264		FZD8	KRTAP7-1	SNORD107	CRYL1	GMDS-AS1		LOC100505515	MFSD7	ZNF679	HEPN1	LOC102724804
DENND2A	HYDIN		HTR2C	LOC100130700	ZNF431	DENND2A	GNG13	SLC6A11	FOXG1	LOC100130331		G6PD	KRTAP8-1	SNORD108	CRYM	GNAO1		LOC100505715	MGAM	ZNF681	HERC2	LOC102724957
DENR	IDI2		HUNK	LOC100130849	ZNF432	DFFB	GOLGA2P9	SLC6A18	FOXG1-AS1	LOC100130357		GAB3	KU-MEL-3	SNORD109A	CSF1	GNG2		LOC100505739	MGC27382	ZNF682	HERC6	LOC102724958
DEPTOR	IDI2-AS1		HYAL4	LOC100131315	ZNF433	DGAT2L6	GOLGA3	SLC6A19	FOXI1	LOC100130744		GABRA3	L1CAM	SNORD109B	CSGALNACT1	GNG4		LOC100505811	MIB2	ZNF69	HFM1	LOC104054148
DERL1	IFNLR1		ICOS	LOC100132352	ZNF439	DGCR5	GOLGA7	SLC6A1-AS1	FOXN4	LOC100131315		GABRA5	L3MBTL4	SNORD115-1	CSNK1A1L	GNN		LOC100505817	MICU3	ZNF700	HHAT	LOC104613533
DESI2	IFT52		ID4	LOC100133050	ZNF44	DGCR8	GP2	SLC6A3	FOXO1	LOC100132077		GABRB2	L3MBTL4-AS1	SNORD115-10	CSNK2A2	GNPAT		LOC100505912	MIER2	ZNF702P	HHLA1	LOC151121
DGAT2	IGBP1P1		IDH3B	LOC100134317	ZNF440	DGKG	GP6	SLC6A8	FOXO3	LOC100192426		GABRB3	LAGE3	SNORD115-11	CSNK2A3	GOLGA4		LOC100506207	MIMT1	ZNF709	HIPK1	LOC157273
DGKG	IGF1R		IGFBP7-AS1	LOC100190940	ZNF441	DGKI	GPATCH1	SLC9A3	FOXP1	LOC100240734		GABRE	LAMA1	SNORD115-12	CSPG5	GOLM1		LOC100506272	MIR100	ZNF71	HIPK2	LOC158434
DGKI	IGF2BP1		IGSF11	LOC100192426	ZNF442	DHCR7	GPC1	SMIM17	FOXP1-AS1	LOC100240735		GABRG3	LANCL3	SNORD115-13	CSRP2	GPCPD1		LOC100506406	MIR100HG	ZNF716	HIST1H2AA	LOC158435
DHCR24	IGF2R		IGSF11-AS1	LOC100240728	ZNF443	DHDH	GPIHBP1	SMOC2	FOXR2	LOC100287632		GABRG3-AS1	LARGE	SNORD115-14	CSRP3	GPD2		LOC100506674	MIR1202	ZNF726	HIST1H2APS1	LOC253573
DHCR7	IGFBPL1		IGSF5	LOC100287010	ZNF446	DHRS2	GPKOW	SNORA70	FPGT-TNNI3K	LOC100289673		GABRQ	LARGE-AS1	SNORD115-15	CSTF3-AS1	GPI		LOC100506869	MIR1243	ZNF727	HIST1H2BA	LOC283038
DHFR	IGLL3P		IGSF9B	LOC100288778	ZNF45	DHRS3	GPR108	SNORD107	FRAS1	LOC100505739		GACAT1	LAS1L	SNORD115-16	CTB-113P19.1	GPLD1		LOC100507201	MIR1251	ZNF735	HIVEP3	LOC283070
DHRS3	IGLL5		IKBKG	LOC100289333	ZNF460	DHRS7C	GPR139	SNORD108	FREM1	LOC100505795		GACAT3	LCA10	SNORD115-17	CTB-178M22.2	GPM6B		LOC100507205	MIR1252	ZNF736	HK2	LOC283140
DHRS4	IGSF21		IL12RB2	LOC100289650	ZNF461	DIAPH1	GPR143	SNORD109A	FREM2	LOC100505841		GAGE1	LCN1	SNORD115-18	CTB-7E3.1	GPR119		LOC100631378	MIR125B1	ZNF737	HLA-A	LOC283194
DHRS4-AS1	IGSF3		IL15	LOC100289673	ZNF462	DIO3	GPR26	SNORD109B	FREM3	LOC100505912		GAGE10	LCN9	SNORD115-19	CTBP2	GPR143		LOC100996349	MIR1267	ZNF749	HLA-C	LOC283352
DHRS4L2	IKBKAP		IL17A	LOC100379224	ZNF468	DIO3OS	GPR35	SNORD115-1	FRK	LOC100505920		GAGE12B	LDOC1	SNORD115-2	CTD-2201I18.1	GPR25		LOC100996583	MIR1273E	ZNF761	HLA-E	LOC283710
DHRS7B	IL17RB		IL17F	LOC100420587	ZNF470	DIP2A	GPR39	SNORD115-10	FRMD4B	LOC100505921		GAGE12C	LDOC1L	SNORD115-20	CTD-2270F17.1	GPR34		LOC100996635	MIR1283-1	ZNF763	HLA-G	LOC283856
DHRS7C	IL1A		IL1RAPL1	LOC100499194	ZNF471	DIP2C	GPR78	SNORD115-11	FRMD5	LOC100506085		GAGE12D	LGALS9B	SNORD115-21	CTDSPL	GPRASP1		LOC100996671	MIR1283-2	ZNF765	HLA-H	LOC284344
DHRS9	IL1B		IL1RAPL2	LOC100505515	ZNF480	DIRAS1	GPR83	SNORD115-12	FRMPD1	LOC100506207		GAGE12E	LHFP	SNORD115-22	CTDSPL2	GPRASP2		LOC100996679	MIR1286	ZNF772	HMGB4	LOC284395
DHTKD1	IL22RA1		IL21	LOC100505715	ZNF486	DIRAS2	GPRIN2	SNORD115-13	FRMPD4	LOC100506444		GAGE12F	LINC00028	SNORD115-23	CTH	GPX7		LOC101054525	MIR1295A	ZNF773	HMP19	LOC285626
DHX57	IL3		IL21-AS1	LOC100505739	ZNF490	DISC1	GRAMD4	SNORD115-14	FRRS1L	LOC100506457		GAGE12G	LINC00051	SNORD115-24	CTIF	GRAMD1B		LOC101926905	MIR1295B	ZNF776	HMX1	LOC285627
DICER1-AS1	IL37		IL23R	LOC100505795	ZNF491	DISC1-IT1	GREB1	SNORD115-15	FRY	LOC100506551		GAGE12H	LINC00052	SNORD115-25	CTNNA1	GRB10		LOC101926942	MIR1297	ZNF781	HNRNPA1P33	LOC285696
DIO3	IL6ST		IL33	LOC100505811	ZNF493	DKFZp434J0226	GRID1	SNORD115-16	FRZB	LOC100506675		GAGE12I	LINC00092	SNORD115-26	CTNNBL1	GREB1		LOC101926960	MIR1306	ZNF788	HNRNPA3P1	LOC285768
DIO3OS	INADL		IL9R	LOC100505817	ZNF497	DKFZp434L192	GRIK3	SNORD115-17	FSCB	LOC100506869		GAGE12J	LINC00106	SNORD115-27	CTPS1	GRIA3		LOC101927078	MIR1321	ZNF790	HOPX	LOC285889
DIP2C	ING2		IMMP2L	LOC100505841	ZNF506	DKFZp451B082	GRIN2A	SNORD115-18	FSIP1	LOC100507065		GAGE13	LINC00113	SNORD115-28	CTPS2	GRIK3		LOC101927082	MIR1323	ZNF790-AS1	HOTAIRM1	LOC286083
DIRAS1	INHBB		IMPG2	LOC100506076	ZNF525	DLG1-AS1	GRIPAP1	SNORD115-19	FSTL1	LOC100507073		GAGE2A	LINC00158	SNORD115-29	CTSH	GRIK4		LOC101927087	MIR1324	ZNF791	HOXA1	LOC286114
DIRAS2	INMT		INPP4B	LOC100506123	ZNF527	DLG2	GRK1	SNORD115-2	FTMT	LOC100507091		GAGE2B	LINC00159	SNORD115-3	CTSV	GRK7		LOC101927115	MIR135A2	ZNF793	HOXA10	LOC339166
DIRC3	INMT-FAM188B		INTS4P2	LOC100506444	ZNF528	DLG3	GRM4	SNORD115-20	FTX	LOC100507175		GAGE2C	LINC00200	SNORD115-30	CTXN3	GS1-279B7.1		LOC101927153	MIR1468	ZNF793-AS1	HOXA10-AS	LOC339529
DIS3L2	INO80C		IPO5	LOC100506470	ZNF528-AS1	DLG3-AS1	GRM6	SNORD115-21	FUT10	LOC100507195		GAGE2D	LINC00207	SNORD115-31	CUBN	GS1-600G8.3		LOC101927156	MIR155HG	ZNF799	HOXA10-HOXA9	LOC339975
DISC1	INPP5A		IPO5P1	LOC100506675	ZNF529	DLG5	GRTP1	SNORD115-22	FXN	LOC100507462		GAGE2E	LINC00229	SNORD115-32	CUL5	GSAP		LOC101927189	MIR185	ZNF8	HOXA11	LOC387810
DISC1-IT1	INSC		IPW	LOC100506834	ZNF529-AS1	DLGAP2	GRTP1-AS1	SNORD115-23	FXYD5	LOC101926898		GAGE4	LINC00244	SNORD115-33	CUX1	GSC		LOC101927196	MIR200A	ZNF805	HOXA11-AS	LOC389602
DISP1	INSIG1		IQCJ	LOC100506858	ZNF530	DLGAP2-AS1	GSC	SNORD115-24	FYN	LOC101926913		GAGE5	LINC00261	SNORD115-34	CUX2	GSG1		LOC101927269	MIR200B	ZNF813	HOXA2	LOC400620
DKFZp434J0226	IPCEF1		IQCJ-SCHIP1	LOC100506869	ZNF534	DLGAP3	GSG1L	SNORD115-25	FZD6	LOC101926915		GAGE6	LINC00266-3	SNORD115-35	CX3CL1	GSG1L		LOC101927280	MIR2052	ZNF814	HOXA3	LOC400794
DKFZp451B082	IPO9-AS1		IQUB	LOC100506990	ZNF540	DLGAP4	GTF2F1	SNORD115-26	FZD7	LOC101926928		GAGE7	LINC00273	SNORD115-36	CX3CR1	GTF2F2		LOC101927282	MIR2052HG	ZNF816	HOXA4	LOC400867
DKK3	ISCA1		IRX1	LOC100507073	ZNF543	DLK1	GTPBP4	SNORD115-27	G0S2	LOC101926964		GAGE8	LINC00293	SNORD115-37	CXCR4	GTSF1L		LOC101927286	MIR210	ZNF816-ZNF321P	HOXA5	LOC401177
DLEU1	ISLR		IRX2	LOC100507175	ZNF544	DLL1	GTSF1L	SNORD115-28	G6PC2	LOC101927023		GALNT9	LINC00307	SNORD115-38	CXCR5	GUCY2GP		LOC101927305	MIR210HG	ZNF818P	HOXA6	LOC401324
DLEU7	ITGA9		ISG15	LOC100507205	ZNF547	DMBT1	GUSBP10	SNORD115-29	GAB1	LOC101927040		GAREM	LINC00312	SNORD115-39	CXorf23	GUSB		LOC101927310	MIR3119-1	ZNF823	HOXA7	LOC643355
DLG1-AS1	ITGA9-AS1		ISL1	LOC100507346	ZNF548	DMBT1P1	GUSBP2	SNORD115-3	GAB2	LOC101927067		GAS1	LINC00314	SNORD115-4	CXorf66	GYPC		LOC101927314	MIR3119-2	ZNF826P	HOXA9	LOC728095
DLG5	ITGB1BP1		ISM1	LOC100507387	ZNF549	DMRTC1	GUSBP4	SNORD115-30	GABBR2	LOC101927069		GAS6	LINC00320	SNORD115-40	CYB5A	H2AFY2		LOC101927356	MIR3123	ZNF829	HOXA-AS2	LOC728743
DLG5-AS1	ITPKB		ISM1-AS1	LOC100508046	ZNF550	DMRTC1B	GYG2	SNORD115-31	GABRA1	LOC101927087		GAS6-AS1	LINC00323	SNORD115-41	CYB5B	HAAO		LOC101927394	MIR3147	ZNF83	HOXA-AS3	LOC728989
DLGAP1	ITSN1		ISOC2	LOC100631378	ZNF551	DMXL2	GYPC	SNORD115-32	GABRA2	LOC101927136		GAS6-AS2	LINC00354	SNORD115-42	CYB5RL	HABP4		LOC101927421	MIR3152	ZNF833P	HOXD1	LOC729296
DLGAP1-AS2	ITSN2		ISPD	LOC100996385	ZNF552	DNAAF1	GZMM	SNORD115-33	GABRA3	LOC101927156		GATA1	LINC00359	SNORD115-43	CYBB	HAS3		LOC101927434	MIR3156-2	ZNF835	HOXD3	LOC729603
DLGAP3	JAKMIP3		ISX	LOC100996671	ZNF558	DNAAF5	H2AFB1	SNORD115-34	GABRB2	LOC101927166		GATA6	LINC00363	SNORD115-44	CYBRD1	HCG11		LOC101927450	MIR3197	ZNF837	HOXD4	LOC729658
DLGAP4	JRK		ITGA2	LOC100996679	ZNF559	DNAH17	H2AFB2	SNORD115-35	GABRE	LOC101927188		GATA6-AS1	LINC00403	SNORD115-45	CYFIP2	HDAC4		LOC101927460	MIR320D2	ZNF844	HOXD-AS2	LOC729970
DLK1	KANK4		ITGB8	LOC101060019	ZNF559-ZNF177	DNAH17-AS1	H2AFB3	SNORD115-36	GABRG2	LOC101927189		GBP4	LINC00408	SNORD115-46	CYP17A1	HDAC8		LOC101927464	MIR325	ZNF845	HPYR1	LOR
DMBT1	KANSL3		ITGBL1	LOC101060321	ZNF560	DNAH5	H3F3C	SNORD115-37	GABRR3	LOC101927190		GBP7	LINC00410	SNORD115-47	CYP19A1	HDC		LOC101927487	MIR325HG	ZNF85	HRASLS	LPA
DMBT1P1	KAT6B		IZUMO1	LOC101060385	ZNF561	DNAH9	HAPLN3	SNORD115-38	GACAT1	LOC101927243		GCNT7	LINC00411	SNORD115-48	CYP24A1	HEATR4		LOC101927488	MIR3612	ZNF850	HRG	LPAL2
DMXL2	KBTBD6		IZUMO2	LOC101060524	ZNF561-AS1	DNAJB3	HAPLN4	SNORD115-39	GAD2	LOC101927282		GDI1	LINC00417	SNORD115-5	CYP26B1	HEATR9		LOC101927501	MIR3618	ZNF878	HRH1	LPAR3
DNAAF1	KBTBD7		IZUMO3	LOC101926898	ZNF562	DNAJB6	HAR1A	SNORD115-4	GADL1	LOC101927284		GDNF	LINC00421	SNORD115-6	CYP27A1	HEBP2		LOC101927543	MIR3666	ZNF90	HRH2	LPP
DNAH10	KCNB1		JADE3	LOC101926942	ZNF563	DNAJC14	HAR1B	SNORD115-40	GALNT10	LOC101927285		GDNF-AS1	LINC00424	SNORD115-7	CYP27C1	HECTD3		LOC101927549	MIR371A	ZNF93	HS3ST2	LPP-AS1
DNAH17	KCNC1		JAKMIP1	LOC101926960	ZNF564	DNASE1L1	HAUS7	SNORD115-41	GALNT13	LOC101927394		GFPT2	LINC00428	SNORD115-8	CYP2A13	HECW1		LOC101927580	MIR371B	ZP4	HS3ST4	LPP-AS2
DNAH3	KCND3		JAKMIP2	LOC101926964	ZNF566	DNER	HAUS8	SNORD115-42	GALNT5	LOC101927421		GGT3P	LINC00442	SNORD115-9	CYP2A6	HEG1		LOC101927587	MIR372	ZSCAN1	HS3ST5	LRFN2
DNAJB3	KCND3-AS1		JAKMIP2-AS1	LOC101927066	ZNF567	DNM1P35	HCG2040054	SNORD115-43	GALNTL6	LOC101927434		GGT8P	LINC00452	SNORD116-1	CYP2A7	HERC2		LOC101927637	MIR373	ZSCAN18	HSD11B1	LRGUK
DNAJB5	KCND3-IT1		JAM3	LOC101927079	ZNF568	DOC2B	HCN2	SNORD115-44	GAP43	LOC101927450		GGTLC1	LINC00457	SNORD116-10	CYP2B6	HHLA1		LOC101927650	MIR384	ZSCAN22	HSD17B2	LRP2
DNAJB5-AS1	KCNE1		KAL1	LOC101927120	ZNF569	DOCK1	HCN4	SNORD115-45	GAREM	LOC101927482		GHITM	LINC00470	SNORD116-11	CYP2B7P	HIATL1		LOC101927653	MIR3916	ZSCAN4	HSD17B3	LRRC16A
DNAJB6	KCNF1		KANK2	LOC101927159	ZNF570	DOCK10	HDAC4	SNORD115-46	GARNL3	LOC101927539		GHR	LINC00474	SNORD116-12	CYP2F1	HIATL2		LOC101927668	MIR3919		HSD17B7	LRRC18
DNAJC14	KCNG1		KAZN	LOC101927188	ZNF571	DOCK3	HDAC6	SNORD115-47	GATA3	LOC101927543		GIMAP2	LINC00476	SNORD116-13	CYP2G1P	HIF1A-AS1		LOC101927683	MIR3920		HSD3B1	LRRC30
DNAJC27-AS1	KCNG4		KC6	LOC101927229	ZNF571-AS1	DOK7	HDHD1	SNORD115-48	GBA3	LOC101927557		GIMAP4	LINC00487	SNORD116-14	CYP2S1	HIPK1		LOC101927694	MIR3976		HSD3B2	LRRC49
DNAJC5B	KCNIP1		KCNA1	LOC101927244	ZNF573	DPCR1	HELZ	SNORD115-5	GBP2	LOC101927580		GIMAP6	LINC00504	SNORD116-15	CYP3A4	HIRA		LOC101927697	MIR3976HG		HSD3BP4	LRRC52
DNER	KCNJ11		KCNA4	LOC101927269	ZNF577	DPEP1	HEPHL1	SNORD115-6	GBP4	LOC101927588		GIMAP7	LINC00507	SNORD116-16	CYP3A43	HIVEP3		LOC101927768	MIR4264		HSPA7	LRRC6
DNM1P35	KCNJ6		KCNC3	LOC101927273	ZNF578	DPH7	HERC2	SNORD115-7	GBP7	LOC101927636		GIPC3	LINC00508	SNORD116-17	CYP3A5	HK1		LOC101927797	MIR4273		HSPB8	LRRC61
DNMBP	KCNK12		KCND1	LOC101927274	ZNF584	DPP10	HERC2P10	SNORD115-8	GCH1	LOC101927640		GJA1	LINC00511	SNORD116-18	CYP3A7	HK2		LOC101927843	MIR4275		HTR3A	LUNAR1
DNMBP-AS1	KCNK16		KCND2	LOC101927280	ZNF585A	DPP6	HERC2P3	SNORD115-9	GCM2	LOC101927641		GJA4	LINC00526	SNORD116-19	CYP3A7-CYP3A51P	HKDC1		LOC101927849	MIR429		HTR3B	LY86
DNTT	KCNK17		KCNH5	LOC101927285	ZNF585B	DPPA5	HGC6.3	SNORD116-1	GCNT1	LOC101927653		GJB3	LINC00538	SNORD116-2	CYP4F12	HMGA2		LOC101927915	MIR4303		HTR5A	LY86-AS1
DOCK1	KCNK3		KCNH8	LOC101927286	ZNF586	DPRX	HGFAC	SNORD116-10	GCNT2	LOC101927686		GJB4	LINC00552	SNORD116-20	CYP4F2	HMGB1		LOC101927926	MIR4317		HTR5A-AS1	LY96
DOCK2	KCNK5		KCNIP4	LOC101927305	ZNF587	DPY19L1	HHLA1	SNORD116-11	GCNT4	LOC101927701		GJB5	LINC00562	SNORD116-21	CYP4F24P	HMGB3		LOC101927967	MIR4318		HTR6	LYPD1
DOCK9	KCNK9		KCNIP4-IT1	LOC101927310	ZNF587B	DPY19L2P1	HIP1	SNORD116-12	GCSAML	LOC101927766		GJD4	LINC00565	SNORD116-22	CYP4F3	HMGCS1		LOC101927973	MIR4327		HUNK	LYPD3
DOCK9-AS1	KCNMA1		KCNJ16	LOC101927334	ZNF600	DPY19L2P4	HIVEP3	SNORD116-13	GCSAML-AS1	LOC101927768		GLB1L2	LINC00583	SNORD116-23	CYP4F8	HMGCS2		LOC101927987	MIR4417		HYDIN	LYST
DOPEY2	KCNMA1-AS1		KCNJ3	LOC101927394	ZNF606	DPYSL4	HJURP	SNORD116-14	GEM	LOC101927780		GLB1L3	LINC00588	SNORD116-24	CYP7A1	HOTAIR		LOC101928063	MIR4419B		IFNG-AS1	LYZL1
DPCR1	KCNMB2		KCNJ8	LOC101927411	ZNF607	DRC1	HK3	SNORD116-15	GFOD1	LOC101927844		GLIDR	LINC00601	SNORD116-25	CYTH3	HOXC10		LOC101928135	MIR4426		IFRD1	LYZL4
DPP6	KCNMB2-AS1		KCNK2	LOC101927421	ZNF610	DRD1	HKR1	SNORD116-16	GFRA1	LOC101927854		GLOD5	LINC00619	SNORD116-26	CYYR1	HOXC11		LOC101928137	MIR4428		IGF1R	MAB21L3
DPPA3	KCNQ3		KCNN2	LOC101927434	ZNF611	DRD5	HMCN2	SNORD116-17	GGTA1P	LOC101927915		GLT1D1	LINC00620	SNORD116-27	DAAM1	HOXC12		LOC101928161	MIR4431		IGF2R	MAEL
DPPA5	KCNQ5		KCNS3	LOC101927460	ZNF613	DRICH1	HMGB3	SNORD116-18	GHR	LOC101927964		GLT6D1	LINC00632	SNORD116-28	DAAM2	HOXC13		LOC101928167	MIR4437		IGFBP1	MAF
DPRXP4	KCNT1		KCNT2	LOC101927464	ZNF614	DSCAM	HMGB4	SNORD116-19	GIF	LOC101928118		GLTSCR2	LINC00663	SNORD116-29	DAB1	HOXC13-AS		LOC101928201	MIR4438		IGFBP2	MAFTRR
DPYSL4	KCNV2		KCNU1	LOC101927560	ZNF615	DSCAM-AS1	HMP19	SNORD116-2	GIPC2	LOC101928131		GLYATL1	LINC00664	SNORD116-3	DAB1-AS1	HOXC-AS3		LOC101928205	MIR4445		IGFBP3	MAGI2
DPYSL5	KCTD14		KCNV1	LOC101927577	ZNF616	DSCAM-IT1	HMX1	SNORD116-20	GJA1	LOC101928134		GLYATL2	LINC00665	SNORD116-30	DAB2IP	HPYR1		LOC101928211	MIR4458		IGFBP7-AS1	MAML3
DRAIC	KCTD7		KCTD1	LOC101927580	ZNF625	DSCAML1	HNRNPA1P33	SNORD116-21	GJB7	LOC101928168		GML	LINC00667	SNORD116-4	DACT1	HRG		LOC101928223	MIR4458HG		IGLL5	MAPK1
DRC1	KDM4C		KCTD16	LOC101927587	ZNF625-ZNF20	DSCR4	HNRNPCL1	SNORD116-22	GKAP1	LOC101928227		GNAL	LINC00668	SNORD116-5	DAP	HRH1		LOC101928241	MIR4495		IGSF21	MARVELD3
DRD1	KHDC1		KCTD8	LOC101927592	ZNF626	DSCR8	HNRNPCL3	SNORD116-23	GLIS1	LOC101928314		GNG13	LINC00670	SNORD116-6	DAPK1	HRH2		LOC101928254	MIR4501		IKBKAP	MAT1A
DRD2	KHDC1L		KDR	LOC101927616	ZNF627	DTD1	HNRNPCL4	SNORD116-24	GLRA2	LOC101928437		GOLGA2P7	LINC00673	SNORD116-7	DAPK2	HRH4		LOC101928283	MIR4528		IL10	MB21D2
DRD5	KHDC3L		KGFLP2	LOC101927630	ZNF649	DTX2P1-UPK3BP1-PMS2P11	HNRNPKP3	SNORD116-25	GLRB	LOC101928438		GOLGA2P9	LINC00675	SNORD116-8	DAPL1	HRK		LOC101928298	MIR4636		IL12A	MBD5
DRGX	KIAA0040		KIAA0125	LOC101927636	ZNF649-AS1	DUOX1	HP09025	SNORD116-26	GLUD2	LOC101928461		GOLGA6L2	LINC00684	SNORD116-9	DARS	HS1BP3		LOC101928314	MIR466		IL12A-AS1	MCC
DRICH1	KIAA0556		KIAA0825	LOC101927637	ZNF665	DUOX2	HPYR1	SNORD116-27	GLYATL1	LOC101928471		GOLGA8CP	LINC00689	SNORD123	DARS-AS1	HS1BP3-IT1		LOC101928322	MIR4664		IL12B	MCOLN2
DSCAML1	KIAA1024		KIAA1024L	LOC101927650	ZNF667	DUOXA1	HRAS	SNORD116-28	GLYATL2	LOC101928491		GOLGA8J	LINC00700	SNORD64	DAW1	HS2ST1		LOC101928333	MIR4675		IL17A	MED10
DSCR4	KIAA1045		KIAA1217	LOC101927653	ZNF667-AS1	DUOXA2	HRH1	SNORD116-29	GNA12	LOC101928516		GOLGA8S	LINC00701	SNRPN	DAZAP2	HSD17B7		LOC101928401	MIR4693		IL17F	MED12L
DSCR8	KIAA1143		KIAA1324L	LOC101927657	ZNF671	DUS3L	HS3ST2	SNORD116-3	GNAQ	LOC101928519		GOLGA8T	LINC00710	SNTG2	DCAF12	HSD52		LOC101928416	MIR4697		IL19	MEP1A
DTD1	KIAA1191		KIAA1328	LOC101927661	ZNF677	DUSP22	HS3ST3B1	SNORD116-30	GNG12	LOC101928539		GORAB	LINC00836	SNURF	DCAF17	HSPA6		LOC101928417	MIR4697HG		IL1F10	MET
DTNB	KIAA1211L		KIAA1377	LOC101927668	ZNF679	DUSP26	HS3ST4	SNORD116-4	GNG2	LOC101928569		GP6	LINC00838	SNX19	DCAF4	HSPA7		LOC101928436	MIR4754		IL1R2	METAP1D
DTNBP1	KIAA1279		KIAA1456	LOC101927694	ZNF682	DUSP28	HSBP1	SNORD116-5	GNN	LOC101928590		GPATCH2	LINC00839	SOX1	DCAF5	HTR3A		LOC101928437	MIR4759		IL1RL2	METTL24
DUOX1	KIAA1462		KIAA1551	LOC101927701	ZNF69	DUSP8	HSD17B3	SNORD116-6	GNRH1	LOC101928731		GPC1	LINC00840	SOX11	DCD	HTR3B		LOC101928446	MIR4760		IL1RN	MFAP3L
DUOX2	KIAA1549L		KIAA1598	LOC101927735	ZNF699	DUSP9	HSD17B7P2	SNORD116-7	GNS	LOC101928797		GPC3	LINC00841	SOX9	DCLK3	HTR4		LOC101928516	MIR4761		IL20	MGC15885
DUOXA1	KIAA1671		KIAA2022	LOC101927924	ZNF700	DUXA	HSF2BP	SNORD116-8	GOLGA4	LOC101928834		GPC4	LINC00853	SOX9-AS1	DCLRE1B	IFT52		LOC101928519	MIR4764		IL20RA	MIR1200
DUOXA2	KIAA1715		KIF16B	LOC101927964	ZNF701	DVL1	HSFX1	SNORD116-9	GOLIM4	LOC101928851		GPC5	LINC00861	SPACA7	DCP1A	IGBP1P1		LOC101928530	MIR4770		IL24	MIR124-1
DUPD1	KIF12		KIF21A	LOC101927973	ZNF702P	DYDC1	HSFX2	SNORD64	GORAB	LOC101928942		GPC5-AS2	LINC00898	SPATA19	DCT	IGF1R		LOC101928535	MIR488		IL31RA	MIR1246
DUSP13	KIF15		KIF2B	LOC101927987	ZNF708	DYDC2	HSPB8	SNRPN	GPAT2	LOC101928961		GPC6	LINC00904	SPATA31D1	DCTN1	IGF2R		LOC101928569	MIR490		IL36A	MIR1254-2
DUSP16	KIF21B		KIT	LOC101928035	ZNF709	DYRK1A	HTR1E	SNTG2	GPC3	LOC101928977		GPHN	LINC00906	SPATA31D3	DCUN1D3	IGFBPL1		LOC101928590	MIR498		IL36B	MIR1265
DUSP18	KIF26B		KITLG	LOC101928048	ZNF71	DYSF	HTR5A	SNURF	GPC5	LOC101928995		GPKOW	LINC00919	SPATA41	DDI1	IGLL3P		LOC101928597	MIR5009		IL36G	MIR1268A
DUSP28	KIF6		KL	LOC101928063	ZNF714	EAPP	HTR5A-AS1	SNX19	GPC6	LOC101929019		GPR1	LINC00921	SPIN2A	DDO	IKBKAP		LOC101928622	MIR506		IL36RN	MIR1302-1
DUSP5	KIR2DL1		KLF1	LOC101928131	ZNF724P	EBF2	HTRA1	SNX29	GPC6-AS1	LOC101929058		GPR148	LINC00922	SPRNP1	DDR2	IL10		LOC101928650	MIR507		IL7R	MIR130B
DUSP7	KIR2DL3		KLF12	LOC101928134	ZNF727	EBF3	HTRA3	SOHLH1	GPC6-AS2	LOC101929084		GPR158	LINC00924	SPTLC3	DDX26B	IL12B		LOC101928700	MIR508		ILVBL	MIR133B
DYDC1	KIR2DL4		KLF8	LOC101928135	ZNF728	EBI3	HUNK	SORCS2	GPD2	LOC101929095		GPR158-AS1	LINC00929	STX2	DDX26B-AS1	IL17RB		LOC101928748	MIR509-1		IMMP2L	MIR138-1
DYDC2	KIR2DS4		KLHL14	LOC101928161	ZNF730	EBP	HYDIN	SOX1	GPLD1	LOC101929154		GPR1-AS	LINC00939	SUV39H1	DDX3X	IL19		LOC101928775	MIR509-2		IMPACT	MIR184
DYNC1LI1	KIR3DL1		KLHL17	LOC101928167	ZNF735	ECHS1	ICOSLG	SOX8	GPM6A	LOC101929199		GPR32	LINC00943	SYCE1	DDX43	IL1A		LOC101928778	MIR509-3		INADL	MIR187
DYNLRB2	KIR3DL2		KLHL29	LOC101928201	ZNF736	EDA	IDH3G	SOX9	GPR1	LOC101929294		GPR35	LINC00944	SYN3	DDX6	IL1B		LOC101928797	MIR510		INHBA-AS1	MIR190A
DYRK1A	KIR3DL3		KRBOX4	LOC101928203	ZNF737	EDAR	IDI2	SOX9-AS1	GPR101	LOC101929337		GPR39	LINC00954	SYP	DENND1A	IL1F10		LOC101928834	MIR512-1		INSIG1	MIR1913
DYSF	KIR3DX1		KRIT1	LOC101928223	ZNF738	EDN2	IDI2-AS1	SPACA3	GPR119	LOC101929450		GPR75-ASB3	LINC00955	SYP-AS1	DENND2A	IL1RN		LOC101928851	MIR512-2		IPCEF1	MIR196B
E2F3	KIRREL3		KRT16P2	LOC101928227	ZNF749	EDNRA	IDUA	SPACA5	GPR149	LOC101929468		GPR83	LINC00960	TAF4	DENND2C	IL20		LOC101928882	MIR513A1		IQCA1	MIR205
E2F6	KIRREL3-AS2		KRT16P3	LOC101928254	ZNF761	EDRF1	IFNLR1	SPACA5B	GPR158	LOC101929470		GPX5	LINC00968	TAF7	DENND2D	IL24		LOC101928937	MIR513A2		IRF4	MIR205HG
E2F8	KIRREL3-AS3		KRTAP11-1	LOC101928283	ZNF763	EEF1A2	IFT52	SPATA41	GPR19	LOC101929517		GPX6	LINC00977	TAS2R1	DENND5B	IL36A		LOC101928944	MIR513B		IRF6	MIR206
EAF1	KLF13		KRTAP13-1	LOC101928298	ZNF765	EEF1E1	IGBP1	SPATC1L	GPR1-AS	LOC101929528		GREB1L	LINC01005	TAZ	DENND5B-AS1	IL36B		LOC101928961	MIR513C		IRX1	MIR211
EAPP	KLF17		KRTAP13-2	LOC101928306	ZNF766	EEF1E1-BLOC1S5	IGF2R	SPIDR	GPR34	LOC101929532		GREM2	LINC01006	TBC1D22A	DENR	IL36G		LOC101928989	MIR514A1		IRX2	MIR2116
ECHDC2	KLF3-AS1		KRTAP13-3	LOC101928314	ZNF772	EEF2KMT	IGFBP1	SPO11	GPR75-ASB3	LOC101929577		GRIA1	LINC01012	TCERG1L	DEPTOR	IL36RN		LOC101929019	MIR514A2		IRX3	MIR218-2
ECHDC3	KLF5		KRTAP13-4	LOC101928322	ZNF773	EEPD1	IGLL5	SRPK3	GPRASP1	LOC101929579		GRIA3	LINC01017	TCERG1L-AS1	DERL1	IL37		LOC101929058	MIR514A3		IRX4	MIR301B
ECRP	KLHDC7A		KRTAP15-1	LOC101928401	ZNF776	EFCAB1	IGSF21	SSR4	GPRASP2	LOC101929710		GRID1	LINC01019	TEKT4P2	DESI2	IL5RA		LOC101929124	MIR514B		ITGA11	MIR3125
ECT2L	KLHDC8B		KRTAP19-1	LOC101928418	ZNF781	EFCAB6	IGSF5	SSTR5	GPX5	LOC101929771		GRID1-AS1	LINC01020	TEKT5	DET1	IL6ST		LOC101929144	MIR515-1		ITGA6	MIR3126
EDAR	KLHL2		KRTAP19-2	LOC101928437	ZNF788	EFCAB6-AS1	IGSF9B	SSTR5-AS1	GPX6	LOC102467081		GRIK1	LINC01044	TEX101	DGAT2	IMPACT		LOC101929153	MIR515-2		ITGA9	MIR3145
EDARADD	KLHL29		KRTAP19-3	LOC101928441	ZNF790	EFHB	IKBKG	SSX1	GRAMD1B	LOC102467222		GRIK1-AS1	LINC01049	TFE3	DGKG	INADL		LOC101929164	MIR516A1		ITGA9-AS1	MIR3151
EDDM3A	KLHL40		KRTAP19-4	LOC101928471	ZNF790-AS1	EFR3A	IL22RA1	SSX3	GRAMD3	LOC102467223		GRIK1-AS2	LINC01050	THBS2	DGKH	ING2		LOC101929194	MIR516A2		ITGB6	MIR3167
EDDM3B	KLHL6		KRTAP19-5	LOC101928516	ZNF791	EFTUD1P1	IL2RG	SSX4	GRAP2	LOC102546226		GRIN2A	LINC01056	THEG	DGKI	INHBA		LOC101929199	MIR516B1		ITIH2	MIR3616
EEF1E1	KLHL6-AS1		KRTAP19-6	LOC101928519	ZNF793	EGFR	ILVBL	SSX4B	GRB14	LOC102723448		GRIN2B	LINC01060	THEG5	DGUOK	INHBA-AS1		LOC101929231	MIR516B2		ITIH5	MIR3617
EEF1E1-BLOC1S5	KNG1		KRTAP19-7	LOC101928569	ZNF793-AS1	EGFR-AS1	ING5	SSX5	GREM1	LOC102723604		GRIPAP1	LINC01070	THOP1	DHCR24	INHBC		LOC101929239	MIR517A		ITIH6	MIR3659
EEFSEC	KPNA2		KRTAP19-8	LOC101928590	ZNF799	EHD3	INHBB	SSX6	GRIA1	LOC102724201		GRK1	LINC01085	TIGD7	DHFR	INHBE		LOC101929241	MIR517B		ITK	MIR3664
EEPD1	KPNA7		KRTAP20-1	LOC101928650	ZNF8	EHMT1	INMT	SSX9	GRIA3	LOC102724623		GRM3	LINC01105	TIMM17B	DHRS3	INO80C		LOC101929260	MIR517C		ITLN1	MIR378D1
EFCAB11	KRBA1		KRTAP20-2	LOC101928700	ZNF805	EHMT1-IT1	INMT-FAM188B	STAG3L4	GRIA4	LOC102724710		GRM6	LINC01107	TJP1	DHRS4	INO80D		LOC101929282	MIR518A1		ITLN2	MIR378D2
EFCAB3	KRT1		KRTAP20-3	LOC101928767	ZNF806	EI24	INPP5A	STK32C	GRID2	LOC103344931		GRM7	LINC01115	TLE2	DHRS4-AS1	INSC		LOC101929284	MIR518A2		ITPKB	MIR378G
EFCAB6	KRT13		KRTAP20-4	LOC101928834	ZNF808	EIF1B-AS1	INSIG1	SULF2	GRIK1	LOC104798195		GRM7-AS1	LINC01141	TLE6	DHRS4L1	IPCEF1		LOC101929294	MIR518B		ITPKB-IT1	MIR3910-1
EFCAB6-AS1	KRT15		KRTAP21-1	LOC101928851	ZNF812	EIF2AK3	IPO5	SUMF2	GRIK1-AS1	LOC145845		GRM8	LINC01152	TMEM114	DHRS4L2	IPO9-AS1		LOC101929312	MIR518C		ITPR2	MIR3910-2
EFHC1	KRT19		KRTAP21-2	LOC101928858	ZNF813	EIF4A3	IPW	SUV39H1	GRIK1-AS2	LOC148696		GRTP1	LINC01162	TMEM132B	DHRS7B	IQGAP2		LOC101929315	MIR518D		IVL	MIR3914-1
EFHD1	KRT2		KRTAP21-3	LOC101928886	ZNF814	EIF4E1B	IQCA1	SYNDIG1	GRIN3A	LOC152225		GRTP1-AS1	LINC01163	TMEM132C	DHRS7C	IRF2		LOC101929353	MIR518E		IZUMO1R	MIR3914-2
EFR3A	KRT3		KRTAP22-1	LOC101928944	ZNF816	EIF4H	IRF4	SYP	GRIP1	LOC153910		GSPT2	LINC01164	TMEM132D	DHRS9	IRS2		LOC101929378	MIR518F		JAKMIP1	MIR3927
EFR3B	KRT31		KRTAP22-2	LOC101928961	ZNF816-ZNF321P	EIF5AL1	IRF8	SYP-AS1	GRM1	LOC283194		GTF2F1	LINC01170	TMEM18	DHRSX	ISCA1		LOC101929413	MIR519A1		JAM2	MIR3929
EGOT	KRT32		KRTAP23-1	LOC101928989	ZNF818P	ELAC2	IRX1	TAF4	GRM7	LOC284294		GTPBP6	LINC01177	TMEM200C	DHX57	ITGA6		LOC101929448	MIR519A2		JAZF1	MIR3943
EHD3	KRT33A		KRTAP24-1	LOC101929019	ZNF823	ELDR	IRX2	TAZ	GRM7-AS1	LOC285626		GTSCR1	LINC01182	TMEM220-AS1	DHX9	ITGA9		LOC101929454	MIR519B		JPH1	MIR4255
EHF	KRT33B		KRTAP25-1	LOC101929058	ZNF826P	ELF3	IRX3	TBC1D22A	GRM7-AS3	LOC285627		GUCY2F	LINC01186	TOM1L1	DIAPH2	ITGA9-AS1		LOC101929468	MIR519C		KANK1	MIR4265
EHMT1	KRT34		KRTAP26-1	LOC101929064	ZNF829	ELF4	IRX4	TBC1D22A-AS1	GRM8	LOC285819		GUSBP10	LINC01191	TP53TG3D	DICER1	ITGB1BP1		LOC101929473	MIR519D		KANK4	MIR4266
EHMT1-IT1	KRT35		KRTAP27-1	LOC101929084	ZNF83	ELFN1	ISLR	TBC1D25	GRPEL2	LOC286114		GUSBP5	LINC01193	TPGS1	DICER1-AS1	ITK		LOC101929486	MIR519E		KAZN	MIR4268
EI24	KRT36		KRTAP6-1	LOC101929144	ZNF833P	ELFN1-AS1	ISX	TBL1X	GRPR	LOC339862		GYG2	LINC01195	TPM3P9	DIP2B	ITLN1		LOC101929497	MIR520A		KCNA10	MIR4279
EIF1B-AS1	KRT37		KRTAP6-2	LOC101929153	ZNF835	ELK1	ITGB1BP2	TCERG1L	GRXCR1	LOC339874		GYPA	LINC01197	TPO	DIRAS2	ITLN2		LOC101929532	MIR520B		KCNA2	MIR4293
EIF2AK3	KRT38		KRTAP6-3	LOC101929164	ZNF836	ELK2AP	ITPRIPL2	TCERG1L-AS1	GS1-600G8.3	LOC340113		GYPB	LINC01204	TPTE	DIRC3	ITPKB		LOC101929550	MIR520C		KCNAB1	MIR4294
EIF4E1B	KRT4		KRTAP7-1	LOC101929231	ZNF837	ELSPBP1	IVL	TEKT4P2	GSAP	LOC340512		H2BFM	LINC01224	TPTE2	DIS3L2	ITPR2		LOC101929631	MIR520D		KCNAB1-AS1	MIR4301
EIF4EBP1	KRT72		KRTAP8-1	LOC101929239	ZNF841	EMC10	IZUMO1R	TEKT5	GSG1	LOC389705		H2BFWT	LINC01229	TRAPPC2B	DISC1	ITSN1		LOC101929633	MIR520E		KCNAB1-AS2	MIR4424
EIF5AL1	KRT73		L3MBTL3	LOC101929260	ZNF844	EMD	IZUMO2	TERT	GSPT2	LOC392196		H2BFXP	LINC01230	TRIM24	DISC1-IT1	JAKMIP2		LOC101929645	MIR520F		KCND3	MIR4432
ELF3	KRT73-AS1		L3MBTL4	LOC101929282	ZNF845	EMILIN3	JAKMIP1	TEX29	GSTCD	LOC400043		H3F3C	LINC01233	TRIML1	DISC2	JAKMIP2-AS1		LOC101929646	MIR520G		KCND3-AS1	MIR4454
ELFN1	KRT76		L3MBTL4-AS1	LOC101929284	ZNF846	EMP2	JAKMIP3	TFAP2C	GSTM2P1	LOC440311		HAR1A	LINC01237	TRIML2	DISP1	JARID2		LOC101929660	MIR520H		KCND3-IT1	MIR4480
ELFN1-AS1	KRT77		LAGE3	LOC101929294	ZNF85	EN1	JMJD7	TFE3	GSX2	LOC441455		HAR1B	LINC01246	TTC34	DKFZP434I0714	JAZF1		LOC101929662	MIR521-1		KCNE1	MIR4481
ELMO1	KRT78		LAMA1	LOC101929315	ZNF850	ENPP7	JMJD7-PLA2G4B	THBS2	GTSCR1	LOC442132		HAUS7	LINC01247	TUBA3C	DKFZp686K1684	JAZF1-AS1		LOC101929681	MIR521-2		KCNE2	MIR4533
ELOVL5	KRT79		LAMA4	LOC101929353	ZNF878	ENPP7P13	JOSD2	THEG	GUCY1A2	LOC613266		HAVCR1P1	LINC01248	TUBGCP3	DKK3	JMJD1C		LOC101929721	MIR522		KCNH1	MIR4671
EMX1	KRT8P41		LAMP5	LOC101929415	ZNF880	ENTHD1	JPH3	THEM6	GUCY1A3	LOC642366		HCCAT5	LINC01249	TYW1B	DLEC1	KANK1		LOC102467079	MIR523		KCNIP1	MIR4683
EMX2OS	KRTAP10-1		LAMP5-AS1	LOC101929486	ZNF90	ENTPD1	JRK	THRIL	GULP1	LOC643711		HCCS	LINC01255	UBA2	DLEU1	KANK4		LOC102467213	MIR524		KCNJ1	MIR4715
EN1	KRTAP10-10		LARGE	LOC101929504	ZNF91	ENTPD1-AS1	KAZN	TIGD7	GUSB	LOC643770		HCN1	LINC01262	UBE2MP1	DLEU7	KANSL3		LOC102467224	MIR525		KCNJ15	MIR4790
ENC1	KRTAP10-11		LARGE-AS1	LOC101929550	ZNF92	EP400NL	KCNC3	TIMM17B	GUSBP1	LOC644145		HCRTR2	LINC01278	UBE3A	DLEU7-AS1	KAT6B		LOC102467225	MIR526A1		KCNJ6	MIR4799
ENOX2	KRTAP10-12		LAS1L	LOC101929572	ZNF93	EPHA10	KCND1	TJP1	GUSBP5	LOC647323		HDAC6	LINC01284	UBL4A	DLG1-AS1	KATNAL1		LOC102546228	MIR526A2		KCNK10	MIR488
ENPP6	KRTAP10-2		LDOC1	LOC101929577	ZP4	EPHA8	KCND3	TJP3	GXYLT1	LOC728730		HDAC9	LINC01287	UBL5	DLG3	KATNBL1P6		LOC102606466	MIR526B		KCNK12	MIR492
ENTHD1	KRTAP10-3		LEF1	LOC101929608	ZSCAN1	EPHB1	KCND3-AS1	TKTL1	GYPB	LOC728819		HDGFL1	LINC01288	UQCRFS1	DLG3-AS1	KBTBD6		LOC102723362	MIR527		KCNK13	MIR548AA2
ENTPD1	KRTAP10-4		LGALS9B	LOC101929625	ZSCAN18	EPHB2	KCND3-IT1	TMEM130	GZMA	LOH12CR1		HDHD1	LINC01296	USP29	DLG5	KBTBD7		LOC102723448	MIR548A1		KCNK16	MIR548AG2
ENTPD1-AS1	KRTAP10-5		LGR5	LOC101929653	ZSCAN22	EPN1	KCNF1	TMEM132B	GZMK	LPP		HEPH	LINC01304	VCX2	DLG5-AS1	KCNA6		LOC102723505	MIR548AG1		KCNK17	MIR548AV
EP300	KRTAP10-6		LHFP	LOC101929681	ZSCAN4	EPPIN	KCNG2	TMEM132D	HAAO	LPP-AS1		HEPHL1	LINC01309	VCX3A	DLGAP1	KCNB1		LOC102723517	MIR548AJ2		KCNK9	MIR548D2
EPAS1	KRTAP10-7		LINC00032	LOC101929721		EPPIN-WFDC6	KCNIP3	TMEM18	HABP4	LPP-AS2		HERC2	LINC01310	VCX3B	DLGAP1-AS1	KCNC1		LOC102723661	MIR548AO		KCNMA1	MIR548F3
EPB41L1	KRTAP10-8		LINC00113	LOC101929771		EPPK1	KCNJ12	TMEM220-AS1	HACE1	LPPR5		HERC2P3	LINC01317	VIPR2	DLGAP1-AS2	KCNE1		LOC102723778	MIR548AS		KCNMA1-AS1	MIR548I1
EPB41L4B	KRTAP10-9		LINC00158	LOC101929983		EPS8L1	KCNJ18	TMEM52	HAGLR	LRAT		HERC2P4	LINC01340	VN1R1	DLGAP4	KCNE4		LOC102723968	MIR548AU		KCNMA1-AS2	MIR548I2
EPHA10	KRTAP12-1		LINC00159	LOC102467079		EPSTI1	KCNJ6	TMEM98	HAGLROS	LRBA		HES4	LINC01346	VN1R2	DMAP1	KCNIP1		LOC102724188	MIR548BA		KCNMA1-AS3	MIR548W
EPHA8	KRTAP12-2		LINC00161	LOC102467081		ERAS	KCNK1	TOLLIP	HAND1	LRCH1		HGC6.3	LINC01361	VN1R4	DMGDH	KCNJ11		LOC102724312	MIR548F1		KCNMB2	MIR548X
EPHX2	KRTAP12-3		LINC00200	LOC102467222		ERC2	KCNK12	TOLLIP-AS1	HAND2	LRIG1		HHAT	LINC01370	VSTM2B	DMXL2	KCNJ15		LOC102724511	MIR548F3		KCNMB2-AS1	MIR552
EPPIN	KRTAP12-4		LINC00251	LOC102467224		ERC2-IT1	KCNK16	TPGS1	HAND2-AS1	LRIG3		HHIP	LINC01372	VTRNA1-3	DNA2	KCNJ6		LOC102724604	MIR548F4		KCNMB4	MIR5571
EPPIN-WFDC6	KRTAP16-1		LINC00261	LOC102467225		ERCC6L2	KCNK17	TPM3P9	HAS2	LRIT3		HHIP-AS1	LINC01377	WAS	DNAH11	KCNK16		LOC102724612	MIR548H3		KCNQ3	MIR5590
EPS8L1	KRTAP17-1		LINC00266-1	LOC102606466		ERICH1	KCNK2	TPO	HAT1	LRP2		HHIPL2	LINC01384	WBSCR17	DNAH17	KCNK17		LOC102724623	MIR548I4		KCNS2	MIR563
ERBB3	KRTAP29-1		LINC00271	LOC102659288		ERICH1-AS1	KCNK5	TPPP	HAUS6	LRP2BP		HIF3A	LINC01387	WDR27	DNAH3	KCNK5		LOC102724651	MIR548Q		KDM7A	MIR5683
ERC1	KRTAP5-10		LINC00273	LOC102723362		ERICH6B	KCNK9	TPSAB1	HBB	LRRC1		HKR1	LINC01399	WDR45	DNAI1	KCNK9		LOC102724661	MIR548T		KDM8	MIR5689
ERCC3	KRTAP5-11		LINC00290	LOC102723376		ERV3-1	KCNMB2	TPSB2	HBBP1	LRRC16A		HMGB4	LINC01410	WDR60	DNAJB5	KCNMA1		LOC102724913	MIR5580		KDR	MIR5699
ERCC6	KRTAP5-7		LINC00305	LOC102723427		ERVMER34-1	KCNMB2-AS1	TPSD1	HBD	LRRC30		HNRNPA3P1	LINC01427	WDR72	DNAJB5-AS1	KCNMA1-AS1		LOC102724919	MIR5583-1		KIAA0040	MIR5708
ERH	KRTAP5-8		LINC00307	LOC102723448		ERVV-1	KCNMB4	TPSG1	HBE1	LRRC4		HNRNPCL1	LINC01432	WDR87	DNAJC12	KCNMA1-AS2		LOC102800447	MIR5583-2		KIAA0319	MIR575
ERI3	KRTAP5-9		LINC00312	LOC102723769		ERVV-2	KCNQ1	TPTE	HBG1	LRRC4C		HNRNPCL2	LINC01440	WI2-2373I1.2	DNAJC15	KCNMA1-AS3		LOC143666	MIR5681A		KIAA0556	MIR585
ERI3-IT1	KSR2		LINC00314	LOC102724084		ESPNL	KCNQ1-AS1	TPTE2	HBG2	LRRC8D		HNRNPCL3	LINC01441	WTIP	DNAJC27-AS1	KCNMB1		LOC148413	MIR5681B		KIAA0895	MIR598
ERICH6B	KY		LINC00320	LOC102724188		ESPNP	KCNQ1OT1	TPTEP1	HCG11	LRRN1		HNRNPCL4	LINC01443	ZBTB14	DNAJC5B	KCNQ3		LOC1720	MIR5702		KIAA1024	MIR603
ERLIN1	L1TD1		LINC00323	LOC102724201		ESRG	KCNQ2	TRAPPC12	HCN1	LSAMP		HNRNPKP3	LINC01444	ZBTB45	DNAJC6	KCNQ5		LOC284294	MIR5707		KIAA1211	MIR606
ERN2	L3MBTL1		LINC00343	LOC102724321		ESRRB	KCNQ3	TRAPPC2B	HDAC8	LTA4H		HP09025	LINC01445	ZFP14	DNMBP	KCNS2		LOC284379	MIR571		KIAA1217	MIR6078
ESPNL	LAIR2		LINC00347	LOC102724623		ETFA	KCNT1	TRAPPC9	HDDC2	LUCAT1		HPSE2	LINC01446	ZFP2	DNMBP-AS1	KCNV2		LOC284412	MIR572		KIAA1456	MIR6085
ESRP1	LAMB2		LINC00348	LOC102724651		ETFB	KCNU1	TREX2	HDGFL1	LUNAR1		HPVC1	LINC01448	ZFP28	DNTT	KCTD14		LOC284661	MIR592		KIAA1549	MIR633
ESRRB	LAMB2P1		LINC00353	LOC102724710		EVC	KCTD7	TRIML1	HDGFRP3	LYPD6		HRASLS5	LINC01452	ZFP30	DOCK1	KDELC2		LOC284825	MIR595		KIAA1549L	MIR646
ETFA	LAMC1		LINC00359	LOC102800447		EVC2	KDM4B	TRIML2	HECTD3	LYPD6B		HS3ST1	LINC01468	ZFP42	DOCK10	KDM4C		LOC284865	MIR605		KIAA1804	MIR646HG
ETS1	LAMC2		LINC00363	LOC103091866		EVI5L	KDM5A	TRMT44	HECW2	LYRM7		HS3ST3A1	LINC01470	ZFP82	DOCK11	KHDC1		LOC285629	MIR6128		KIF16B	MIR650
EVI5L	LAMP1		LINC00366	LOC145845		EVL	KEL	TRPM2	HELLS	LYZL1		HS3ST3B1	LINC01477	ZIK1	DOCK2	KHDC1L		LOC285692	MIR6134		KIF26B	MIR663B
EWSAT1	LARP1B		LINC00375	LOC151121		EVX1	KHDRBS3	TRPM2-AS	HEMGN	MACROD2		HS3ST4	LINC01491	ZIM2	DOCK5	KHDC3L		LOC339593	MIR622		KIF4B	MIR6788
EXOC3	LARP4		LINC00378	LOC158960		EVX1-AS	KIAA0556	TSHZ2	HENMT1	MAF		HS6ST3	LINC01496	ZIM2-AS1	DOCK8	KIAA0020		LOC339622	MIR643		KIF5C	MIR6892
EXOC4	LBH		LINC00380	LOC283194		EXD3	KIAA1211L	TSNARE1	HEPACAM	MAGEA10		HSBP1	LINC01502	ZIM3	DOCK9	KIAA0040		LOC339975	MIR651		KIF6	MIR7160
EXOC6	LBP		LINC00381	LOC283352		EXO5	KIAA1217	TSPEAR	HEPN1	MAGEA10-MAGEA5		HSD17B3	LINC01505	ZMAT4	DOCK9-AS1	KIAA0087		LOC340017	MIR6726		KIN	MIR7641-2
EXT2	LCN1		LINC00410	LOC283922		EXOC3	KIAA1328	TSPEAR-AS1	HEY1	MAGEA4		HSD17B6	LINC01507	ZMYND11	DOPEY2	KIAA0319		LOC340107	MIR6727		KIRREL3	MIR7853
EYA2	LCN9		LINC00423	LOC284294		EXOC4	KIAA1551	TSPEAR-AS2	HIATL1	MAGEA5		HSD17B7P2	LINC01524	ZNF100	DPH3	KIAA0355		LOC340113	MIR6744		KIRREL3-AS2	MIR802
EZR	LDLRAD4		LINC00428	LOC284344		EYA2	KIAA1644	TSSC1	HIBCH	MAGEB17		HSFX1	LINC01532	ZNF101	DPP4	KIAA0556		LOC340512	MIR6801		KIRREL3-AS3	MIR8052
EZR-AS1	LDLRAD4-AS1		LINC00437	LOC284379		F10	KIAA1671	TTC34	HIF1A-AS1	MAGEC1		HSFX2	LINC01533	ZNF107	DPPA2P3	KIAA0895		LOC349160	MIR6806		KISS1	MIR8065
F10	LDOC1L		LINC00443	LOC284412		F10-AS1	KIF12	TUBA3C	HIPK1-AS1	MAGEC2		HTR1A	LINC01534	ZNF112	DPPA3	KIAA1024		LOC388849	MIR6807		KIT	MIR8067
F10-AS1	LECT1		LINC00446	LOC284661		F11	KIF16B	TUBBP5	HIST1H1D	MAGEC3		HTR1E	LINC01535	ZNF117	DPPA5	KIAA1045		LOC400940	MIR6808		KLF13	MIR921
F2RL1	LEP		LINC00460	LOC284788		F11-AS1	KIF1A	TWIST2	HIST1H2AA	MAGI1		HTR5A	LINC01539	ZNF121	DPRXP4	KIAA1143		LOC401357	MIR6816		KLHDC7A	MIR938
F2RL3	LHFPL2		LINC00461	LOC284825		F2RL3	KIF25	UBA2	HIST1H2AE	MAGI1-AS1		HTR5A-AS1	LINC01546	ZNF132	DPY19L3	KIAA1191		LOC440040	MIR6839		KLHL29	MKLN1
F7	LHX5-AS1		LINC00470	LOC285484		F7	KIF25-AS1	UBE2G2	HIST1H2APS1	MAGI2		HTR7	LINC01549	ZNF134	DPYSL2	KIAA1211L		LOC441455	MIR6845		KLHL3	MKRN1
FA2H	LILRA1		LINC00473	LOC285692		F8A1	KIF26A	UBE2MP1	HIST1H2BA	MALRD1		HUNK	LINC01558	ZNF135	DPYSL3	KIAA1279		LOC441601	MIR7151		KLKB1	MMAA
FAAH	LILRA2		LINC00474	LOC286083		F8A2	KIF26B	UBL4A	HIST1H2BF	MAMDC2		HUWE1	LINC01560	ZNF136	DPYSL5	KIAA1324		LOC441666	MIR7158		KLRG2	MOBP
FAAHP1	LILRB1		LINC00476	LOC286114		F8A3	KIF4A	UNC5A	HIST1H2BG	MAML2		HYAL4	LINC01561	ZNF137P	DRAIC	KIAA1462		LOC613266	MIR7515		KMT2C	MOCS1
FABP1	LILRB4		LINC00485	LOC339298		FABP5P3	KIF6	UQCRFS1	HIST1H2BH	MAML3		HYDIN	LINC01566	ZNF138	DRAM1	KIAA1467		LOC641367	MIR7515HG		KRBA1	MPEG1
FABP2	LILRP2		LINC00487	LOC339593		FAH	KIR2DL1	USP29	HIST1H2BI	MAN1C1		IBA57	LINC01568	ZNF14	DRC1	KIAA1549L		LOC641746	MIR7641-2		KRT19P2	MRGPRX1
FABP5P3	LINC00029		LINC00488	LOC339622		FAHD2A	KIR2DL3	UTP14A	HIST1H3E	MAN2A1		IBA57-AS1	LINC01570	ZNF154	DRD2	KIAA1598		LOC642366	MIR7853		KRT20	MRPS33
FABP6	LINC00051		LINC00504	LOC340113		FAM101A	KIR2DL4	VIPR2	HIST1H3F	MAOA		ID4	LINC01571	ZNF155	DRD3	KIAA1671		LOC642776	MIR7978		KRT23	MSH2
FADD	LINC00052		LINC00506	LOC340512		FAM120B	KIR2DS4	VN1R1	HIST1H3G	MAOB		IDH3G	LINC01583	ZNF160	DRD5	KIAA1958		LOC643711	MIR8054		KRT31	MSH6
FAH	LINC00173		LINC00507	LOC349160		FAM120C	KIR3DL1	VN1R2	HIST1H4E	MAP2K5		IDUA	LINC01584	ZNF17	DRGX	KIAA2012		LOC644189	MIR8057		KRT32	MSRA
FAHD2B	LINC00184		LINC00508	LOC388692		FAM132B	KIR3DL2	VN1R4	HIST1H4F	MAP2K6		IFNGR1	LINC01587	ZNF174	DRICH1	KIAA2026		LOC644554	MIR8058		KRT33A	MTHFD1L
FAIM3	LINC00200		LINC00511	LOC389033		FAM135B	KIR3DL3	VSTM2B	HIST1H4G	MAP3K4		IFNK	LINC01591	ZNF177	DSCAML1	KIF12		LOC644838	MIR8060		KRT33B	MTHFS
FAM101A	LINC00207		LINC00518	LOC389705		FAM153B	KIR3DX1	VTRNA1-3	HIST1H4H	MAP3K5		IFT22	LINC-ROR	ZNF180	DSCR10	KIF13A		LOC645949	MIR8068		KRT34	MTMR7
FAM105A	LINC00222		LINC00526	LOC389906		FAM155B	KIRREL3	WAS	HIVEP2	MAP3K7CL		IGFBP7-AS1	LINS	ZNF181	DSCR4	KIF15		LOC646522	MIR8081		KRT35	MTNR1A
FAM107A	LINC00229		LINC00535	LOC390705		FAM163A	KIRREL3-AS2	WBSCR17	HIVEP3	MAP7		IGSF21	LIPE-AS1	ZNF20	DSCR8	KIF1B		LOC646813	MIR8082		KRT37	MTRNR2L6
FAM107B	LINC00244		LINC00551	LOC392196		FAM163B	KIRREL3-AS3	WDR13	HK2	MAPK10		IGSF5	LIPI	ZNF200	DTD1	KIF21B		LOC650226	MIR887		KRT38	MTX3
FAM110B	LINC00272		LINC00562	LOC400655		FAM167A	KLF13	WDR27	HLF	MAPRE2		IGSF9B	LL22NC03-75H12.2	ZNF208	DTL	KIF26B		LOC653602	MIR888		KRT39	MXRA5
FAM124A	LINC00297		LINC00583	LOC400685		FAM167A-AS1	KLF15	WDR37	HLX	MATN2		IKBKG	LMCD1	ZNF211	DTNB	KIF3B		LOC728485	MIR890		KRT40	MYCN
FAM131B	LINC00298		LINC00587	LOC400940		FAM168B	KLF3-AS1	WDR45	HLX-AS1	MBNL2		IL15	LMCD1-AS1	ZNF221	DTNBP1	KIF5C		LOC728752	MIR891A		KRTAP11-1	MYCNOS
FAM132B	LINC00299		LINC00588	LOC401357		FAM169B	KLHDC7A	WDR60	HMCN1	MBOAT2		IL1RAPL1	LMF1	ZNF222	DUOX2	KIF6		LOC729159	MIR891B		KRTAP16-1	MYCNUT
FAM134B	LINC00303		LINC00601	LOC403323		FAM170A	KLHL29	WFS1	HMGA2	MCF2L2		IL1RAPL2	LMF1-AS1	ZNF223	DUOXA1	KIF9		LOC729506	MIR892A		KRTAP17-1	MYLK4
FAM135B	LINC00309		LINC00602	LOC440117		FAM171A1	KLHL3	WI2-2373I1.2	HMGCS2	MCM9		IL22RA2	LMNTD1	ZNF224	DUOXA2	KIF9-AS1		LOC729950	MIR892B		KRTAP19-8	MYO10
FAM151A	LINC00310		LINC00615	LOC440173		FAM173B	KLHL30	WSCD1	HMGN2P46	MCTP1		IL9R	LMX1A	ZNF225	DUPD1	KIZ		LOC730102	MIR892C		KRTAP21-1	MYO1E
FAM151B	LINC00316		LINC00619	LOC440300		FAM178B	KLK10	WTIP	HMSD	MCTP2		ILVBL	LOC100128006	ZNF226	DUSP11	KIZ-AS1		LOC90768	MIR924		KRTAP21-2	MYOM2
FAM153B	LINC00330		LINC00620	LOC440311		FAM180A	KLK11	WWC3	HNMT	ME3		IMMP2L	LOC100128239	ZNF227	DUSP13	KLF12		LOC93432	MIR937		KRTAP21-3	MYRIP
FAM159A	LINC00332		LINC00626	LOC440446		FAM181A	KLK12	XPNPEP2	HOMER2	MECOM		INPP4B	LOC100128398	ZNF229	DUSP16	KLF13		LPP	MIR944		KRTAP29-1	MYT1L
FAM160A1	LINC00341		LINC00632	LOC440910		FAM181A-AS1	KLK13	XRCC2	HORMAD2	MED12L		INSR	LOC100128554	ZNF230	DUSP18	KLF17		LPP-AS1	MIR99AHG		KRTAP4-1	MYT1L-AS1
FAM160A2	LINC00371		LINC00663	LOC440982		FAM182A	KLK14	YTHDF1	HOTAIR	MED30		IPO5	LOC100128714	ZNF233	DUSP21	KLF3-AS1		LPPR1	MIRLET7A2		KRTAP4-2	MYZAP
FAM161A	LINC00396		LINC00664	LOC441455		FAM183B	KLK5	ZDHHC11	HOXB1	MEF2C-AS1		IPO5P1	LOC100128885	ZNF234	DUSP5	KLF5		LPPR5	MISP		KRTAP4-3	NACAP1
FAM163A	LINC00399		LINC00665	LOC441666		FAM188B	KLK6	ZDHHC9	HOXC10	MEI4		IPW	LOC100129055	ZNF235	DUSP7	KLF7		LRIG3	MLIP		KRTAP7-1	NAMA
FAM163B	LINC00467		LINC00667	LOC442132		FAM189A1	KLK7	ZFP2	HOXC11	MEIS1		IQCJ	LOC100129603	ZNF248	DYDC1	KLHL18		LRP1B	MLIP-IT1		KRTAP8-1	NAPG
FAM168B	LINC00469		LINC00668	LOC494127		FAM198A	KLK8	ZFP42	HOXC12	MEIS2		IQCJ-SCHIP1	LOC100130093	ZNF25	DYDC2	KLHL2		LRRC14	MMP16		KRTAP9-1	NAT2
FAM170B	LINC00489		LINC00669	LOC613266		FAM19A5	KLK9	ZFP92	HOXC13	MELK		IQUB	LOC100130238	ZNF251	DYM	KLHL38		LRRC24	MMP23A		KRTAP9-2	NAV2
FAM170B-AS1	LINC00494		LINC00670	LOC641367		FAM207A	KLKB1	ZFR2	HOXC13-AS	MEP1B		IRF4	LOC100130331	ZNF253	DYNC1I1	KLHL6		LRRC3	MMP23B		KRTAP9-3	NAV2-AS4
FAM171A1	LINC00501		LINC00673	LOC641746		FAM209A	KNDC1	ZIK1	HOXC4	MERTK		IRX1	LOC100130587	ZNF254	DYNC1LI1	KLHL6-AS1		LRRC3-AS1	MOXD2P		KRTAP9-4	NAV2-AS5
FAM174B	LINC00511		LINC00675	LOC642366		FAM209B	KPNA7	ZIM2	HOXC-AS3	MFAP3L		IRX2	LOC100130673	ZNF256	DYNC2LI1	KNG1		LRRC3B	MPPED2		KRTAP9-8	NBPF13P
FAM179A	LINC00524		LINC00678	LOC642423		FAM20B	KPRP	ZIM2-AS1	HOXD1	MFHAS1		IRX3	LOC100130700	ZNF26	DYNLRB2	KRT1		LRRC4C	MROH2B		KRTAP9-9	NCALD
FAM180A	LINC00539		LINC00687	LOC642426		FAM20C	KRBA1	ZIM3	HOXD3	MGAT5		ISG15	LOC100130849	ZNF260	DYRK1A	KRT13		LRRC56	MROH9		KSR2	NCAM1
FAM181A	LINC00544		LINC00693	LOC642776		FAM210B	KRT13	ZNF134	HOXD4	MGC2889		ISL1	LOC100131257	ZNF263	DYSF	KRT15		LRRIQ1	MRPL20		KU-MEL-3	NCAM1-AS1
FAM181A-AS1	LINC00548		LINC00698	LOC643201		FAM213B	KRT14	ZNF135	HOXD-AS2	MGC34796		ISM1	LOC100132304	ZNF264	DZIP1	KRT19		LRRIQ3	MRPL40		L1TD1	NCKAP5
FAM183B	LINC00572		LINC00700	LOC644189		FAM216B	KRT15	ZNF136	HPGD	MGLL		ISM1-AS1	LOC100133077	ZNF266	DZIP1L	KRT2		LRRK2	MSR1		LAMA1	NDNL2
FAM183CP	LINC00575		LINC00701	LOC644554		FAM218A	KRT16	ZNF137P	HRASLS	MGST2		ISOC2	LOC100133461	ZNF273	E2F3	KRT3		LRRN1	MTMR8		LAMA3	NDRG1
FAM186A	LINC00578		LINC00702	LOC644838		FAM222A	KRT17	ZNF154	HRK	MIAT		ISPD	LOC100133669	ZNF274	E2F6	KRT31		LRRTM3	MTNR1B		LAMA4	NDUFA12
FAM188B	LINC00582		LINC00703	LOC645166		FAM222A-AS1	KRT19	ZNF160	HS2ST1	MIATNB		ISX	LOC100134317	ZNF28	E2F7	KRT32		LRRTM4	MTRNR2L7		LAMB3	NDUFB2
FAM189A2	LINC00589		LINC00708	LOC645949		FAM223A	KRT31	ZNF17	HS3ST1	MICU3		ITIH6	LOC100190940	ZNF283	E2F8	KRT33A		LSP1P3	MTRNR2L9		LAMC1	NDUFB2-AS1
FAM196B	LINC00593		LINC00710	LOC646214		FAM223B	KRT32	ZNF174	HS6ST2	MID1		ITPRIPL2	LOC100192426	ZNF284	EAF1	KRT33B		LUZP2	MUC5B		LAMC2	NDUFV3
FAM198A	LINC00595		LINC00836	LOC646522		FAM226A	KRT33A	ZNF181	HS6ST2-AS1	MIR100		IVL	LOC100240728	ZNF285	EAPP	KRT34		LYPD5	MUM1L1		LARP4B	NEDD9
FAM19A5	LINC00598		LINC00838	LOC646743		FAM226B	KRT33B	ZNF182	HSD17B12	MIR100HG		IZUMO1	LOC100287225	ZNF30	EBF1	KRT35		MACROD2	MXRA8		LDB2	NEK1
FAM201A	LINC00606		LINC00839	LOC649352		FAM228A	KRT34	ZNF20	HSD17B7	MIR105-1		IZUMO1R	LOC100287846	ZNF302	EBLN3	KRT36		MACROD2-AS1	MYADML		LDHAL6B	NGF
FAM205A	LINC00642		LINC00840	LOC650226		FAM228B	KRT35	ZNF200	HSD52	MIR105-2		IZUMO2	LOC100288162	ZNF304	EBNA1BP2	KRT37		MACROD2-IT1	MYCT1		LDLRAD4	NHEG1
FAM207A	LINC00652		LINC00841	LOC654342		FAM231A	KRT36	ZNF211	HTATIP2	MIR1200		JAKMIP1	LOC100288778	ZNF30-AS1	ECE1	KRT38		MAD1L1	MYL5		LDLRAD4-AS1	NHSL1
FAM209A	LINC00654		LINC00844	LOC727924		FAM24B	KRT37	ZNF251	HTR1B	MIR1202		JAKMIP3	LOC100289333	ZNF317	ECHDC2	KRT4		MADCAM1	MYO3A		LELP1	NID1
FAM209B	LINC00656		LINC00845	LOC728485		FAM24B-CUZD1	KRT38	ZNF256	HTR4	MIR1246		JAM3	LOC100289650	ZNF320	ECHDC3	KRT5		MAEA	MZF1		LEP	NKX2-6
FAM20B	LINC00657		LINC00861	LOC728752		FAM25A	KRT42P	ZNF26	ICA1L	MIR125B1		JMJD4	LOC100289673	ZNF321P	ECM2	KRT6A		MAGEB16	MZF1-AS1		LEUTX	NMNAT2
FAM21A	LINC00658		LINC00864	LOC729159		FAM27L	KRT9	ZNF263	ICK	MIR1267		JOSD2	LOC100379224	ZNF324	ECRP	KRT6B		MAGEB18	NAALADL2		LGALS13	NMS
FAM21EP	LINC00661		LINC00869	LOC729506		FAM35A	KRTAP10-1	ZNF264	ICOS	MIR1273H		JPX	LOC100420587	ZNF324B	ECT2L	KRT6C		MAGEB5	NAALADL2-AS1		LGALS14	NOS1
FAM221A	LINC00673		LINC00882	LOC729658		FAM3A	KRTAP10-10	ZNF274	ID4	MIR1284		KAL1	LOC100421746	ZNF329	EDAR	KRT71		MAGEB6	NAALADL2-AS3		LGALS16	NPAS2
FAM227A	LINC00674		LINC00901	LOC729732		FAM3B	KRTAP10-11	ZNF275	IDO1	MIR1294		KATNAL2	LOC100499194	ZNF331	EDARADD	KRT72		MAGEC1	NADK		LGALS17A	NPBWR1
FAM227B	LINC00837		LINC00904	LOC90768		FAM41C	KRTAP10-12	ZNF28	IDO2	MIR1302-1		KAZN	LOC100505515	ZNF33A	EDDM3A	KRT73		MAGEC2	NALCN		LGI2	NPVF
FAM228A	LINC00842		LINC00906	LONRF1		FAM46C	KRTAP10-2	ZNF30	IFRD1	MIR135A2		KC6	LOC100505715	ZNF33B	EDDM3B	KRT73-AS1		MAGEC3	NAP1L2		LHCGR	NR1D2
FAM228B	LINC00853		LINC00907	LPAR1		FAM47C	KRTAP10-3	ZNF302	IFT80	MIR1469		KCNA4	LOC100505795	ZNF33BP1	EDN1	KRT74		MAGEE2	NAP1L3		LHFPL3	NR1H4
FAM24B	LINC00856		LINC00919	LRAT		FAM50A	KRTAP10-4	ZNF304	IFT88	MIR204		KCNC3	LOC100506272	ZNF34	EDN3	KRT75		MAGI2	NAP1L6		LHFPL3-AS1	NR3C2
FAM24B-CUZD1	LINC00857		LINC00921	LRBA		FAM53A	KRTAP10-5	ZNF30-AS1	IGF1R	MIR205		KCND1	LOC100506470	ZNF345	EEF1E1	KRT76		MAGI2-AS2	NAV3		LHFPL3-AS2	NRN1
FAM35A	LINC00870		LINC00922	LRIG3		FAM53B	KRTAP10-6	ZNF317	IGF2BP2	MIR2052		KCNG2	LOC100506526	ZNF347	EEF1E1-BLOC1S5	KRT77		MAGI2-AS3	NCAPG2		LIFR	NRP1
FAM3B	LINC00877		LINC00923	LRRC30		FAM58A	KRTAP10-7	ZNF320	IGF2BP2-AS1	MIR2052HG		KCNH1	LOC100506585	ZNF350	EEFSEC	KRT78		MAL2	NCKAP5		LIFR-AS1	NRP2
FAM45B	LINC00898		LINC00924	LRRC4C		FAM66C	KRTAP10-8	ZNF321P	IGSF1	MIR205HG		KCNH5	LOC100506688	ZNF350-AS1	EEPD1	KRT79		MALRD1	NDN		LIMCH1	NSUN2
FAM46C	LINC00905		LINC00929	LRRC55		FAM71E1	KRTAP10-9	ZNF329	IGSF11	MIR2116		KCNH8	LOC100506834	ZNF354B	EFCAB11	KRT82		MAN2B1	NDNF		LINC00092	NTRK3
FAM47E	LINC00917		LINC00939	LRRTM1		FAM78B	KRTAP12-1	ZNF331	IGSF11-AS1	MIR224		KCNIP3	LOC100506858	ZNF354C	EFCAB2	KRT84		MAP10	NEBL		LINC00114	NTRK3-AS1
FAM47E-STBD1	LINC00927		LINC00943	LRRTM3		FAM83H	KRTAP12-2	ZNF34	IKBKAP	MIR2278		KCNIP4	LOC100506869	ZNF37BP	EFCAB3	KRT8P41		MAP2	NEGR1		LINC00159	NUAK1
FAM49B	LINC00928		LINC00944	LRTM1		FAM83H-AS1	KRTAP12-3	ZNF347	IL12A-AS1	MIR2355		KCNIP4-IT1	LOC100506990	ZNF382	EFHC1	KRTAP16-1		MAP2K6	NEK10		LINC00160	NUDT7
FAM50B	LINC00934		LINC00948	LSAMP		FAM84B	KRTAP12-4	ZNF354A	IL12B	MIR28		KCNJ12	LOC100507205	ZNF383	EFHC2	KRTAP17-1		MAPK15	NELL1		LINC00189	NUP205
FAM53A	LINC00937		LINC00954	LYPD1		FAM86C1	KRTAP16-1	ZNF354B	IL12RB2	MIR3117		KCNK1	LOC100507346	ZNF404	EFHD1	KRTAP29-1		MATK	NELL2		LINC00211	OC90
FAM53B	LINC00939		LINC00968	LYPD5		FAM86C2P	KRTAP17-1	ZNF354C	IL15	MIR3137		KCNK2	LOC100507388	ZNF415	EFNA5	KSR1		MBL2	NETO1		LINC00244	OCA2
FAM66C	LINC00951		LINC00970	MACROD2		FAM86DP	KRTAP29-1	ZNF415	IL17A	MIR3148		KCNMB2	LOC100507651	ZNF416	EFNB1	KSR2		MC3R	NKAIN2		LINC00266-3	OLFML1
FAM71B	LINC00955		LINC00971	MACROD2-AS1		FAM86EP	KRTAP5-10	ZNF416	IL17F	MIR3151		KCNMB2-AS1	LOC100631378	ZNF417	EFR3A	KY		MCTP2	NKAIN3		LINC00272	OLFML3
FAM83D	LINC00960		LINC00977	MACROD2-IT1		FAM86FP	KRTAP5-11	ZNF417	IL1R1	MIR3162		KCNMB4	LOC100996325	ZNF418	EFR3B	L1TD1		MDFIC	NKX1-1		LINC00298	OLIG1
FAM83H	LINC00969		LINC00999	MAFTRR		FAM86HP	KRTAP5-7	ZNF418	IL1R2	MIR3163		KCNQ1	LOC100996338	ZNF419	EGOT	L3MBTL1		MDGA2	NKX6-2		LINC00299	OLIG2
FAM83H-AS1	LINC00994		LINC01005	MAGED1		FAM86JP	KRTAP5-8	ZNF419	IL1RAP	MIR3194		KCNQ1OT1	LOC100996349	ZNF420	EHD3	LACE1		MEFV	NLGN1		LINC00303	OLIG3
FAM86C1	LINC01003		LINC01012	MAGED4		FAM87A	KRTAP5-9	ZNF433	IL1RAPL1	MIR32		KCNQ2	LOC100996635	ZNF426	EHF	LAMA3		MEI4	NLGN1-AS1		LINC00310	OPRK1
FAM86DP	LINC01006		LINC01013	MAGED4B		FAM87B	KSR2	ZNF439	IL1RAPL2	MIR320C2		KCNS3	LOC100996654	ZNF429	EHHADH-AS1	LAMC1		MEP1B	NLGN4X		LINC00330	OPTN
FAM86EP	LINC01010		LINC01017	MAGEL2		FAM90A1	KU-MEL-3	ZNF44	IL20RA	MIR320D2		KCNT2	LOC100996671	ZNF43	EI24	LAMC2		METTL11B	NLRP12		LINC00417	OR51D1
FAM86FP	LINC01014		LINC01019	MAGI1		FAM90A27P	L1CAM	ZNF440	IL23R	MIR3654		KCNU1	LOC100996679	ZNF430	EID1	LAPTM4B		MFSD7	NMUR2		LINC00466	OR51E1
FAM86HP	LINC01016		LINC01020	MAGI1-AS1		FAM95A	LAGE3	ZNF442	IL33	MIR3663HG		KDR	LOC101060321	ZNF431	EIF1B-AS1	LARP1B		MGAM	NOBOX		LINC00469	OR51E2
FAM86JP	LINC01055		LINC01028	MAGI2		FAM95C	LAIR2	ZNF443	IL5RA	MIR3672		KGFLP2	LOC101060385	ZNF432	EIF2B3	LARS2		MGAT4C	NOX4		LINC00473	OR52I1
FAM90A1	LINC01056		LINC01036	MAGI2-AS2		FAM9B	LAMA5	ZNF454	ILDR2	MIR3679		KHDRBS3	LOC101060524	ZNF433	EIF3H	LARS2-AS1		MGC27382	NPAP1		LINC00476	OR52I2
FAM95C	LINC01057		LINC01049	MAGIX		FANK1	LAMA5-AS1	ZNF460	IMPA1	MIR378E		KHSRP	LOC101926905	ZNF439	EIF4E	LATS2		MGST1	NPR3		LINC00485	OR52K2
FAM9B	LINC01060		LINC01050	MAL2		FANK1-AS1	LAMP1	ZNF468	IMPACT	MIR3919		KIAA0125	LOC101926942	ZNF44	EIF4EBP1	LBH		MIB2	NPSR1		LINC00507	OR52M1
FANCC	LINC01065		LINC01069	MALRD1		FARP2	LARGE	ZNF470	IMPG2	MIR3921		KIAA1143	LOC101927056	ZNF440	EIF4G3	LBP		MICU3	NPSR1-AS1		LINC00508	OR6M1
FARP1	LINC01081		LINC01085	MAN2A1		FARS2	LARGE-AS1	ZNF479	INADL	MIR3922		KIAA1217	LOC101927058	ZNF441	EIF5AL1	LCLAT1		MIER2	NPY2R		LINC00518	OR6Q1
FARP2	LINC01082		LINC01088	MAN2B1		FAT1	LARP4B	ZNF480	INPP4B	MIR3927		KIAA1328	LOC101927078	ZNF442	ELF3	LCP2		MIMT1	NR2F1		LINC00525	OR6V1
FARS2	LINC01087		LINC01090	MAP2K4		FAT3	LCA10	ZNF491	INSL4	MIR3973		KIAA1551	LOC101927079	ZNF443	ELF5	LDB3		MIR100	NR2F1-AS1		LINC00535	OR6W1P
FAT2	LINC01101		LINC01091	MAPK10		FATE1	LCE1A	ZNF492	INTS9	MIR3976		KIAA2022	LOC101927120	ZNF446	ELK3	LDHAL6B		MIR100HG	NR3C2		LINC00536	OR6X1
FBLN1	LINC01107		LINC01096	MBD3L1		FBLN1	LCE1B	ZNF497	IPCEF1	MIR3976HG		KIF15	LOC101927151	ZNF45	ELMO1	LDLRAD3		MIR1202	NRBP2		LINC00538	OR9A2
FBLN5	LINC01108		LINC01097	MBL2		FBN3	LCE1C	ZNF519	IPO11	MIR4279		KIF16B	LOC101927159	ZNF454	ELMO1-AS1	LDLRAD4		MIR1225	NRG1		LINC00575	OR9Q1
FBN1	LINC01132		LINC01102	MC3R		FBRSL1	LCE1D	ZNF525	IPO11-LRRC70	MIR4295		KIF1A	LOC101927188	ZNF460	ELMOD1	LDLRAD4-AS1		MIR1243	NRG1-IT1		LINC00581	OSBPL10
FBP1	LINC01141		LINC01103	MCTP2		FBXL12	LCE1E	ZNF528	IPO9-AS1	MIR4302		KIF21A	LOC101927229	ZNF461	ELOVL1	LECT1		MIR1251	NRG1-IT3		LINC00582	OSBPL10-AS1
FBP2	LINC01152		LINC01105	MDGA2		FBXL2	LCE1F	ZNF528-AS1	IQCJ-SCHIP1	MIR4303		KIF25	LOC101927244	ZNF462	ELOVL4	LETM2		MIR1252	NRG3		LINC00589	OSBPL1A
FBRSL1	LINC01166		LINC01111	ME3		FBXL7	LCE2A	ZNF530	IQCJ-SCHIP1-AS1	MIR4304		KIF25-AS1	LOC101927273	ZNF468	ELOVL5	LHFPL2		MIR125B1	NRG3-AS1		LINC00593	OSMR-AS1
FBXO10	LINC01167		LINC01114	MECP2		FBXO21	LCE2B	ZNF534	IQGAP2	MIR4317		KIF2B	LOC101927274	ZNF470	ELOVL6	LHX5-AS1		MIR1267	NRK		LINC00595	OVGP1
FBXO16	LINC01168		LINC01115	MEI4		FBXO25	LCE2C	ZNF543	ISL1	MIR4319		KITLG	LOC101927286	ZNF471	ELP4	LIMCH1		MIR1268A	NRSN1		LINC00599	PACRG
FBXO21	LINC01210		LINC01122	MEIS2		FBXW10	LCE2D	ZNF544	ISM1	MIR4428		KLF1	LOC101927305	ZNF479	EMP1	LINC00052		MIR1273E	NRXN1		LINC00601	PACRG-AS1
FBXO32	LINC01234		LINC01139	METTL20		FCAR	LCE3A	ZNF547	ISM1-AS1	MIR4432		KLF15	LOC101927310	ZNF480	EMX2OS	LINC00114		MIR128-2	NRXN3		LINC00602	PAH
FBXO36	LINC01250		LINC01152	MGMT		FCER2	LCE3B	ZNF548	ITGA1	MIR4454		KLF8	LOC101927334	ZNF486	ENAH	LINC00173		MIR1283-1	NT5C1B		LINC00606	PALM2
FBXO40	LINC01257		LINC01158	MICU3		FCN1	LCE3C	ZNF549	ITGA2	MIR4460		KLHDC7A	LOC101927379	ZNF490	ENC1	LINC00174		MIR1283-2	NT5C1B-RDH14		LINC00618	PALM2-AKAP2
FBXW10	LINC01258		LINC01159	MIMT1		FCN2	LCE4A	ZNF550	ITGA6	MIR4474		KLHL14	LOC101927394	ZNF491	ENO4	LINC00184		MIR1286	NTM		LINC00619	PAMR1
FBXW11	LINC01264		LINC01162	MIR1202		FENDRR	LCE6A	ZNF551	ITGA9	MIR4475		KLHL17	LOC101927411	ZNF492	ENOX2	LINC00222		MIR1295A	NTM-IT		LINC00622	PANK3
FBXW4	LINC01269		LINC01170	MIR1257		FERMT1	LCN1	ZNF552	ITGA9-AS1	MIR4476		KLHL29	LOC101927421	ZNF493	ENPP2	LINC00269		MIR1295B	NTNG1		LINC00626	PAPPA
FBXW8	LINC01287		LINC01177	MIR1267		FEZ1	LCN9	ZNF558	ITGBL1	MIR4495		KLHL3	LOC101927460	ZNF497	ENPP5	LINC00276		MIR1297	NYAP2		LINC00652	PAPPA2
FCAMR	LINC01291		LINC01179	MIR1268A		FGD1	LDOC1L	ZNF559	ITPR1	MIR452		KLHL34	LOC101927464	ZNF506	ENPP6	LINC00297		MIR1306	ODF3L2		LINC00668	PARD3
FCAR	LINC01310		LINC01182	MIR1269B		FGD5P1	LEP	ZNF559-ZNF177	ITPR2	MIR4524A		KLK10	LOC101927501	ZNF519	ENTPD1	LINC00298		MIR1321	ONECUT1		LINC00678	PARD3-AS1
FCER2	LINC01314		LINC01186	MIR1270		FGF21	LGSN	ZNF563	JADE3	MIR4524B		KLK11	LOC101927502	ZNF525	ENTPD1-AS1	LINC00299		MIR1323	OPCML		LINC00681	PARK2
FCGR2A	LINC01331		LINC01191	MIR1273A		FGF22	LHFPL4	ZNF578	JAK1	MIR4529		KLK12	LOC101927526	ZNF527	EP300	LINC00309		MIR1324	OPN5		LINC00684	PARM1
FCGR2B	LINC01337		LINC01192	MIR1273E		FGF3	LILRA1	ZNF586	JAKMIP2	MIR4540		KLK13	LOC101927560	ZNF528	EPAS1	LINC00332		MIR135A2	OPRM1		LINC00690	PAXIP1
FCGR2C	LINC01343		LINC01193	MIR1283-1		FGF4	LILRA2	ZNF587	JAKMIP2-AS1	MIR4637		KLK14	LOC101927571	ZNF528-AS1	EPB41L1	LINC00341		MIR1468	OR10AG1		LINC00691	PAXIP1-AS2
FCGR3A	LINC01344		LINC01194	MIR1283-2		FGF9	LILRB1	ZNF587B	JAM3	MIR466		KLK5	LOC101927580	ZNF529	EPB41L4B	LINC00367		MIR155HG	OR13C2		LINC00700	PBOV1
FCGR3B	LINC01411		LINC01195	MIR1295A		FGFR2	LILRB4	ZNF597	JARID2	MIR4660		KLK6	LOC101927587	ZNF529-AS1	EPC1	LINC00371		MIR185	OR13C3		LINC00701	PBX1
FCN1	LINC01422		LINC01197	MIR1295B		FGFRL1	LILRP2	ZNF599	JAZF1	MIR4662A		KLK7	LOC101927592	ZNF530	EPC2	LINC00392		MIR1973	OR13C4		LINC00702	PCAT29
FCN2	LINC01429		LINC01204	MIR1321		FGGY	LINC00028	ZNF600	JAZF1-AS1	MIR4662B		KLK8	LOC101927616	ZNF534	EPDR1	LINC00399		MIR200A	OR13C5		LINC00706	PCNAP1
FCRL6	LINC01449		LINC01205	MIR1323		FHOD3	LINC00029	ZNF605	JMJD1C	MIR4693		KLK9	LOC101927630	ZNF540	EPHB3	LINC00426		MIR200B	OR13C8		LINC00707	PDCL3
FCRLA	LINC01471		LINC01209	MIR1469		FIBIN	LINC00051	ZNF606	KAL1	MIR4704		KLKB1	LOC101927637	ZNF543	EPHX4	LINC00467		MIR2052	OR13F1		LINC00708	PDE10A
FENDRR	LINC01484		LINC01224	MIR155HG		FIZ1	LINC00052	ZNF610	KANK1	MIR4759		KLRC1	LOC101927650	ZNF544	EPM2A	LINC00469		MIR2052HG	OR2AK2		LINC00838	PDE7B
FER1L5	LINC01485		LINC01229	MIR204		FKBP1AP1	LINC00092	ZNF611	KAT6B	MIR4768		KNDC1	LOC101927653	ZNF547	EPSTI1	LINC00485		MIR210	OR2L13		LINC00840	PDE8B
FER1L6	LINC01488		LINC01230	MIR205		FKBP6	LINC00111	ZNF625	KATNAL1	MIR4776-1		KPRP	LOC101927657	ZNF548	ERC1	LINC00486		MIR210HG	OR2L1P		LINC00841	PDE9A
FER1L6-AS1	LINC01498		LINC01233	MIR2052		FKBP9P1	LINC00112	ZNF625-ZNF20	KATNBL1P6	MIR4776-2		KRT16P2	LOC101927694	ZNF549	ERCC3	LINC00489		MIR3119-1	OR2L2		LINC00842	PDILT
FER1L6-AS2	LINC01500		LINC01246	MIR2052HG		FLG	LINC00113	ZNF630	KBTBD3	MIR4789		KRT16P3	LOC101927735	ZNF550	ERCC6	LINC00494		MIR3119-2	OR2L3		LINC00845	PDP1
FETUB	LINC01501		LINC01247	MIR205HG		FLG-AS1	LINC00159	ZNF630-AS1	KCNA1	MIR4792		KRTAP10-1	LOC101927815	ZNF551	ERCC6L	LINC00501		MIR3123	OR2L5		LINC00856	PDZD2
FEZ1	LINC01502		LINC01248	MIR3118-1		FLJ16171	LINC00162	ZNF648	KCND2	MIR4794		KRTAP10-10	LOC101927845	ZNF552	ERCC6-PGBD3	LINC00502		MIR3147	OR2L8		LINC00857	PENK
FGD3	LINC01511		LINC01249	MIR3118-2		FLJ25758	LINC00163	ZNF665	KCNH5	MIR4799		KRTAP10-11	LOC101927876	ZNF554	ERG	LINC00536		MIR3152	OR2M1P		LINC00858	PEX5L
FGD4	LINC01517		LINC01255	MIR3118-3		FLJ26245	LINC00200	ZNF671	KCNH8	MIR5009		KRTAP10-12	LOC101927914	ZNF555	ERH	LINC00544		MIR3156-2	OR2M2		LINC00862	PEX7
FGF1	LINC01522		LINC01262	MIR3118-4		FLJ26850	LINC00207	ZNF677	KCNIP1	MIR505		KRTAP10-2	LOC101927973	ZNF556	ERI3	LINC00548		MIR3169	OR2M3		LINC00900	PGBD5
FGF13	LINC01523		LINC01266	MIR3123		FLJ31662	LINC00229	ZNF69	KCNIP4	MIR506		KRTAP10-3	LOC101927987	ZNF558	ERI3-IT1	LINC00557		MIR3180-5	OR2M4		LINC00906	PGCP1
FGF18	LINC01524		LINC01278	MIR3147		FLJ33534	LINC00244	ZNF699	KCNIP4-IT1	MIR507		KRTAP10-4	LOC101928048	ZNF559	ERICH2	LINC00572		MIR3197	OR2M5		LINC00908	PGLYRP3
FGF3	LINC01550		LINC01284	MIR3152		FLJ33581	LINC00273	ZNF700	KCNJ15	MIR508		KRTAP10-5	LOC101928063	ZNF559-ZNF177	ERICH6B	LINC00575		MIR320D2	OR2T8		LINC00927	PGLYRP4
FGF4	LINC01574		LINC01287	MIR3156-2		FLJ36000	LINC00293	ZNF701	KCNJ16	MIR509-1		KRTAP10-6	LOC101928135	ZNF560	ERLIN1	LINC00578		MIR325	OR2W3		LINC00930	PGM1
FGF8	LINC01580		LINC01288	MIR3156-3		FLJ36777	LINC00310	ZNF702P	KCNJ2	MIR509-2		KRTAP10-7	LOC101928161	ZNF561	ERMP1	LINC00582		MIR325HG	OR4A15		LINC00934	PGPEP1L
FGFBP1	LINC01581		LINC01289	MIR3197		FLJ37035	LINC00313	ZNF709	KCNJ2-AS1	MIR509-3		KRTAP10-8	LOC101928167	ZNF561-AS1	ERN1	LINC00589		MIR3612	OR4A16		LINC00945	PHACTR1
FGFR1	LINC01584		LINC01296	MIR320D2		FLJ37505	LINC00314	ZNF71	KCNJ8	MIR510		KRTAP10-9	LOC101928201	ZNF562	ERN2	LINC00593		MIR3618	OR4A47		LINC00951	PHACTR3
FGFR2	LINC01588		LINC01304	MIR3612		FLJ38122	LINC00316	ZNF716	KCNMA1	MIR513A1		KRTAP11-1	LOC101928205	ZNF563	ERO1LB	LINC00595		MIR3648-1	OR4B1		LINC00954	PHKB
FGGY	LINGO1		LINC01307	MIR3648-1		FLJ40288	LINC00319	ZNF717	KCNMA1-AS1	MIR513A2		KRTAP12-1	LOC101928223	ZNF564	ESCO1	LINC00598		MIR3648-2	OR4C11		LINC00967	PHLPP2
FHAD1	LINGO1-AS1		LINC01309	MIR3648-2		FLJ42102	LINC00322	ZNF721	KCNMA1-AS2	MIR513B		KRTAP12-2	LOC101928254	ZNF566	ESR1	LINC00606		MIR3666	OR4C12		LINC00968	PHOX2B
FHDC1	LINGO1-AS2		LINC01317	MIR3687-1		FLJ43879	LINC00323	ZNF727	KCNMA1-AS3	MIR513C		KRTAP12-3	LOC101928283	ZNF567	ESR2	LINC00629		MIR3687-1	OR4C13		LINC00970	PIEZO2
FHIT	LINS		LINC01338	MIR3687-2		FLJ44511	LINC00342	ZNF749	KCNMB1	MIR514A1		KRTAP12-4	LOC101928298	ZNF568	ESRP1	LINC00630		MIR3687-2	OR4C15		LINC00996	PIFO
FICD	LIPC		LINC01340	MIR378D1		FLNA	LINC00354	ZNF75A	KCNQ5	MIR514A2		KRTAP13-1	LOC101928306	ZNF569	ESRRB	LINC00635		MIR371A	OR4C16		LINC01006	PIP
FIG4	LIPH		LINC01346	MIR3914-1		FLT4	LINC00368	ZNF761	KCNV1	MIR514A3		KRTAP13-2	LOC101928322	ZNF57	ETS1	LINC00636		MIR371B	OR4C3		LINC01014	PITPNC1
FITM2	LL22NC03-75H12.2		LINC01347	MIR3914-2		FMO1	LINC00396	ZNF763	KCTD1	MIR514B		KRTAP13-3	LOC101928401	ZNF570	ETS2	LINC00639		MIR372	OR4C45		LINC01015	PIWIL1
FKBP6	LMAN2L		LINC01361	MIR3919		FMO2	LINC00399	ZNF765	KCTD16	MIR5191		KRTAP13-4	LOC101928416	ZNF571	ETV5	LINC00640		MIR373	OR4S1		LINC01017	PKD1L1
FKBP9P1	LMBR1		LINC01364	MIR3920		FMO4	LINC00403	ZNF766	KCTD8	MIR548A1		KRTAP15-1	LOC101928417	ZNF571-AS1	ETV6	LINC00642		MIR383	OR4X1		LINC01018	PKHD1
FLJ16171	LMF1		LINC01365	MIR3938		FMOD	LINC00408	ZNF772	KDELC2	MIR548AC		KRTAP19-1	LOC101928418	ZNF573	EVA1A	LINC00652		MIR384	OR4X2		LINC01019	PKNOX1
FLJ25758	LMF1-AS1		LINC01372	MIR3976		FN3K	LINC00411	ZNF773	KDM4C	MIR548AD		KRTAP19-2	LOC101928441	ZNF577	EVI5	LINC00654		MIR3916	OR5AP2		LINC01020	PKP4
FLJ31104	LOC100128233		LINC01377	MIR3976HG		FN3KRP	LINC00417	ZNF776	KDM7A	MIR548AG1		KRTAP19-3	LOC101928446	ZNF578	EWSAT1	LINC00656		MIR3919	OR5AR1		LINC01032	PLA2G2A
FLJ33534	LOC100128531		LINC01384	MIR4264		FNDC1	LINC00421	ZNF788	KDR	MIR548AI		KRTAP19-4	LOC101928519	ZNF584	EXD1	LINC00657		MIR3920	OR5AS1		LINC01057	PLA2G2C
FLJ33581	LOC100128554		LINC01387	MIR4272		FOLH1	LINC00424	ZNF792	KIAA0020	MIR548AJ1		KRTAP19-5	LOC101928525	ZNF585A	EXD2	LINC00658		MIR3974	OR5D13		LINC01100	PLA2G2D
FLJ36777	LOC100129027		LINC01392	MIR4278		FOXI3	LINC00428	ZNF799	KIAA0319	MIR548AS		KRTAP19-6	LOC101928530	ZNF585B	EXOC4	LINC00676		MIR3976	OR5D14		LINC01104	PLA2G2E
FLJ40288	LOC100129223		LINC01393	MIR4279		FOXL2NB	LINC00431	ZNF8	KIAA0391	MIR548AU		KRTAP19-7	LOC101928597	ZNF586	EXOC6	LINC00690		MIR3976HG	OR5D16		LINC01108	PLA2G2F
FLJ42102	LOC100129461		LINC01399	MIR4283-1		FOXO3B	LINC00442	ZNF805	KIAA0586	MIR548AV		KRTAP19-8	LOC101928651	ZNF587	EXOG	LINC00824		MIR4264	OR5D18		LINC01114	PLA2G5
FLJ42393	LOC100130264		LINC01410	MIR4283-2		FOXO4	LINC00452	ZNF806	KIAA0825	MIR548AZ		KRTAP20-1	LOC101928697	ZNF587B	EXOSC7	LINC00837		MIR4273	OR5F1		LINC01115	PLA2G7
FLJ43879	LOC100130298		LINC01422	MIR4297		FOXP3	LINC00457	ZNF808	KIAA1024L	MIR548F1		KRTAP20-2	LOC101928730	ZNF597	EXPH5	LINC00856		MIR4275	OR5L1		LINC01121	PLCG2
FLT4	LOC100130950		LINC01427	MIR4302		FPR3	LINC00469	ZNF813	KIAA1107	MIR548G		KRTAP20-3	LOC101928778	ZNF599	EXT1	LINC00857		MIR429	OR5L2		LINC01122	PLCH1
FMNL3	LOC100132174		LINC01432	MIR4317		FRG1	LINC00479	ZNF814	KIAA1211	MIR548H1		KRTAP20-4	LOC101928782	ZNF600	EXT2	LINC00862		MIR4303	OR5M1		LINC01127	PLEKHA6
FMOD	LOC100133077		LINC01440	MIR4318		FRG1B	LINC00494	ZNF816	KIAA1257	MIR548H5		KRTAP21-1	LOC101928786	ZNF605	EXTL3	LINC00870		MIR4317	OR5M10		LINC01140	PLEKHG1
FNBP1L	LOC100133461		LINC01441	MIR4327		FRG2	LINC00507	ZNF816-ZNF321P	KIAA1324	MIR548N		KRTAP21-2	LOC101928858	ZNF606	EXTL3-AS1	LINC00877		MIR4318	OR5M11		LINC01141	PLGLA
FNBP4	LOC100134391		LINC01443	MIR4417		FRG2C	LINC00508	ZNF818P	KIAA1324L	MIR548Q		KRTAP21-3	LOC101928880	ZNF607	EZR	LINC00894		MIR4327	OR5M3		LINC01146	PLXNA4
FOLR1	LOC100270804		LINC01444	MIR4419B		FRG2DP	LINC00511	ZNF83	KIAA1377	MIR551B		KRTAP22-1	LOC101928885	ZNF610	EZR-AS1	LINC00927		MIR4417	OR5M8		LINC01151	PLXNC1
FOLR2	LOC100287792		LINC01445	MIR4428		FRG2EP	LINC00524	ZNF835	KIAA1407	MIR5580		KRTAP22-2	LOC101928886	ZNF611	F13A1	LINC00930		MIR4419B	OR5M9		LINC01158	PODXL
FOLR3	LOC100287944		LINC01446	MIR4435-1		FRMD1	LINC00538	ZNF837	KIAA1462	MIR5583-1		KRTAP23-1	LOC101928944	ZNF613	F2R	LINC00937		MIR4426	OR5R1		LINC01162	POM121L1P
FOXI1	LOC100288152		LINC01448	MIR4435-1HG		FRMD3	LINC00552	ZNF84	KIAA1467	MIR5583-2		KRTAP24-1	LOC101929066	ZNF614	F2RL1	LINC00951		MIR4428	OR5T1		LINC01170	POU5F1B
FOXI2	LOC100288181		LINC01452	MIR4435-2		FRMD4A	LINC00565	ZNF844	KIAA1598	MIR5590		KRTAP25-1	LOC101929124	ZNF615	FA2H	LINC00967		MIR4431	OR5T2		LINC01177	POU6F2
FOXI3	LOC100288254		LINC01468	MIR4445		FRMD8P1	LINC00574	ZNF845	KIAA2012	MIR5681A		KRTAP26-1	LOC101929144	ZNF616	FABP1	LINC00994		MIR4437	OR5T3		LINC01195	PPCS
FOXL2NB	LOC100288637		LINC01470	MIR4449		FSCN3	LINC00581	ZNF878	KIAA2026	MIR5681B		KRTAP27-1	LOC101929153	ZNF625	FABP5P3	LINC01003		MIR4438	OR5W2		LINC01197	PPFIBP2
FOXN3	LOC100288814		LINC01477	MIR4454		FSD1	LINC00588	ZNF879	KIF13A	MIR5687		KRTAP6-1	LOC101929164	ZNF625-ZNF20	FABP6	LINC01010		MIR4445	OR7D2		LINC01205	PPIL2
FOXN3-AS2	LOC100288974		LINC01478	MIR4458		FSTL4	LINC00601	ZNF880	KIF1B	MIR5708		KRTAP6-2	LOC101929217	ZNF626	FADD	LINC01055		MIR4454	OR7D4		LINC01206	PPM1F
FOXN4	LOC100422737		LINC01479	MIR4458HG		FTCD	LINC00606	ZNF99	KIF21A	MIR572		KRTAP6-3	LOC101929231	ZNF627	FAH	LINC01057		MIR4458	OR7E24		LINC01207	PRAME
FOXO1	LOC100499484		LINC01483	MIR4468		FTH1P18	LINC00619	ZSCAN1	KIF3B	MIR583		KRTAP7-1	LOC101929239	ZNF649	FAHD2B	LINC01058		MIR4458HG	OR7E5P		LINC01209	PRDM2
FOXO3	LOC100499484-C9ORF174		LINC01491	MIR4501		FTO	LINC00642	ZSCAN18	KIF5C	MIR604		KRTAP8-1	LOC101929260	ZNF649-AS1	FAHD2CP	LINC01065		MIR4460	OR7G1		LINC01227	PRG1
FOXO3B	LOC100505635		LINC01492	MIR4507		FTO-IT1	LINC00659	ZSCAN20	KIT	MIR605		KU-MEL-3	LOC101929268	ZNF665	FAIM3	LINC01093		MIR4495	OR7G3		LINC01250	PRKAG2
FRAS1	LOC100505716		LINC01495	MIR4508		FTSJ1	LINC00663	ZSCAN22	KITLG	MIR6073		L1CAM	LOC101929282	ZNF667	FAM102B	LINC01094		MIR4501	OR8H1		LINC01254	PRKAG2-AS1
FRG1	LOC100505782		LINC01497	MIR4509-1		FTX	LINC00665	ZSCAN32	KIZ	MIR6074		L3MBTL4	LOC101929284	ZNF667-AS1	FAM103A1	LINC01101		MIR4516	OR8K3		LINC01255	PRKCB
FRG2	LOC100505978		LINC01499	MIR4509-2		FUOM	LINC00670	ZSCAN4	KIZ-AS1	MIR6078		L3MBTL4-AS1	LOC101929406	ZNF671	FAM105A	LINC01108		MIR4525	OR9A4		LINC01265	PRKCE
FRG2C	LOC100506022		LINC01505	MIR4509-3		FUT1	LINC00673		KL	MIR6079		LAGE3	LOC101929415	ZNF675	FAM107B	LINC01124		MIR4528	OR9G1		LINC01280	PRNCR1
FRG2EP	LOC100506258		LINC01507	MIR4510		FUT2	LINC00675		KLF12	MIR6090		LAMA1	LOC101929420	ZNF677	FAM110B	LINC01132		MIR4636	OR9G4		LINC01281	PROKR2
FRMD3	LOC100506272		LINC01515	MIR4528		FXYD4	LINC00684		KLF7	MIR6128		LAMP5	LOC101929454	ZNF679	FAM114A1	LINC01135		MIR4655	OR9G9		LINC01282	PROM1
FRMD4A	LOC100506384		LINC01516	MIR4533		FZD10	LINC00689		KLF8	MIR6133		LAMP5-AS1	LOC101929486	ZNF680	FAM120C	LINC01140		MIR466	OXCT1		LINC01287	PROX1
FRMD6	LOC100506403		LINC01518	MIR4537		FZD10-AS1	LINC00701		KLHL13	MIR6134		LANCL3	LOC101929488	ZNF681	FAM122C	LINC01160		MIR4664	P3H2		LINC01291	PROX1-AS1
FRMD6-AS2	LOC100506457		LINC01519	MIR4538		FZD8	LINC00838		KLHL14	MIR6505		LARGE	LOC101929504	ZNF682	FAM124A	LINC01187		MIR4666B	P3H2-AS1		LINC01301	PRR26
FRMPD1	LOC100506499		LINC01520	MIR4539		FZD9	LINC00840		KLHL3	MIR651		LARGE-AS1	LOC101929505	ZNF69	FAM127A	LINC01203		MIR4675	PABPC1L2A		LINC01307	PRR9
FRMPD3	LOC100506585		LINC01532	MIR4636		G6PD	LINC00841		KLHL38	MIR6888		LAS1L	LOC101929550	ZNF699	FAM127B	LINC01206		MIR4693	PABPC1L2B		LINC01314	PRSS1
FRMPD3-AS1	LOC100506895		LINC01533	MIR4675		GAB3	LINC00842		KLHL6	MIR7110		LCA10	LOC101929608	ZNF700	FAM127C	LINC01210		MIR4697	PABPC1L2B-AS1		LINC01331	PRSS3P2
FRRS1L	LOC100507006		LINC01534	MIR4683		GAB4	LINC00853		KLHL6-AS1	MIR7156		LCE1A	LOC101929625	ZNF701	FAM129A	LINC01234		MIR4697HG	PACERR		LINC01343	PRSS48
FSCN3	LOC100507351		LINC01535	MIR4689		GABRA5	LINC00891		KREMEN1	MIR759		LCE1B	LOC101929653	ZNF702P	FAM131B	LINC01254		MIR4704	PACRG		LINC01363	PRSS55
FSIP1	LOC100507384		LINC01538	MIR4697		GABRB3	LINC00898		KRT222	MIR7641-2		LCE1C	LOC101929721	ZNF708	FAM134B	LINC01258		MIR4705	PAK7		LINC01364	PSD3
FSTL4	LOC100507387		LINC01539	MIR4697HG		GABRD	LINC00900		KRT24	MIR767		LCE1D	LOC101929771	ZNF709	FAM135B	LINC01267		MIR4719	PALM		LINC01372	PSEN2
FUT8	LOC100507391		LINC01543	MIR4715		GABRE	LINC00904		KRT25	MIR7978		LCE1E	LOC101929983	ZNF71	FAM13A	LINC01269		MIR4754	PARK2		LINC01377	PSG1
FUT8-AS1	LOC100507406		LINC01544	MIR4719		GABRG3	LINC00906		KRT26	MIR8057		LCE1F	LOC102467079	ZNF714	FAM151A	LINC01277		MIR4759	PARP8		LINC01395	PSG10P
FXN	LOC100507420		LINC01546	MIR4754		GABRG3-AS1	LINC00917		KRT27	MIR8063		LCE2A	LOC102467222	ZNF716	FAM151B	LINC01281		MIR4760	PCAT18		LINC01411	PSG11
FXYD4	LOC100507642		LINC01549	MIR4757		GABRQ	LINC00919		KRT28	MIR8079		LCE2B	LOC102606466	ZNF717	FAM153B	LINC01282		MIR4761	PCDH11X		LINC01423	PSG2
FYCO1	LOC100996286		LINC01551	MIR4759		GADD45G	LINC00921		KRT7	MIR8081		LCE2C	LOC102659288	ZNF721	FAM159A	LINC01291		MIR4764	PCDH15		LINC01426	PSG3
FZD10	LOC100996325		LINC01553	MIR4760		GAGE10	LINC00922		KRT81	MIR8082		LCE2D	LOC102723362	ZNF724P	FAM160A1	LINC01298		MIR4770	PCDH18		LINC01429	PSG4
FZD10-AS1	LOC100996437		LINC01558	MIR4764		GAGE12I	LINC00927		KRT86	MIR920		LCE3A	LOC102723376	ZNF726	FAM160A2	LINC01314		MIR4776-1	PCDH19		LINC01436	PSG5
FZD9	LOC100996455		LINC01560	MIR4770		GAGE12J	LINC00929		KRTAP13-1	MIR924		LCE3B	LOC102723427	ZNF727	FAM161A	LINC01331		MIR4776-2	PCDH7		LINC01447	PSG6
GAB2	LOC100996634		LINC01561	MIR4792		GAGE13	LINC00934		KRTAP13-2	MIR938		LCE3C	LOC102723505	ZNF728	FAM163A	LINC01333		MIR4789	PCDHA1		LINC01448	PSG7
GABBR2	LOC100996758		LINC01566	MIR490		GAGE2A	LINC00937		KRTAP13-3	MIRLET7A2		LCE4A	LOC102723517	ZNF730	FAM168A	LINC01335		MIR4791	PCDHA10		LINC01452	PSG8
GABPB1	LOC101060091		LINC01568	MIR498		GAGE2B	LINC00939		KRTAP13-4	MITF		LCE6A	LOC102723769	ZNF735	FAM168B	LINC01337		MIR488	PCDHA11		LINC01482	PSG9
GABRD	LOC101060321		LINC01570	MIR5009		GAGE2C	LINC00951		KRTAP15-1	MKL2		LCN1	LOC102723927	ZNF736	FAM169A	LINC01343		MIR490	PCDHA12		LINC01483	PSMC1
GABRP	LOC101060389		LINC01571	MIR506		GAGE2D	LINC00954		KRTAP19-1	MKNK1		LCN9	LOC102724053	ZNF737	FAM170B	LINC01344		MIR498	PCDHA13		LINC01509	PSMG1
GABRR2	LOC101060498		LINC01582	MIR507		GAGE2E	LINC00955		KRTAP19-2	MKNK1-AS1		LDOC1	LOC102724084	ZNF738	FAM170B-AS1	LINC01354		MIR5009	PCDHA2		LINC01510	PTPN14
GADD45G	LOC101448202		LINC01583	MIR508		GAGE4	LINC00960		KRTAP19-3	MLIP		LDOC1L	LOC102724096	ZNF749	FAM174B	LINC01358		MIR506	PCDHA3		LINC01522	PTPN3
GAK	LOC101926926		LINC01587	MIR509-1		GAGE5	LINC00969		KRTAP19-4	MLIP-IT1		LGALS9B	LOC102724163	ZNF75A	FAM179A	LINC01366		MIR507	PCDHA4		LINC01523	PTPRM
GAL	LOC101927043		LINC01592	MIR509-2		GAGE7	LINC00974		KRTAP19-5	MLLT3		LHFP	LOC102724188	ZNF761	FAM180A	LINC01423		MIR508	PCDHA5		LINC01524	PTPRT
GAL3ST1	LOC101927056		LINCR-0002	MIR509-3		GAGE8	LINC00982		KRTAP23-1	MMAA		LHFPL3	LOC102724201	ZNF763	FAM183A	LINC01429		MIR509-1	PCDHA6		LINC01525	PXDC1
GALK2	LOC101927070		LINCR-0003	MIR5095		GAK	LINC00996		KRTAP24-1	MMD		LHFPL3-AS1	LOC102724511	ZNF765	FAM183B	LINC01449		MIR509-2	PCDHA7		LINC01532	PXDN
GALM	LOC101927115		LINC-ROR	MIR510		GAL	LINC01003		KRTAP25-1	MMP1		LIFR	LOC102724651	ZNF766	FAM183CP	LINC01450		MIR509-3	PCDHA8		LINC01533	QDPR
GALNT1	LOC101927123		LINGO2	MIR512-1		GAL3ST1	LINC01005		KRTAP26-1	MMP10		LIFR-AS1	LOC102724661	ZNF77	FAM185A	LINC01484		MIR510	PCDHA9		LINC01546	RAB12
GALNT10	LOC101927142		LIPE-AS1	MIR512-2		GAL3ST2	LINC01006		KRTAP27-1	MMP12		LINC00028	LOC102724958	ZNF772	FAM186A	LINC01485		MIR512-1	PCDHAC1		LINC01548	RAB19
GALNT11	LOC101927153		LIPI	MIR513A1		GALNT1	LINC01014		L3MBTL3	MMP20		LINC00051	LOC151121	ZNF773	FAM188B	LINC01498		MIR512-2	PCDHAC2		LINC01549	RAB36
GALNT14	LOC101927272		LMCD1	MIR513A2		GALNT11	LINC01015		L3MBTL4	MMP3		LINC00052	LOC158434	ZNF776	FAM189A2	LINC01500		MIR513A1	PCDHB1		LINC01552	RAB4A
GALNT15	LOC101927416		LMCD1-AS1	MIR513B		GALNT14	LINC01016		L3MBTL4-AS1	MMP7		LINC00092	LOC158435	ZNF781	FAM196A	LINC01501		MIR513A2	PCDHB10		LINC01568	RARRES2
GALNT16	LOC101927438		LMNTD1	MIR513C		GALNT15	LINC01017		LACE1	MN1		LINC00106	LOC158960	ZNF788	FAM196B	LINC01507		MIR513B	PCDHB11		LINC01570	RASAL2
GALNT18	LOC101927464		LMX1A	MIR514A1		GALNT2	LINC01019		LAMA1	MND1		LINC00113	LOC200772	ZNF790	FAM198A	LINC01508		MIR513C	PCDHB12		LINC01572	RASGRF1
GALNT2	LOC101927502		LNX1	MIR514A2		GALNT9	LINC01020		LAMA3	MOB3C		LINC00158	LOC283038	ZNF790-AS1	FAM19A2	LINC01509		MIR514A1	PCDHB13		LINC01582	RASGRF2
GALNT8	LOC101927523		LNX1-AS1	MIR514A3		GALNTL5	LINC01044		LAMA4	MPDZ		LINC00159	LOC283177	ZNF791	FAM200B	LINC01517		MIR514A2	PCDHB14		LINC01587	RASGRF2-AS1
GALNT9	LOC101927526		LNX1-AS2	MIR514B		GALP	LINC01050		LAMB3	MPPED2		LINC00161	LOC283352	ZNF792	FAM201A	LINC01522		MIR514A3	PCDHB15		LINCR-0001	RASGRP3
GALNTL5	LOC101927575		LOC100128006	MIR515-1		GALR1	LINC01056		LAPTM4B	MPZL3		LINC00200	LOC284344	ZNF793	FAM205A	LINC01523		MIR514B	PCDHB16		LINCR-0003	RASSF4
GAN	LOC101927588		LOC100128176	MIR515-2		GAN	LINC01060		LCP2	MREG		LINC00207	LOC284379	ZNF793-AS1	FAM20B	LINC01580		MIR515-1	PCDHB17P		LIPE-AS1	RBFOX1
GANC	LOC101927604		LOC100128239	MIR516A1		GAS6	LINC01070		LDB3	MRGPRX1		LINC00229	LOC284395	ZNF799	FAM213A	LINC01581		MIR515-2	PCDHB18P		LL22NC03-63E9.3	RBM24
GAS2L1P2	LOC101927623		LOC100128398	MIR516A2		GAS6-AS1	LINC01081		LDHAL6B	MRGPRX2		LINC00240	LOC284412	ZNF8	FAM219A	LINC01588		MIR516A1	PCDHB19P		LL22NC03-75H12.2	RBM33
GAS7	LOC101927686		LOC100128554	MIR516B1		GAS6-AS2	LINC01082		LDLRAD3	MRPL48		LINC00244	LOC284661	ZNF805	FAM21A	LINCR-0001		MIR516A2	PCDHB2		LMBR1	RCN1
GATA5	LOC101927691		LOC100128714	MIR516B2		GAS7	LINC01087		LDLRAD4	MRPS28		LINC00261	LOC284788	ZNF806	FAM21EP	LIPC		MIR516B1	PCDHB3		LMNTD1	RELL1
GATB	LOC101927708		LOC100128885	MIR517A		GATA1	LINC01101		LDOC1	MSANTD3		LINC00266-1	LOC284825	ZNF808	FAM227A	LIPH		MIR516B2	PCDHB4		LMX1A	REN
GATS	LOC101927762		LOC100128993	MIR517B		GATA5	LINC01107		LECT1	MSANTD3-TMEFF1		LINC00266-3	LOC284930	ZNF812	FAM227B	LMAN2L		MIR517A	PCDHB5		LNX1	RFTN1
GBX2	LOC101927770		LOC100129603	MIR517C		GATA6	LINC01115		LEF1	MSH3		LINC00273	LOC284933	ZNF813	FAM228A	LOC100128531		MIR517B	PCDHB6		LNX1-AS1	RFWD2
GCC1	LOC101927787		LOC100130331	MIR518A1		GATA6-AS1	LINC01134		LEKR1	MSI2		LINC00293	LOC285484	ZNF814	FAM228B	LOC100129223		MIR517C	PCDHB7		LNX1-AS2	RGL1
GCK	LOC101927798		LOC100130673	MIR518A2		GATS	LINC01141		LEPR	MSRB3		LINC00304	LOC285692	ZNF816	FAM3B	LOC100129316		MIR518A1	PCDHB8		LOC100101478	RGS2
GCM1	LOC101927847		LOC100130700	MIR518B		GBX1	LINC01152		LEPROTL1	MTFR1		LINC00307	LOC285766	ZNF816-ZNF321P	FAM45B	LOC100129520		MIR518A2	PCDHB9		LOC100128176	RGS4
GCNT1	LOC101927865		LOC100130849	MIR518C		GBX2	LINC01163		LGI1	MTSS1		LINC00312	LOC285889	ZNF818P	FAM46C	LOC100129940		MIR518B	PCDHGA1		LOC100128714	RGS9
GCNT2	LOC101927876		LOC100130964	MIR518D		GCC1	LINC01164		LGR5	MUM1L1		LINC00314	LOC286083	ZNF823	FAM47E	LOC100130264		MIR518C	PCDHGA10		LOC100128993	RHOBTB1
GCNT7	LOC101927905		LOC100131315	MIR518E		GCK	LINC01166		LHFP	MURC		LINC00320	LOC286114	ZNF826P	FAM47E-STBD1	LOC100130298		MIR518D	PCDHGA11		LOC100129148	RHOU
GCOM1	LOC101927914		LOC100132352	MIR518F		GCNT7	LINC01167		LHFPL1	MUSK		LINC00322	LOC286177	ZNF829	FAM49B	LOC100130357		MIR518E	PCDHGA12		LOC100129935	RIMBP2
GCSH	LOC101927950		LOC100133050	MIR519A1		GCOM1	LINC01168		LHFPL2	MYBPC1		LINC00323	LOC339166	ZNF83	FAM50B	LOC100130476		MIR518F	PCDHGA2		LOC100130673	RIMKLA
GDA	LOC101927969		LOC100134317	MIR519A2		GCSH	LINC01177		LIMCH1	MYCT1		LINC00331	LOC339298	ZNF833P	FAM65B	LOC100130744		MIR519A1	PCDHGA3		LOC100131315	RINT1
GDAP1L1	LOC101928075		LOC100190940	MIR519B		GDA	LINC01195		LIN52	MYH10		LINC00343	LOC339568	ZNF835	FAM66C	LOC100131496		MIR519A2	PCDHGA4		LOC100132078	RNASE2
GDAP2	LOC101928205		LOC100192426	MIR519C		GDAP2	LINC01207		LIN54	MYO1B		LINC00347	LOC339593	ZNF836	FAM71A	LOC100132077		MIR519B	PCDHGA5		LOC100132304	RNASE3
GDF10	LOC101928231		LOC100240728	MIR519D		GDF10	LINC01224		LINC00032	MYO1E		LINC00354	LOC339622	ZNF837	FAM71B	LOC100132146		MIR519C	PCDHGA6		LOC100133286	RNASET2
GDF2	LOC101928266		LOC100287010	MIR519E		GDF2	LINC01233		LINC00114	MYO3B		LINC00359	LOC339975	ZNF84	FAM71F1	LOC100134391		MIR519D	PCDHGA7		LOC100134391	RNF144B
GDF3	LOC101928323		LOC100287592	MIR520A		GDI1	LINC01237		LINC00161	MYOZ2		LINC00363	LOC340113	ZNF841	FAM71F2	LOC100270804		MIR519E	PCDHGA8		LOC100192426	RNF32
GDPD4	LOC101928371		LOC100288778	MIR520B		GDPD2	LINC01250		LINC00189	NAALADL2		LINC00368	LOC340512	ZNF844	FAM81A	LOC100271832		MIR520A	PCDHGA9		LOC100270804	RNF5P1
GEMIN6	LOC101928438		LOC100289333	MIR520C		GDPD4	LINC01257		LINC00222	NAALADL2-AS3		LINC00375	LOC388692	ZNF845	FAM83D	LOC100287792		MIR520B	PCDHGB1		LOC100286922	RNVU1-8
GFM1	LOC101928443		LOC100289650	MIR520D		GFPT2	LINC01258		LINC00251	NAMA		LINC00381	LOC389602	ZNF846	FAM84A	LOC100287944		MIR520C	PCDHGB2		LOC100287944	ROR1
GFOD1	LOC101928448		LOC100289673	MIR520E		GGT1	LINC01262		LINC00271	NAT8		LINC00396	LOC389906	ZNF85	FAM86FP	LOC100288748		MIR520D	PCDHGB3		LOC100288254	ROR2
GFPT2	LOC101928453		LOC100379224	MIR520F		GGT8P	LINC01264		LINC00290	NAT8B		LINC00403	LOC390705	ZNF850	FAM89A	LOC100288814		MIR520E	PCDHGB4		LOC100288814	RORA
GGPS1	LOC101928460		LOC100420587	MIR520G		GGTLC1	LINC01281		LINC00299	NAV1		LINC00408	LOC392196	ZNF878	FAM90A1	LOC100288974		MIR520F	PCDHGB5		LOC100288974	RORA-AS1
GGTLC1	LOC101928514		LOC100499194	MIR520H		GHITM	LINC01282		LINC00305	NBAS		LINC00410	LOC392364	ZNF879	FAM95C	LOC100422737		MIR520G	PCDHGB6		LOC100289650	RORA-AS2
GHRHR	LOC101928525		LOC100500773	MIR521-1		GHRHR	LINC01287		LINC00307	NDEL1		LINC00411	LOC392452	ZNF880	FAM9B	LOC100499484		MIR520H	PCDHGB7		LOC100289673	RP1
GIGYF2	LOC101928567		LOC100505515	MIR521-2		GIMAP2	LINC01304		LINC00309	NDNF		LINC00417	LOC400553	ZNF90	FAM9C	LOC100499484-C9ORF174		MIR521-1	PCDHGB8P		LOC100500773	RPH3A
GINM1	LOC101928618		LOC100505549	MIR522		GIMAP4	LINC01310		LINC00326	NEB		LINC00421	LOC400685	ZNF91	FAN1	LOC100505635		MIR521-2	PCDHGC3		LOC100505635	RPL13AP17
GINS1	LOC101928694		LOC100505715	MIR523		GIMAP6	LINC01314		LINC00332	NECAB1		LINC00424	LOC400940	ZNF92	FANCC	LOC100505716		MIR522	PCDHGC4		LOC100505782	RPL23AP53
GJA10	LOC101928710		LOC100505739	MIR524		GIMAP7	LINC01342		LINC00343	NEK11		LINC00428	LOC401286	ZNF93	FARS2	LOC100505736		MIR523	PCDHGC5		LOC100505795	RPS24
GJA4	LOC101928751		LOC100505795	MIR525		GIMAP8	LINC01343		LINC00347	NELL1		LINC00431	LOC401357	ZNF99	FAT2	LOC100505782		MIR524	PCGF3		LOC100505918	RPS6KA2
GJA9	LOC101928782		LOC100505811	MIR526A1		GINS1	LINC01346		LINC00348	NETO1		LINC00442	LOC401557	ZSCAN1	FAXC	LOC100505918		MIR525	PCP4		LOC100505978	RPS6KA2-AS1
GJA9-MYCBP	LOC101928786		LOC100505817	MIR526A2		GJA4	LINC01372		LINC00366	NEUROD1		LINC00452	LOC401585	ZSCAN18	FBLL1	LOC100505920		MIR526A1	PDC		LOC100505984	RPS6KA2-IT1
GJB3	LOC101928804		LOC100505841	MIR526B		GJB1	LINC01377		LINC00375	NFATC2		LINC00457	LOC403323	ZSCAN22	FBLN5	LOC100505978		MIR526A2	PDE10A		LOC100506085	RPS6KC1
GJB4	LOC101928823		LOC100505912	MIR527		GJB3	LINC01395		LINC00381	NFIA		LINC00460	LOC440040	ZSCAN32	FBN1	LOC100506085		MIR526B	PDE1A		LOC100506136	RPSA
GJB5	LOC101928841		LOC100506076	MIR548A1		GJB4	LINC01399		LINC00410	NFIA-AS1		LINC00470	LOC440117	ZSCAN4	FBN2	LOC100506258		MIR527	PDE6B		LOC100506258	RPSAP52
GJB6	LOC101928880		LOC100506123	MIR548A2		GJB5	LINC01411		LINC00423	NFIA-AS2		LINC00473	LOC440173		FBP1	LOC100506403		MIR548A1	PDGFD		LOC100506272	RRAS2
GK3P	LOC101928911		LOC100506136	MIR548AC		GJB6	LINC01420		LINC00426	NFIB		LINC00474	LOC440300		FBP2	LOC100506457		MIR548AC	PDHA2		LOC100506274	RSPH1
GLB1	LOC101928936		LOC100506422	MIR548AG2		GK	LINC01443		LINC00434	NHS		LINC00476	LOC440311		FBXL13	LOC100506499		MIR548AE1	PDZRN4		LOC100506384	RSPH14
GLB1L2	LOC101928973		LOC100506444	MIR548AI		GLB1	LINC01444		LINC00437	NHS-AS1		LINC00485	LOC440446		FBXL17	LOC100506551		MIR548AG1	PEG10		LOC100506403	RSU1
GLB1L3	LOC101928988		LOC100506470	MIR548AJ1		GLB1L2	LINC01449		LINC00443	NHSL1		LINC00487	LOC441025		FBXO10	LOC100506895		MIR548AJ2	PEG3		LOC100506406	RTFDC1
GLCE	LOC101928994		LOC100506675	MIR548AJ2		GLB1L3	LINC01450		LINC00446	NKAIN2		LINC00488	LOC441178		FBXO16	LOC100507006		MIR548AO	PEG3-AS1		LOC100506444	RXFP3
GLDC	LOC101929080		LOC100506834	MIR548AP		GLDN	LINC01452		LINC00460	NKAIN3		LINC00504	LOC441455		FBXO21	LOC100507091		MIR548AS	PEX5L		LOC100506470	RXRG
GLDN	LOC101929099		LOC100506858	MIR548AS		GLI2	LINC01471		LINC00461	NKX2-6		LINC00507	LOC441601		FBXO32	LOC100507140		MIR548AU	PGAM5		LOC100506497	RYR3
GLG1	LOC101929128		LOC100506869	MIR548AU		GLI4	LINC01488		LINC00466	NLGN1		LINC00508	LOC441666		FBXO36	LOC100507144		MIR548AY	PGR		LOC100506526	SALL4
GLI2	LOC101929140		LOC100506990	MIR548F5		GLIS3	LINC01502		LINC00470	NLN		LINC00511	LOC442028		FBXO40	LOC100507195		MIR548BA	PHRF1		LOC100506675	SAMD3
GLIS3	LOC101929181		LOC100507053	MIR548H5		GLOD5	LINC01511		LINC00473	NOL4		LINC00526	LOC442132		FBXW11	LOC100507291		MIR548F1	PHYHIPL		LOC100506682	SAMD5
GLIS3-AS1	LOC101929207		LOC100507073	MIR548I4		GLP2R	LINC01522		LINC00474	NOSTRIN		LINC00535	LOC442497		FBXW4	LOC100507384		MIR548F3	PI15		LOC100506858	SASH1
GLP2R	LOC101929229		LOC100507175	MIR548M		GLRA1	LINC01523		LINC00485	NOV		LINC00538	LOC494127		FBXW8	LOC100507387		MIR548F4	PID1		LOC100507053	SAXO1
GLRA1	LOC101929234		LOC100507201	MIR548Q		GLRX5	LINC01524		LINC00488	NOXRED1		LINC00540	LOC613266		FCAMR	LOC100507389		MIR548H3	PIGG		LOC100507065	SBF1P1
GLRA2	LOC101929239		LOC100507205	MIR548T		GLT1D1	LINC01532		LINC00501	NPAS3		LINC00552	LOC63930		FCGR2A	LOC100507391		MIR548I4	PIK3C3		LOC100507144	SBSPON
GLRA4	LOC101929279		LOC100507346	MIR548X		GLT6D1	LINC01535		LINC00526	NPNT		LINC00562	LOC641367		FCGR2B	LOC100507406		MIR548M	PIRT		LOC100507175	SCD5
GLRX5	LOC101929406		LOC100507387	MIR5580		GLTSCR1	LINC01546		LINC00534	NPR3		LINC00565	LOC641746		FCGR2C	LOC100507462		MIR548Q	PKIA		LOC100507388	SCGN
GLT1D1	LOC101929412		LOC100507651	MIR5589		GLUD1	LINC01550		LINC00535	NPS		LINC00571	LOC642236		FCGR3A	LOC100507530		MIR548T	PKP3		LOC100507391	SCML4
GLT6D1	LOC101929427		LOC100508046	MIR5681A		GM140	LINC01560		LINC00536	NR1D2		LINC00574	LOC642423		FCGR3B	LOC100996263		MIR551B	PLA2G4A		LOC100507420	SCN10A
GLUL	LOC101929450		LOC100631378	MIR5681B		GM2A	LINC01566		LINC00548	NR2E1		LINC00583	LOC642426		FCRL6	LOC100996455		MIR5580	PLCXD3		LOC100507431	SCN11A
GLYCAM1	LOC101929470		LOC100996349	MIR5692A1		GMDS	LINC01570		LINC00551	NR2F2		LINC00588	LOC642776		FCRLA	LOC100996634		MIR5583-1	PLD5		LOC100507462	SCN3B
GM140	LOC101929473		LOC100996385	MIR5692A2		GMDS-AS1	LINC01571		LINC00554	NR2F2-AS1		LINC00601	LOC644189		FER1L5	LOC101060091		MIR5583-2	PLEC		LOC100507534	SCN5A
GM2A	LOC101929497		LOC100996671	MIR5701-1		GMIP	LINC01574		LINC00557	NR3C2		LINC00602	LOC644554		FER1L6	LOC101060498		MIR5681A	PLXDC2		LOC100507651	SCN8A
GMDS	LOC101929524		LOC100996679	MIR5701-2		GML	LINC01580		LINC00564	NRG1		LINC00605	LOC644669		FER1L6-AS1	LOC101926913		MIR5681B	PMCHL1		LOC100996249	SDC2
GMDS-AS1	LOC101929526		LOC101054525	MIR5701-3		GNAS	LINC01581		LINC00577	NRG1-IT1		LINC00618	LOC645166		FER1L6-AS2	LOC101926926		MIR5682	POF1B		LOC100996286	SDF2L1
GMEB1	LOC101929541		LOC101060019	MIR572		GNAS-AS1	LINC01584		LINC00578	NRG1-IT3		LINC00619	LOC646214		FETUB	LOC101926928		MIR5684	POLE		LOC100996338	SDHAF3
GMPR	LOC101929551		LOC101060321	MIR603		GNAZ	LINC01587		LINC00583	NRK		LINC00620	LOC646522		FEZ1	LOC101926941		MIR5702	POLRMT		LOC100996342	SDK1
GNA14	LOC101929574		LOC101060385	MIR605		GNG13	LINC01591		LINC00589	NRSN1		LINC00624	LOC650226		FGD4	LOC101927043		MIR5707	POM121L12		LOC100996679	SDK2
GNA14-AS1	LOC101929586		LOC101060389	MIR6072		GNG4	LINCR-0001		LINC00598	NRXN1		LINC00632	LOC654342		FGD5	LOC101927069		MIR571	POTEA		LOC100996758	SDR16C5
GNAL	LOC101929596		LOC101060524	MIR6078		GNG7	LINC-ROR		LINC00602	NRXN3		LINC00663	LOC727924		FGD6	LOC101927070		MIR572	PPAP2C		LOC101926941	SDR16C6P
GNAO1	LOC101929622		LOC101060542	MIR6128		GNGT2	LINGO1		LINC00607	NSUN3		LINC00664	LOC728485		FGF1	LOC101927153		MIR577	PPP1R1C		LOC101926962	SDR42E1
GNAS	LOC101929715		LOC101926898	MIR6134		GNL3L	LINGO1-AS1		LINC00615	NT5DC3		LINC00665	LOC728752		FGF13	LOC101927189		MIR588	PPP1R2P3		LOC101926964	SEC22C
GNAS-AS1	LOC101929717		LOC101926905	MIR643		GOLGA2P9	LINGO1-AS2		LINC00624	NTNG1		LINC00667	LOC729159		FGF18	LOC101927190		MIR592	PPP1R2P9		LOC101926966	SEC31A
GNAZ	LOC101929733		LOC101926928	MIR646		GOLGA3	LINS		LINC00626	NUDT16		LINC00668	LOC729348		FGF8	LOC101927243		MIR595	PPP1R3A		LOC101927056	SEC63
GNE	LOC102467080		LOC101926942	MIR646HG		GOLGA6L2	LL22NC03-75H12.2		LINC00630	NUDT16P1		LINC00669	LOC729506		FGFBP1	LOC101927284		MIR602	PPP1R9A		LOC101927066	SEMA6A
GNG13	LOC102467147		LOC101926960	MIR651		GOLGA6L4	LMBR1		LINC00632	NXF4		LINC00670	LOC729658		FGFR1	LOC101927416		MIR605	PPP2R1A		LOC101927132	SEMA6A-AS1
GNG4	LOC102467655		LOC101926964	MIR663A		GOLGA7	LMF1		LINC00667	NXPH2		LINC00673	LOC729732		FGGY	LOC101927437		MIR6087	PPP2R2B		LOC101927159	SERPINE2
GNG7	LOC102723377		LOC101927023	MIR663AHG		GOLGA8S	LMF1-AS1		LINC00668	NYAP2		LINC00675	LOC80078		FHDC1	LOC101927438		MIR6126	PPP3CA		LOC101927188	SFRP1
GNGT2	LOC102723385		LOC101927062	MIR663B		GOLM1	LMTK2		LINC00669	OAS1		LINC00678	LOC90768		FHIT	LOC101927450		MIR6128	PQLC1		LOC101927190	SH2D4B
GNN	LOC102723505		LOC101927066	MIR6801		GP2	LOC100128006		LINC00687	OAS3		LINC00684	LONRF1		FHL1	LOC101927476		MIR6130	PRDM16		LOC101927239	SH3D19
GNPAT	LOC102723517		LOC101927079	MIR6806		GP6	LOC100128239		LINC00690	OCSTAMP		LINC00687	LPPR1		FHL2	LOC101927523		MIR6134	PRDM5		LOC101927243	SH3GL3
GOLGA7	LOC102723703		LOC101927081	MIR6839		GPAM	LOC100128398		LINC00691	OGN		LINC00689	LRIG3		FICD	LOC101927539		MIR617	PRDM9		LOC101927285	SH3RF1
GOLM1	LOC102723831		LOC101927082	MIR6858		GPATCH1	LOC100128554		LINC00702	OLFM4		LINC00693	LRPAP1		FIG4	LOC101927543		MIR622	PRIM2		LOC101927354	SH3RF3
GOSR1	LOC102723854		LOC101927087	MIR7151		GPC1	LOC100128573		LINC00703	OLIG3		LINC00698	LRRC30		FIGF	LOC101927549		MIR637	PRKAR1B		LOC101927379	SH3RF3-AS1
GOT1L1	LOC102723859		LOC101927120	MIR7153		GPER1	LOC100128714		LINC00708	ONECUT1		LINC00700	LRRC3B		FILIP1L	LOC101927557		MIR643	PRKG1		LOC101927410	SHANK2
GP2	LOC102724279		LOC101927159	MIR7158		GPIHBP1	LOC100128885		LINC00710	OOSP1		LINC00701	LRRC49		FITM2	LOC101927575		MIR651	PRKG1-AS1		LOC101927416	SHANK2-AS1
GP6	LOC102724297		LOC101927188	MIR7515		GPKOW	LOC100129027		LINC00837	OPRM1		LINC00702	LRRC4B		FKBP14	LOC101927588		MIR6511B1	PRL		LOC101927571	SHANK2-AS3
GPATCH1	LOC102724301		LOC101927229	MIR7515HG		GPR108	LOC100129055		LINC00845	OR10A2		LINC00703	LRRC4C		FKBP9	LOC101927623		MIR6511B2	PRLR		LOC101927604	SHH
GPATCH2L	LOC102724539		LOC101927244	MIR7641-2		GPR139	LOC100129603		LINC00862	OR10A4		LINC00710	LRRC55		FLJ12825	LOC101927683		MIR663A	PRMT6		LOC101927616	SHISA3
GPBP1	LOC102724784		LOC101927269	MIR7853		GPR143	LOC100129917		LINC00870	OR10A5		LINC00836	LRRTM1		FLJ22447	LOC101927686		MIR663AHG	PRRX1		LOC101927623	SHISA9
GPC1	LOC102724862		LOC101927273	MIR7978		GPR26	LOC100130238		LINC00877	OR10V1		LINC00838	LRTM1		FLJ31104	LOC101927697		MIR663B	PRSS37		LOC101927637	SHROOM2
GPCPD1	LOC102724933		LOC101927274	MIR8057		GPR31	LOC100130587		LINC00882	OR10V2P		LINC00839	LSM14B		FLJ32255	LOC101927766		MIR6726	PRSS57		LOC101927640	SHROOM3
GPI	LOC102724957		LOC101927280	MIR8063		GPR35	LOC100130700		LINC00886	OR11L1		LINC00840	LY6E		FLJ40288	LOC101927780		MIR6727	PRSS58		LOC101927657	SIM2
GPLD1	LOC103344931		LOC101927282	MIR8065		GPR39	LOC100130950		LINC00889	OR13C2		LINC00841	LYPD1		FLJ42393	LOC101927787		MIR6730	PTCHD4		LOC101927683	SLA
GPR108	LOC146513		LOC101927285	MIR8068		GPR75-ASB3	LOC100131257		LINC00901	OR13C3		LINC00845	LYPD5		FLJ42969	LOC101927795		MIR6744	PTDSS2		LOC101927686	SLC13A4
GPR119	LOC149373		LOC101927286	MIR8069-1		GPR78	LOC100132174		LINC00911	OR13C4		LINC00853	MACROD2		FLJ44635	LOC101927798		MIR6790	PTGFR		LOC101927691	SLC14A2
GPR139	LOC150776		LOC101927305	MIR8069-2		GPR83	LOC100132304		LINC00924	OR13C5		LINC00861	MACROD2-AS1		FLJ46066	LOC101927822		MIR6801	PTGS2		LOC101927694	SLC14A2-AS1
GPR143	LOC150935		LOC101927310	MIR8078		GPRC5A	LOC100132741		LINC00933	OR13C8		LINC00869	MACROD2-IT1		FLJ46906	LOC101927844		MIR6806	PTN		LOC101927701	SLC15A4
GPR156	LOC151475		LOC101927334	MIR8080		GPRC5D	LOC100133077		LINC00948	OR13F1		LINC00891	MADCAM1		FLNB	LOC101927847		MIR6807	PTPRD		LOC101927708	SLC16A10
GPR176	LOC157273		LOC101927394	MIR8081		GPRIN1	LOC100133461		LINC00964	OR2AG1		LINC00898	MAEA		FLRT2	LOC101927851		MIR6808	PTPRK		LOC101927709	SLC17A1
GPR26	LOC253573		LOC101927411	MIR888		GPRIN2	LOC100133669		LINC00967	OR2AG2		LINC00900	MAFTRR		FLVCR1	LOC101927865		MIR6815	PTPRN2		LOC101927735	SLC17A4
GPR31	LOC283140		LOC101927421	MIR890		GPX3	LOC100134317		LINC00968	OR2AK2		LINC00904	MAGEA10		FLVCR2	LOC101927905		MIR6816	PTPRZ1		LOC101927766	SLC17A8
GPR6	LOC283177		LOC101927434	MIR891A		GRAMD4	LOC100134391		LINC00970	OR2B6		LINC00906	MAGEA10-MAGEA5		FMNL2	LOC101927950		MIR6839	PUF60		LOC101927768	SLC1A2
GPR78	LOC283214		LOC101927460	MIR891B		GRB10	LOC100190940		LINC00971	OR2D2		LINC00907	MAGEA11		FMNL3	LOC101927969		MIR6845	PUSL1		LOC101927770	SLC1A3
GPRC5A	LOC283710		LOC101927464	MIR892A		GREB1	LOC100240728		LINC00977	OR2D3		LINC00917	MAGEA12		FMOD	LOC101928068		MIR6885	PVRL3-AS1		LOC101927798	SLC22A1
GPRC5B	LOC284930		LOC101927481	MIR892B		GRHL1	LOC100286922		LINC01010	OR2L13		LINC00919	MAGEA2		FN1	LOC101928075		MIR7151	PWAR1		LOC101927815	SLC22A16
GPRC5D	LOC284933		LOC101927501	MIR892C		GRID1	LOC100287225		LINC01012	OR2L1P		LINC00921	MAGEA2B		FNBP1L	LOC101928118		MIR7158	PWAR4		LOC101927822	SLC22A2
GPRIN1	LOC285000		LOC101927560	MIR920		GRIK3	LOC100287846		LINC01013	OR2L2		LINC00922	MAGEA3		FNBP4	LOC101928191		MIR7515	PWAR5		LOC101927844	SLC22A3
GPRIN2	LOC285043		LOC101927571	MIR99A		GRIK4	LOC100288152		LINC01028	OR2L3		LINC00924	MAGEA4		FNDC4	LOC101928231		MIR7515HG	PWARSN		LOC101927854	SLC25A18
GPX3	LOC285696		LOC101927577	MIR99AHG		GRIN2A	LOC100288181		LINC01049	OR2L5		LINC00929	MAGEA5		FNDC9	LOC101928304		MIR7641-2	PWRN1		LOC101927876	SLC25A24
GPX7	LOC285768		LOC101927580	MIRLET7C		GRIN2B	LOC100288637		LINC01058	OR2L8		LINC00939	MAGEA6		FNIP2	LOC101928372		MIR7702	PWRN2		LOC101927881	SLC25A38
GRAMD1B	LOC285889		LOC101927587	MKRN3		GRIPAP1	LOC100288814		LINC01065	OR2M1P		LINC00943	MAGEA9		FOLR1	LOC101928398		MIR7853	PWRN3		LOC101927884	SLC2A9
GRAMD2	LOC286359		LOC101927592	MMD		GRK1	LOC100289333		LINC01069	OR2M2		LINC00944	MAGEA9B		FOLR2	LOC101928435		MIR7978	PWRN4		LOC101927901	SLC35B4
GRAMD4	LOC286370		LOC101927616	MMEL1		GRK5	LOC100379224		LINC01085	OR2M3		LINC00948	MAGED1		FOLR3	LOC101928438		MIR8054	PXDNL		LOC101927950	SLC35D2
GRB10	LOC338797		LOC101927630	MMP16		GRM2	LOC100420587		LINC01090	OR2M4		LINC00951	MAGED2		FOPNL	LOC101928448		MIR8057	PXMP2		LOC101927964	SLC35D3
GREB1	LOC339166		LOC101927636	MN1		GRM4	LOC100422737		LINC01091	OR2M5		LINC00954	MAGED4		FOXB2	LOC101928453		MIR8058	RALYL		LOC101927969	SLC35F1
GRID1	LOC339529		LOC101927637	MORC1		GRM6	LOC100505635		LINC01094	OR2T8		LINC00955	MAGED4B		FOXE1	LOC101928491		MIR8060	RANBP1		LOC101928009	SLC35F3
GRIK3	LOC344967		LOC101927640	MPDZ		GRM8	LOC100505715		LINC01096	OR2W3		LINC00959	MAGEE2		FOXI1	LOC101928565		MIR8062	RARB		LOC101928012	SLC35G3
GRIK4	LOC387810		LOC101927641	MPPED2		GRTP1	LOC100505782		LINC01097	OR4D10		LINC00960	MAGEH1		FOXI2	LOC101928567		MIR8068	RASEF		LOC101928035	SLC37A1
GRIP1	LOC389602		LOC101927650	MRC1		GRTP1-AS1	LOC100506022		LINC01100	OR4D11		LINC00968	MAGEL2		FOXL2NB	LOC101928618		MIR8071-1	RASSF7		LOC101928048	SLC37A3
GRK1	LOC399715		LOC101927653	MRLN		GSC	LOC100506272		LINC01102	OR4D5		LINC00977	MAGI1		FOXN3	LOC101928694		MIR8071-2	RBMS3		LOC101928107	SLC44A3
GRK5	LOC399815		LOC101927657	MROH9		GSDMC	LOC100506371		LINC01103	OR4D6		LINC00982	MAGI1-AS1		FOXN3-AS2	LOC101928823		MIR8080	RBMS3-AS1		LOC101928174	SLC45A1
GRK7	LOC400553		LOC101927661	MRPS12		GSG1L	LOC100506384		LINC01114	OR4D9		LINC00999	MAGI2		FOXN4	LOC101928847		MIR8081	RBMS3-AS3		LOC101928269	SLC45A2
GRM4	LOC400620		LOC101927668	MSR1		GSTA1	LOC100506470		LINC01122	OR5A1		LINC01005	MAGI2-AS2		FOXO1	LOC101928861		MIR8082	RECQL4		LOC101928371	SLC6A1
GRM6	LOC400997		LOC101927694	MST1L		GSTA2	LOC100506585		LINC01124	OR5AP2		LINC01006	MAGIX		FOXO3	LOC101928909		MIR887	REG1A		LOC101928372	SLC6A11
GRTP1	LOC401010		LOC101927701	MTNR1B		GSTA3	LOC100506688		LINC01135	OR5AR1		LINC01012	MAL		FOXP1	LOC101928911		MIR888	REG1B		LOC101928398	SLC6A1-AS1
GRTP1-AS1	LOC401177		LOC101927735	MUC16		GSTA4	LOC100506858		LINC01140	OR5M1		LINC01013	MAMSTR		FOXP1-AS1	LOC101928936		MIR890	REG1P		LOC101928435	SLC7A13
GSC	LOC401557		LOC101927797	MYH14		GSTA5	LOC100507351		LINC01158	OR5M10		LINC01014	MAN2A1		FOXP4-AS1	LOC101928973		MIR891A	REG3A		LOC101928438	SLC7A2
GSG1L	LOC403312		LOC101927815	MYOCD		GSTA7P	LOC100507388		LINC01160	OR5M11		LINC01015	MAN2B1		FRAS1	LOC101928988		MIR891B	REG3G		LOC101928448	SLCO3A1
GTF2F2	LOC440434		LOC101927843	MYT1L		GTF2F1	LOC100507487		LINC01170	OR5M3		LINC01017	MAP1LC3C		FRMD3	LOC101928994		MIR892A	RFC3		LOC101928453	SLFN11
GTPBP4	LOC493754		LOC101927869	N4BP1		GTF2IRD1	LOC100507534		LINC01179	OR5M8		LINC01019	MAP2K4		FRMD4A	LOC101929023		MIR892B	RGMB		LOC101928491	SLFN5
GTSF1L	LOC553103		LOC101927901	NAALADL2		GTPBP4	LOC100507642		LINC01182	OR5M9		LINC01020	MAP2K4P1		FRMD4B	LOC101929058		MIR892C	RGMB-AS1		LOC101928540	SLIT3
GUCY2GP	LOC63930		LOC101927915	NAALADL2-AS3		GTSF1L	LOC100507651		LINC01184	OR5R1		LINC01044	MAPK9		FRMD5	LOC101929080		MIR924	RGS17		LOC101928565	SMG7-AS1
GUSB	LOC643201		LOC101927924	NAPSA		GUCY2GP	LOC100631378		LINC01187	OR6A2		LINC01049	MBD3L1		FRMD6	LOC101929084		MIR937	RGS7		LOC101928618	SMIM20
GUSBP11	LOC643339		LOC101927964	NAPSB		GUSBP10	LOC100996286		LINC01197	OR6M1		LINC01050	MBL2		FRMD6-AS2	LOC101929099		MIR944	RMST		LOC101928651	SMOC2
GUSBP4	LOC643355		LOC101927973	NBAT1		GUSBP11	LOC100996325		LINC01202	OR6T1		LINC01056	MC2R		FRMPD1	LOC101929128		MIR99AHG	RND3		LOC101928751	SMYD2
GXYLT2	LOC643406		LOC101927987	NBEA		GUSBP2	LOC100996338		LINC01203	OR6X1		LINC01060	MC3R		FRMPD3	LOC101929140		MIRLET7A2	RNF126		LOC101928769	SMYD3
GYPC	LOC644762		LOC101928035	NBEAP1		GUSBP4	LOC100996349		LINC01205	OR8D4		LINC01070	MC5R		FRMPD3-AS1	LOC101929154		MISP	RNF133		LOC101928782	SNORA6
GZMM	LOC644936		LOC101928048	NBPF10		GYG2	LOC100996437		LINC01206	OR9G1		LINC01081	MCF2L		FRRS1L	LOC101929207		MKRN9P	RNF138		LOC101928823	SNORA62
H2AFY2	LOC645434		LOC101928063	NBPF15		GYPC	LOC100996455		LINC01209	OR9G4		LINC01082	MCF2L-AS1		FRY	LOC101929234		MLIP	RNF148		LOC101928847	SNTG2
HAAO	LOC646938		LOC101928131	NBPF20		GZMM	LOC100996583		LINC01213	OR9G9		LINC01085	MCM4		FSIP1	LOC101929237		MLIP-IT1	RNF180		LOC101928861	SOD1
HABP4	LOC647323		LOC101928134	NBPF25P		H19	LOC100996654		LINC01214	OSBP		LINC01088	MEFV		FSTL1	LOC101929259		MMEL1	RNF225		LOC101928885	SOD3
HAPLN3	LOC650293		LOC101928135	NBPF9		H2AFB1	LOC100996679		LINC01216	OSBPL1A		LINC01105	METTL20		FSTL4	LOC101929279		MMP16	RNH1		LOC101928911	SORBS2
HAPLN4	LOC653160		LOC101928161	NCKAP5		H2AFB2	LOC100996758		LINC01229	OSBPL6		LINC01107	MEX3B		FUCA2	LOC101929319		MMP23A	RNU6-2		LOC101928936	SORL1
HAR1A	LOC728095		LOC101928167	NCOR1P1		H2AFB3	LOC101060321		LINC01230	OTC		LINC01115	MEX3C		FUNDC1	LOC101929337		MMP23B	RNU6-53P		LOC101928973	SOWAHB
HAR1B	LOC728613		LOC101928201	NDN		H3F3C	LOC101060385		LINC01266	OTOP1		LINC01122	MEX3D		FUT10	LOC101929450		MORN1	ROBO1		LOC101928977	SOX13
HAS3	LOC729296		LOC101928203	NDNL2		HAPLN3	LOC101060389		LINC01277	OXCT1		LINC01139	MGC27382		FUT8	LOC101929470		MOXD2P	RP11-87M18.2		LOC101928995	SOX17
HAUS8	LOC729603		LOC101928205	NEBL		HAPLN4	LOC101448202		LINC01289	OXNAD1		LINC01141	MGC32805		FUT8-AS1	LOC101929517		MPPED2	RPRM		LOC101929034	SOX2
HCAR1	LOC729658		LOC101928223	NELL1		HAR1A	LOC101926905		LINC01299	OXR1		LINC01142	MGMT		FXN	LOC101929524		MROH2B	RPS5		LOC101929095	SOX2-OT
HCAR2	LOC729950		LOC101928227	NELL2		HAR1B	LOC101926935		LINC01307	P3H2		LINC01152	MIB1		FYCO1	LOC101929526		MROH9	RPS7P5		LOC101929106	SOX4
HCAR3	LOC730202		LOC101928254	NETO1		HAUS5	LOC101926955		LINC01309	P3H2-AS1		LINC01159	MIER2		FYN	LOC101929528		MRPL20	RPSAP58		LOC101929122	SPACA3
HCG2040054	LOC79160		LOC101928283	NF1P2		HAUS7	LOC101926963		LINC01317	PA2G4P4		LINC01162	MIMT1		FZD6	LOC101929541		MRPL40	RTN4R		LOC101929123	SPACA5
HCLS1	LOC90784		LOC101928298	NFIB		HAUS8	LOC101927056		LINC01354	PACRG		LINC01163	MIPOL1		FZD7	LOC101929549		MRPL54	RUNX1T1		LOC101929128	SPACA5B
HCN4	LOC93432		LOC101928306	NKAIN2		HCG2040054	LOC101927058		LINC01358	PACRGL		LINC01164	MIR105-1		G6PC2	LOC101929551		MSR1	RYR2		LOC101929153	SPATA41
HDAC4	LOC93622		LOC101928314	NKAIN3		HCN2	LOC101927078		LINC01359	PAG1		LINC01170	MIR105-2		GAB1	LOC101929555		MTMR8	SALL1		LOC101929154	SPINK2
HDC	LOH12CR1		LOC101928322	NKAPL		HCN4	LOC101927115		LINC01361	PAH		LINC01177	MIR1202		GAB2	LOC101929574		MTNR1B	SAMD12		LOC101929172	SPINT3
HEATR4	LOXHD1		LOC101928401	NLGN1		HDAC4	LOC101927123		LINC01364	PAK3		LINC01182	MIR124-3		GABBR2	LOC101929586		MTRNR2L4	SAMD12-AS1		LOC101929217	SPINT4
HEATR9	LPCAT1		LOC101928418	NLGN4X		HDAC6	LOC101927132		LINC01365	PALLD		LINC01186	MIR1257		GABPB1	LOC101929596		MTRNR2L7	SATB1		LOC101929234	SPON1
HEBP1	LPIN1		LOC101928437	NLRP11		HDGFRP2	LOC101927142		LINC01366	PALM2		LINC01191	MIR1268A		GABPB1-AS1	LOC101929710		MTRNR2L9	SATB1-AS1		LOC101929239	SPRR1A
HEBP2	LPP		LOC101928441	NLRP13		HDHD1	LOC101927151		LINC01378	PALM2-AKAP2		LINC01193	MIR1269B		GABRP	LOC101929721		MUC15	SCHIP1		LOC101929268	SPRR1B
HECW1	LPP-AS2		LOC101928471	NLRP4		HEATR4	LOC101927153		LINC01387	PAPPA		LINC01194	MIR1270		GABRR2	LOC102467080		MUC19	SCHLAP1		LOC101929279	SPRR2G
HEG1	LRFN2		LOC101928505	NLRP5		HEBP1	LOC101927159		LINC01392	PAPPA-AS1		LINC01195	MIR1273E		GAD2	LOC102467147		MUC2	SCN3A		LOC101929297	SPRR3
HELB	LRGUK		LOC101928516	NLRP8		HECW1	LOC101927272		LINC01393	PARD3		LINC01197	MIR1283-1		GADD45G	LOC102467223		MUC5AC	SCNN1D		LOC101929372	SPRR4
HELZ	LRIG1		LOC101928519	NLRP9		HELZ	LOC101927274		LINC01412	PARD3B		LINC01204	MIR1283-2		GALK2	LOC102723604		MUC5B	SCRIB		LOC101929415	SRGAP3
HERC2	LRP5L		LOC101928530	NMU		HEPHL1	LOC101927334		LINC01422	PARK2		LINC01205	MIR1295A		GALM	LOC102723703		MUM1L1	SCT		LOC101929420	SRGAP3-AS3
HERC2P10	LRPAP1		LOC101928539	NOL4		HERC2	LOC101927464		LINC01423	PASD1		LINC01224	MIR1295B		GALNT10	LOC102723766		MXRA8	SDF4		LOC101929427	SRRM4
HEXA	LRRC18		LOC101928569	NOTCH2NL		HERC2P10	LOC101927476		LINC01429	PAUPAR		LINC01225	MIR1323		GALNT14	LOC102723831		MYADML	SEC16B		LOC101929441	SSX6
HEXA-AS1	LRRC3		LOC101928590	NOX3		HERC2P3	LOC101927526		LINC01468	PAWR		LINC01226	MIR1324		GALNT15	LOC102723854		MYCT1	SEMA3A		LOC101929450	ST20-MTHFS
HHATL	LRRC3-AS1		LOC101928597	NPAP1		HGC6.3	LOC101927637		LINC01470	PAX5		LINC01229	MIR1468		GALNT16	LOC102724153		MYF5	SEMA3E		LOC101929470	ST8SIA2
HHLA1	LRRC4		LOC101928605	NPAS3		HGFAC	LOC101927650		LINC01477	PAX6		LINC01230	MIR1469		GALNT18	LOC102724279		MYF6	SEMA5A		LOC101929473	STAG3L4
HIATL1	LRRC6		LOC101928650	NPBWR1		HHAT	LOC101927691		LINC01478	PBX1		LINC01233	MIR146A		GALNT2	LOC102724297		MYL5	SEMA6D		LOC101929497	STAM2
HIATL2	LRRC61		LOC101928700	NPHP4		HHATL	LOC101927694		LINC01483	PCA3		LINC01237	MIR153-2		GALNT8	LOC102724301		MYO3A	SEPT5-GP1BB		LOC101929504	STC1
HIP1	LRRN2		LOC101928767	NPNT		HHIPL1	LOC101927708		LINC01487	PCAT18		LINC01246	MIR155HG		GALNTL6	LOC102724484		MZF1	SEPT7P9		LOC101929524	STK32B
HIPK1	LSM6		LOC101928775	NPR3		HHLA1	LOC101927709		LINC01492	PCAT2		LINC01247	MIR224		GALT	LOC102724539		MZF1-AS1	SERPINA7		LOC101929551	STK39
HIPK2	LTBP1		LOC101928834	NPSR1		HIBADH	LOC101927735		LINC01495	PCAT7		LINC01248	MIR3118-1		GAN	LOC102724784		NAA60	SERPINB11		LOC101929555	STMND1
HIRA	LTF		LOC101928851	NPSR1-AS1		HIP1	LOC101927762		LINC01497	PCDH19		LINC01249	MIR3123		GANC	LOC102724933		NAALADL2	SERPINB3		LOC101929574	STON1-GTF2A1L
HIVEP3	LUNAR1		LOC101928858	NR1H2		HIRA	LOC101927770		LINC01499	PCDH7		LINC01255	MIR3147		GAPLINC	LOC102724957		NAALADL2-AS1	SERPINB4		LOC101929586	STOX2
HJURP	LUZP6		LOC101928886	NR2F2		HIVEP3	LOC101927830		LINC01505	PCDH8		LINC01257	MIR3152		GARNL3	LOC103344931		NAALADL2-AS3	SERPINB7		LOC101929710	STX11
HK1	LVRN		LOC101928944	NR2F2-AS1		HJURP	LOC101927845		LINC01506	PCDH9		LINC01262	MIR3156-2		GARS	LOC104613533		NADK	SFTA1P		LOC101929723	STX2
HK2	LY6K		LOC101928961	NR3C2		HK3	LOC101927876		LINC01507	PCSK5		LINC01265	MIR3156-3		GAS2L1P2	LOC104798195		NALCN	SGCD		LOC102467080	STX8
HK3	LY86		LOC101928989	NRCAM		HKR1	LOC101927905		LINC01510	PDE10A		LINC01266	MIR3179-1		GAS7	LOC145474		NAP1L2	SGCE		LOC102467081	SULF2
HKDC1	LY86-AS1		LOC101929019	NRG1		HLCS	LOC101927914		LINC01517	PDE11A		LINC01278	MIR3179-2		GATA3	LOC146880		NAP1L3	SGCZ		LOC102467214	SUSD4
HMCN2	LYRM1		LOC101929058	NRG1-IT1		HMCN2	LOC101927950		LINC01518	PDE1A		LINC01284	MIR3179-3		GATB	LOC148696		NAP1L6	SGTA		LOC102467216	SV2B
HMGB1	LYRM4		LOC101929064	NRG1-IT3		HMGB3	LOC101927969		LINC01526	PDE4B		LINC01287	MIR3179-4		GCH1	LOC149373		NAV3	SH3GL2		LOC102467222	SV2C
HMGCS1	LYRM9		LOC101929073	NRG3		HMGB4	LOC101928048		LINC01530	PDE4D		LINC01288	MIR3180-1		GCKR	LOC150935		NCAPG2	SHC2		LOC102467223	SVIL
HMP19	LYST		LOC101929084	NRG3-AS1		HMHA1	LOC101928063		LINC01538	PDGFD		LINC01296	MIR3180-2		GCLM	LOC151475		NCKAP5	SHISA6		LOC102467655	SVOPL
HMX1	LYZL4		LOC101929124	NRIR		HMP19	LOC101928205		LINC01539	PDIA5		LINC01304	MIR3180-3		GCM1	LOC157273		NDN	SHOX		LOC102477328	SYN2
HNF1B	MAB21L3		LOC101929144	NRP1		HMX1	LOC101928241		LINC01543	PDZD2		LINC01309	MIR3182		GCM2	LOC221122		NDNF	SIGIRR		LOC102723427	SYT17
HNRNPA1P33	MAD1L1		LOC101929153	NRSN1		HNRNPA1P33	LOC101928266		LINC01549	PDZRN4		LINC01310	MIR3197		GCNT1	LOC253573		NDST3	SIPA1L3		LOC102723649	SYT6
HNRNPA2B1	MAN2B2		LOC101929164	NRXN1		HNRNPCL1	LOC101928336		LINC01551	PECR		LINC01317	MIR3201		GCNT2	LOC254028		NEBL	SLC10A2		LOC102723703	SYT9
HNRNPCL1	MAP1LC3B2		LOC101929172	NRXN3		HNRNPCL3	LOC101928371		LINC01564	PEG10		LINC01340	MIR320D2		GCNT4	LOC255187		NEGR1	SLC13A1		LOC102723831	TAC1
HNRNPCL3	MAP1LC3C		LOC101929199	NTM		HNRNPCL4	LOC101928401		LINC01586	PELI2		LINC01346	MIR325		GCOM1	LOC283070		NEGR1-IT1	SLC24A2		LOC102724053	TAF1L
HNRNPCL4	MAP2K1		LOC101929231	NTM-IT		HNRNPH1	LOC101928416		LINC01592	PEX5L		LINC01347	MIR325HG		GCSH	LOC283140		NEK10	SLC24A5		LOC102724084	TAMM41
HOGA1	MAP3K13		LOC101929239	NTNG1		HNRNPKP3	LOC101928417		LINCR-0002	PFKM		LINC01349	MIR3612		GDA	LOC283214		NELL1	SLC25A1		LOC102724096	TANC1
HOMER2	MAP3K9		LOC101929260	NUBPL		HOGA1	LOC101928418		LINGO2	PGM1		LINC01361	MIR3648-1		GDAP1L1	LOC283710		NELL2	SLC25A2		LOC102724297	TAS2R39
HOPX	MAP4		LOC101929282	NUDT10		HOTS	LOC101928443		LIPE-AS1	PGM5		LINC01370	MIR3648-2		GDAP2	LOC284648		NETO1	SLC25A51P1		LOC102724539	TAS2R40
HPYR1	MAP4K4		LOC101929284	NUPR1L		HP09025	LOC101928446		LMNTD1	PGPEP1L		LINC01372	MIR3664		GDF3	LOC285000		NEUROD1	SLC27A5		LOC102724661	TAT
HRG	MAP6		LOC101929294	NUTM2D		HPCAL1	LOC101928453		LMO2	PHACTR1		LINC01375	MIR3667		GDPD1	LOC285043		NKAIN2	SLC35E2		LOC102724784	TAT-AS1
HRH1	MAPK9		LOC101929312	NXPH1		HPSE2	LOC101928460		LMO7	PHKA2		LINC01377	MIR3670-1		GDPD2	LOC285626		NKAIN3	SLC35E2B		LOC102724804	TBC1D9
HRH2	MAPKAP1		LOC101929315	OCA2		HPYR1	LOC101928514		LMO7-AS1	PHKA2-AS1		LINC01384	MIR3670-2		GDPD4	LOC285627		NKX1-1	SLC38A11		LOC102724957	TBCEL
HRH4	MAPT		LOC101929353	OLFM2		HRAS	LOC101928525		LMX1A	PHLDB2		LINC01387	MIR3670-3		GEMIN6	LOC285696		NKX6-2	SLC39A3		LOC102724958	TBX5
HRK	MAPT-AS1		LOC101929415	ONECUT1		HRC	LOC101928530		LNP1	PHLPP1		LINC01392	MIR3670-4		GEMIN8	LOC285819		NLGN1	SLC4A7		LOC104054148	TCP10
HS1BP3	MAPT-IT1		LOC101929454	OPCML		HRH1	LOC101928567		LNX1	PHOX2B		LINC01393	MIR3683		GFI1	LOC286238		NLGN1-AS1	SLC5A8		LOC104613533	TCP10L2
HS1BP3-IT1	MARVELD2		LOC101929468	OPN1LW		HRH2	LOC101928597		LNX1-AS1	PI15		LINC01399	MIR3687-1		GFM1	LOC286359		NLGN4X	SLC8A1		LOC149373	TDRD6
HS3ST2	MAT1A		LOC101929486	OPN1MW		HRH3	LOC101928682		LNX1-AS2	PICALM		LINC01410	MIR3687-2		GFOD1	LOC286370		NLRP12	SLC8A1-AS1		LOC151121	TDRP
HS3ST3B1	MBL1P		LOC101929488	OPN1MW2		HS1BP3	LOC101928697		LOC100049716	PIGK		LINC01422	MIR378C		GFRA3	LOC339529		NMRK2	SLITRK2		LOC152578	TENM2
HS6ST1	MED15		LOC101929504	OPRK1		HS1BP3-IT1	LOC101928708		LOC100126784	PIP5K1B		LINC01427	MIR378D1		GGT7	LOC344967		NMUR2	SLITRK4		LOC153910	TENM3
HSD52	MED15P9		LOC101929505	OR10AG1		HS3ST2	LOC101928710		LOC100128176	PIR		LINC01432	MIR384		GGTA1P	LOC375196		NOBOX	SMC2		LOC155060	TENM4
HSF2BP	MED27		LOC101929550	OR11H12		HS3ST3A1	LOC101928730		LOC100128993	PIR-FIGF		LINC01440	MIR3914-1		GIF	LOC387810		NOC2L	SMIM17		LOC157273	TEX101
HSPA12A	MEG3		LOC101929563	OR11H2		HS3ST3B1	LOC101928737		LOC100129316	PITPNM2		LINC01441	MIR3914-2		GIGYF2	LOC388780		NOC4L	SNHG18		LOC158434	TEX35
HSPA4	MEG8		LOC101929572	OR13C2		HS3ST4	LOC101928751		LOC100129620	PITX2		LINC01443	MIR3916		GINM1	LOC400620		NOL4	SNORA70C		LOC158435	TEX36
HSPA6	MEG9		LOC101929577	OR13C3		HS6ST1	LOC101928769		LOC100129940	PKN2-AS1		LINC01444	MIR3938		GINS3	LOC400867		NOV	SNORD107		LOC253573	TEX36-AS1
HSPA7	MEGF11		LOC101929579	OR13C4		HSBP1	LOC101928778		LOC100130264	PKP4		LINC01445	MIR4264		GJA10	LOC400997		NOX4	SNORD108		LOC283038	TEX37
HSPB8	MEIKIN		LOC101929608	OR13C5		HSD17B3	LOC101928782		LOC100130331	PLCB1		LINC01446	MIR4273		GJA5	LOC401177		NOXA1	SNORD109A		LOC283070	TFAP2A
HTR3A	MEIS3P1		LOC101929625	OR13C8		HSD17B7P2	LOC101928786		LOC100130357	PLCB4		LINC01448	MIR4278		GJA9	LOC403312		NPAP1	SNORD109B		LOC283140	TFAP2A-AS1
HTR3B	MESDC2		LOC101929646	OR13F1		HSF2BP	LOC101928804		LOC100130476	PLCL1		LINC01452	MIR4283-1		GJA9-MYCBP	LOC407835		NPR3	SNORD115-1		LOC283177	TFAP2C
HTR3C	METTL24		LOC101929653	OR14C36		HSFX1	LOC101928841		LOC100130744	PLCXD2		LINC01468	MIR4283-2		GJB6	LOC441204		NPS	SNORD115-10		LOC283194	TFF1
HTR3D	MFGE8		LOC101929662	OR1M1		HSFX2	LOC101928847		LOC100131315	PLCXD3		LINC01470	MIR4291		GJB7	LOC441242		NPSR1	SNORD115-11		LOC283299	TFF2
HTR3E	MFSD11		LOC101929681	OR2A4		HSPA12A	LOC101928880		LOC100132077	PLEKHB1		LINC01477	MIR4297		GJD4	LOC441455		NPSR1-AS1	SNORD115-12		LOC283352	TFF3
HTR5A	MGAM		LOC101929721	OR2AK2		HSPB8	LOC101928885		LOC100133286	PLEKHH2		LINC01478	MIR4302		GK3P	LOC493754		NPY2R	SNORD115-13		LOC283710	TG
HTR5A-AS1	MGAT5B		LOC101929771	OR2G6		HSPG2	LOC101928886		LOC100192426	PLEKHM3		LINC01479	MIR4317		GKN2	LOC553103		NR2F1	SNORD115-14		LOC283856	TGFB2
HTRA1	MGC15885		LOC101929983	OR2L13		HTR1A	LOC101928937		LOC100240734	PLS1		LINC01483	MIR4318		GLB1	LOC643201		NR2F1-AS1	SNORD115-15		LOC284344	TGFB2-OT1
HTRA3	MGC27345		LOC102467079	OR2L1P		HTR1E	LOC101928973		LOC100240735	PLS3		LINC01491	MIR4327		GLCE	LOC643339		NR3C2	SNORD115-16		LOC284395	THBS2
HYDIN	MGC57346-CRHR1		LOC102467081	OR2L2		HTR5A	LOC101929034		LOC100287010	PLS3-AS1		LINC01496	MIR4417		GLDC	LOC643406		NRBP2	SNORD115-17		LOC284648	THEG5
ICA1	MHRT		LOC102467222	OR2L3		HTR5A-AS1	LOC101929122		LOC100287632	PLXDC2		LINC01499	MIR4419B		GLDN	LOC643711		NREP	SNORD115-18		LOC285043	THEGL
IDI2	MIAT		LOC102467223	OR2L5		HTRA1	LOC101929124		LOC100287944	PLXNC1		LINC01502	MIR4427		GLG1	LOC643770		NREP-AS1	SNORD115-19		LOC285484	THNSL2
IDI2-AS1	MIATNB		LOC102467224	OR2L8		HTRA3	LOC101929144		LOC100288748	PNPLA4		LINC01505	MIR4428		GLI2	LOC644762		NRG1	SNORD115-2		LOC285593	THRB
IFNLR1	MICAL2		LOC102467225	OR2M1P		HUNK	LOC101929164		LOC100288798	PON1		LINC01507	MIR4431		GLIS1	LOC644936		NRG1-IT1	SNORD115-20		LOC285626	THSD4
IFT43	MICU1		LOC102546226	OR2M2		HYDIN	LOC101929181		LOC100289650	PON2		LINC01515	MIR4444-1		GLIS3	LOC645434		NRG1-IT3	SNORD115-21		LOC285627	THSD4-AS1
IFT52	MIPEP		LOC102546294	OR2M3		ICOSLG	LOC101929217		LOC100289673	PON3		LINC01516	MIR4444-2		GLIS3-AS1	LOC647323		NRG3	SNORD115-22		LOC285696	THSD4-AS2
IGBP1P1	MIPEPP3		LOC102606466	OR2M4		IDH3G	LOC101929229		LOC100499489	POU5F1B		LINC01519	MIR4449		GLP2R	LOC653602		NRG3-AS1	SNORD115-23		LOC285766	THUMPD3
IGF1R	MIR1178		LOC102659288	OR2M5		IDI2	LOC101929239		LOC100505736	POU6F1		LINC01520	MIR4454		GLRA2	LOC728095		NRK	SNORD115-24		LOC285768	TIAM1
IGF2BP1	MIR1185-1		LOC102723362	OR2M7		IDI2-AS1	LOC101929268		LOC100505739	POU6F2		LINC01524	MIR4457		GLRA4	LOC728175		NRSN1	SNORD115-25		LOC285889	TLN2
IGF2R	MIR1185-2		LOC102723376	OR2T1		IDS	LOC101929284		LOC100505795	PP12613		LINC01532	MIR4458		GLRX5	LOC728819		NRXN1	SNORD115-26		LOC286083	TLR5
IGFBP1	MIR1193		LOC102723427	OR2T12		IDUA	LOC101929384		LOC100505841	PPAP2A		LINC01533	MIR4458HG		GLUL	LOC729296		NRXN3	SNORD115-27		LOC286114	TMC5
IGFBPL1	MIR1197		LOC102723448	OR2T2		IFNLR1	LOC101929406		LOC100505912	PPEF1		LINC01534	MIR4468		GLYCAM1	LOC729603		NT5C1B	SNORD115-28		LOC339166	TMCC3
IGFL1	MIR1200		LOC102723505	OR2T29		IFT52	LOC101929420		LOC100505920	PPEF1-AS1		LINC01535	MIR4472-1		GM140	LOC729950		NT5C1B-RDH14	SNORD115-29		LOC339529	TMCO5B
IGFL2	MIR1204		LOC102723517	OR2T3		IGBP1	LOC101929427		LOC100505921	PPFIBP1		LINC01539	MIR4477A		GM2A	LOC729970		NTM	SNORD115-3		LOC339975	TMED3
IGFL3	MIR1205		LOC102723769	OR2T34		IGF1R	LOC101929473		LOC100505978	PPM1H		LINC01544	MIR4477B		GMDS	LOC730202		NTM-IT	SNORD115-30		LOC340357	TMEM114
IGFL4	MIR1206		LOC102723778	OR2T4		IGF2	LOC101929486		LOC100506023	PPM1L		LINC01546	MIR4501		GMDS-AS1	LOC731424		NTNG1	SNORD115-31		LOC387810	TMEM132D
IGFN1	MIR1207		LOC102723833	OR2T5		IGF2BP1	LOC101929488		LOC100506085	PPP1R3B		LINC01549	MIR4507		GMPR	LOC90784		NTPCR	SNORD115-32		LOC388942	TMEM139
IGLL3P	MIR1208		LOC102723859	OR2T6		IGF2R	LOC101929497		LOC100506207	PPP1R9A		LINC01550	MIR4508		GNA12	LOC93432		NTRK2	SNORD115-33		LOC389602	TMEM150C
IGLL5	MIR1237		LOC102724084	OR2Z1		IGFBP1	LOC101929504		LOC100506444	PRCP		LINC01551	MIR4509-1		GNA14	LOH12CR1		NUPR1L	SNORD115-34		LOC400620	TMEM163
IGSF21	MIR124-3		LOC102724188	OR4K13		IGFBPL1	LOC101929505		LOC100506457	PRDM5		LINC01558	MIR4509-2		GNA14-AS1	LOXHD1		NYAP2	SNORD115-35		LOC400685	TMEM176A
IGSF3	MIR1247		LOC102724201	OR4L1		IGFL1	LOC101929550		LOC100506497	PRDX4		LINC01559	MIR4509-3		GNAL	LPAL2		ODF3L2	SNORD115-36		LOC400794	TMEM176B
IKBKAP	MIR1260A		LOC102724321	OR4M1		IGFL2	LOC101929586		LOC100506551	PREX2		LINC01560	MIR4510		GNAO1	LPIN1		ONECUT1	SNORD115-37		LOC400867	TMEM178B
IL10RA	MIR1265		LOC102724623	OR4M2		IGFL3	LOC101929608		LOC100506675	PRKCB		LINC01561	MIR452		GNAQ	LPP		OPCML	SNORD115-38		LOC401177	TMEM192
IL11RA	MIR1268A		LOC102724651	OR4N2		IGFL4	LOC101929625		LOC100506869	PRKCH		LINC01566	MIR4533		GNE	LPP-AS1		OPN5	SNORD115-39		LOC401324	TMEM213
IL17RB	MIR127		LOC102724691	OR4N3P		IGLL3P	LOC101929653		LOC100506990	PRKD1		LINC01568	MIR4535		GNG12	LPP-AS2		OPRM1	SNORD115-4		LOC441025	TMEM215
IL19	MIR1273H		LOC102724710	OR4N4		IGLL5	LOC101929715		LOC100507006	PRKG1		LINC01570	MIR4536-1		GNG2	LRFN2		OR10AG1	SNORD115-40		LOC442132	TMEM233
IL1A	MIR1275		LOC102724862	OR4Q3		IGLON5	LOC101929721		LOC100507065	PRKG2		LINC01571	MIR4536-2		GNG4	LRGUK		OR10J3	SNORD115-41		LOC494141	TMEM241
IL1B	MIR1281		LOC102724890	OR51A7		IGSF21	LOC101929733		LOC100507073	PRMT6		LINC01582	MIR4537		GNGT2	LRIG1		OR10J5	SNORD115-42		LOC554223	TMEM70
IL1F10	MIR1287		LOC102724958	OR51F1		IGSF3	LOC102467079		LOC100507091	PRNCR1		LINC01583	MIR4538		GNN	LRP2		OR11L1	SNORD115-43		LOC643355	TMEM72
IL1R2	MIR1288		LOC102800447	OR51F2		IGSF5	LOC102723377		LOC100507144	PROM1		LINC01584	MIR4539		GNPAT	LRP5L		OR13C2	SNORD115-44		LOC643441	TMEM72-AS1
IL1RN	MIR1289-2		LOC103091866	OR51G1		IGSF9B	LOC102723427		LOC100507175	PRPS2		LINC01587	MIR4636		GNRH1	LRRC1		OR13C3	SNORD115-45		LOC643623	TMPRSS3
IL20	MIR129-1		LOC145845	OR51G2		IKBKG	LOC102723505		LOC100507195	PRRG3		LINC01591	MIR4682		GNS	LRRC16A		OR13C4	SNORD115-46		LOC650293	TMTC1
IL22RA1	MIR1302-1		LOC151121	OR51S1		IL17RB	LOC102723517		LOC100507201	PRRX1		LINC01592	MIR4683		GOLGA4	LRRC18		OR13C5	SNORD115-47		LOC654342	TMX2-CTNND1
IL24	MIR1302-4		LOC158960	OR51T1		IL17REL	LOC102723544		LOC100507205	PRSS1		LINCR-0003	MIR4689		GOLM1	LRRC2		OR13C8	SNORD115-48		LOC728095	TNFSF15
IL3	MIR1302-7		LOC1720	OR52R1		IL1R2	LOC102723769		LOC100507389	PRSS23		LINC-ROR	MIR4697		GOSR1	LRRC2-AS1		OR13F1	SNORD115-5		LOC728730	TNFSF8
IL36A	MIR1302-8		LOC202181	OR5AK2		IL22RA1	LOC102723859		LOC100507406	PRSS3P2		LINS	MIR4697HG		GOT1L1	LRRC37A8P		OR14A16	SNORD115-6		LOC728743	TNR
IL36B	MIR1324		LOC220729	OR5AK4P		IL2RB	LOC102723927		LOC100507462	PRTFDC1		LIPE-AS1	MIR4715		GPAT2	LRRC4		OR14C36	SNORD115-7		LOC728989	TNRC18P1
IL36G	MIR134		LOC283194	OR5AP2		IL2RG	LOC102724053		LOC100507530	PRUNE2		LIPI	MIR4718		GPATCH2L	LRRC6		OR1C1	SNORD115-8		LOC729296	TNS3
IL36RN	MIR136		LOC283299	OR5AR1		IL7R	LOC102724096		LOC100507537	PSAT1		LL22NC03-75H12.2	MIR4719		GPBP1	LRRN1		OR1F1	SNORD115-9		LOC729603	TOP3B
IL37	MIR147A		LOC283352	OR5AS1		ILVBL	LOC102724163		LOC100507557	PSD3		LMCD1	MIR4754		GPCPD1	LRRN2		OR1F2P	SNORD116-1		LOC729658	TOPAZ1
IL6ST	MIR149		LOC283922	OR5B12		IMMP2L	LOC102724301		LOC101060498	PTCHD1		LMCD1-AS1	MIR4757		GPD2	LSM14A		OR2AK2	SNORD116-10		LOC729970	TPD52
INADL	MIR153-2		LOC284294	OR5B17		IMPG1	LOC102724511		LOC101926898	PTCHD1-AS		LMF1	MIR4759		GPI	LSM6		OR2C1	SNORD116-11		LOC80078	TPO
ING1	MIR154		LOC284344	OR5B2		ING1	LOC102724539		LOC101926913	PTH2R		LMF1-AS1	MIR4760		GPLD1	LTA4H		OR2L13	SNORD116-12		LONRF2	TRERF1
ING2	MIR184		LOC284379	OR5B3		ING5	LOC102724661		LOC101926915	PTPN11		LMNTD1	MIR4764		GPM6B	LTBP1		OR2L1P	SNORD116-13		LOR	TRIB2
INHBB	MIR190A		LOC284395	OR5F1		INHBB	LOC102724862		LOC101926928	PTPN3		LMTK2	MIR4769		GPR119	LTF		OR2L2	SNORD116-14		LPA	TRIM21
INIP	MIR1913		LOC284412	OR5M1		INMT	LOC102724957		LOC101926960	PTPRD		LMX1A	MIR4770		GPR143	LUCAT1		OR2L3	SNORD116-15		LPAL2	TRIM24
INMT	MIR208A		LOC284661	OR5M10		INMT-FAM188B	LOC102724958		LOC101926964	PTPRD-AS1		LNX1	MIR4778		GPR156	LUNAR1		OR2L5	SNORD116-16		LPAR3	TRIM42
INMT-FAM188B	MIR208B		LOC284788	OR5M11		INPP5A	LOC146513		LOC101927023	PTPRK		LNX1-AS1	MIR488		GPR176	LUZP6		OR2L8	SNORD116-17		LPP	TRIM55
INO80C	MIR211		LOC284825	OR5M3		INPP5D	LOC150776		LOC101927040	PTPRM		LNX1-AS2	MIR498		GPR25	LVRN		OR2M1P	SNORD116-18		LPP-AS1	TRIM60
INO80D	MIR218-2		LOC285484	OR5M8		INPP5J	LOC150935		LOC101927043	PTPRZ1		LOC100101478	MIR5009		GPR34	LY86		OR2M2	SNORD116-19		LPP-AS2	TRIM61
INPP4A	MIR2278		LOC285692	OR5M9		INSIG1	LOC152578		LOC101927062	QRFPR		LOC100128006	MIR5095		GPR6	LY86-AS1		OR2M3	SNORD116-2		LRFN2	TRIM68
INPP5A	MIR2392		LOC286083	OR5R1		INS-IGF2	LOC154449		LOC101927066	RAB12		LOC100128239	MIR512-1		GPRASP1	LY9		OR2M4	SNORD116-20		LRGUK	TRIO
INPP5D	MIR2467		LOC286114	OR7D2		INSR	LOC155060		LOC101927067	RAB3C		LOC100128398	MIR512-2		GPRASP2	LYPD6		OR2M5	SNORD116-21		LRIT1	TRPC7
INSC	MIR296		LOC286177	OR7D4		INTS7	LOC158434		LOC101927069	RAB6A		LOC100128554	MIR515-1		GPRC5A	LYPD6B		OR2M7	SNORD116-22		LRIT2	TRPM1
INSIG1	MIR298		LOC339298	OR7E12P		IPO5	LOC158435		LOC101927081	RACGAP1P		LOC100128714	MIR515-2		GPRC5B	LYRM1		OR2T1	SNORD116-23		LRIT3	TSHZ2
INSR	MIR299		LOC339593	OR7E24		IPO5P1	LOC158960		LOC101927082	RAD51B		LOC100128885	MIR516A1		GPRC5D	LYST		OR2T12	SNORD116-24		LRP2	TSPAN14
INTS7	MIR300		LOC339622	OR7E5P		IPW	LOC200772		LOC101927087	RALYL		LOC100129055	MIR516A2		GPRIN2	LYVE1		OR2T2	SNORD116-25		LRRC16A	TSPAN2
IPCEF1	MIR3126		LOC339862	OR7G1		IQCA1	LOC283038		LOC101927120	RAP1GDS1		LOC100129345	MIR516B1		GPSM2	LYZL1		OR2T3	SNORD116-26		LRRC18	TSPO2
IPO9-AS1	MIR3133		LOC340107	OR7G2		IQCA1L	LOC283070		LOC101927136	RAPGEF1		LOC100129603	MIR516B2		GPX7	LYZL6		OR2T4	SNORD116-27		LRRC30	TSPYL5
IPP	MIR3134		LOC340113	OR7G3		IQCF1	LOC283177		LOC101927156	RAPGEF5		LOC100130093	MIR517A		GRAMD1B	MAB21L3		OR2T6	SNORD116-28		LRRC38	TSSC1
IQCA1	MIR3148		LOC340512	OR9G1		IQCF2	LOC283352		LOC101927166	RARB		LOC100130238	MIR517B		GRAMD3	MAK		OR2T8	SNORD116-29		LRRC49	TTC12
IQCK	MIR3167		LOC349160	OR9G4		IQCF3	LOC283710		LOC101927188	RARS		LOC100130331	MIR517C		GRB10	MAML2		OR2W3	SNORD116-3		LRRC52	TTC32
IQGAP3	MIR3168		LOC388692	OR9G9		IQCF4	LOC284379		LOC101927189	RASGRF2		LOC100130587	MIR518A1		GREB1	MAML3		OR4A15	SNORD116-30		LRRC6	TTC8
IRF8	MIR3201		LOC389033	OSR1		IQCF5	LOC284395		LOC101927190	RASGRF2-AS1		LOC100130673	MIR518A2		GREB1L	MAMLD1		OR4A16	SNORD116-4		LRRC61	TTLL2
IRX6	MIR320B1		LOC389705	OTOA		IQCF5-AS1	LOC284412		LOC101927239	RASSF3		LOC100130700	MIR518B		GRHL2	MAP10		OR4A47	SNORD116-5		LRRC66	TXLNB
ISCA1	MIR323A		LOC389906	OTOL1		IQCF6	LOC284661		LOC101927243	RASSF8-AS1		LOC100130849	MIR518C		GRIA3	MAP1LC3B2		OR4A5	SNORD116-6		LRRN2	TXN
ISLR	MIR323B		LOC390705	OTUD5		IQSEC3	LOC284930		LOC101927244	RBFOX2		LOC100131257	MIR518D		GRIK3	MAP2K1		OR4B1	SNORD116-7		LUNAR1	TYW1B
ITGA11	MIR329-1		LOC392196	OXGR1		IRF4	LOC284933		LOC101927269	RBM24		LOC100132304	MIR518E		GRIK4	MAP3K13		OR4C11	SNORD116-8		LY86	UBASH3A
ITGA8	MIR329-2		LOC392232	OXR1		IRF8	LOC285484		LOC101927273	RBMS1		LOC100132352	MIR518F		GRIN3A	MAP3K15		OR4C12	SNORD116-9		LY86-AS1	UBE2L3
ITGA9	MIR337		LOC392452	OXTR		IRS1	LOC285593		LOC101927282	RBMS3		LOC100132741	MIR519A1		GRIP1	MAP3K8		OR4C13	SNORD123		LY9	UBE2QL1
ITGA9-AS1	MIR346		LOC400655	P3H2		IRX1	LOC285692		LOC101927284	RBMX2		LOC100133050	MIR519A2		GRK5	MAP3K9		OR4C15	SNORD41		LY96	UBE3A
ITGAD	MIR3616		LOC400685	P3H2-AS1		IRX2	LOC285766		LOC101927285	RBPMS		LOC100133077	MIR519B		GRK7	MAP4		OR4C16	SNORD64		LYPD1	UBXN10
ITGAM	MIR3659		LOC400940	PACRG		IRX3	LOC285768		LOC101927322	RCAN2		LOC100133461	MIR519C		GRM4	MAP4K4		OR4C3	SNRPN		LYPD3	UBXN10-AS1
ITGB1BP1	MIR365B		LOC401286	PACRG-AS1		IRX4	LOC285804		LOC101927394	RCN1		LOC100133669	MIR519D		GRPR	MAP6		OR4C45	SNTG1		LYPD6	UCHL1
ITGB6	MIR3664		LOC401357	PACRGL		ISCA1	LOC285889		LOC101927421	REEP1		LOC100134317	MIR519E		GRSF1	MAP7D2		OR4C46	SNURF		LYPD6B	UCHL1-AS1
ITIH1	MIR3667		LOC403323	PAH		ISLR	LOC286083		LOC101927434	REPS2		LOC100190940	MIR520A		GS1-279B7.1	MAPK13		OR4S1	SORCS1		LYST	ULK4
ITIH2	MIR3679		LOC440117	PAK7		ISX	LOC286177		LOC101927450	RFC1		LOC100192426	MIR520B		GS1-600G8.3	MAPKAP1		OR4X1	SORCS3		LYZL1	UMOD
ITIH3	MIR3681		LOC440173	PAPL		ITGA8	LOC338694		LOC101927460	RFPL4B		LOC100240728	MIR520C		GSAP	MARVELD2		OR4X2	SOX11		LYZL4	UMODL1
ITIH4	MIR3689A		LOC440300	PAPPA		ITGAD	LOC338797		LOC101927482	RFTN1		LOC100270746	MIR520D		GSC	MAS1		OR5AP2	SOX2-OT		MAB21L3	UNC45B
ITIH4-AS1	MIR3689B		LOC440311	PAPPA-AS1		ITGAE	LOC339166		LOC101927539	RGPD4		LOC100287225	MIR520E		GSG1	MAST2		OR5AR1	SOX3		MAEL	UNC5CL
ITIH5	MIR3689C		LOC440446	PARD3		ITGB1BP2	LOC339298		LOC101927543	RGPD4-AS1		LOC100287846	MIR520F		GSG1L	MAT1A		OR5AS1	SOX9		MAF	UNC93A
ITK	MIR3689D1		LOC440910	PARD3B		ITIH1	LOC339568		LOC101927557	RGS17		LOC100288162	MIR520G		GSS	MATN2		OR5D13	SOX9-AS1		MAFTRR	UPP2
ITPK1	MIR3689D2		LOC440982	PARK2		ITIH3	LOC339666		LOC101927580	RGS3		LOC100288778	MIR520H		GSTM2P1	MB21D1		OR5D14	SPAG16		MAGED2	UQCRFS1
ITPKB	MIR3689E		LOC441178	PAUPAR		ITIH4	LOC339975		LOC101927588	RHBDD1		LOC100289333	MIR521-1		GTDC1	MBL1P		OR5D16	SPAM1		MAGI2	USP13
ITPR1	MIR3689F		LOC441242	PAX1		ITIH4-AS1	LOC389602		LOC101927636	RHD		LOC100289650	MIR521-2		GTF2F2	MBOAT2		OR5D18	SPANXA1		MAML3	USP43
ITSN1	MIR369		LOC441455	PAX6		ITIH6	LOC392364		LOC101927640	RHOBTB1		LOC100289673	MIR522		GTSF1L	MCCC2		OR5F1	SPANXA2		MAN2A1	UST
ITSN2	MIR3692		LOC441666	PBX1		ITPK1	LOC399815		LOC101927641	RIN2		LOC100379224	MIR523		GUCY1B2	MCF2L2		OR5H1	SPANXA2-OT1		MAP10	UTRN
IWS1	MIR376A1		LOC442132	PCDH7		ITPKB	LOC400553		LOC101927653	RNASEH2B-AS1		LOC100420587	MIR524		GUCY2GP	MCM10		OR5H14	SPANXB1		MAP2K6	UXS1
JAG1	MIR376A2		LOC494127	PCP4		ITPRIPL2	LOC400620		LOC101927661	RNF144B		LOC100421746	MIR525		GUSB	MCPH1		OR5H15	SPANXN1		MAP3K7CL	VANGL1
JAKMIP3	MIR376B		LOC613266	PCSK1N		ITSN1	LOC400685		LOC101927686	RNF150		LOC100422212	MIR526A1		GUSBP11	MECOM		OR5L1	SPANXN3		MAP4K4	VAT1L
JARID2	MIR376C		LOC641367	PCSK2		ITSN2	LOC401010		LOC101927701	RNFT2		LOC100499194	MIR526A2		GXYLT2	MED12L		OR5L2	SPANXN4		MAPK1	VAV3
JAZF1	MIR377		LOC641746	PDE10A		IVL	LOC401324		LOC101927766	RNU6-19P		LOC100500773	MIR526B		GYPC	MED27		OR5M1	SPATA17		MARCO	VAV3-AS1
JPH2	MIR378E		LOC642366	PDE1A		IWS1	LOC401357		LOC101927768	RNU6-2		LOC100505515	MIR527		H2AFY2	MED30		OR5M10	SPATA17-AS1		MARVELD3	VIPR1
JPH3	MIR378G		LOC642423	PDE1C		IZUMO1	LOC401557		LOC101927780	RNU6-28P		LOC100505549	MIR548A1		HAAO	MEGF11		OR5M11	SPATA19		MAS1	VIPR1-AS1
JRK	MIR379		LOC642426	PDE4B		IZUMO1R	LOC403312		LOC101927844	RNU6-31P		LOC100505635	MIR548A2		HABP4	MEIS3P1		OR5M3	SPATA31D1		MAS1L	VPREB1
KANK1	MIR380		LOC642776	PDE6B		IZUMO2	LOC440040		LOC101927849	RNU6-48P		LOC100505715	MIR548AC		HACE1	MELK		OR5M8	SPATA31D3		MASP1	VSTM4
KANK4	MIR381		LOC643201	PDHA2		JAG2	LOC440434		LOC101927854	RNU6-79P		LOC100505795	MIR548AG2		HAND1	MERTK		OR5M9	SPATA6		MAST4	VTCN1
KANSL2	MIR381HG		LOC644145	PDZD2		JAKMIP1	LOC440446		LOC101927915	ROBO1		LOC100505811	MIR548AJ2		HAS2	MESDC2		OR5R1	SPEF2		MAT1A	VWA5B1
KANSL3	MIR382		LOC644189	PDZRN4		JAKMIP3	LOC441025		LOC101927964	ROBO2		LOC100505817	MIR548AP		HAS3	METTL24		OR5T1	SPHKAP		MATN1	WBSCR17
KAT6B	MIR3910-1		LOC644554	PEG10		JMJD4	LOC441601		LOC101928118	ROBO3		LOC100506272	MIR548AS		HAT1	METTL8		OR5T2	SPOCK3		MB21D2	WDFY4
KATNA1	MIR3910-2		LOC644669	PEG3		JMJD7	LOC442028		LOC101928131	ROBO4		LOC100506371	MIR548AU		HAUS6	MFAP3L		OR5T3	SPON2		MBD5	WDR27
KBTBD11-OT1	MIR3935		LOC644838	PEG3-AS1		JMJD7-PLA2G4B	LOC442497		LOC101928134	ROR1		LOC100506384	MIR548F4		HCAR1	MFHAS1		OR5W2	SPTLC3		MBL1P	WDR4
KBTBD2	MIR3972		LOC645166	PENK		JOSD2	LOC493754		LOC101928150	ROR1-AS1		LOC100506444	MIR548F5		HCAR2	MGAM		OR6F1	SSBP1		MCC	WDR48
KBTBD6	MIR409		LOC645354	PFKP		JPH2	LOC63930		LOC101928161	RPGR		LOC100506470	MIR548I1		HCAR3	MGAT5		OR7D2	SSTR1		MCCC2	WDR70
KBTBD7	MIR410		LOC645949	PGM5P2		JPH3	LOC641746		LOC101928168	RPH3A		LOC100506526	MIR548I4		HCG11	MGC15885		OR7D4	SSU72		MCOLN2	WFDC10A
KCNA10	MIR411		LOC646214	PI15		JRK	LOC642236		LOC101928191	RPL34-AS1		LOC100506585	MIR548Q		HCG2040054	MGC34796		OR7E24	ST6GAL2		ME3	WFDC10B
KCNA2	MIR412		LOC646522	PIGG		KANSL1	LOC643355		LOC101928227	RPS7P5		LOC100506688	MIR548T		HCLS1	MGLL		OR7E5P	ST6GALNAC3		MED10	WFDC11
KCNA6	MIR422A		LOC646743	PIK3C2G		KANSL2	LOC644189		LOC101928231	RPSAP52		LOC100506834	MIR548U		HCN4	MGST2		OR7G1	ST6GALNAC5		MED12L	WFDC13
KCNAB1	MIR4255		LOC649324	PIM2		KATNAL2	LOC644554		LOC101928254	RRH		LOC100506858	MIR548X		HDAC4	MICAL2		OR7G3	STEAP2-AS1		MEP1A	WFDC2
KCNAB1-AS1	MIR4259		LOC649352	PIN1		KAZN	LOC644669		LOC101928283	RRS1-AS1		LOC100506869	MIR552		HDAC8	MICAL3		OR8H1	STK32A		MESDC2	WFDC6
KCNAB1-AS2	MIR4261		LOC650226	PIRT		KBTBD11-OT1	LOC646522		LOC101928304	RS1		LOC100506990	MIR5580		HDC	MICU1		OR8K3	STPG2		MEST	WFDC8
KCNB1	MIR4262		LOC650293	PITX2		KBTBD6	LOC646938		LOC101928314	RSPO2		LOC100507053	MIR5589		HDDC2	MID1IP1		OR9A4	STPG2-AS1		MESTIT1	WFDC9
KCNC1	MIR4265		LOC653513	PIWIL1		KBTBD7	LOC650226		LOC101928322	RTN1		LOC100507205	MIR5692A1		HEATR4	MID1IP1-AS1		OR9G1	STS		MET	WISP1
KCNC4	MIR4266		LOC654342	PLAC4		KCNAB1	LOC650293		LOC101928437	RUNX1		LOC100507346	MIR5692A2		HEATR5A	MIPEP		OR9G4	SUCLG2-AS1		METAP1D	WISP3
KCND3	MIR4268		LOC727924	PLCB1		KCNB1	LOC653160		LOC101928438	RUNX1T1		LOC100507388	MIR5694		HEATR9	MIR100		OR9G9	SUGCT		METTL24	WWC1
KCND3-AS1	MIR4270		LOC728040	PLCB4		KCNC3	LOC728095		LOC101928461	RUNX2		LOC100507487	MIR5699		HEBP1	MIR100HG		OTOGL	SULF1		METTL2A	WWC3
KCND3-IT1	MIR4271		LOC728485	PLCZ1		KCND1	LOC728613		LOC101928471	RWDD3		LOC100507651	MIR5701-1		HEBP2	MIR101-2		OXCT1	SUN1		MFAP3L	WWOX
KCNE1	MIR4273		LOC728752	PLP2		KCND3	LOC728752		LOC101928489	RYBP		LOC100508046	MIR5701-2		HECTD3	MIR103A1		P3H2	SYNE1		MGC15885	WWP1
KCNE4	MIR4274		LOC729159	PLS3		KCND3-AS1	LOC729603		LOC101928491	RYR2		LOC100631378	MIR5701-3		HECW1	MIR103B1		P3H2-AS1	SYNE1-AS1		MGC27345	XDH
KCNF1	MIR4290		LOC729348	PLS3-AS1		KCND3-IT1	LOC729658		LOC101928516	RYR3		LOC100996325	MIR5707		HEG1	MIR1178		PABPC1L2A	SYT1		MGC2889	XIRP1
KCNG1	MIR4291		LOC729506	PLXDC2		KCNE1	LOC729732		LOC101928519	SALL4		LOC100996338	MIR571		HELB	MIR1182		PABPC1L2B	T1560		MGC34796	XKR4
KCNG2	MIR4293		LOC729658	PLXNA3		KCNF1	LOC730102		LOC101928539	SAMD12		LOC100996349	MIR572		HELZ	MIR1200		PABPC1L2B-AS1	TACR3		MIR10B	XKR6
KCNG4	MIR4294		LOC729732	POGK		KCNG1	LOC79160		LOC101928569	SAMD12-AS1		LOC100996635	MIR595		HENMT1	MIR1204		PACERR	TAF7		MIR1200	YDJC
KCNH6	MIR4299		LOC90768	POM121L12		KCNG2	LOC80078		LOC101928590	SAMD15		LOC100996654	MIR602		HERC2	MIR1205		PACRG	TANGO2		MIR124-1	YPEL1
KCNIP1	MIR431		LONRF1	POM121L2		KCNG4	LOC93622		LOC101928673	SAMD3		LOC100996671	MIR603		HERC2P10	MIR1206		PAK7	TAS1R3		MIR1246	ZBED6CL
KCNJ11	MIR4311		LPAR1	PORCN		KCNH1	LONRF1		LOC101928700	SAMD4A		LOC100996679	MIR6072		HERC6	MIR1207		PALM	TAS2R1		MIR1254-2	ZBTB10
KCNJ12	MIR4319		LPPR4	POTEA		KCNH6	LPCAT1		LOC101928731	SAMD5		LOC101054525	MIR6128		HEXA	MIR1208		PARK2	TAS2R16		MIR1262	ZBTB2
KCNJ18	MIR432		LPPR5	POTEB		KCNIP3	LPIN1		LOC101928748	SAP30L-AS1		LOC101060019	MIR6134		HEXA-AS1	MIR1246		PARP8	TAS2R3		MIR1265	ZC3HAV1
KCNJ6	MIR4320		LRAT	POTEB2		KCNJ12	LPPR1		LOC101928775	SASH1		LOC101060321	MIR643		HEY1	MIR125B1		PAX3	TAS2R38		MIR1268A	ZC3HAV1L
KCNK1	MIR4325		LRBA	POTEB3		KCNJ18	LRCOL1		LOC101928797	SATB2		LOC101060385	MIR646		HHATL	MIR1265		PCAT18	TAS2R4		MIR1289-2	ZFAND3
KCNK12	MIR433		LRIG3	POTED		KCNJ6	LRGUK		LOC101928834	SCAI		LOC101060389	MIR646HG		HHLA1	MIR1273F		PCDH11X	TAS2R5		MIR129-1	ZFAT
KCNK15	MIR4417		LRIT3	POTEE		KCNK1	LRPAP1		LOC101928851	SCARNA2		LOC101060524	MIR651		HHLA2	MIR1273G		PCDH15	TBCD		MIR1302-1	ZFAT-AS1
KCNK16	MIR4418		LRP1B	POTEF		KCNK12	LRRC14		LOC101928858	SCG5		LOC101060542	MIR6511A1		HHLA3	MIR1273H		PCDH18	TBX1		MIR130B	ZFHX3
KCNK17	MIR4424		LRP2BP	POTEG		KCNK13	LRRC14B		LOC101928882	SCHIP1		LOC101926905	MIR6511A2		HIATL1	MIR1281		PCDH19	TBX15		MIR133B	ZFP64
KCNK18	MIR4429		LRRC30	POTEH		KCNK16	LRRC24		LOC101928942	SCN3A		LOC101926935	MIR6511A3		HIATL2	MIR1284		PCDH7	TBX22		MIR138-1	ZMAT4
KCNK3	MIR4432		LRRC49	POTEH-AS1		KCNK17	LRRC27		LOC101928961	SCN3B		LOC101926942	MIR6511A4		HIF1A-AS1	MIR1288		PCDHA1	TENM2		MIR184	ZMYND11
KCNK5	MIR4454		LRRC4B	POTEI		KCNK2	LRRC28		LOC101928977	SCN8A		LOC101926955	MIR663A		HIP1	MIR1289-2		PCDHA10	TFAP2D		MIR187	ZMYND12
KCNK9	MIR4456		LRRC4C	POTEJ		KCNK3	LRRC3		LOC101928995	SCRN1		LOC101926960	MIR663AHG		HIPK1	MIR1294		PCDHA11	TGFBR2		MIR190A	ZNF182
KCNMA1	MIR4457		LRRC55	POTEM		KCNK5	LRRC3-AS1		LOC101929019	SDCCAG8		LOC101927056	MIR663B		HIPK1-AS1	MIR1302-1		PCDHA12	THEG		MIR1913	ZNF19
KCNMA1-AS1	MIR4471		LRRC7	PPARGC1A		KCNK9	LRRC3B		LOC101929023	SEC22A		LOC101927058	MIR6770-1		HIPK2	MIR1302-4		PCDHA13	THOP1		MIR196B	ZNF202
KCNMB2	MIR4472-1		LRRTM1	PPP1R3F		KCNMB2	LRRC4		LOC101929058	SELE		LOC101927078	MIR6770-2		HIRA	MIR1302-8		PCDHA2	THSD7B		MIR205	ZNF23
KCNMB2-AS1	MIR4472-2		LRRTM3	PPP1R9A		KCNMB2-AS1	LRRC49		LOC101929084	SELL		LOC101927079	MIR6770-3		HIST1H2AA	MIR135A2		PCDHA3	TIMD4		MIR205HG	ZNF280A
KCNMB3	MIR4475		LRTM1	PPP2R1A		KCNMB4	LRRC4B		LOC101929095	SELP		LOC101927120	MIR6795		HIST1H2APS1	MIR147A		PCDHA4	TINAG		MIR206	ZNF280B
KCNN3	MIR4476		LSAMP	PPP2R2B		KCNQ1	LRRC56		LOC101929147	SEMA3C		LOC101927151	MIR6801		HIST1H2BA	MIR1825		PCDHA5	TLE1		MIR211	ZNF365
KCNQ1	MIR4493		LUZP2	PPP2R3B		KCNQ1-AS1	LRRC6		LOC101929154	SEMA6A		LOC101927159	MIR6806		HIVEP2	MIR184		PCDHA6	TLE4		MIR2116	ZNF503
KCNQ1OT1	MIR4499		LYPD1	PQBP1		KCNQ1OT1	LRRC61		LOC101929199	SEMA6A-AS1		LOC101927188	MIR6839		HIVEP3	MIR190A		PCDHA7	TLR4		MIR217HG	ZNF503-AS1
KCNQ3	MIR4532		LYPD5	PRAF2		KCNQ2	LRTM1		LOC101929224	SENP1		LOC101927229	MIR6858		HK1	MIR1913		PCDHA8	TMEM117		MIR218-2	ZNF503-AS2
KCNQ5	MIR4535		MACROD2	PRAMEF1		KCNQ3	LRTM2		LOC101929237	SERP2		LOC101927244	MIR7114		HK2	MIR1972-1		PCDHA9	TMEM132B		MIR301B	ZNF536
KCNS2	MIR4539		MACROD2-AS1	PRAMEF11		KCNQ5	LSM14B		LOC101929279	SERPINA7		LOC101927269	MIR7151		HKDC1	MIR1972-2		PCDHAC1	TMEM132C		MIR3125	ZNF596
KCNT1	MIR4540		MACROD2-IT1	PRAMEF12		KCNS3	LSS		LOC101929294	SERPINE2		LOC101927273	MIR7153		HMBOX1	MIR211		PCDHAC2	TMEM200C		MIR3126	ZNF619
KCNV2	MIR455		MADCAM1	PRAMEF2		KCNT1	LUZP6		LOC101929312	SERTM1		LOC101927274	MIR7158		HMGA2	MIR2114		PCDHB1	TMEM229A		MIR3145	ZNF620
KCTD14	MIR4634		MAFTRR	PRAMEF4		KCNU1	LY6D		LOC101929337	SETBP1		LOC101927280	MIR7515		HMGB1	MIR2116		PCDHB10	TMEM240		MIR3151	ZNF621
KCTD21	MIR4650-1		MAGEA10	PRAMEF6		KCTD7	LY6E		LOC101929371	SETSIP		LOC101927285	MIR7515HG		HMGB3	MIR218-2		PCDHB11	TMEM257		MIR3163	ZNF630
KCTD21-AS1	MIR4650-2		MAGEA10-MAGEA5	PRAMEF7		KDM4B	LY6K		LOC101929395	SGCE		LOC101927286	MIR7641-2		HMGCS1	MIR2278		PCDHB12	TMEM47		MIR3167	ZNF630-AS1
KCTD7	MIR4651		MAGEA12	PRAMEF8		KDM5A	LYNX1		LOC101929413	SGIP1		LOC101927305	MIR767		HMGCS2	MIR2355		PCDHB13	TMEM74		MIR320C2	ZNF648
KDM4B	MIR4654		MAGEA2	PRAMEF9		KEL	LYPD1		LOC101929415	SGMS1		LOC101927310	MIR7853		HMGN2P46	MIR2467		PCDHB14	TMEM88B		MIR335	ZNF697
KDM4C	MIR4655		MAGEA2B	PRDX4		KHDC1	LYPD2		LOC101929448	SGPP2		LOC101927334	MIR8058		HMSD	MIR3116-1		PCDHB15	TMTC2		MIR34A	ZNF775
KEL	MIR4656		MAGEA3	PREX2		KHDC1L	LYRM9		LOC101929450	SH3BGRL2		LOC101927379	MIR8065		HNF1B	MIR3116-2		PCDHB16	TNC		MIR3612	ZNF806
KHDC1	MIR4668		MAGEA4	PRG1		KHDC3L	LYST		LOC101929468	SH3BP5		LOC101927394	MIR8068		HNRNPA1P33	MIR3126		PCDHB17P	TNFRSF11B		MIR3616	ZNF827
KHDC1L	MIR4671		MAGEA5	PRICKLE3		KHDRBS3	LYZL4		LOC101929470	SH3BP5-AS1		LOC101927411	MIR8069-1		HNRNPA2B1	MIR3134		PCDHB18P	TNFRSF18		MIR3617	ZNF831
KHDC3L	MIR4689		MAGEA6	PRKD1		KHSRP	MAD1L1		LOC101929517	SH3GL2		LOC101927421	MIR8069-2		HNRNPCL1	MIR3137		PCDHB19P	TNFRSF4		MIR3659	ZNF860
KIAA0040	MIR4696		MAGEC1	PRKG1		KIAA0040	MADCAM1		LOC101929524	SH3PXD2A		LOC101927460	MIR8071-1		HNRNPCL3	MIR3148		PCDHB2	TNNI3K		MIR3664	ZSCAN20
KIAA0226L	MIR4708		MAGEC2	PRKG1-AS1		KIAA0556	MAEA		LOC101929528	SH3RF1		LOC101927464	MIR8071-2		HNRNPCL4	MIR3161		PCDHB3	TNPO2		MIR3692	ZSWIM6
KIAA0355	MIR4713		MAGEC3	PRL		KIAA0753	MAFA		LOC101929532	SHB		LOC101927481	MIR8078		HNRNPR	MIR3162		PCDHB4	TOLLIP		MIR378D1	ZYX
KIAA0430	MIR4718		MAGED1	PRMT3		KIAA1143	MAFA-AS1		LOC101929577	SHQ1		LOC101927488	MIR8081		HOGA1	MIR3163		PCDHB5	TOLLIP-AS1		MIR378D2
KIAA0556	MIR4725		MAGED4	PRMT6		KIAA1191	MAGEA1		LOC101929579	SIGLEC15		LOC101927497	MIR8089		HOMER2	MIR3168		PCDHB6	TOP1P1		MIR378G
KIAA0753	MIR4743		MAGED4B	PRRX1		KIAA1211L	MAGEA11		LOC101929607	SIM1		LOC101927501	MIR887		HOPX	MIR320C2		PCDHB7	TOX3		MIR3910-1
KIAA1024	MIR4777		MAGEL2	PRSS16		KIAA1217	MAGEA12		LOC101929633	SKIV2L2		LOC101927502	MIR888		HOTAIR	MIR3654		PCDHB8	TP63		MIR3910-2
KIAA1045	MIR4784		MAGI1	PRSS23		KIAA1328	MAGEA2		LOC101929710	SLAMF6		LOC101927526	MIR890		HOXB1	MIR3659		PCDHB9	TPGS1		MIR3914-1
KIAA1143	MIR4786		MAGI1-AS1	PRTFDC1		KIAA1549	MAGEA2B		LOC101929754	SLC13A3		LOC101927560	MIR891A		HOXC10	MIR365B		PCDHGA1	TPK1		MIR3914-2
KIAA1191	MIR4798		MAGI2	PSD3		KIAA1551	MAGEA3		LOC101929771	SLC14A1		LOC101927571	MIR891B		HOXC11	MIR3663HG		PCDHGA10	TPM3P9		MIR3927
KIAA1211L	MIR4802		MAGI2-AS2	PSG1		KIAA1644	MAGEA4		LOC102467081	SLC15A3		LOC101927577	MIR892A		HOXC12	MIR3679		PCDHGA11	TPRG1		MIR3929
KIAA1279	MIR485		MAGI3	PSG10P		KIAA1671	MAGEA6		LOC102467213	SLC1A2		LOC101927580	MIR892B		HOXC13	MIR3681		PCDHGA12	TPRG1-AS2		MIR3943
KIAA1462	MIR487A		MAGIX	PSG11		KIF12	MAGEA9		LOC102467217	SLC1A3		LOC101927587	MIR892C		HOXC13-AS	MIR3692		PCDHGA2	TPTE		MIR4255
KIAA1549	MIR487B		MAGT1	PSG2		KIF15	MAGEA9B		LOC102467222	SLC24A2		LOC101927592	MIR921		HOXC4	MIR378E		PCDHGA3	TRAPPC2B		MIR4260
KIAA1549L	MIR493		MAL2	PSG3		KIF16B	MAGEL2		LOC102467223	SLC24A3		LOC101927616	MIR99AHG		HOXC-AS3	MIR378G		PCDHGA4	TRHDE		MIR4265
KIAA1614	MIR494		MALRD1	PSG4		KIF1A	MAGI2		LOC102546226	SLC25A12		LOC101927630	MKRN3		HPYR1	MIR3921		PCDHGA5	TRIM28		MIR4266
KIAA1671	MIR495		MAMDC2	PSG5		KIF21B	MAGIX		LOC102723448	SLC25A14		LOC101927636	MLLT10P1		HRASLS2	MIR3922		PCDHGA6	TRIM48		MIR4268
KIAA1715	MIR496		MAMSTR	PSG6		KIF25	MAN2B1		LOC102723604	SLC25A16		LOC101927637	MLLT4		HRG	MIR3927		PCDHGA7	TRIM49B		MIR4270
KIAA1958	MIR5000		MAN2A1	PSG7		KIF25-AS1	MAN2B2		LOC102723778	SLC25A24		LOC101927650	MMEL1		HRH1	MIR3935		PCDHGA8	TRIM51		MIR4279
KIF12	MIR5006		MAN2B1	PSG8		KIF26A	MAP1LC3C		LOC102724000	SLC25A26		LOC101927653	MMP16		HRH2	MIR3936		PCDHGA9	TRIM51HP		MIR4293
KIF15	MIR5008		MAP2K4	PSG9		KIF26B	MAP2K3		LOC102724084	SLC25A52		LOC101927657	MPHOSPH8		HRH4	MIR3937		PCDHGB1	TRIM58		MIR4294
KIF21B	MIR5092		MAPK10	PTCH1		KIF4A	MAP2K4		LOC102724153	SLC26A4		LOC101927661	MPPED1		HRK	MIR3945		PCDHGB2	TRIM64C		MIR4299
KIF26B	MIR5095		MAST1	PTCHD1		KIF6	MAPK15		LOC102724201	SLC26A4-AS1		LOC101927668	MPPED2		HS1BP3	MIR3972		PCDHGB3	TRIM77		MIR4301
KIF6	MIR5096		MB21D2	PTCHD1-AS		KIR2DL1	MAPK4		LOC102724421	SLC26A7		LOC101927691	MROH9		HS1BP3-IT1	MIR3973		PCDHGB4	TRIML1		MIR4419B
KIF9	MIR5100		MBD3L1	PTGER4P2-CDK2AP2P2		KIR2DL3	MAPK9		LOC102724434	SLC35F1		LOC101927694	MRPS12		HS2ST1	MIR422A		PCDHGB5	TRIML2		MIR4424
KIF9-AS1	MIR5190		MBL2	PTPRD		KIR2DL4	MAPKBP1		LOC102724484	SLC39A12		LOC101927701	MRPS17		HS3ST2	MIR424		PCDHGB6	TRMT2A		MIR4432
KIN	MIR5192		MC2R	PTPRG		KIR2DS4	MAPT		LOC102724604	SLC39A12-AS1		LOC101927735	MRPS2		HS6ST2	MIR4255		PCDHGB7	TRPC6		MIR4433A
KIR2DL1	MIR539		MC3R	PTPRM		KIR3DL1	MAPT-AS1		LOC102724623	SLC44A1		LOC101927746	MRPS5		HS6ST2-AS1	MIR4259		PCDHGB8P	TRPM2		MIR4433B
KIR2DL3	MIR541		MC5R	PTPRT		KIR3DL2	MAPT-IT1		LOC102724710	SLC47A1		LOC101927797	MTMR8		HSD11B1	MIR4262		PCDHGC3	TRPM2-AS		MIR4450
KIR2DL4	MIR543		MCC	PWAR1		KIR3DL3	MAS1L		LOC102800447	SLC4A10		LOC101927815	MTNR1A		HSD17B2	MIR4265		PCDHGC4	TRY2P		MIR4454
KIR2DS4	MIR544A		MCTP2	PWAR4		KIR3DX1	MATK		LOC103344931	SLC4A4		LOC101927829	MTNR1B		HSD17B7	MIR4266		PCDHGC5	TSG1		MIR4463
KIR3DL1	MIR548AA2		MDGA2	PWAR5		KIRREL2	MBD3L1		LOC104798195	SLC8A1		LOC101927845	MTRNR2L1		HSD52	MIR4270		PCGF3	TSPEAR		MIR4480
KIR3DL2	MIR548AE2		ME3	PWARSN		KIRREL3	MBD3L4		LOC145474	SLC8A1-AS1		LOC101927876	MTRNR2L10		HSPA4	MIR4289		PCLO	TSPEAR-AS1		MIR4481
KIR3DL3	MIR548AU		MECP2	PWRN1		KIRREL3-AS2	MBD3L5		LOC145783	SLC9A7P1		LOC101927881	MTRNR2L4		HSPA6	MIR4290		PCNXL2	TSPEAR-AS2		MIR4486
KIR3DX1	MIR548D2		MEFV	PWRN2		KIRREL3-AS3	MBTPS1		LOC145845	SLCO3A1		LOC101927901	MTRNR2L7		HSPA7	MIR4293		PCP4	TSSK2		MIR4493
KIRREL2	MIR548I1		MEI4	PWRN3		KLF13	MC3R		LOC148696	SLIT2		LOC101927914	MTUS2		HTR3A	MIR4294		PDC	TTC34		MIR4533
KIRREL3	MIR548I2		MEIS2	PWRN4		KLF15	MCEMP1		LOC152225	SLMAP		LOC101927924	MUC16		HTR3B	MIR4295		PDE10A	TTC3P1		MIR4654
KIRREL3-AS2	MIR548U		MEOX2	PXDN		KLF17	MCF2L		LOC153910	SLMO1		LOC101927964	MUC2		HTR3C	MIR4299		PDE1A	TTLL10		MIR4671
KIRREL3-AS3	MIR548W		MEOX2-AS1	PXDNL		KLF3-AS1	MCF2L-AS1		LOC1720	SLX4IP		LOC101927973	MUC5AC		HTR3D	MIR4303		PDE4D	TUSC7		MIR4683
KLF13	MIR549A		METTL20	RAB12		KLHDC7A	MCM10		LOC200726	SMAD3		LOC101927987	MUM1L1		HTR3E	MIR4304		PDE6B	TXNRD2		MIR4715
KLF15	MIR552		METTL8	RAB6C		KLHDC8B	MCM4		LOC283194	SMAGP		LOC101928035	MXRA5		HTR4	MIR4311		PDGFD	UBE2E2		MIR4778
KLF17	MIR5572		MEX3B	RAB6C-AS1		KLHL25	MCOLN1		LOC284294	SMARCA1		LOC101928048	MYADML		HVCN1	MIR4319		PDHA2	UBE2E4P		MIR4790
KLF3-AS1	MIR5579		MGC27382	RABGAP1L		KLHL29	MECP2		LOC284344	SMARCAL1		LOC101928063	MYBPC2		ICA1	MIR4424		PDZRN4	UBE2J2		MIR4799
KLF5	MIR564		MGC2889	RABL2B		KLHL3	MED12		LOC285626	SMC2		LOC101928135	MYH14		IFNAR2	MIR4429		PEG10	UBE2M		MIR488
KLF7	MIR569		MGMT	RACGAP1P		KLHL30	MED15		LOC285627	SMCO2		LOC101928161	MYOCD		IFRD1	MIR4432		PEG3	UBE2MP1		MIR492
KLHDC7A	MIR5691		MGST1	RAD18		KLHL40	MED15P9		LOC285696	SMIM2		LOC101928167	MYOM2		IFT172	MIR4433A		PEG3-AS1	UBL5		MIR5096
KLHDC8B	MIR5692C2		MICU3	RAI14		KLK1	MEF2B		LOC285819	SMIM2-AS1		LOC101928201	MYRIP		IFT43	MIR4433B		PERM1	UFD1L		MIR5190
KLHL2	MIR5693		MIER2	RALYL		KLK10	MEF2BNB		LOC286114	SMIM2-IT1		LOC101928203	MYT1L		IFT52	MIR4450		PEX5L	UFL1		MIR548AA2
KLHL25	MIR5694		MIMT1	RAPGEF5		KLK11	MEF2BNB-MEF2B		LOC339593	SMUG1		LOC101928205	N4BP1		IFT57	MIR4454		PGAM5	UGT2B11		MIR548AG2
KLHL29	MIR570		MIPOL1	RARB		KLK12	MEFV		LOC339862	SMYD3		LOC101928223	NAA60		IGBP1P1	MIR4455		PGR	UGT2B28		MIR548AH
KLHL3	MIR5707		MIR105-1	RASEF		KLK13	MEG3		LOC339874	SNAP25		LOC101928227	NALCN		IGF1R	MIR4471		PHRF1	UGT2B4		MIR548AV
KLHL30	MIR575		MIR105-2	RASSF8-AS1		KLK14	MEG8		LOC340113	SNAP25-AS1		LOC101928241	NALCN-AS1		IGF2BP1	MIR4472-2		PHYHIPL	UNC5D		MIR548AX
KLHL40	MIR585		MIR1202	RBFOX1		KLK15	MEG9		LOC340512	SND1		LOC101928254	NAP1L2		IGF2BP3	MIR4475		PI15	USH2A		MIR548D2
KLHL6	MIR587		MIR122	RBM3		KLK2	MEGF11		LOC375196	SND1-IT1		LOC101928283	NAP1L6		IGF2R	MIR4476		PID1	USP29		MIR548F3
KLHL6-AS1	MIR593		MIR1251	RBM46		KLK3	MEIS3P1		LOC389705	SNORA59A		LOC101928298	NAPSA		IGFBP2	MIR4480		PIGG	UTRN		MIR548I1
KMT2C	MIR595		MIR1257	RBMS3		KLK4	METRNL		LOC392196	SNORA59B		LOC101928306	NAPSB		IGFBPL1	MIR4481		PIK3C3	UVSSA		MIR548I2
KNG1	MIR598		MIR1267	RCAN2		KLK5	METTL20		LOC400043	SNORA70C		LOC101928322	NAT1		IGFN1	MIR4485		PIRT	VAV3		MIR548O2
KPNA2	MIR602		MIR1268A	RCN1		KLK6	MEX3C		LOC439933	SNTB1		LOC101928327	NAT2		IGLL3P	MIR4493		PKD1	VCX		MIR548V
KPNA7	MIR604		MIR1269B	RDH8		KLK7	MFGE8		LOC440028	SNTG1		LOC101928401	NBAT1		IGSF22	MIR4495		PKHD1	VCX2		MIR548W
KRBA1	MIR606		MIR1270	REG1A		KLK8	MFSD11		LOC440311	SNX25		LOC101928416	NBEA		IGSF3	MIR450A1		PKIA	VCX3A		MIR548X
KRT1	MIR6075		MIR1273A	REG1B		KLK9	MFSD7		LOC440982	SNX3		LOC101928417	NBEAP1		IKBKAP	MIR450A2		PKP3	VCX3B		MIR549A
KRT13	MIR6076		MIR1273E	REG1P		KLKB1	MGAT5B		LOC441242	SOD1		LOC101928418	NBPF15		IL10	MIR450B		PLA2G4A	VENTXP7		MIR552
KRT14	MIR6085		MIR1283-1	REG3A		KLKP1	MGC15885		LOC441455	SORBS1		LOC101928441	NBPF25P		IL10RA	MIR4532		PLCB1	VGLL3		MIR557
KRT15	MIR6124		MIR1283-2	REG3G		KMT2C	MGC16025		LOC442132	SORBS2		LOC101928446	NCAPG2		IL10RB	MIR4540		PLCXD1	VN1R1		MIR5571
KRT16	MIR6131		MIR1295A	REREP3		KNDC1	MGC27345		LOC51145	SORL1		LOC101928505	NCKAP5		IL10RB-AS1	MIR455		PLCXD3	VN1R2		MIR5572
KRT17	MIR614		MIR1295B	REXO1L2P		KPNA2	MGC27382		LOC554206	SOX2		LOC101928519	NCOR1P1		IL11RA	MIR4637		PLD5	VN1R4		MIR5579
KRT19	MIR646HG		MIR1299	RFPL4A		KPNA7	MGC57346-CRHR1		LOC613266	SOX2-OT		LOC101928525	NCR1		IL12A-AS1	MIR4650-1		PLEC	VSTM2A		MIR5584
KRT2	MIR6499		MIR1302-10	RFPL4AL1		KPRP	MGC72080		LOC642366	SOX30		LOC101928530	NCRNA00250		IL12B	MIR4650-2		PLEKHN1	VSTM2A-OT1		MIR5590
KRT23	MIR6510		MIR1302-11	RFPL4B		KRBA1	MGMT		LOC642776	SOX5		LOC101928597	NDN		IL13RA1	MIR4654		PLK2	VWA1		MIR563
KRT3	MIR654		MIR1302-2	RGPD4		KRT13	MIER2		LOC643711	SOX6		LOC101928650	NDNL2		IL17RB	MIR466		PLXDC2	VWC2		MIR5683
KRT31	MIR655		MIR1302-3	RGPD4-AS1		KRT14	MIMT1		LOC643770	SP5		LOC101928651	NEGR1		IL19	MIR4668		PMCHL1	WBP11P1		MIR5689
KRT32	MIR656		MIR1302-9	RGS17		KRT15	MIR1184-1		LOC644145	SPANXA1		LOC101928682	NEK10		IL1A	MIR4696		POF1B	WDR72		MIR5699
KRT33A	MIR665		MIR1305	RGS22		KRT16	MIR1184-2		LOC644838	SPANXA2		LOC101928697	NELL1		IL1B	MIR4698		POLE	WDR83		MIR5700
KRT33B	MIR668		MIR1321	RGS6		KRT17	MIR1184-3		LOC646762	SPANXA2-OT1		LOC101928700	NF1P2		IL1F10	MIR4713		POLRMT	WDR83OS		MIR5708
KRT34	MIR6754		MIR1323	RGS7		KRT18P55	MIR1185-1		LOC647323	SPANXB1		LOC101928708	NFIB		IL1RN	MIR4718		POM121L12	WDR87		MIR575
KRT35	MIR6815		MIR133B	RHOBTB1		KRT19	MIR1185-2		LOC728040	SPANXC		LOC101928730	NGF		IL20	MIR4725		POT1-AS1	XIRP2		MIR585
KRT36	MIR6828		MIR1469	RIMBP2		KRT31	MIR1193		LOC728730	SPANXD		LOC101928767	NKD2		IL22	MIR4733		POTEA	XIRP2-AS1		MIR593
KRT37	MIR6830		MIR146A	RLIM		KRT32	MIR1197		LOC728819	SPATA16		LOC101928769	NLGN4X		IL24	MIR4765		PPAP2C	XRCC6P5		MIR598
KRT38	MIR708		MIR155HG	RND3		KRT33A	MIR1204		LOC729159	SPATS2L		LOC101928778	NLRP11		IL36A	MIR4768		PPP1R1C	YIPF7		MIR603
KRT39	MIR7110		MIR204	RNF133		KRT33B	MIR1205		LOC729732	SPC25		LOC101928782	NLRP13		IL36B	MIR4773-1		PPP1R2P3	YWHAEP1		MIR606
KRT4	MIR7150		MIR205	RNF148		KRT34	MIR1206		LOC729970	SPIRE1		LOC101928786	NLRP2		IL36G	MIR4773-2		PPP1R2P9	YY1P2		MIR6072
KRT40	MIR7154		MIR2052	RNF150		KRT35	MIR1207		LOC90768	SPRED2		LOC101928834	NLRP4		IL36RN	MIR4774		PPP1R3A	ZBBX		MIR6078
KRT42P	MIR7159		MIR2052HG	RNF180		KRT36	MIR1208		LOH12CR1	SPTBN1		LOC101928841	NLRP5		IL37	MIR4794		PPP1R9A	ZBTB45		MIR6085
KRT5	MIR758		MIR205HG	RNF225		KRT37	MIR1237		LPAR1	SPTLC2		LOC101928851	NLRP7		IL5RA	MIR4799		PPP2R1A	ZC4H2		MIR633
KRT6A	MIR759		MIR206	RNU6-2		KRT38	MIR124-3		LPAR3	SRGAP1		LOC101928858	NLRP8		IL6ST	MIR4802		PPP2R2B	ZCWPW2		MIR634
KRT6B	MIR7641-2		MIR224	RNU6-31P		KRT42P	MIR1247		LPP	SSPN		LOC101928880	NLRP9		ILDR2	MIR5000		PPP2R2B-IT1	ZDHHC15		MIR646
KRT6C	MIR770		MIR2681	RNU6-71P		KRT9	MIR1257		LPP-AS1	SSTR1		LOC101928885	NMRK2		IMPACT	MIR5006		PPP2R3B	ZDHHC8		MIR646HG
KRT71	MIR7855		MIR3118-1	RNU6-76P		KRTAP10-1	MIR1265		LPP-AS2	ST18		LOC101928886	NOC2L		INADL	MIR503		PPP3CA	ZFHX4-AS1		MIR650
KRT72	MIR7973-1		MIR3118-2	RNU6-78P		KRTAP10-10	MIR1268A		LPPR4	ST3GAL3		LOC101928937	NOC4L		ING2	MIR503HG		PQLC1	ZFP14		MIR6503
KRT73	MIR7973-2		MIR3118-3	ROBO1		KRTAP10-11	MIR1269B		LPPR5	ST6GAL2		LOC101928944	NOMO1		INHBA	MIR505		PRDM16	ZFP2		MIR6509
KRT73-AS1	MIR8061		MIR3118-4	ROBO2		KRTAP10-12	MIR127		LRAT	ST6GALNAC3		LOC101928989	NOTCH3		INHBA-AS1	MIR5092		PRDM5	ZFP28		MIR663B
KRT74	MIR8070		MIR3123	ROCK1P1		KRTAP10-2	MIR1275		LRBA	ST6GALNAC5		LOC101929019	NOX3		INHBC	MIR5095		PRDM9	ZFP30		MIR6718
KRT75	MIR885		MIR3147	RORA		KRTAP10-3	MIR1283-1		LRCH1	ST7		LOC101929058	NPAP1		INHBE	MIR5096		PRIM2	ZFP42		MIR6733
KRT76	MIR889		MIR3152	RORA-AS1		KRTAP10-4	MIR1283-2		LRIG1	ST7-AS2		LOC101929064	NPAS3		INIP	MIR5190		PRKAR1B	ZFP82		MIR6788
KRT77	MIR935		MIR3156-2	RORA-AS2		KRTAP10-5	MIR1289-2		LRIG3	ST7-OT3		LOC101929066	NPBWR1		INMT	MIR5192		PRKCZ	ZIK1		MIR6795
KRT78	MIR938		MIR3156-3	RP1		KRTAP10-6	MIR129-1		LRIT3	ST8SIA1		LOC101929073	NPHP4		INMT-FAM188B	MIR542		PRKG1	ZIM2		MIR6876
KRT79	MIR95		MIR3194	RPL10		KRTAP10-7	MIR1302-7		LRP1B	STAB2		LOC101929084	NPIPA1		INO80C	MIR548AE2		PRKG1-AS1	ZIM2-AS1		MIR6892
KRT82	MMD2		MIR3197	RPL23AP82		KRTAP10-8	MIR1323		LRP2	STAC		LOC101929124	NPR3		INO80D	MIR548AH		PRL	ZIM3		MIR708
KRT84	MOB2		MIR320D2	RPL23P8		KRTAP10-9	MIR1324		LRP2BP	STAMBP		LOC101929144	NPSR1		INPP4A	MIR548AV		PRLR	ZNF100		MIR7160
KRT8P41	MOCS1		MIR325	RPL34-AS1		KRTAP11-1	MIR134		LRP6	STARD13		LOC101929153	NPSR1-AS1		INSC	MIR548AZ		PRMT6	ZNF101		MIR7641-2
KRT9	MOGAT2		MIR325HG	RPS5		KRTAP12-1	MIR136		LRRC1	STARD13-AS		LOC101929164	NPTX2		INTS4	MIR548G		PRRX1	ZNF107		MIR7704
KRTAP10-1	MPZL1		MIR3591	RPS7P5		KRTAP12-2	MIR1468		LRRC16A	STC1		LOC101929217	NR1H2		INTS7	MIR548H1		PRSS37	ZNF112		MIR7706
KRTAP10-10	MRAS		MIR3612	RPSAP58		KRTAP12-3	MIR147A		LRRC28	STEAP1B		LOC101929231	NR2F2		IPCEF1	MIR548I2		PRSS57	ZNF121		MIR7844
KRTAP10-11	MRC2		MIR3648-1	RRAGB		KRTAP12-4	MIR149		LRRC30	STIM1		LOC101929239	NR2F2-AS1		IPO9-AS1	MIR548N		PRSS58	ZNF124		MIR7853
KRTAP10-12	MRFAP1		MIR3648-2	RRN3P1		KRTAP16-1	MIR153-2		LRRC4	STK32A		LOC101929241	NRG3		IPP	MIR548W		PSPN	ZNF132		MIR802
KRTAP10-2	MRFAP1L1		MIR3672	RUNX1T1		KRTAP17-1	MIR154		LRRC4C	STK33		LOC101929260	NRG3-AS1		IQCK	MIR549A		PTCHD1-AS	ZNF134		MIR8052
KRTAP10-3	MROH7		MIR3675	RYR2		KRTAP19-8	MIR184		LRRC55	STK39		LOC101929268	NRIR		IQGAP2	MIR557		PTCHD4	ZNF135		MIR8053
KRTAP10-4	MROH7-TTC4		MIR3687-1	RYR3		KRTAP29-1	MIR190A		LRRC69	STMND1		LOC101929282	NRK		IQGAP3	MIR5572		PTDSS2	ZNF136		MIR8056
KRTAP10-5	MRPL33		MIR3687-2	SACS		KRTAP4-1	MIR200A		LRRC8D	STX11		LOC101929284	NRP1		IRF2	MIR5579		PTGFR	ZNF137P		MIR8065
KRTAP10-6	MRPL45		MIR378D1	SALL1		KRTAP4-2	MIR200B		LRRFIP2	STX3		LOC101929294	NRSN1		IRGC	MIR564		PTGS2	ZNF138		MIR8067
KRTAP10-7	MRPS2		MIR383	SAMD12		KRTAP4-3	MIR211		LRRN1	STXBP4		LOC101929315	NRXN1		IRS2	MIR568		PTN	ZNF14		MIR8073
KRTAP10-8	MRPS22		MIR384	SAMD12-AS1		KRTAP4-4	MIR218-2		LRRTM2	STXBP5-AS1		LOC101929353	NRXN3		ISCA1	MIR5689		PTPRD	ZNF141		MIR921
KRTAP10-9	MRPS24		MIR3914-1	SAMD3		KRTAP4-5	MIR224		LRRTM4	STXBP6		LOC101929406	NSMF		ISLR	MIR569		PTPRK	ZNF154		MIR938
KRTAP1-1	MRPS6		MIR3914-2	SAMD5		KRTAP4-6	MIR2392		LSAMP	SUCLG2		LOC101929415	NT5C1B		ITGA6	MIR5691		PTPRN2	ZNF155		MKLN1
KRTAP12-1	MRVI1		MIR3919	SARS2		KRTAP5-1	MIR2467		LTA4H	SUCLG2-AS1		LOC101929420	NT5C1B-RDH14		ITGA9	MIR5693		PTPRZ1	ZNF160		MKLN1-AS
KRTAP12-2	MSH2		MIR3920	SASH1		KRTAP5-10	MIR296		LUCAT1	SULF1		LOC101929454	NTM		ITGA9-AS1	MIR5703		PUF60	ZNF17		MKRN1
KRTAP12-3	MSH6		MIR3927	SAXO1		KRTAP5-11	MIR298		LUNAR1	SUMF1		LOC101929486	NTM-IT		ITGAM	MIR5708		PUSL1	ZNF177		MMAA
KRTAP12-4	MSRA		MIR3938	SBF1P1		KRTAP5-2	MIR299		LY75	SV2C		LOC101929488	NTN5		ITGB1BP1	MIR575		PVRL3	ZNF180		MMP20
KRTAP1-3	MSX2		MIR3976	SCART1		KRTAP5-3	MIR300		LY75-CD302	SVEP1		LOC101929504	NTRK3		ITGB5	MIR583		PVRL3-AS1	ZNF20		MOBP
KRTAP1-4	MTHFD1L		MIR3976HG	SCG5		KRTAP5-4	MIR3133		LYPD3	SVIL		LOC101929505	NTRK3-AS1		ITGB6	MIR585		PWAR1	ZNF208		MOCS1
KRTAP1-5	MTHFD2		MIR3977	SCGB1B2P		KRTAP5-7	MIR3147		LYPD6	SYBU		LOC101929550	NUBPL		ITIH2	MIR587		PWAR4	ZNF211		MPEG1
KRTAP16-1	MTPN		MIR4264	SCGB2B2		KRTAP5-8	MIR3156-2		LYPD6B	SYNE1		LOC101929563	NUDT10		ITIH5	MIR604		PWAR5	ZNF221		MPHOSPH6
KRTAP17-1	MTRNR2L2		MIR4272	SCGB2B3P		KRTAP5-9	MIR3156-3		LYRM7	SYNE1-AS1		LOC101929572	NUDT7		ITK	MIR606		PWARSN	ZNF222		MPL
KRTAP29-1	MTX3		MIR4278	SCHIP1		KRTAP5-AS1	MIR3167		LYSMD2	SYNE2		LOC101929608	NUPR1L		ITLN1	MIR6074		PWRN1	ZNF223		MPP7
KRTAP3-1	MUC2		MIR4279	SCN3A		KRTAP7-1	MIR3182		LYZL1	SYNPO2		LOC101929625	NXF2		ITLN2	MIR6076		PWRN2	ZNF224		MRGPRX1
KRTAP3-2	MUC20		MIR4283-1	SDHAF3		KRTAP8-1	MIR3183		MACROD2	SYT16		LOC101929646	NXF2B		ITM2B	MIR6079		PWRN3	ZNF225		MRGPRX3
KRTAP3-3	MUC4		MIR4283-2	SDR16C5		KRTAP9-1	MIR3195		MAF	TAB2		LOC101929653	OBP2A		ITPKB	MIR6085		PWRN4	ZNF226		MRGPRX4
KRTAP5-10	MUC5AC		MIR4297	SDR16C6P		KRTAP9-2	MIR3197		MAFTRR	TAB3		LOC101929662	OBSCN		ITPR1	MIR6090		PXDNL	ZNF227		MROH2A
KRTAP5-11	MUC6		MIR4302	SEC61G		KRTAP9-3	MIR3201		MAGEA10	TACR1		LOC101929721	OCA2		ITPR2	MIR6124		PXMP2	ZNF229		MRPS33
KRTAP5-7	MX1		MIR4317	SEMA3E		KRTAP9-4	MIR323A		MAGEA10-MAGEA5	TACR3		LOC101929771	ODF3L2		ITSN1	MIR6133		RAB26	ZNF230		MRPS6
KRTAP5-8	MX2		MIR4318	SEMA5A		KRTAP9-8	MIR323B		MAGEA4	TADA1		LOC101929983	OLFM1		ITSN2	MIR633		RAB40B	ZNF233		MS4A14
KRTAP5-9	MYBL2		MIR4327	SEMA6D		KRTAP9-9	MIR329-1		MAGEA5	TAF13		LOC102467079	OLFM2		JADE3	MIR646HG		RALYL	ZNF234		MS4A4A
KSR1	MYH11		MIR4417	SFTA1P		KSR2	MIR329-2		MAGEB17	TAF3		LOC102467222	ONECUT1		JAG1	MIR648		RANBP1	ZNF235		MS4A6E
KSR2	MYH16		MIR4419B	SGCB		KU-MEL-3	MIR337		MAGEC1	TAF4B		LOC102467224	ONECUT2		JAK1	MIR6499		RARB	ZNF248		MS4A7
KY	MYH6		MIR4428	SGCE		KY	MIR346		MAGEC2	TANC1		LOC102467225	OPCML		JAKMIP2	MIR6510		RASEF	ZNF25		MSH2
L1TD1	MYH7		MIR4431	SGCG		L1CAM	MIR3612		MAGEC3	TANK		LOC102546228	OPRK1		JAKMIP2-AS1	MIR6828		RASSF7	ZNF251		MSH6
L3MBTL1	MYLK4		MIR4435-1	SGCZ		L3MBTL1	MIR3616		MAGED1	TASP1		LOC102606466	OR11H12		JARID2	MIR6830		RAX2	ZNF253		MSRA
LACRT	MYO10		MIR4435-1HG	SH3BP4		LACTBL1	MIR3617		MAGI1	TBC1D12		LOC102659288	OR11H2		JAZF1	MIR6888		RBMS1	ZNF254		MSRB3
LAD1	MYO16		MIR4435-2	SH3GL3		LAGE3	MIR3648-1		MAGI1-AS1	TBC1D4		LOC102723362	OR14C36		JAZF1-AS1	MIR708		RBMS3	ZNF256		MTCL1
LAIR2	MYO16-AS1		MIR4445	SHANK3		LAIR2	MIR3648-2		MAGI2	TBCK		LOC102723376	OR14J1		JMJD1C	MIR7110		RBMS3-AS1	ZNF26		MTHFD1L
LALBA	MYO18B		MIR4447	SHISA2		LALBA	MIR3659		MAGI2-AS2	TBX18		LOC102723427	OR1A1		JMY	MIR7150		RBMS3-AS3	ZNF260		MTHFS
LAMA3	MYO5B		MIR4449	SHISA6		LAMA5	MIR365B		MAGI2-AS3	TCF4		LOC102723448	OR1A2		JOSD1	MIR7154		RECQL4	ZNF264		MTMR7
LAMA5	MYOD1		MIR4454	SHOX		LAMA5-AS1	MIR3664		MAK	TCN1		LOC102723505	OR1D2		KANK1	MIR7156		REG1A	ZNF266		MTNR1A
LAMA5-AS1	MYOM3		MIR4458	SIMC1		LAMB2	MIR3667		MAL2	TDGF1P3		LOC102723517	OR1D4		KANK4	MIR759		REG1B	ZNF273		MTR
LAMB2	MYT1L		MIR4458HG	SIPA1L3		LAMB2P1	MIR3674		MALRD1	TDRD1		LOC102723661	OR1D5		KANSL3	MIR7641-2		REG1P	ZNF274		MTRNR2L1
LAMB2P1	MYT1L-AS1		MIR4460	SKP1P2		LAMC1	MIR3683		MALT1	TEC		LOC102723769	OR1F1		KAT2B	MIR7848		REG3A	ZNF28		MTRNR2L6
LAMC1	MYZAP		MIR4468	SLC10A2		LAMC2	MIR3687-1		MAMDC2	TEK		LOC102723859	OR1F2P		KAT6B	MIR7855		REG3G	ZNF283		MTUS1
LAMC2	MZT2A		MIR4501	SLC10A3		LAMC3	MIR3687-2		MAML2	TENM1		LOC102723927	OR1G1		KATNA1	MIR7973-1		RFC3	ZNF284		MTX3
LAMP1	MZT2B		MIR4507	SLC16A9		LAMP1	MIR3689A		MAML3	TENM2		LOC102724053	OR1I1		KATNAL1	MIR7973-2		RFX7	ZNF285		MUC21
LANCL2	N4BP2		MIR4508	SLC24A2		LANCL2	MIR3689B		MAN1A1	TET1		LOC102724084	OR1M1		KATNBL1P6	MIR8055		RGMB	ZNF304		MUC22
LAPTM4B	NAAA		MIR4509-1	SLC25A26		LANCL3	MIR3689C		MAN1C1	TEX2		LOC102724096	OR2AK2		KBTBD12	MIR8070		RGMB-AS1	ZNF317		MX1
LARP1	NADSYN1		MIR4509-2	SLC26A7		LARGE	MIR3689D1		MAN2A1	TEX41		LOC102724163	OR2C1		KBTBD2	MIR8079		RGS17	ZNF320		MX2
LARP1B	NAMA		MIR4509-3	SLC27A5		LARGE-AS1	MIR3689D2		MAOA	TFAP2B		LOC102724188	OR2G6		KBTBD6	MIR8086		RGS6	ZNF321P		MXRA5
LARP4	NANOG		MIR4510	SLC35A2		LARP4B	MIR3689E		MAOB	TFCP2		LOC102724201	OR2J2		KBTBD7	MIR885		RGS7	ZNF324		MYCN
LARS2	NANOGNB		MIR452	SLC35F1		LAS1L	MIR3689F		MAP2K5	TGFBR2		LOC102724321	OR2J3		KCNA10	MIR938		RHOJ	ZNF324B		MYCNOS
LAX1	NANOS1		MIR4524A	SLC35G4		LBP	MIR369		MAP2K6	THADA		LOC102724511	OR2L13		KCNA2	MIRLET7A2		RIMS1	ZNF329		MYCNUT
LBH	NANP		MIR4524B	SLC38A5		LCA10	MIR376A1		MAP3K13	THBS1		LOC102724651	OR2L1P		KCNA6	MLANA		RIMS2	ZNF331		MYLK4
LBP	NAT8L		MIR4528	SLC39A12		LCE1A	MIR376A2		MAP3K4	THNSL1		LOC102724661	OR2L2		KCNAB1	MLIP		RIT2	ZNF33A		MYO10
LCLAT1	NAV1		MIR4533	SLC39A12-AS1		LCE1B	MIR376B		MAP3K5	THRB		LOC102724691	OR2L3		KCNAB1-AS1	MLIP-IT1		RMST	ZNF33BP1		MYO1B
LCN1	NAV2		MIR4537	SLC44A5		LCE1C	MIR376C		MAP3K7CL	THRB-AS1		LOC102724862	OR2L5		KCNAB1-AS2	MLK7-AS1		RND3	ZNF34		MYO1E
LCN9	NAV2-AS2		MIR4538	SLC4A4		LCE1D	MIR377		MAP4	TIAM1		LOC102724958	OR2L8		KCNB1	MMAA		RNF126	ZNF345		MYO3A
LDB3	NAV2-AS4		MIR4539	SLC5A2		LCE1E	MIR378C		MAP7	TIPARP		LOC102800447	OR2M1P		KCNC1	MOBP		RNF133	ZNF347		MYO3B
LDHAL6B	NAV2-AS5		MIR4636	SLC5A7		LCE1F	MIR378D1		MAPK10	TJP2		LOC103091866	OR2M2		KCNC4	MOCS1		RNF138	ZNF350		MYO5A
LDLRAD4	NBAS		MIR4675	SLC6A10P		LCE2A	MIR379		MAPK13	TLE4		LOC145845	OR2M3		KCND3	MOGAT2		RNF148	ZNF350-AS1		MYO5B
LDLRAD4-AS1	NCAPG2		MIR4682	SLC6A5		LCE2B	MIR380		MAPKAP1	TM2D1		LOC146513	OR2M4		KCND3-AS1	MPC2		RNF180	ZNF354A		MYOM2
LDOC1L	NCK2		MIR4683	SLCO1B3		LCE2C	MIR381		MAPRE2	TMC1		LOC151121	OR2M5		KCND3-IT1	MPP7		RNF212	ZNF354B		MYPN
LECT1	NCOR2		MIR4689	SLCO1C1		LCE2D	MIR381HG		MAPRE3	TMCO5B		LOC155060	OR2M7		KCNE1	MPZL1		RNF219-AS1	ZNF354C		MYRIP
LEFTY1	NCR1		MIR4697	SLITRK2		LCE3A	MIR382		MAST2	TMED8		LOC158434	OR2T1		KCNE4	MRAS		RNF225	ZNF37A		MYT1L
LEFTY2	NCS1		MIR4697HG	SMIM17		LCE3B	MIR3910-1		MAST4	TMEFF1		LOC158435	OR2T12		KCNG3	MREG		RNH1	ZNF382		MYT1L-AS1
LELP1	NDE1		MIR4704	SNAP25		LCE3C	MIR3910-2		MATN2	TMEFF2		LOC158960	OR2T2		KCNIP1	MROH7		RNU6-2	ZNF383		MYZAP
LEP	NDRG1		MIR4715	SNAP25-AS1		LCE4A	MIR3914-1		MB21D2	TMEM108		LOC200772	OR2T29		KCNJ11	MROH7-TTC4		RNU6-53P	ZNF385D		NACAP1
LHFPL2	NDUFA10		MIR4719	SNAR-A10		LCE6A	MIR3914-2		MBNL2	TMEM117		LOC283038	OR2T3		KCNJ15	MRPL33		RNU6-78P	ZNF385D-AS1		NAMA
LHFPL4	NDUFC2		MIR4754	SNAR-A11		LCN1	MIR3937		MBOAT1	TMEM128		LOC283045	OR2T34		KCNJ2	MRPL48		ROBO1	ZNF385D-AS2		NAP1L6
LHFPL5	NDUFC2-KCTD14		MIR4757	SNAR-A14		LCN2	MIR3938		MBOAT2	TMEM132A		LOC283070	OR2T4		KCNJ2-AS1	MRPS22		ROBO2	ZNF404		NAPG
LHX5-AS1	NEB		MIR4759	SNAR-A3		LCN9	MIR409		MBOAT4	TMEM155		LOC283177	OR2T5		KCNJ6	MRPS24		RP11-87M18.2	ZNF415		NAT2
LILRA1	NEDD9		MIR4760	SNAR-A4		LDB3	MIR410		MCC	TMEM156		LOC283194	OR2T6		KCNK1	MRVI1		RPRM	ZNF416		NAV2
LILRA2	NET1		MIR4764	SNAR-A5		LDHD	MIR411		MCF2	TMEM161B		LOC283299	OR2V1		KCNK12	MRVI1-AS1		RPS5	ZNF417		NAV2-AS4
LILRB1	NEU2		MIR4770	SNAR-A6		LDLRAD2	MIR412		MCF2L2	TMEM161B-AS1		LOC283352	OR2V2		KCNK13	MSANTD3		RPS7P5	ZNF418		NAV2-AS5
LILRB4	NFASC		MIR4771-1	SNAR-A7		LDOC1L	MIR4255		MCM9	TMEM163		LOC284344	OR2Z1		KCNK15	MSANTD3-TMEFF1		RPSAP58	ZNF419		NBPF13P
LILRP2	NFU1		MIR4771-2	SNAR-A8		LELP1	MIR4261		MCOLN2	TMEM167B		LOC284379	OR3A1		KCNK16	MSH3		RSPO2	ZNF420		NBPF25P
LIMD1	NGB		MIR4778	SNAR-A9		LEP	MIR4265		MCOLN3	TMEM169		LOC284395	OR3A2		KCNK17	MSI2		RTN4R	ZNF426		NCALD
LIMS1	NGEF		MIR4789	SNAR-B1		LGSN	MIR4266		MCPH1	TMEM171		LOC284412	OR3A4P		KCNK18	MSMB		RUNX1T1	ZNF429		NCAM1
LIMS2	NHSL1		MIR4791	SNAR-B2		LHFPL3	MIR4268		MCTP1	TMEM174		LOC284661	OR4C12		KCNK3	MSN		RYR2	ZNF43		NCAM1-AS1
LINC00029	NID1		MIR4792	SNAR-D		LHFPL3-AS1	MIR4273		MCTP2	TMEM178A		LOC284788	OR4C13		KCNK5	MSRA		SALL1	ZNF430		NCK2
LINC00051	NIM1K		MIR490	SNCAIP		LHFPL4	MIR4274		MDGA2	TMEM2		LOC284825	OR4M1		KCNK9	MTA3		SAMD12	ZNF431		NCKAP5
LINC00052	NINL		MIR498	SNHG18		LHPP	MIR4277		MDN1	TMEM200A		LOC284930	OR4M2		KCNMA1	MTHFD1L		SAMD12-AS1	ZNF432		NDNL2
LINC00111	NKAIN1		MIR5009	SNORA11D		LHX5-AS1	MIR4287		ME3	TMEM200C		LOC284933	OR4N2		KCNMA1-AS1	MTHFD2		SAMD3	ZNF433		NDRG1
LINC00112	NKD1		MIR506	SNORA11E		LIFR	MIR429		MECOM	TMEM212		LOC285484	OR4N3P		KCNMA1-AS2	MTM1		SATB1	ZNF439		NDUFA12
LINC00160	NKTR		MIR507	SNORA26		LIFR-AS1	MIR4291		MED12L	TMEM212-AS1		LOC285629	OR4N4		KCNMA1-AS3	MTMR1		SATB1-AS1	ZNF44		NDUFB2
LINC00162	NKX3-1		MIR508	SNORA70		LILRA1	MIR4293		MED30	TMEM225		LOC285692	OR4Q3		KCNMB1	MTO1		SBNO2	ZNF440		NDUFB2-AS1
LINC00163	NKX6-2		MIR509-1	SNORA70C		LILRA2	MIR4297		MEF2C-AS1	TMEM237		LOC285766	OR5AK2		KCNMB3	MTPN		SCHIP1	ZNF441		NDUFV3
LINC00173	NLRC4		MIR509-2	SNORD107		LILRB1	MIR431		MEI1	TMEM241		LOC285768	OR5AK4P		KCNN3	MTR		SCHLAP1	ZNF442		NEBL
LINC00174	NLRP2		MIR509-3	SNORD108		LILRB4	MIR4310		MEI4	TMEM245		LOC285889	OR5AP2		KCNQ3	MTRNR2L2		SCN3A	ZNF443		NEDD9
LINC00184	NLRP7		MIR5095	SNORD109A		LILRP2	MIR4311		MEIS1	TMEM252		LOC286083	OR5AR1		KCNQ5	MTRNR2L8		SCNN1D	ZNF446		NEK1
LINC00200	NME9		MIR510	SNORD109B		LIMK1	MIR4318		MEIS2	TMEM261		LOC286114	OR5M1		KCNS2	MTX3		SCRIB	ZNF45		NEUROG3
LINC00207	NMNAT2		MIR512-1	SNORD115-1		LIMS2	MIR432		MELK	TMEM27		LOC286177	OR5M10		KCNV2	MURC		SCT	ZNF454		NFASC
LINC00222	NOL10		MIR512-2	SNORD115-10		LIN7B	MIR4320		MEMO1	TMEM47		LOC338694	OR5M11		KCTD14	MX1		SDF4	ZNF460		NFYA
LINC00229	NOS1		MIR513A1	SNORD115-11		LINC00028	MIR4325		MEP1B	TMEM56		LOC338797	OR5M3		KCTD15	MX2		SDK1	ZNF461		NGF
LINC00244	NOS1AP		MIR513A2	SNORD115-12		LINC00029	MIR433		MERTK	TMEM56-RWDD3		LOC339166	OR5M8		KCTD7	MYB		SEC16B	ZNF462		NHEG1
LINC00260	NOS2		MIR513B	SNORD115-13		LINC00051	MIR4417		MET	TMEM74		LOC339298	OR5M9		KDELC2	MYBL2		SEMA3A	ZNF468		NHSL1
LINC00269	NPAS2		MIR513C	SNORD115-14		LINC00052	MIR4418		METTL8	TMIGD3		LOC339568	OR5R1		KDM1B	MYBPHL		SEMA3C	ZNF470		NID1
LINC00272	NPEPL1		MIR514A1	SNORD115-15		LINC00092	MIR4419B		MFAP3L	TMPO		LOC339593	OR6V1		KDM4C	MYCT1		SEMA3D	ZNF471		NKX2-6
LINC00293	NPHP4		MIR514A2	SNORD115-16		LINC00111	MIR4427		MFHAS1	TMPO-AS1		LOC339622	OR6W1P		KDM7A	MYH10		SEMA3E	ZNF479		NKX3-1
LINC00297	NPS		MIR514A3	SNORD115-17		LINC00112	MIR4429		MFSD6	TMSB15A		LOC339975	OR7C2		KHDC1	MYLIP		SEMA5A	ZNF480		NLRP10
LINC00298	NPY4R		MIR514B	SNORD115-18		LINC00113	MIR4449		MGAT4D	TNFAIP8		LOC340107	OR7D2		KHDC1L	MYLK4		SEMA6D	ZNF486		NMNAT2
LINC00299	NRG2		MIR515-1	SNORD115-19		LINC00115	MIR4456		MGAT5	TNFRSF11B		LOC340113	OR7D4		KHDC3L	MYO10		SEPT5-GP1BB	ZNF490		NMS
LINC00303	NRIP3		MIR515-2	SNORD115-2		LINC00159	MIR4457		MGC2889	TNFRSF21		LOC340512	OR7E12P		KIAA0020	MYO16		SEPT7P9	ZNF491		NOS1
LINC00309	NRN1		MIR516A1	SNORD115-20		LINC00162	MIR4468		MGC34796	TNFSF15		LOC349160	OR7E24		KIAA0040	MYO16-AS1		SERPINA7	ZNF492		NOS1AP
LINC00310	NRXN2		MIR516A2	SNORD115-21		LINC00163	MIR4472-1		MGLL	TNFSF8		LOC388692	OR7G1		KIAA0087	MYO18B		SERPINB11	ZNF493		NOTCH3
LINC00313	NRXN3		MIR516B1	SNORD115-22		LINC00200	MIR4477A		MGST2	TNIK		LOC389033	OR7G2		KIAA0226L	MYO1E		SERPINB3	ZNF497		NPAS2
LINC00316	NSMCE2		MIR516B2	SNORD115-23		LINC00207	MIR4477B		MIAT	TNNI3K		LOC389602	OR7G3		KIAA0319	MYO3A		SERPINB4	ZNF506		NPBWR1
LINC00319	NSMCE4A		MIR517A	SNORD115-24		LINC00208	MIR4499		MIATNB	TOX		LOC389906	OR9A2		KIAA0355	MYO3B		SERPINB7	ZNF510		NPHS2
LINC00330	NT5DC3		MIR517B	SNORD115-25		LINC00210	MIR4507		MICAL2	TPD52		LOC390705	OR9G1		KIAA0430	MYO5A		SESTD1	ZNF521		NPSR1
LINC00332	NTN1		MIR517C	SNORD115-26		LINC00221	MIR4508		MICU3	TPK1		LOC392196	OR9G4		KIAA0556	MYO7A		SFTA1P	ZNF525		NPSR1-AS1
LINC00339	NTPCR		MIR518A1	SNORD115-27		LINC00229	MIR4510		MID1	TPRKB		LOC392364	OR9G9		KIAA0586	MYOD1		SGCD	ZNF527		NPTX2
LINC00341	NTRK3		MIR518A2	SNORD115-28		LINC00244	MIR452		MID2	TRAF3IP2		LOC392452	OSBPL11		KIAA0895	MYOF		SGCE	ZNF528		NPVF
LINC00346	NTRK3-AS1		MIR518B	SNORD115-29		LINC00269	MIR4525		MINA	TRAF3IP2-AS1		LOC400553	OSR1		KIAA0922	MYOM1		SGCZ	ZNF528-AS1		NPY4R
LINC00371	NTSR2		MIR518C	SNORD115-3		LINC00272	MIR4527		MIPEP	TRAM2		LOC400685	OTOS		KIAA1024	MYOZ1		SGTA	ZNF529		NR1D2
LINC00396	NUDT19		MIR518D	SNORD115-30		LINC00273	MIR4533		MIR100	TRAM2-AS1		LOC400940	OTUD5		KIAA1045	MYZAP		SH3GL2	ZNF529-AS1		NR1H4
LINC00399	NWD1		MIR518E	SNORD115-31		LINC00293	MIR4535		MIR100HG	TRIM32		LOC401286	OTUD7A		KIAA1107	N4BP2		SHC2	ZNF530		NR3C2
LINC00467	OBP2A		MIR518F	SNORD115-32		LINC00303	MIR4537		MIR101-2	TRIM43		LOC401357	OXGR1		KIAA1143	NAMA		SHISA6	ZNF534		NR5A2
LINC00469	OC90		MIR519A1	SNORD115-33		LINC00310	MIR4538		MIR105-1	TRIM43B		LOC401557	OXTR		KIAA1191	NANOG		SHOX	ZNF540		NRBF2
LINC00479	OCLN		MIR519A2	SNORD115-34		LINC00312	MIR4539		MIR105-2	TRIM44		LOC401585	PABPC1L2A		KIAA1211	NANOGNB		SIGIRR	ZNF543		NRCAM
LINC00486	ODF1		MIR519B	SNORD115-35		LINC00313	MIR455		MIR107	TRIM55		LOC403323	PABPC1L2B		KIAA1211L	NANOS1		SIPA1L2	ZNF544		NREP
LINC00489	OGDH		MIR519C	SNORD115-36		LINC00314	MIR4634		MIR10B	TRIM58		LOC440040	PABPC1L2B-AS1		KIAA1279	NAT8		SIPA1L3	ZNF547		NRG2
LINC00494	OGDHL		MIR519D	SNORD115-37		LINC00316	MIR4635		MIR1179	TRPC3		LOC440117	PACRG		KIAA1324	NAT8B		SKI	ZNF548		NRN1
LINC00501	OLFM1		MIR519E	SNORD115-38		LINC00319	MIR4636		MIR1200	TRPM3		LOC440173	PACRG-AS1		KIAA1462	NAV1		SLC10A2	ZNF549		NRP1
LINC00502	OLFM4		MIR520A	SNORD115-39		LINC00322	MIR4649		MIR1202	TSC22D1		LOC440300	PAEP		KIAA1467	NAV2		SLC13A1	ZNF550		NRP2
LINC00511	OLFML1		MIR520B	SNORD115-4		LINC00323	MIR4650-1		MIR1246	TSPAN5		LOC440311	PAGE1		KIAA1549	NAV2-AS2		SLC17A6	ZNF551		NSUN2
LINC00520	OLFML3		MIR520C	SNORD115-40		LINC00330	MIR4650-2		MIR1251	TSPAN7		LOC440446	PAGE3		KIAA1549L	NAV2-AS4		SLC19A1	ZNF552		NSUN7
LINC00521	OMA1		MIR520D	SNORD115-41		LINC00331	MIR4651		MIR125B1	TTC28		LOC440910	PAGE5		KIAA1598	NAV2-AS5		SLC22A31	ZNF554		NT5E
LINC00524	OOEP		MIR520E	SNORD115-42		LINC00342	MIR4655		MIR1266	TTC30A		LOC441025	PAK7		KIAA1671	NBAS		SLC24A2	ZNF555		NTN1
LINC00525	OPRM1		MIR520F	SNORD115-43		LINC00346	MIR4656		MIR1267	TTC30B		LOC441178	PANX1		KIAA1715	NBPF3		SLC24A5	ZNF556		NTPCR
LINC00539	OPTC		MIR520G	SNORD115-44		LINC00354	MIR4664		MIR1273A	TTC39B		LOC441455	PAPL		KIAA1958	NBPF7		SLC25A1	ZNF559		NTRK3
LINC00544	OR10H1		MIR520H	SNORD115-45		LINC00368	MIR4682		MIR1273H	TTC39C		LOC441601	PAPPA		KIAA2012	NCAM1		SLC25A2	ZNF559-ZNF177		NTRK3-AS1
LINC00545	OR10H2		MIR521-1	SNORD115-46		LINC00396	MIR4683		MIR1284	TTC39C-AS1		LOC441666	PAPPA2		KIAA2026	NCEH1		SLC25A51P1	ZNF560		NUAK1
LINC00548	OR10H3		MIR521-2	SNORD115-47		LINC00399	MIR4689		MIR1294	TUSC8		LOC442028	PAPPA-AS1		KIF12	NCK2		SLC26A1	ZNF561		NUDT7
LINC00570	OR10H4		MIR522	SNORD115-48		LINC00403	MIR4697		MIR1302-1	TXN		LOC442132	PARD3		KIF13A	NDEL1		SLC27A5	ZNF561-AS1		NUP205
LINC00572	OR10H5		MIR523	SNORD115-5		LINC00408	MIR4697HG		MIR1321	UBASH3B		LOC442497	PARK2		KIF13B	NDNF		SLC35E2	ZNF562		NXF2
LINC00575	OR2AE1		MIR524	SNORD115-6		LINC00411	MIR4713		MIR133B	UBE2E2		LOC494127	PARM1		KIF15	NDRG1		SLC35E2B	ZNF563		NXF2B
LINC00578	OR4A47		MIR525	SNORD115-7		LINC00417	MIR4718		MIR135A2	UBE2E4P		LOC613266	PASD1		KIF1B	NDUFA9		SLC35F4	ZNF564		OC90
LINC00581	OR4B1		MIR526A1	SNORD115-8		LINC00421	MIR4725		MIR1469	UCHL1		LOC63930	PAX1		KIF21B	NDUFB5		SLC38A11	ZNF566		OCA2
LINC00582	OR4C3		MIR526A2	SNORD115-9		LINC00424	MIR4739		MIR1825	UCHL1-AS1		LOC641367	PAX7		KIF24	NDUFC2		SLC39A3	ZNF567		OLFML1
LINC00589	OR4C45		MIR526B	SNORD116-1		LINC00428	MIR4758		MIR1972-1	UCP1		LOC641746	PAXIP1-AS2		KIF26B	NDUFC2-KCTD14		SLC4A10	ZNF568		OLFML3
LINC00593	OR4S1		MIR527	SNORD116-10		LINC00431	MIR4760		MIR1972-2	UG0898H09		LOC642236	PBX1		KIF3B	NEB		SLC4A7	ZNF569		OLIG1
LINC00595	OR4X1		MIR548A1	SNORD116-11		LINC00442	MIR4764		MIR204	UGT2B15		LOC642366	PCDH19		KIF4A	NEDD9		SLC5A8	ZNF57		OLIG2
LINC00598	OR4X2		MIR548A2	SNORD116-12		LINC00452	MIR4769		MIR205	UGT2B17		LOC642423	PCDHA1		KIF5C	NEK6		SLC6A14	ZNF570		OLIG3
LINC00599	OR52B2		MIR548AB	SNORD116-13		LINC00457	MIR4770		MIR2052	UMAD1		LOC642426	PCDHA10		KIF6	NET1		SLC8A1	ZNF571		OMA1
LINC00606	OR52W1		MIR548AC	SNORD116-14		LINC00469	MIR4784		MIR2052HG	UNC5C		LOC642776	PCDHA11		KIF7	NF1		SLC8A1-AS1	ZNF571-AS1		OPRK1
LINC00618	OR56B4		MIR548AG2	SNORD116-15		LINC00479	MIR4786		MIR205HG	USH2A		LOC644189	PCDHA12		KIF9	NFASC		SLCO1B3	ZNF573		OPRM1
LINC00639	OR7E12P		MIR548AI	SNORD116-16		LINC00494	MIR4798		MIR206	USP17L2		LOC644554	PCDHA13		KIF9-AS1	NFIA		SLCO1B7	ZNF577		OPTC
LINC00640	OR9A4		MIR548AJ1	SNORD116-17		LINC00501	MIR485		MIR2116	USP17L7		LOC644669	PCDHA2		KIN	NFIA-AS1		SLCO1C1	ZNF578		OPTN
LINC00642	OSBPL10		MIR548AJ2	SNORD116-18		LINC00507	MIR487A		MIR224	USP35		LOC644838	PCDHA3		KIRREL3	NFIA-AS2		SLCO4C1	ZNF584		OR10A3
LINC00649	OSBPL10-AS1		MIR548AP	SNORD116-19		LINC00508	MIR487B		MIR2278	UST		LOC645166	PCDHA4		KIRREL3-AS2	NFU1		SLCO6A1	ZNF585A		OR10A6
LINC00652	OSBPL11		MIR548AS	SNORD116-2		LINC00511	MIR488		MIR2355	UTRN		LOC645354	PCDHA5		KIRREL3-AS3	NFYA		SLIT2	ZNF585B		OR10C1
LINC00654	OSCAR		MIR548AU	SNORD116-20		LINC00524	MIR493		MIR28	VAV3		LOC645949	PCDHA6		KIZ	NHS		SLIT2-IT1	ZNF586		OR10H1
LINC00656	OTOF		MIR548AV	SNORD116-21		LINC00538	MIR494		MIR302E	VAV3-AS1		LOC646214	PCDHA7		KIZ-AS1	NHS-AS1		SLITRK2	ZNF587		OR10H2
LINC00657	OTOG		MIR548F1	SNORD116-22		LINC00539	MIR495		MIR3117	VAX1		LOC646522	PCDHA8		KLF12	NHSL1		SLITRK4	ZNF587B		OR10H3
LINC00658	OTOS		MIR548F3	SNORD116-23		LINC00552	MIR496		MIR3137	VCL		LOC649324	PCDHA9		KLF13	NHSL2		SMC2	ZNF600		OR10H5
LINC00661	OVAAL		MIR548F4	SNORD116-24		LINC00565	MIR498		MIR3139	VCX		LOC649352	PCDHAC1		KLF17	NID1		SMEK3P	ZNF605		OR11A1
LINC00673	P4HA2		MIR548F5	SNORD116-25		LINC00574	MIR5008		MIR3141	VCX2		LOC650226	PCDHAC2		KLF3-AS1	NIM1K		SMIM17	ZNF606		OR14J1
LINC00674	P4HA2-AS1		MIR548G	SNORD116-26		LINC00581	MIR5009		MIR3148	VCX3B		LOC650293	PCDHB1		KLF5	NIPAL2		SNAR-H	ZNF607		OR1I1
LINC00696	PACRG		MIR548H5	SNORD116-27		LINC00582	MIR5100		MIR3151	VIPAS39		LOC654342	PCDHB10		KLF7	NKAIN1		SNCA	ZNF610		OR1J1
LINC00824	PACRG-AS1		MIR548I4	SNORD116-28		LINC00588	MIR512-1		MIR3152	VPS13B		LOC727924	PCDHB11		KLHDC8B	NKX3-1		SNHG18	ZNF611		OR1J2
LINC00837	PADI1		MIR548M	SNORD116-29		LINC00601	MIR512-2		MIR3162	VPS41		LOC728485	PCDHB12		KLHL13	NLRC4		SNORA70C	ZNF613		OR1J4
LINC00842	PADI3		MIR548Q	SNORD116-3		LINC00605	MIR515-1		MIR3163	VTI1A		LOC728752	PCDHB13		KLHL18	NME9		SNORA70F	ZNF614		OR1L8
LINC00853	PADI4		MIR548T	SNORD116-30		LINC00606	MIR515-2		MIR3194	VWA2		LOC728989	PCDHB14		KLHL2	NMI		SNORD107	ZNF615		OR1N1
LINC00856	PAEP		MIR548X	SNORD116-4		LINC00619	MIR516A1		MIR32	VWC2L		LOC729159	PCDHB15		KLHL23	NMNAT2		SNORD108	ZNF616		OR1N2
LINC00857	PALM2-AKAP2		MIR551B	SNORD116-5		LINC00620	MIR516A2		MIR320C2	VWC2L-IT1		LOC729348	PCDHB16		KLHL31	NMNAT3		SNORD109A	ZNF623		OR2H1
LINC00870	PANK3		MIR5580	SNORD116-6		LINC00638	MIR516B1		MIR320D2	WBP11P1		LOC729506	PCDHB17P		KLHL32	NOS1		SNORD109B	ZNF625		OR2H2
LINC00877	PAPOLA		MIR5589	SNORD116-7		LINC00642	MIR516B2		MIR3529	WDFY2		LOC729658	PCDHB18P		KLHL38	NOS1AP		SNORD115-1	ZNF625-ZNF20		OR2J2
LINC00885	PAPOLB		MIR5590	SNORD116-8		LINC00652	MIR517A		MIR3654	WDR19		LOC729732	PCDHB19P		KLHL40	NOSTRIN		SNORD115-10	ZNF626		OR2J3
LINC00894	PARG		MIR561	SNORD116-9		LINC00656	MIR517B		MIR3663HG	WDR47		LOC80078	PCDHB2		KLHL42	NOX1		SNORD115-11	ZNF627		OR4D10
LINC00895	PAX5		MIR5681A	SNORD123		LINC00659	MIR517C		MIR3672	WDR59		LOC90768	PCDHB3		KLHL6	NOXRED1		SNORD115-12	ZNF649		OR4D11
LINC00898	PAX7		MIR5681B	SNORD64		LINC00661	MIR518A1		MIR3679	WDR66		LONP1	PCDHB4		KLHL6-AS1	NPS		SNORD115-13	ZNF649-AS1		OR4D6
LINC00905	PBOV1		MIR5689	SNRPN		LINC00663	MIR518A2		MIR3713	WDR72		LONRF1	PCDHB5		KLRG2	NR2E1		SNORD115-14	ZNF665		OR4D9
LINC00908	PCAT29		MIR5692A1	SNTG1		LINC00664	MIR518B		MIR374A	WDSUB1		LPPR1	PCDHB6		KNG1	NR5A2		SNORD115-15	ZNF667		OR51D1
LINC00909	PCAT7		MIR5692A2	SNTG2		LINC00665	MIR518C		MIR378E	WIF1		LRCH2	PCDHB7		KPNA2	NRG2		SNORD115-16	ZNF667-AS1		OR51E1
LINC00917	PCBP3		MIR5694	SNURF		LINC00670	MIR518D		MIR3911	WNT2		LRIG3	PCDHB8		KPNA7	NRIP3		SNORD115-17	ZNF669		OR51E2
LINC00927	PCDH1		MIR5701-1	SNX19		LINC00673	MIR518E		MIR3919	WTAPP1		LRP1B	PCDHB9		KRT1	NRN1		SNORD115-18	ZNF670		OR52I1
LINC00928	PCDH8		MIR5701-2	SOD1		LINC00674	MIR518F		MIR3920	WWC1		LRPAP1	PCDHGA1		KRT13	NRP2		SNORD115-19	ZNF670-ZNF695		OR52I2
LINC00930	PCNX		MIR5701-3	SORBS2		LINC00675	MIR519A1		MIR3921	WWC2		LRRC30	PCDHGA10		KRT15	NRXN2		SNORD115-2	ZNF671		OR52K2
LINC00934	PCNXL2		MIR571	SORCS1		LINC00684	MIR519A2		MIR3922	WWC2-AS1		LRRC3B	PCDHGA11		KRT19	NSMCE2		SNORD115-20	ZNF675		OR52M1
LINC00937	PCSK5		MIR572	SOX11		LINC00689	MIR519B		MIR3927	WWC2-AS2		LRRC49	PCDHGA12		KRT19P2	NSMCE4A		SNORD115-21	ZNF676		OR56B4
LINC00939	PDE6A		MIR603	SOX5		LINC00701	MIR519C		MIR3973	WWOX		LRRC4B	PCDHGA2		KRT2	NSUN7		SNORD115-22	ZNF677		OR5A1
LINC00942	PDE8A		MIR605	SPACA5		LINC00824	MIR519D		MIR3976	XIRP2		LRRC4C	PCDHGA3		KRT23	NT5DC3		SNORD115-23	ZNF679		OR5AK2
LINC00951	PDE8B		MIR6072	SPACA5B		LINC00838	MIR519E		MIR3976HG	XRCC6P5		LRRC55	PCDHGA4		KRT3	NTN1		SNORD115-24	ZNF680		OR5AK4P
LINC00955	PDE9A		MIR6078	SPAG17		LINC00839	MIR520A		MIR4260	XXYLT1		LRRC66	PCDHGA5		KRT31	NTN4		SNORD115-25	ZNF681		OR6M1
LINC00960	PDIA5		MIR6086	SPANXA1		LINC00840	MIR520B		MIR4276	XXYLT1-AS2		LRRC7	PCDHGA6		KRT32	NTPCR		SNORD115-26	ZNF682		OR6Q1
LINC00967	PDLIM4		MIR6128	SPANXA2		LINC00841	MIR520C		MIR4279	XYLT1		LRRC72	PCDHGA7		KRT33A	NTRK3		SNORD115-27	ZNF69		OR6V1
LINC00969	PDSS2		MIR6130	SPANXA2-OT1		LINC00842	MIR520D		MIR4295	YAP1		LRRTM1	PCDHGA8		KRT33B	NTRK3-AS1		SNORD115-28	ZNF695		OR6W1P
LINC00974	PDZK1IP1		MIR6134	SPANXB1		LINC00853	MIR520E		MIR4302	YIPF7		LRTM1	PCDHGA9		KRT34	NTSR2		SNORD115-29	ZNF699		OR6X1
[truncated: 3,265 more rows]

## Sheet: B. AML genes in dLOCKs
CD34+ > granulocyte_alpha0dot90	CD34+ > granulocytes_alpha0dot95	CD34+ > granulocyte_alpha0dot99	granulocyte > CD34+s_alpha0dot10	granulocyte > CD34+_alpha0dot05	granulocyte > CD34+_alpha0dot01	CD34+ > AML A_alpha0dot90	CD34+ > AML A_alpha0dot95	CD34+ > AML A_alpha0dot99	AML A > CD34+_alpha0dot10	AML A > CD34+_alpha0dot05	AML A > CD34+_alpha0dot01	granulocyte > AML A_alpha0dot90	granulocyte > AML A_alpha0dot95	granulocyte > AML A_alpha0dot99	AML A > granulocyte_alpha0dot10	AML A > granulocyte_alpha0dot05	AML A > granulocyte_alpha0dot01	K562 UNC0638 > K562 control_alpha0dot90	K562 UNC0638 > K562 control_alpha0dot95	K562 UNC0638 > K562 control_alpha0dot99	K562 control > K562 UNC0638_alpha0dot10	K562 control > K562 UNC0638_alpha0dot05	K562 control > K562 UNC0638_alpha0dot01
ABAT	ABAT	ADAMTS17	ABCA8	ADAMTS16	ADAMTS16	ABHD11	ACAN	ACTL8	ABCA1	ABCA1	AKAP2	ACTL8	ACTL8	ADAMTS16	ABAT	ABAT	ABCA1	ABCA13	ABCA13	ADAMTS5	ABCA1	ACOXL	ACSM2A
ABCA13	ABCA13	ANGPTL2	ADAMTS16	ADAMTS5	ADAMTS5	ACAN	ACSM2A	ADAMTS17	ABCA13	ABCA8	ATXN1	ADAMTS16	ADAMTS16	ADAMTS17	ABCA1	ABCA1	ACOXL	ADAMTS5	ADAMTS5	AGBL1	ABCA4	ACP6	ADAMTS16
ABCA4	ACAN	ANLN	ADAMTS18	AJAP1	ANKRD30A	ACE	ACTL8	AJAP1	ABCA4	ABCB1	BACH2	ADAMTS17	ADAMTS17	ADAMTS5	ABCA13	ABCA13	AKAP2	ADAP1	AGBL1	ANKRD30A	ABCG2	ACSM2A	AKAP2
ABCB11	ACOT11	ATXN1	ADAMTS5	AKAP6	ATP10A	ACSM2A	ADAMTS16	AP2A2	ABCA8	ABCB4	BCL11A	ADAMTS18	ADAMTS18	AJAP1	ABCA4	ABCB11	AKR1B10	AGBL1	AJAP1	CADPS2	ACAN	ACTL8	ALK
ABLIM1	ACOXL	BTBD16	AJAP1	ANK2	CACNA1A	ACTL8	ADAMTS17	ARHGEF10L	ABCB1	ABCC1	CACHD1	ADAMTS5	ADAMTS5	ANKRD30A	ABCB11	ABHD12B	ANAPC4	AJAP1	ANK2	CEACAM20	ACOXL	ADAMTS16	ATP10A
ACAN	ACTL8	C8A	AKAP6	ANK3	CEACAM20	ADAMTS14	AGBL1	BCOR	ABCB4	ABL1	CLRN1	ADRA1A	AGBL1	ATP10A	ABCC1	ABLIM1	ANGPTL2	ANK2	ANKRD30A	CNTLN	ACP6	ADAMTS17	ATXN1
ACE	ACTN2	CDK5RAP2	ANK2	ANKRD30A	CNTNAP4	ADAMTS16	AHCTF1	CACNA1H	ABCC1	ABLIM1	CNTLN	AGBL1	AHCTF1	CACNA1A	ABHD12B	ACOT11	ANKRD6	ANKRD30A	ANO5	CNTN4	ACSM2A	ADRA1D	BRAF
ACOT11	ADAMTS14	CENPN	ANK3	ANKRD36	CSMD1	ADAMTS17	AJAP1	CDH4	ABCG2	ADAMTS5	CTNNA3	AHCTF1	AJAP1	CDH4	ABL1	ACOXL	ANLN	ANO5	ARHGAP32	CTNND2	ACTL8	AKAP12	CDH17
ACOXL	ADAMTS17	CHRNA9	ANKRD30A	ANO5	CTNNA2	ADAMTS18	ALPK3	CDYL	ABHD12B	ADGB	CTNND2	AJAP1	AKAP6	CEACAM20	ABLIM1	ACP6	ATXN1	ARHGAP32	CADPS2	FMN2	ACTN2	AKAP2	CDH4
ACSM2A	ADCK3	DOCK2	ANKRD36	ARHGAP32	CTNNA3	ADORA1	ANKRD30A	COL6A1	ABL1	ADORA3	DDX53	AKAP6	ANKRD30A	CSMD1	ACOT11	ACTN2	BCL11A	ASMTL	CEACAM20	FOLH1	ADAMTS16	AKR1B10	CDYL
ACTL8	ADCY10	DPYSL4	ANO5	ATP10A	CTNND2	ADRA1A	AP2A2	COL6A2	ABLIM1	AK5	EPM2A	ANKRD30A	ANKRD36	CYP2C18	ACOXL	ADCY10	BCL2	BMP5	CNTLN	GPC6	ADAMTS17	ALDH8A1	CLEC3A
ACTN2	AGBL1	DYSF	ARHGAP32	C10orf90	CYP2C18	ADRA1D	ARHGEF10	CSMD2	ACOT11	AKAP2	ERG	ANKRD36	ARHGEF10L	CYP2C19	ACP6	ADGB	BCOR	BTBD3	CNTN4	GRM7	ADRA1A	ALK	CLRN1
ADAMTS14	AHSG	GCNT7	ARHGEF5	CACNA1A	CYP2C19	AGBL1	ARHGEF10L	CYP4V2	ADAMTS5	AMICA1	ETV6	ANO5	ASMTL	CYP2E1	ACTN2	ADORA3	CACHD1	C10orf90	CNTN5	HKR1	ADRA1D	ANAPC4	CSMD2
ADAMTS17	AKAP12	GLB1	ATP10A	CADPS2	DNAH14	AHCTF1	ASMTL	DLL1	ADGB	ANK2	FMN1	ARHGAP32	ATP10A	CYP4V2	ADAMTS14	AHSG	CEMIP	CADPS2	CNTNAP4	IGSF5	AGGF1	ANKRD6	DHX15
ADCK3	AKAP2	GLT6D1	ATP13A5	CCDC90B	ERV3-1	AJAP1	ATG2B	DPYSL4	ADORA3	ANK3	FOXP1	ARHGEF10L	BTNL3	ERV3-1	ADCY10	AKAP12	CHRNA9	CASP5	CRIPAK	JAKMIP2	AHSG	ANLN	EFR3A
ADCY10	ALDH8A1	GRIK4	BMS1	CD99	FREM1	AKAP13	ATP10A	FAT1	AGGF1	ANKRD6	FREM1	ASMTL	BTNL8	FAT1	ADGB	AKAP2	CLRN1	CCDC141	CSMD1	KRTAP11-1	AK5	ARHGEF10L	EGFLAM
ADORA1	ALK	HK3	BTBD3	CDH4	FSCB	ALG12	BCOR	GALNT9	AK5	ANO5	GATA3	ATP10A	BTNL9	GATA1	ADORA3	AKR1B10	DOCK1	CDH15	CTNNA2	KRTAP19-1	AKAP12	ATP10A	FHOD3
AGBL1	ALPK1	KRT73	C10orf90	CEACAM20	GATA3	ALK	BTBD16	GATA1	AKAP2	ANXA3	GPC6	BTBD3	C10orf90	GDI1	AGGF1	ALDH8A1	DOCK2	CEACAM20	CTNNA3	KRTAP19-2	AKAP13	ATXN1	GATA3
AHSG	ALPK3	KRT76	C14orf39	CNTN4	GRM7	ALPK3	BTNL3	GCNT7	AKAP4	ARHGEF12	GRM7	BTNL3	CACNA1A	GRM6	AHSG	ALPK1	GABBR2	CNTLN	CTNND2	KRTAP19-3	AKAP2	BAALC	HHLA1
AK5	ANGPTL2	KRTAP10-10	C7	CNTN5	HERC2P3	ANAPC4	BTNL9	GDI1	AKAP6	ATP13A5	GZMK	BTNL8	CACNA1H	GRM7	AK5	ALPK3	GLB1	CNTN4	DOCK1	LRRN1	AKR1B10	BCL11A	KAZN
AKAP12	ANKRD6	KRTAP10-12	CA8	CNTNAP4	HHIPL2	ANKRD30A	C10orf90	GLT6D1	AMICA1	ATXN1	HOXC10	BTNL9	CADPS2	HERC2P3	AKAP12	ANAPC4	GRIK4	CNTN5	DYNC2H1	MALRD1	ALDH8A1	BCR	LAMA1
AKAP13	ANLN	LPP	CACNA1A	COL24A1	HKR1	AP2A2	C1orf68	GRM6	ANGPTL2	BAALC	ITGA6	C10orf90	CCDC7	HKR1	AKAP2	ANGPTL2	GUSB	CNTNAP4	EPM2A	MZF1	ALK	BRAF	LIMCH1
AKAP2	ANXA3	MEGF11	CADPS2	CSMD1	ID4	ARHGEF10	C2orf54	HERC2P3	ANK2	BACH2	JAKMIP2	C1orf68	CCDC90B	IGSF5	AKR1B10	ANK1	ITGA6	COL24A1	ESR1	NEK10	ALPK1	C1orf220	LPP
ALDH8A1	AP2A2	MGAM	CCDC7	CTNNA2	IGSF5	ARHGEF10L	C8A	HK3	ANK3	BCL11A	KDR	CACNA1A	CCDC94	KIF16B	ALDH8A1	ANKRD6	ITSN1	CRIPAK	FAM83B	NPAP1	ANAPC4	C8A	MOCS1
ALK	ARHGAP31	MYOD1	CCDC90B	CTNNA3	IL15	ASMTL	CACNA1A	IQCA1	ANKRD26	BCL2	KIAA2012	CACNA1H	CD99	KLKB1	ALK	ANLN	KIAA2012	CSMD1	FMN2	OR4X2	ANK2	C8orf86	MYCN
ALPK1	ARHGEF10L	NLRP2	CD109	CTNND2	KDR	ASPG	CACNA1H	KLKB1	ANKRD6	BIRC3	KIT	CACTIN	CDH4	KRTAP19-1	ALPK1	ANXA3	KRT73	CTNNA2	FOLH1	PARK2	ANKRD6	CD38	NCAM1
ALPK3	ATG2B	NSMCE4A	CD99	CYP2C18	KIF16B	ATG2B	CACNA2D4	KRTAP10-10	ANO5	CA8	LAMA1	CADPS2	CDYL	KRTAP19-2	ALPK3	ARHGAP31	KRT76	CTNNA3	FSCB	PEG3	ANLN	CDH17	NHSL1
ANGPTL2	ATXN1	NTRK3	CDH17	CYP2C19	KRTAP11-1	ATP10A	CACNG5	KRTAP10-12	ANXA3	CACHD1	LIMCH1	CCDC129	CEACAM20	KRTAP19-3	AMICA1	ARHGEF28	LIMCH1	CTNND2	GALNT9	PPP2R2B	APOB	CDH4	NTRK3
ANK1	BCL11A	PKD1L2	CDH4	CYP2E1	KRTAP19-1	BCOR	CCDC74A	LAMP1	ARHGAP24	CADPS2	LPP	CCDC7	CLEC3A	LAMA1	ANAPC4	ATXN1	LPP	CYP2C19	GHR	PRIM2	ARHGEF10L	CDYL	OC90
ANKRD6	BCL2	PLXNA4	CDON	DDX53	KRTAP19-2	BTBD16	CDH23	MLLT4	ARHGEF12	CD109	LRRC16A	CCDC90B	CNTNAP4	LIPI	ANGPTL2	BACH2	LRGUK	DDX51	GPC6	PXDNL	ARHGEF28	CEACAM8	PALM2-AKAP2
ANLN	BCL2A1	RBM19	CEACAM20	DLC1	KRTAP19-3	BTNL3	CDH4	MTNR1A	ARHGEF28	CD44	LRRN1	CCDC94	COL24A1	MLLT4	ANK1	BCL11A	LRRN1	DDX53	GRM6	RBMS3	ATP10A	CECR1	PDP1
ANXA3	BTBD16	RPS24	CNTLN	DNAH14	LAMA1	BTNL8	CDK5RAP2	MUC16	ARHGEF38	CDH17	MALRD1	CD99	COL6A1	MTNR1A	ANKRD18B	BCL2	LTBP1	DGKB	GRM7	RYR2	ATP13A5	CECR2	PHACTR1
AP2A2	C1orf220	SERPINA1	CNTN4	DOCK1	MN1	BTNL9	CDYL	MUC5AC	ATP13A5	CDON	MAML3	CDH4	COL6A2	MUC16	ANKRD36	BCL2A1	MAML3	DLC1	HCN2	SAMD12	ATXN1	CENPF	PLXNA4
ARHGAP31	C8A	SERPINA11	CNTN5	EBF3	MUC16	C10orf113	CENPN	MUC6	ATXN1	CHN2	MAP2K6	CDYL	COX10	NAPSA	ANKRD6	BCOR	MEGF11	DNAH14	HKR1	SIPA1L3	BAALC	CHIA	POU5F1B
ARHGEF10	C8orf86	SERPINA3	CNTNAP4	EGFLAM	NCKAP5	C10orf90	CEP104	NCKAP5	BAALC	CLRN1	MECOM	CEACAM20	CSMD1	NCKAP5	ANLN	BTBD16	MELK	DOCK1	IGSF5	ST6GAL2	BACH2	CHN2	PSD3
ARHGEF10L	CACNA1H	SIPA1L2	COL24A1	ERV3-1	NPAP1	C1orf220	CEP89	NLRP11	BACH2	CNTLN	MN1	CLEC3A	CSMD2	NLRP11	ANXA3	C1orf220	MGAM	DYNC2H1	IL15	TAS2R1	BCL11A	CLEC3A	PTPRM
ATG2B	CAND2	SLC24A3	CSMD1	FHOD3	OR7G2	C1orf68	CLEC3A	NLRP13	BCL11A	CNTN4	MSH3	CNTNAP4	CTNNA2	NLRP13	ARHGAP31	C20orf194	MICAL2	EPM2A	JAKMIP2	TMEM117	BCR	CLRN1	RBM33
ATXN1	CCDC74A	SLC2A9	CTNNA2	FMN1	PEG3	C2orf54	COL4A1	NLRP2	BCL2	CNTN5	OXNAD1	COL24A1	CTNNA3	NLRP4	ARHGEF28	C8A	MSH3	ESR1	KRTAP10-10	TRIM28	BRAF	CPA6	RPS24
BACH2	CD38	SLC39A11	CTNNA3	FMN2	PIWIL1	C7	COL6A1	NLRP4	BIRC3	COL4A4	PALM2-AKAP2	COL4A1	CTNND2	NLRP5	ASAP3	C8orf86	MYLK4	FAM83B	KRTAP10-12	TRIM49B	C10orf90	CSMD2	SCN10A
BCL11A	CDH23	SLC6A11	CTNND2	FOLH1	PPP2R3B	C8A	COL6A2	NLRP5	BMS1	CTNNA3	PARK2	COL6A1	CYP2C18	NLRP9	ATG2B	CACHD1	MYOD1	FMN2	KRTAP11-1	TRIM64C	C11orf63	CYP4V2	SCN11A
BCL2	CDK5RAP2	SLIT3	CYP2C18	FREM1	PRAMEF11	CACNA1A	CPT2	NLRP9	BST1	CTNND2	PGM1	COL6A2	CYP2C19	NPAP1	ATXN1	CAND2	NAV2	FOLH1	KRTAP19-1	VN1R2	C1orf220	DHX15	SLIT3
BCL2A1	CECR1	TACC2	CYP2C19	FSCB	PTPRM	CACNA1H	CRIPAK	NPAP1	C14orf39	CTXN3	PHACTR1	COX10	CYP2E1	OR2C1	BAALC	CCDC69	NHSL1	FSCB	KRTAP19-2	ZIM2	C8A	DNAH14	SORBS2
BTBD16	CECR2	TBC1D1	CYP2E1	GATA1	PXDNL	CACNA2D4	CSMD1	OR2C1	CA8	CUBN	PREX2	CSMD1	CYP4A11	OR7G2	BACH2	CD38	OXNAD1	GALNT9	KRTAP19-3	ZNF134	C8orf4	DOCK5	SORL1
C1orf220	CEMIP	TGFBR3	DDX53	GATA3	RBMS3	CACNG5	CSMD2	OR7G2	CACHD1	DDX53	PRKCH	CSMD2	CYP4A22	PCDHB12	BCL11A	CD44	PALM2-AKAP2	GCG	LRRN1	ZNF211	C8orf86	EFR3A	TLN2
C20orf194	CENPN	TLN2	DLC1	GDI1	REG3G	CCDC74A	CTNS	PCDHB12	CADPS2	DLC1	PTPRM	CTNNA2	CYP4B1	PEG3	BCL2	CDK5RAP2	PCSK5	GHR	MALRD1	ZNF235	CACHD1	EGFLAM	ULK4
C7	CEP164	TRERF1	DNAH14	GHR	RYR2	CCDC94	CYP2C18	PCGF3	CCDC110	DNAH8	RARS	CTNNA3	CYP4V2	PIWIL1	BCL2A1	CECR1	PGM1	GPC6	MAP2K6	ZNF347	CACNG5	EGFR	WDR48
C8A	CEP89	TRIB1	DNAI2	GPC6	SACS	CDH23	CYP2C19	PEG3	CD109	DOCK1	RYR2	CTNND2	DDX51	PPP2R3B	BCL2L1	CECR2	PHACTR1	GRM6	MCTP2	ZNF44	CD300LB	ERG	WWOX
C8orf86	CHRNA9	XDH	DOCK1	GRM6	SIPA1L3	CDH4	CYP2E1	PLXNA4	CD38	DOCK2	ST6GAL2	CUX2	DDX53	PTPRM	BCOR	CEMIP	POLA1	GRM7	MGAM	ZNF443	CD38	ESR1	XDH
CACNA1H	CLIP4	ZBED6CL	EBF3	GRM7	SNX19	CDK5RAP2	CYP3A4	PRIM2	CD44	DOCK5	ST6GALNAC3	CWF19L2	DNAH14	PXDNL	BIRC3	CENPN	POU5F1B	HCN2	MLIP	ZNF468	CD44	ETS2
CACNA2D4	COL4A1	ZHX2	EGF	GYPA	ST6GAL2	CDKN2A	CYP4A11	RXRA	CDH17	EGF	WWOX	CYP2C18	DOCK1	SACS	BRAF	CEP164	PRKCH	HKR1	MUC5B	ZNF530	CDH17	FAM218A
CACNG5	COX10		EGFLAM	GZMK	TAS2R1	CDYL	CYP4A22	SERPINA1	CDON	EPB41L4B	ZFPM2	CYP2C19	EBF3	SHISA6	BST1	CHN2	PTPN11	IDUA	MZF1	ZNF543	CDH4	FAXC
CAND2	CPT2		ELAVL2	HERC2P3	TMEM132C	CECR1	CYP4B1	SERPINA11	CEACAM8	EPM2A		CYP2E1	EGFLAM	SIPA1L3	BTBD16	CHRNA9	RARS	IFI44L	NAV3	ZNF544	CDHR1	FGFR1
CCDC74A	CTBP2		ERV3-1	HHIPL2	VN1R2	CECR2	CYP4V2	SERPINA3	CHIC2	ERAP1		CYP4A11	EGFR	SLC39A11	C11orf63	CHST5	RBM19	IGSF5	NCKAP5	ZNF551	CDON	FHOD3
CD38	CTNS		FAM187B	HKR1	WWOX	CENPN	DDX11	SHISA6	CHN2	ERG		CYP4A22	ERV3-1	SNX19	C1orf220	CKAP2L	RPS24	IL15	NEK10	ZNF600	CDYL	FMN1
CD44	CUX1		FAM83B	ID4	ZIM2	CEP104	DDX51	SLC12A7	CHRNA9	ESR2		CYP4B1	FAT1	SYCE1	C20orf194	CLIP4	SALL4	JAKMIP2	NPAP1	ZNF611	CEACAM4	FRAS1
CDH23	CUX2		FHOD3	IGSF5	ZNF134	CEP164	DLL1	SLC39A11	CHST5	ETS2		CYP4V2	FHOD3	TAS2R1	C2orf16	CLRN1	SETBP1	KCNH7	OR2L2	ZNF665	CEACAM8	GATA3
CDK5RAP2	CYP3A4		FLT1	IL15	ZNF208	CEP89	DMBT1	SLC6A11	CLRN1	ETV6		DDX51	FLG	THBS2	C8A	CNNM2	SGK2	KCNQ2	OR2L3	ZNF765	CECR1	GCNT4
CEACAM4	CYP4A11		FMN1	IMPG2	ZNF211	CLEC3A	DNAH17	SNX19	CNNM2	FAM129A		DDX53	FMN2	TMEM132C	C8orf86	CNTN4	SIPA1L2	KRTAP10-10	OR2W3	ZNF773	CECR2	GCNT7
CECR1	CYP4A22		FMN2	JAKMIP2	ZNF235	CNTN4	DOCK1	SSX3	CNTLN	FLT1		DLC1	FOLH1	VN1R2	CACHD1	CPA6	SLC24A3	KRTAP10-12	OR4X2	ZNF788	CEMIP	GIMAP5
CECR2	CYP4B1		FOLH1	KDR	ZNF347	COL4A1	DPYSL4	SSX9	CNTN4	FMN1		DNAH14	FSCB	ZIM2	CAND2	CUX2	SLC2A9	KRTAP11-1	OR5AS1	ZNF814	CENPF	GIMAP8
CELA3B	CYP4F2		FREM1	KIF16B	ZNF432	COL6A1	DYSF	TERT	CNTN5	FOXP1		DNAI2	GALNT9	ZNF107	CCDC69	CYP4F2	SLC39A11	KRTAP19-1	OR5D13	ZNF816	CHIA	GRHL2
CEMIP	DACT1		FSCB	KIT	ZNF44	COL6A2	EBF3	THBS2	CNTNAP4	FRAS1		DOCK1	GATA1	ZNF134	CD38	DACT1	SLC6A11	KRTAP19-2	OR5F1	ZNF83	CHN2	GRIK4
CENPN	DCAF4		GATA1	KRTAP11-1	ZNF443	COL6A3	EFR3A	TMEM52	COL4A4	FREM1		DPYSL4	GATA6	ZNF208	CD44	DCAF4	SLIT3	KRTAP19-3	OR5L1	ZNF835	CLEC3A	GSTA1
CEP164	DDX11		GATA3	KRTAP19-1	ZNF468	CPT2	EGFR	VN1R2	COQ3	G6PC2		EBF3	GDI1	ZNF211	CDK5RAP2	DHFR	ST6GALNAC3	LPP	OR5L2	ZNF844	CLRN1	GSTA2
CEP89	DHFR		GCNT4	KRTAP19-2	ZNF480	CRCP	EPHA8	ZIM2	CR1	GATA3		EGFLAM	GLT6D1	ZNF235	CEACAM4	DHRS9	TBC1D1	LRRIQ1	OR5T3		COL4A1	GZMK
CHD9	DMBT1		GDI1	KRTAP19-3	ZNF530	CRIPAK	FAM218A	ZNF134	CR1L	GCNT4		EGFR	GPC6	ZNF347	CECR1	DNAH3	TGFBR3	LRRN1	PARK2		CPA6	HHLA1
CHIA	DNAAF1		GHR	LAMA1	ZNF534	CRTC1	FAM35A	ZNF211	CTNNA3	GLRB		ELAVL2	GRM6	ZNF432	CECR2	DOCK1	TLN2	MALRD1	PCDH15		CSMD2	HOXA9
CHN2	DNAH17		GLIPR1L2	LIPI	ZNF543	CSMD1	FAT1	ZNF347	CTNND2	GPC6		ERV3-1	GRM7	ZNF44	CELA3B	DOCK2	TRERF1	MAP2K6	PCDHB12		CYP4A11	HSD17B7
CHRNA9	DNAH3		GLRB	LRBA	ZNF544	CSMD2	FGFR2	ZNF354A	CTXN3	GRM7		FAM83B	HERC2P3	ZNF443	CEMIP	DOCK5	TRIB1	MCTP2	PCGF3		CYP4V2	IGF1R
CLIP4	DOCK1		GPC6	MALRD1	ZNF551	CTNNA2	FHOD3	ZNF44	CUBN	GZMK		FAT1	HHIPL2	ZNF468	CENPN	DYSF	TTC27	MGAM	PEG3		DCTD	INADL
CLRN1	DOCK2		GPHN	MCTP2	ZNF600	CTNS	FLT4	ZNF443	DDX53	HELLS		FGFR2	HKR1	ZNF480	CEP164	E2F3	TTC7B	MLIP	POLE		DEFA4	ITGA6
CNNM2	DPYSL4		GPR1	MGMT	ZNF610	CUX1	FOLH1	ZNF468	DDX60	HEY1		FHOD3	ID4	ZNF530	CEP89	EDARADD	USP47	MUC19	PPP1R1C		DHX15	ITIH2
COL4A1	DYSF		GRIN3A	MN1	ZNF611	CUX2	GALNT9	ZNF480	DLC1	HOXC10		FLG	IGSF5	ZNF534	CHIA	EFR3A	XDH	MUC5AC	PPP2R2B		DNAH11	KANK4
COL6A3	EFR3A		GRM6	MORC1	ZNF665	CYP2C18	GATA1	ZNF530	DNAH11	ICK		FLT4	ILVBL	ZNF543	CHN2	EPAS1	ZHX2	MUC5B	PRIM2		DNAH14	KAZN
COX10	ESRRB		GRM7	MUC16	ZNF765	CYP2C19	GATA6	ZNF534	DNAH8	ID4		FMN1	KAZN	ZNF544	CHRNA9	EPB41L4B		MZF1	PXDNL		DOCK5	KDR
CPA6	FAM151A		GYPA	NAPSA	ZNF773	CYP2D6	GCNT7	ZNF543	DOCK1	IGF1R		FMN2	KCNK1	ZNF551	CHST5	EPM2A		NAV3	RARB		ECT2L	KIAA1024
CPT2	FAT2		GZMK	NBEA	ZNF788	CYP2E1	GDI1	ZNF544	DOCK2	IL15		FOLH1	KCNQ2	ZNF600	CIITA	ERG		NCKAP5	RBMS3		EFR3A	KIAA1456
CRCP	FCGR2A		HELLS	NCKAP5	ZNF814	CYP3A4	GIMAP8	ZNF551	DOCK5	IMPG2		FSCB	KDR	ZNF610	CKAP2L	ESR2		NEK10	RECQL4		EGF	KIAA1549
CTBP2	FCRLA		HERC2P3	NLRP11	ZNF816	CYP4A11	GLT6D1	ZNF600	DST	INADL		GALNT9	KIF16B	ZNF611	CLEC16A	ESRP1		NPAP1	REG3G		EGFLAM	KIT
CTNS	FETUB		HHIPL2	NLRP13	ZNF83	CYP4A22	GNAS	ZNF610	DTHD1	ITGA6		GATA1	KLKB1	ZNF665	CLIP4	ETS2		OR2C1	RUNX1T1		EGFR	KLKB1
CUX1	FGFR1		HKR1	NLRP4	ZNF835	CYP4B1	GREB1	ZNF611	E2F3	JAK1		GATA6	KRTAP10-10	ZNF765	CLRN1	ETV6		OR2L2	RYR2		EPB41L4B	KMT2C
CUX2	FGFR2		ID4	NLRP5	ZNF844	CYP4F2	GRM6	ZNF665	EGF	JAKMIP2		GCNT7	KRTAP10-12	ZNF773	CNNM2	FAM129A		OR2L3	SAMD12		ERG	KRTAP11-1
CYP3A4	FOXO3		IGSF5	NLRP9	ZNF91	CYP4V2	HCN2	ZNF765	EPB41L4B	JMJD1C		GDI1	KRTAP11-1	ZNF788	CNTN4	FAM151A		OR2W3	SCN3A		ESR1	LAMA1
CYP4A11	FRAS1		IL15	NPAP1		DDX11	HERC2P3	ZNF773	EPM2A	KDR		GHR	KRTAP19-1	ZNF792	COL4A4	FAM161A		OR4X2	SEC16B		ETS2	LIFR
CYP4A22	GABBR2		IMPG2	OR2G6		DDX51	HHLA1	ZNF788	ERAP1	KIAA2012		GLT6D1	KRTAP19-2	ZNF814	COL6A3	FAT2		OR5AS1	SERPINB3		FAM111B	LIMCH1
CYP4B1	GCNT7		IZUMO3	OR2L2		DIP2A	HJURP	ZNF792	ERG	KIF1B		GOLGA6L2	KRTAP19-3	ZNF816	COX10	FCAMR		OR5D13	SERPINB7		FAM218A	LPA
CYP4F2	GLB1		JAKMIP2	OR2L3		DLL1	HK3	ZNF814	ESR1	KIF21A		GPC6	LAMA1	ZNF83	CPA6	FCGR2A		OR5F1	SGCZ		FAT2	LPP
DACT1	GLT6D1		KAZN	OR4K13		DMBT1	HKR1	ZNF816	ESR2	KIT		GPHN	LIPI	ZNF835	CPT2	FCRLA		OR5H1	SHISA6		FAXC	LRGUK
DCAF4	GNAS		KDR	OR4L1		DNAAF1	IDUA	ZNF83	ESRP1	LAMA1		GPR1	MGMT	ZNF844	CRCP	FETUB		OR5L1	SIPA1L3		FCAMR	LRP2
DDX11	GREB1		KIAA1456	OR5AS1		DNAH17	IGSF5	ZNF835	ETS2	LIMCH1		GRM6	MLLT4	ZNF91	CTBP2	FGFR1		OR5L2	SLC24A2		FETUB	LRRC16A
DHFR	GRIK4		KIF16B	OR5F1		DOCK1	ILVBL	ZNF844	ETV6	LPP		GRM7	MTNR1A		CTPS1	FOXO3		OR5T3	SPEF2		FGFR1	MAML3
DHRS9	GRM6		KIF21A	OR7G2		DPYSL4	IQCA1		F5	LRBA		GYPA	MUC16		CTXN3	FOXP1		OR6F1	ST6GAL2		FHOD3	MOCS1
DHTKD1	GUSB		KIT	OTOA		DYSF	JMJD7-PLA2G4B		FAM129A	LRP2		HERC2P3	MUC5AC		CUBN	FRAS1		PARK2	ST6GALNAC3		FMN1	MTNR1A
DMBT1	HEG1		KRTAP11-1	OTOL1		EBF3	KAZN		FAM187B	LRRC16A		HHIPL2	NAPSA		CUX1	G6PC2		PCDH15	STPG2		FRAS1	MYCN
DNAAF1	HHLA1		KRTAP19-1	OXR1		EFR3A	KCNJ12		FAXC	LRRN1		HKR1	NBEA		CUX2	GABBR2		PCDHB12	TACR3		GATA3	MYLK4
DNAH17	HK2		KRTAP19-2	PARK2		EGFR	KCNK1		FLT1	MALRD1		ID4	NCKAP5		CYP17A1	GDPD4		PCGF3	TAS2R1		GCNT4	NAV2
DNAH3	HK3		KRTAP19-3	PDZD2		EPHA8	KCNQ2		FMN1	MAMDC2		IDUA	NEK10		CYP3A4	GLB1		PEG3	TFAP2D		GCNT7	NCAM1
DOCK1	IGF1R		LAMA1	PEG3		EPHB2	KIF16B		FOXO3	MAML3		IFNGR1	NLRP11		CYP4F2	GPLD1		PKHD1	THSD7B		GIMAP5	NCKAP5
DOCK2	IL1B		LIPI	PIWIL1		ERV3-1	KLKB1		FOXP1	MAP2K6		IGSF5	NLRP13		DACT1	GREB1		PLCXD1	TLR4		GIMAP8	NDRG1
DPYSL4	INADL		LRBA	POTEI		ESRRB	KRT32		FRAS1	MCF2L2		IL15	NLRP2		DCAF4	GRIK4		POLE	TMEM117		GJD2	NEK1
DYSF	ITSN1		MALRD1	PPP2R2B		FAM218A	KRT36		FREM1	MCTP1		ILVBL	NLRP4		DHFR	GUSB		PPP1R1C	TMEM132C		GLB1	NHSL1
E2F3	KANK4		MAMDC2	PPP2R3B		FAM35A	KRTAP10-10		FSCB	MCTP2		KAZN	NLRP5		DHRS9	HEG1		PPP2R2B	TRIM28		GNRH1	NRP2
E2F8	KIAA1024		MCTP2	PRAMEF11		FAT1	KRTAP10-12		G6PC2	MECOM		KCNJ12	NLRP9		DMGDH	HHLA1		PPP2R3B	TRIM49B		GPLD1	NTRK3
ECT2L	KIAA1462		METTL8	PREX2		FBXL2	KRTAP5-10		GABBR2	MEIS1		KCNK1	NPAP1		DNAH11	HK2		PRIM2	TRIM64C		GPR1	OC90
EDARADD	KIF21B		MGMT	PSD3		FBXW10	LAMP1		GABRA1	MELK		KCNQ2	NTRK3		DNAH17	HOXC10		PXDNL	UGT2B28		GRHL2	OR52I1
EFR3A	KLHL2		MN1	PTCH1		FGFR2	LCE2B		GATA3	MERTK		KDR	OBSCN		DNAH3	HSD17B7		RARB	VN1R2		GRIK4	OSBPL10
EPAS1	KNG1		MORC1	PTPRM		FHOD3	LILRA1		GCNT4	MLIP		KIF16B	OR2C1		DNAJC12	IGF1R		RBMS3	XIRP2		GSTA1	OSBPL1A
EPB41L4B	KPNA2		MUC16	PXDNL		FLG	LILRA2		GHR	MN1		KIF21A	OR2G6		DOCK1	IL1B		RECQL4	ZIM2		GSTA2	PALM2-AKAP2
EPHA8	KRT32		MYCN	RABL2B		FLT4	LILRB4		GLRB	MSH3		KLKB1	OR2L2		DOCK2	IL36A		REG3G	ZNF107		GZMK	PARK2
EPHX2	KRT36		N6AMT1	RAI14		FOLH1	LMTK2		GNRH1	MYO3B		KRTAP10-10	OR2L3		DOCK5	INADL		RUNX1T1	ZNF134		HELB	PDP1
ESRP1	KRT73		NAPSA	RARB		GALNT9	LRGUK		GPC6	NBAS		KRTAP10-12	OR3A2		DYSF	INHBC		RYR2	ZNF208		HHLA1	PDZD2
ESRRB	KRT76		NAV3	RBMS3		GATA1	MAP2K3		GPLD1	NEB		KRTAP11-1	OR7G2		E2F3	ITGA6		SAMD12	ZNF211		HIPK2	PGM1
EZR	KRTAP10-10		NBEA	REG3G		GATA6	MEGF11		GPR1	NEK11		KRTAP19-1	PARK2		E2F8	ITSN1		SCN3A	ZNF235		HK2	PHACTR1
FAM151A	KRTAP10-12		NCKAP5	RGS22		GCNT7	MGMT		GRIN3A	NHSL1		KRTAP19-2	PCDHB12		ECT2L	JAKMIP2		SEC16B	ZNF347		HLA-A	PIWIL1
FAM161A	KRTAP5-10		NLRP11	RUNX1T1		GDI1	MLLT4		GRM7	OR2L2		KRTAP19-3	PDXDC1		EDARADD	JMJD1C		SERPINB3	ZNF354A		HLA-C	PKD1L1
FAM35A	LAMP1		NLRP13	RYR2		GDPD4	MOCS1		GUSB	OR2L3		LAMA1	PEG3		EFR3A	KANK4		SERPINB7	ZNF432		HLA-G	PKHD1
FAT2	LILRA1		NLRP4	SACS		GIMAP8	MTNR1A		GZMK	OR2W3		LCE2B	PIWIL1		EPAS1	KIAA1024		SGCZ	ZNF44		HOXA9	PLA2G2C
FBXW10	LILRA2		NLRP5	SAMD12		GLB1	MTR		HELLS	OR8D4		LIFR	PLA2G2C		EPB41L4B	KIAA1462		SHISA6	ZNF443		HSD17B7	PLXNA4
FCAMR	LILRB4		NLRP9	SCN3A		GLT6D1	MUC16		HEY1	OSBPL1A		LIPI	PLCXD1		EPHB3	KIAA2012		SIPA1L2	ZNF468		IGF1R	POU5F1B
FCGR2A	LPP		NPAP1	SGCZ		GMIP	MUC20		HK2	OXNAD1		LMTK2	PLXNA4		EPM2A	KIF1B		SIPA1L3	ZNF480		IL1RL2	POU6F2
FCRLA	LRGUK		OR2C1	SHISA6		GNAS	MUC4		HLX	OXR1		MALRD1	PPP2R3B		ERG	KIF21B		SLC24A2	ZNF530		IL36A	PRSS1
FETUB	LTBP1		OR2G6	SIPA1L3		GOLGA6L2	MUC5AC		HOXC10	PALM2-AKAP2		MAP2K3	PRAMEF11		ESR1	KIF9		SPEF2	ZNF534		ILVBL	PRSS55
FGFR1	MEGF11		OR2L2	SLC24A2		GPX3	MUC5B		HSD17B12	PARK2		MGMT	PRIM2		ESR2	KLHL2		ST6GAL2	ZNF543		INADL	PSD3
FGFR2	MGAM		OR2L3	SLC39A12		GREB1	MUC6		HSD17B7	PCDH9		MLLT4	PSD3		ESRP1	KNG1		ST6GALNAC3	ZNF544		IQCA1	PSEN2
FLT4	MICAL2		OR3A2	SNX19		GRIK4	MX1		ICK	PCSK5		MN1	PTCH1		ESRRB	KRT32		STPG2	ZNF551		ITGA6	PTPN14
FOXO3	MOCS1		OR4K13	SORBS2		GRM6	MYL7		ID4	PDZD2		MOCS1	PTPRM		ETS2	KRT36		TACR3	ZNF600		ITIH2	PTPRM
FRAS1	MUC20		OR4L1	SPAG17		GSTA1	MYO1F		IGF1R	PECR		MORC1	PXDNL		ETV6	KRT73		TAS2R1	ZNF610		KANK4	RBM33
FYCO1	MUC4		OR5AS1	SPATA16		GSTA2	MYOM3		IL15	PGM1		MTNR1A	RABL2B		EZR	KRT76		TFAP2D	ZNF611		KAZN	RPS24
GABBR2	MUC5AC		OR5F1	SSX3		HCN2	NAPSA		IMPG2	PHACTR1		MTR	RAI14		FAM129A	KSR1		THSD7B	ZNF665		KCNK10	RPSA
GALNT9	MUC6		OR6F1	SSX9		HERC2P3	NBAS		INADL	PICALM		MUC16	RARB		FAM151A	LIMCH1		TLR4	ZNF676		KDR	RSPH1
GCNT7	MX1		OR7G2	ST6GAL2		HHLA1	NCAM1		ITGA6	POU5F1B		MUC19	RBMS3		FAM161A	LPP		TMEM117	ZNF765		KIAA1024	RSU1
GDPD4	MYH11		OTOA	ST6GALNAC3		HJURP	NCKAP5		ITPR1	POU6F2		MUC5AC	REG3G		FAT2	LRGUK		TMEM132C	ZNF773		KIAA1456	RXRG
GLB1	MYH6		OTOL1	SUCLA2		HK3	NECAB2		JAK1	PPP1R3B		MUC5B	RXRA		FAXC	LRP2		TMEM52	ZNF788		KIAA1549	SALL4
GLT6D1	MYH7		OXR1	SYCE1		HKR1	NEK10		JAKMIP2	PREX2		MYCN	RYR2		FCAMR	LRRC16A		TRIM28	ZNF804B		KIAA1804	SCN10A
GNAS	MYLK4		PALM2-AKAP2	TAF4B		HSPG2	NINL		JMJD1C	PRKCH		MZF1	SACS		FCGR2A	LRRN1		TRIM49B	ZNF814		KIF16B	SCN11A
GPLD1	MYOD1		PARK2	TAS2R1		IDUA	NLRP11		KDR	PRSS1		N6AMT1	SEC16B		FCRLA	LTBP1		TRIM64C	ZNF816		KIF4B	SH3D19
GPX3	MYOM3		PCDH15	TFAP2D		IGF1R	NLRP13		KIAA1462	PSD3		NAPSA	SGCZ		FETUB	MAML3		UGT2B28	ZNF83		KIT	SLC1A2
GREB1	NAV2		PCDH9	THBS2		IGSF5	NLRP2		KIAA2012	PTPN11		NAV3	SHISA6		FGFR1	MCF2L2		VN1R2	ZNF835		KLKB1	SLC2A9
GRIK4	NBAS		PCDHB12	TMEM117		ILVBL	NLRP4		KIF1B	PTPRM		NBEA	SIPA1L3		FOXO3	MECOM		XIRP2	ZNF844		KMT2C	SLC37A1
GRM6	NDRG1		PDZD2	TMEM132C		INPP5D	NLRP5		KIF21A	RARB		NCKAP5	SLC12A7		FOXP1	MEGF11		ZIM2	ZNF91		KRT32	SLC6A11
GUSB	NEB		PEG3	TNFSF11		IQCA1	NLRP9		KIT	RARS		NEK10	SLC25A6		FRAS1	MELK		ZNF107			KRT40	SLC7A13
HEG1	NHSL1		PIWIL1	TRIM49B		ITIH1	NPAP1		KRT81	RBMS3		NLRP11	SLC39A11		FYCO1	MERTK		ZNF134			KRTAP11-1	SLIT3
HELB	NINL		PKHD1	TRIM64C		ITSN1	NSMCE4A		KRT86	RUNX1		NLRP13	SNED1		G6PC2	METTL8		ZNF208			LAMA1	SORBS2
HHLA1	NKTR		POT1	TSHZ3		JMJD7-PLA2G4B	NTN1		KRTAP19-1	RUNX1T1		NLRP2	SNX19		GABBR2	MGAM		ZNF211			LAMB3	SORL1
HIPK2	NLRP2		POTEI	TSPAN8		KAZN	NTRK3		KRTAP19-2	RYR2		NLRP4	SPAG17		GATA3	MICAL2		ZNF235			LIFR	STON1-GTF2A1L
HJURP	NSMCE4A		PPP2R2B	ULK4		KCNJ12	OBSCN		KRTAP19-3	SALL4		NLRP5	SSX3		GCKR	MLIP		ZNF252P			LIMCH1	SVOPL
HK2	NTN1		PPP2R3B	VAMP7		KCNK1	OC90		LAMA1	SAMD12		NLRP9	SSX9		GCNT4	MOCS1		ZNF347			LPA	THBS2
HK3	NTRK3		PRAMEF11	VN1R2		KCNQ2	OR2C1		LAMB3	SCN3A		NPAP1	ST6GAL2		GDPD4	MSH3		ZNF354A			LPP	TLN2
HTR3D	OC90		PREX2	WWOX		KIAA0753	OR2H2		LIMCH1	SETBP1		NTRK3	STK31		GKN2	MTR		ZNF432			LRGUK	TMC5
IGF1R	OOEP		PRG4	XIRP2		KIAA1549	OR4X2		LPP	SLC1A2		OBSCN	SUCLA2		GLB1	MX1		ZNF44			LRIT1	TRERF1
IL1B	OR10H2		PRKCH	ZFPM2		KIF16B	OR7G2		LRBA	SLC24A2		OR2C1	SYCE1		GNRH1	MYB		ZNF443			LRIT2	ULK4
IL36A	OR10H5		PSD3	ZIM2		KIF21B	OTOF		LRP2	SLC24A3		OR2G6	SYN1		GPLD1	MYLK4		ZNF468			LRP2	UMODL1
INADL	OR4X2		PTCH1	ZNF107		KLK2	PCDHB12		LRRC16A	SLC39A12		OR2H2	TAS2R1		GREB1	MYO3B		ZNF480			LRRC16A	VSTM4
INPP5D	OSBPL10		PTPRM	ZNF134		KLKB1	PCGF3		LRRN1	SMARCAL1		OR2L2	TERT		GRHL2	MYOD1		ZNF530			MAML3	WDR48
IQCA1	OTOF		PXDNL	ZNF208		KMT2C	PEG3		LY75	SORBS2		OR2L3	THBS2		GRIK4	NAV2		ZNF534			MAP2K6	WWOX
ITIH1	PADI4		RABL2B	ZNF211		KPNA2	PEX11G		MALRD1	SORL1		OR3A2	TMC5		GRIN3A	NBAS		ZNF543			MOCS1	XDH
ITIH2	PALM2-AKAP2		RAI14	ZNF235		KRT32	PKD1L2		MAMDC2	SPATA16		OR4K13	TMEM132C		GUSB	NBPF3		ZNF544			MPL	XIRP1
ITPR1	PCSK5		RARB	ZNF347		KRT36	PLA2G2C		MAML3	ST6GAL2		OR4L1	TNFSF11		HEG1	NCAM1		ZNF551			MTNR1A	ZBED6CL
ITSN1	PFKFB3		RBMS3	ZNF432		KRTAP10-10	PLXNA4		MAP2K6	ST6GALNAC3		OR4X2	TRIM49B		HELB	NCEH1		ZNF600			MTR	ZBTB2
JAG1	PKD1L1		REG3G	ZNF44		KRTAP10-12	PODN		MCF2L2	ST7		OR5AS1	TRIM64C		HEY1	NDRG1		ZNF610			MTUS1	ZC3HAV1
KANK4	PKD1L2		RGS22	ZNF443		KRTAP11-1	POR		MCTP1	SYNE2		OR5D13	TSHZ3		HHLA1	NEB		ZNF611			MX1	ZNF860
KCNJ12	PLXNA4		RUNX1T1	ZNF468		KRTAP4-5	PPP2R3B		MCTP2	TACR3		OR5F1	ULK4		HIPK2	NF1		ZNF665			MYCN
KCNK1	PODN		RYR2	ZNF474		KRTAP4-6	PRAMEF11		MECOM	TAF4B		OR5L1	USP26		HK2	NHSL1		ZNF676			MYLK4
KCNK18	POLR1A		SACS	ZNF480		KRTAP5-1	PRIM2		MEIS1	TET1		OR5L2	VAMP7		HOXC10	NMI		ZNF765			MYO3B
KIAA0753	POR		SAMD12	ZNF530		KRTAP5-10	PRSS55		MELK	TJP2		OR7A10	VN1R2		HSD17B7	NRP2		ZNF773			NAV2
KIAA1024	POU5F1B		SCFD2	ZNF534		LAMP1	PSD3		MERTK	TMEM117		OR7G2	WBSCR28		HTR3D	NSMCE4A		ZNF778			NCAM1
KIAA1462	PRIM2		SCN3A	ZNF543		LCE2B	PTCHD2		METTL8	TOX		PARK2	WWOX		IFNAR2	NTN1		ZNF788			NCKAP5
KIAA1549	PSEN2		SGCZ	ZNF544		LIFR	PXDNL		MICAL2	UCP1		PCDH15	XDH		IGF1R	NTRK3		ZNF804B			NDRG1
KIAA1614	PTCHD2		SHISA6	ZNF551		LILRA1	RFXANK		MLIP	VCL		PCDHB12	ZIM2		IL10RB	OC90		ZNF814			NEK1
KIF21B	PTGFRN		SIPA1L3	ZNF600		LILRA2	RIPK4		MLLT10	VPS13B		PDGFRA	ZNF107		IL1B	OOEP		ZNF816			NHSL1
KIF9	PTGIS		SLC24A2	ZNF610		LILRB4	RRM2		MN1	WWOX		PDXDC1	ZNF134		IL36A	OR10H2		ZNF83			NRP2
KLHL2	PTPN11		SLC39A11	ZNF611		LIPI	RXRA		MORC1	XIRP2		PDZD2	ZNF208		INADL	OR10H5		ZNF835			NTN1
KMT2C	RALGPS2		SLC39A12	ZNF665		LMTK2	RYR1		MSH3	ZFPM2		PEG3	ZNF211		INHBC	OR8D4		ZNF844			NTRK3
KNG1	RBM19		SNX19	ZNF720		LRGUK	RYR2		MTUS1	ZNF215		PGLYRP2	ZNF235		ITGA6	OSBPL10		ZNF91			OC90
KPNA2	RGSL1		SORBS2	ZNF765		MAMDC2	SCFD2		MYB	ZNF474		PIWIL1	ZNF252P		ITGB5	OSBPL1A		ZNRF4			OR10H2
KRT32	RPS24		SPAG17	ZNF773		MAP2K3	SCIMP		MYO3B	ZNF572		PLA2G2C	ZNF347		ITIH2	OXER1					OR10H5
KRT36	RRM2		SPATA16	ZNF788		MAP4K1	SCNN1G		NAV2			PLCXD1	ZNF432		ITPR1	OXNAD1					OR2H2
KRT40	SALL4		SPEF2	ZNF792		MAVS	SEC14L6		NBAS			PLXNA4	ZNF44		ITSN1	PADI4					OR52I1
KRT73	SCIMP		SSX3	ZNF814		MEGF11	SEC16B		NBEA			POTEI	ZNF443		JAG1	PADI6					OSBPL10
KRT76	SCNN1G		SSX9	ZNF816		METTL2B	SERPINA1		NBPF3			PPP2R3B	ZNF468		JAK1	PALM2-AKAP2					OSBPL1A
KRTAP1-3	SEC14L6		ST6GAL2	ZNF83		MGAM	SERPINA11		NCEH1			PRAMEF11	ZNF480		JAKMIP2	PCSK5					PALM2-AKAP2
KRTAP1-4	SERPINA1		ST6GALNAC3	ZNF835		MGMT	SERPINA3		NCKAP5			PRIM2	ZNF530		JMJD1C	PDHA1					PARK2
KRTAP1-5	SERPINA11		STPG2	ZNF844		MICALCL	SHISA6		NEB			PSD3	ZNF534		KANK4	PDPR					PARP12
KRTAP10-10	SERPINA3		SUCLA2	ZNF91		MLLT4	SIGLEC16		NEK11			PTCH1	ZNF543		KBTBD12	PECR					PARVA
KRTAP10-12	SETBP1		SYCE1			MOCS1	SIPA1L2		NF1			PTPRH	ZNF544		KCNK1	PGM1					PDP1
KRTAP3-2	SGK2		TACR3			MTNR1A	SLC12A7		NHSL1			PTPRM	ZNF551		KCNK18	PHACTR1					PDZD2
KRTAP5-10	SIPA1L2		TAF4B			MTR	SLC1A7		NRP2			PXDNL	ZNF600		KIAA1024	PHACTR2					PGM1
KSR1	SLC1A2		TAS2R1			MUC12	SLC25A43		OR2L2			RABL2B	ZNF610		KIAA1462	PICALM					PHACTR1
LAD1	SLC1A7		TCAF2			MUC16	SLC28A1		OR2L3			RAI14	ZNF611		KIAA1549	PKD1L2					PHACTR2
LAMP1	SLC24A3		TFAP2D			MUC17	SLC2A9		OR2W3			RARB	ZNF665		KIAA2012	PLCL2					PIWIL1
LILRA1	SLC25A37		THBS2			MUC20	SLC37A1		OR5AS1			RBMS3	ZNF676		KIF1B	PLXNA4					PKD1L1
LILRA2	SLC28A1		THSD7B			MUC4	SLC38A8		OR5F1			REG3G	ZNF720		KIF21B	POLA1					PKHD1
LILRB4	SLC2A9		TMEM117			MUC5AC	SLC39A11		OR8D4			RXRA	ZNF765		KIF9	POLR1A					PLA2G2C
LMTK2	SLC39A11		TMEM132C			MUC5B	SLC6A11		OSBPL1A			RYR1	ZNF773		KLHL2	POU5F1B					PLCL2
LOXL2	SLC6A11		TNFSF11			MUC6	SLIT3		OSBPL3			RYR2	ZNF788		KNG1	POU6F2					PLXNA4
LPP	SLIT3		TRIM49B			MX1	SNED1		OTOL1			SACS	ZNF792		KPNA2	PPARG					POU5F1B
LRGUK	SNX18		TRIM64C			MYH11	SNX19		OVCH1			SAMD12	ZNF814		KRT32	PRKCH					POU6F2
LRP2	SP100		TSHZ3			MYH13	SPP2		OXER1			SAMD9	ZNF816		KRT36	PRSS1					PPARG
LTBP1	ST20		TSPAN8			MYH6	SSX3		OXNAD1			SAMD9L	ZNF83		KRT40	PRSS55					PPP2R2B
MAATS1	SYT15		ULK4			MYH7	SSX9		OXR1			SCFD2	ZNF835		KRT73	PSEN2					PREX2
MAP2K3	TACC2		VAMP7			MYH8	SYCE1		PALM2-AKAP2			SEC16B	ZNF844		KRT76	PSRC1					PRSS1
MCF2L2	TBATA		VN1R2			MYL7	SYN1		PARK2			SGCZ	ZNF91		KRTAP1-3	PTGFRN					PRSS55
MEGF11	TBC1D1		WWOX			MYO1F	SYT15		PARP12			SHISA6	ZNRF4		KRTAP1-4	PTGIS					PSD3
METTL2B	TCL1B		XIRP2			MYOM3	TACC2		PCDH9			SIGLEC9			KRTAP1-5	PTPN11					PSEN2
METTL8	TDRD12		ZDBF2			NAPSA	TAS2R1		PCSK5			SIPA1L3			KRTAP3-2	PYGL					PTPN14
MGAM	TERT		ZFPM2			NBAS	TBC1D1		PDPR			SLC12A7			KRTAP4-7	RARS					PTPRM
MICAL2	TET1		ZIM2			NBEA	TCL1B		PDZD2			SLC25A6			KRTAP4-8	RBM19					RARB
MICALCL	TGFBR3		ZNF107			NCAM1	TDRD12		PECR			SLC39A11			KSR1	RPS24					RBM33
MOCS1	TLN2		ZNF134			NCKAP5	TERT		PER3			SLC39A12			LIMCH1	RPSA					RGSL1
MPL	TNRC18		ZNF208			NDRG1	THBS2		PGM1			SNED1			LOXL2	RRBP1					RNF175
MSRB2	TRERF1		ZNF211			NECAB2	TLN2		PHACTR1			SNX19			LPP	RUNX1					RNF186
MUC20	TRIB1		ZNF235			NEK10	TMC5		PHF6			SPAG17			LRGUK	SALL4					RPS24
MUC4	TRPM6		ZNF252P			NEK4	TMEM132C		PICALM			SPEF2			LRP2	SCNN1G					RPSA
MUC5AC	TTC7B		ZNF347			NINL	TMEM52		PIK3AP1			SSX3			LRRC16A	SERPINA1					RSPH1
MUC5B	TUBA3E		ZNF432			NKTR	TNFSF11		PIP4K2A			SSX9			LRRC17	SERPINA11					RSU1
MUC6	USP47		ZNF44			NLRP11	TNRC18		PKHD1			ST6GAL2			LRRN1	SERPINA3					RUNX1
MX1	USP6		ZNF443			NLRP13	TRIM49B		POLA1			STK31			LTBP1	SETBP1					RXRG
MYB	VPS8		ZNF468			NLRP2	TRIM64C		POU5F1B			SUCLA2			MAGEF1	SGK2					SALL4
MYH11	VSTM4		ZNF474			NLRP4	TRPM8		POU6F2			SYCE1			MAML3	SH3RF2					SCN10A
MYH13	VWA8		ZNF480			NLRP5	TTC7B		PPARG			SYN1			MCF2L2	SIPA1L1					SCN11A
MYH6	WLS		ZNF530			NLRP9	TUBA3E		PPP1R12B			SYT5			MDM1	SIPA1L2					SCNN1G
MYH7	XDH		ZNF534			NPAP1	UGT1A6		PPP1R1C			TAS2R1			MECOM	SIPA1L3					SERPINA3
MYH8	ZBED6CL		ZNF543			NSMCE4A	USP6		PPP1R3B			TCAF2			MEGF11	SLC1A2					SH3D19
MYL7	ZBTB2		ZNF544			NTN1	VN1R2		PPP2R2B			TERT			MELK	SLC24A3					SIPA1L2
MYLK4	ZHX2		ZNF551			NTRK3	VPS13D		PPP3R2			THBS2			MERTK	SLC25A37					SLC1A2
MYOD1	ZMIZ2		ZNF600			OBSCN	WWOX		PREX2			THSD7B			METTL8	SLC28A1					SLC24A3
MYOM3	ZMYND8		ZNF610			OC90	XDH		PRG4			TMC5			MGAM	SLC2A9					SLC25A37
NAV2	ZNF354A		ZNF611			OOEP	XIAP		PRKCH			TMEM117			MICAL2	SLC39A11					SLC2A9
NBAS			ZNF665			OR10H2	ZBED6CL		PRSS1			TMEM132C			MKL1	SLC6A11					SLC37A1
NCEH1			ZNF720			OR10H5	ZIM2		PSD3			TMEM260			MLIP	SLIT3					SLC39A12
NDRG1			ZNF765			OR2C1	ZMIZ2		PTPN11			TMEM52			MN1	SNX18					SLC6A11
NEB			ZNF773			OR2H2	ZMYND8		PTPRM			TNFSF11			MOCS1	SORL1					SLC7A13
NEFH			ZNF788			OR4X2	ZNF107		PYGL			TRIM49B			MPL	SP100					SLFN12
NEK11			ZNF792			OR7G2	ZNF134		RARB			TRIM64C			MSH3	ST20					SLIT3
NEK4			ZNF804B			OSBPL10	ZNF185		RARS			TSHZ3			MSRB2	ST6GALNAC3					SORBS2
NHSL1			ZNF814			OTOF	ZNF211		RBMS3			TSPAN8			MTR	ST7					SORL1
NINL			ZNF816			PADI4	ZNF235		RELN			ULK4			MTUS1	SYNE2					SPAG17
NKTR			ZNF83			PARVA	ZNF252P		RGS22			UNC13B			MX1	TACC2					SPEF2
NLRP2			ZNF835			PAX2	ZNF347		RORB			USP26			MYB	TBC1D1					ST7
NLRP3			ZNF844			PCDHB12	ZNF354A		RPS23			VAMP7			MYH11	TESK2					STON1-GTF2A1L
NRP2			ZNF91			PCGF3	ZNF44		RSU1			VN1R2			MYH6	TET1					SULT1C2
NSMCE4A						PDHA1	ZNF443		RUNX1			WBSCR28			MYH7	TGFBR3					SVOPL
NTN1						PDXDC1	ZNF468		RUNX1T1			WWOX			MYLK4	TJP2					SYT15
NTRK3						PEG3	ZNF480		RYR2			XDH			MYO3B	TLN2					TBC1D1
OC90						PEX11G	ZNF530		SALL4			ZDBF2			MYOD1	TLR4					TCL1B
OOEP						PFKFB3	ZNF534		SAMD12			ZFPM2			NAV2	TNPO3					TECTA
OR10H2						PGLYRP2	ZNF543		SCN3A			ZIM2			NBAS	TOX					TGFBI
OR10H5						PITRM1	ZNF544		SERPINB2			ZNF107			NBPF3	TRERF1					THBS2
OR2H2						PKD1L1	ZNF551		SETBP1			ZNF134			NCAM1	TRIB1					TLN2
OR4X2						PKD1L2	ZNF600		SGCZ			ZNF208			NCEH1	TRPM6					TMC5
OR52I1						PLA2G2C	ZNF610		SH3D19			ZNF211			NDRG1	TTC27					TMEM132C
OSBPL10						PLIN4	ZNF611		SIPA1L1			ZNF235			NEB	TTC7B					TRAPPC8
OTOF						PLXNA4	ZNF665		SLC12A1			ZNF252P			NEFH	TTN					TRERF1
OXA1L						PODN	ZNF676		SLC1A2			ZNF347			NEK11	UNC13B					TRPM8
OXER1						POLA1	ZNF720		SLC24A2			ZNF354A			NF1	USP47					UGT1A6
PADI4						POR	ZNF765		SLC24A3			ZNF432			NHSL1	VPS8					ULK4
PALM2-AKAP2						POU5F1B	ZNF773		SLC39A12			ZNF44			NMI	VSTM4					UMODL1
PARVA						PPL	ZNF788		SLFN12			ZNF443			NRP2	VWA8					VNN2
PAX2						PPP2R3B	ZNF792		SMARCAL1			ZNF468			NSMCE4A	WLS					VNN3
PCGF3						PRAMEF11	ZNF814		SORBS2			ZNF480			NTN1	XDH					VSTM4
PCSK5						PRIM2	ZNF816		SORL1			ZNF530			NTRK3	ZHX2					WDR48
PEX11G						PRSS55	ZNF83		SPATA16			ZNF534			NUP133	ZMYND8					WLS
PFKFB3						PSD3	ZNF835		SPTBN2			ZNF543			OC90	ZNF860					WWOX
PGM1						PTCHD2	ZNF844		ST6GAL2			ZNF544			OOEP						XDH
PHACTR2						PTGIS	ZNF91		ST6GALNAC3			ZNF551			OR10H2						XIRP1
PIK3AP1						PTPRM	ZNRF4		ST7			ZNF600			OR10H5						ZBED6CL
PKD1L1						PXDNL			STPG2			ZNF610			OR52I1						ZBTB2
PKD1L2						RALGPS2			SYNE2			ZNF611			OR8D4						ZBTB8B
PLXNA4						RARB			TACR3			ZNF665			OSBPL10						ZC3HAV1
PODN						RBM19			TAF4B			ZNF676			OSBPL1A						ZHX2
POLR1A						RBMX			TET1			ZNF720			OTOF						ZNF425
POR						RFXANK			TFAP2D			ZNF746			OXA1L						ZNF746
POU5F1B						RGSL1			TJP2			ZNF765			OXER1						ZNF860
PPARG						RIPK4			TLR4			ZNF773			OXNAD1
PRAMEF11						RP1L1			TMEM117			ZNF778			PADI4
PRIM2						RPTOR			TOX			ZNF788			PADI6
PRSS55						RRM2			TRAK1			ZNF792			PALM2-AKAP2
PSEN2						RXRA			TRERF1			ZNF814			PARP12
PSRC1						RYR1			TRPM6			ZNF816			PAX2
PTCHD2						RYR2			TSSK1B			ZNF83			PCSK5
PTGFRN						SCFD2			UCP1			ZNF835			PDE4DIP
PTGIS						SCIMP			UNC13B			ZNF844			PDHA1
PTK2B						SCNN1G			USP47			ZNF91			PDPR
PTPN11						SEC14L6			UTS2			ZNRF4			PECR
RALGPS2						SEC16B			VCL						PFKFB3
RBM19						SERPINA1			VNN2						PGM1
RFXANK						SERPINA11			VNN3						PHACTR1
RGSL1						SERPINA3			VPS13B						PHACTR2
RIPK4						SGK2			VWA8						PICALM
RNF186						SHISA6			WT1						PIK3AP1
RPGRIP1						SIGLEC16			WT1-AS						PIP4K2A
RPS24						SIPA1L2			WWOX						PKD1L1
RPTOR						SLC12A7			XIRP2						PKD1L2
RRBP1						SLC1A7			YME1L1						PLCL2
RRM2						SLC25A43			ZDBF2						PLXNA4
RUNX1						SLC25A48			ZFPM2						PODN
SACM1L						SLC28A1			ZNF215						POLA1
SALL4						SLC2A9			ZNF474						POLR1A
SCARA3						SLC37A1			ZNF572						POU2F3
SCIMP						SLC38A8									POU5F1B
SCNN1G						SLC39A11									POU6F2
SEC14L6						SLC6A11									PPARG
SERPINA1						SLIT3									PPIL6
SERPINA11						SNED1									PPP1R12B
SERPINA3						SNX19									PPP1R3B
SERPINB3						SP100									PPP2R2B
SERPINB7						SPEF2									PPP3R2
SETBP1						SPP2									PRAMEF11
SGK2						SSX3									PRDM10
SH3RF2						SSX9									PRKCH
SIPA1L1						SVOPL									PRSS1
SIPA1L2						SYCE1									PRSS55
SIPA1L3						SYN1									PSEN2
SLC18A2						SYT15									PSRC1
SLC1A2						TACC2									PTCHD2
SLC1A7						TAS2R1									PTGFRN
SLC24A3						TBATA									PTGIS
SLC25A37						TBC1D1									PTK2B
SLC28A1						TBC1D3P2									PTPN11
SLC2A9						TCL1B									PYGL
SLC39A11						TDRD12									RALGPS2
SLC6A11						TERT									RARS
SLC7A7						THBS2									RBM19
SLIT3						TLN2									RBMX
SMARCC1						TMC5									RGSL1
SNED1						TMEM132C									RPGRIP1
SNX18						TMEM52									RPS24
SP100						TNFSF11									RPSA
SPP2						TNIP1									RPTOR
ST20						TNRC18									RRBP1
ST7						TRIM49B									RSU1
SVOPL						TRIM64C									RUNX1
SYT15						TRPM8									SACM1L
TACC2						TTC7B									SALL4
TBATA						TUBA3E									SCARA3
TBC1D1						UBN1									SCN10A
TBC1D3P2						UGT1A6									SCN11A
TCL1B						ULK4									SCNN1G
TDRD12						UNC13B									SERPINA1
TERT						USP6									SERPINA11
TESK2						VN1R2									SERPINA3
TET1						VPS13D									SERPINB2
TGFBI						VPS53									SERPINB3
TGFBR3						WWOX									SERPINB7
TJP2						XDH									SETBP1
TLN2						XIAP									SGK2
TMEM52						ZAN									SH3RF2
TMEM63A						ZBED6CL									SIPA1L1
TNIP1						ZIM2									SIPA1L2
TNPO3						ZMIZ2									SIPA1L3
TNRC18						ZMYND8									SIRPB1
TNRC6A						ZNF107									SLC18A2
TRERF1						ZNF134									SLC1A2
TRIB1						ZNF185									SLC1A7
TRPM6						ZNF208									SLC24A3
TRPM8						ZNF211									SLC25A13
TSHZ3						ZNF235									SLC25A37
TTC27						ZNF252P									SLC28A1
TTC7B						ZNF347									SLC2A9
TTN						ZNF354A									SLC39A11
TUBA3E						ZNF425									SLC6A11
UGT1A6						ZNF44									SLC7A7
ULK4						ZNF443									SLIT3
UNC13B						ZNF468									SMAP2
UPF2						ZNF480									SMARCC1
USP47						ZNF530									SMG1
USP6						ZNF534									SNX18
VPS13D						ZNF543									SORL1
VPS53						ZNF544									SP100
VPS8						ZNF551									SPTBN2
VSTM4						ZNF600									ST20
VWA8						ZNF610									ST6GALNAC3
WLS						ZNF611									ST7
XDH						ZNF665									STON1
ZBED6CL						ZNF676									STON1-GTF2A1L
ZBTB2						ZNF720									SYNE2
ZHX2						ZNF765									SYT15
ZMIZ2						ZNF773									TACC2
ZMYND8						ZNF778									TBATA
ZNF354A						ZNF788									TBC1D1
ZNF425						ZNF792									TCL1B
						ZNF814									TDRD12
						ZNF816									TESK2
						ZNF83									TET1
						ZNF835									TGFBI
						ZNF844									TGFBR3
						ZNF91									TJP2
						ZNRF4									TLN2
						ZSCAN5B									TLR4
															TMEM63A
															TMEM69
															TNPO3
															TOX
															TPM2
															TRAK1
															TRERF1
															TRIB1
															TRPM6
															TTC27
															TTC7B
															TTN
															ULK4
															UNC13B
															UPF2
															USP47
															VNN2
															VNN3
															VPS13D
															VPS8
															VSTM4
															VWA8
															WDR48
															WEE1
															WLS
															XDH
															ZHX2
															ZMIZ2
															ZMYND8
															ZNF215
															ZNF436
															ZNF860
															ZP2

## Sheet: C. AML-CD34+ expression array
probe set	AML7	AML8	AML9	AML10	AML11	AML12	2179	2180	2221	2237-2	2221-2	2237-3	AML	CD34	AML/CD34	AML/CD34
prognosis	INT	INT	INT	INT	INT	POOR	BM CD34	BM CD34	BM CD34	BM CD34	BM CD34	BM CD34	Average	Average	Ratio	p-values (T-test columns B-G against H-M)
FOXC1	7274.67	11526	132.55	16007.8	87.13	1554.29	77.78	100.38	81.24	84.5	65.4	75.7	6097.07	80.8333	75.4277	0.0511662
HOXB8	74.77	6731.42	64.7	6809.89	56.95	65.8	71.37	65.4	61.6	53.13	50.94	53.03	2300.59	59.245	38.8318	0.143923
IRX3	7376.12	4871.59	82.66	3387.84	113.24	92.8	79.42	83.73	71.7	82.05	72.2	71.2	2654.04	76.7167	34.5954	0.0674176
SNCAIP	177.99	6459.63	56.4	4457.71	72.9	64.86	55.2	57.1	62.34	65.55	57.4	57.17	1881.58	59.1267	31.8229	0.147383
LOC653610	3007.57	6842.4	1605.14	3666.83	2052	1098.99	104.89	100.73	125.81	93.31	101.51	105.06	3045.49	105.218	28.9445	0.00611529
RPPH1	1463.01	10512.8	373.45	5135.95	486.6	2359.94	129.82	124.96	156.04	118.58	154	148.03	3388.62	138.572	24.454	0.0685588
MAMDC2	486.95	6023.76	2063.88	3531.06	91.63	910.08	91.68	95.19	129.96	125.17	118.42	124.45	2184.56	114.145	19.1385	0.0483709
HOXB5	629.05	5125.22	130.2	3098.29	81.4	123.02	93.43	96.94	73.44	116.35	71.05	86	1531.2	89.535	17.1017	0.124963
HS.560420	481.3	3029.06	64.93	2138.17	57.8	64.93	68.5	74	63.13	76.6	72.55	68.5	972.698	70.5467	13.788	0.11735
HIST2H2AA3	6963.5	10138.5	5198.42	9972.73	7526.61	3878.4	455.36	614.84	568.88	648.89	621.42	670.19	7279.69	596.597	12.202	6.71999e-05
TPSAB1	5379.4	6767.48	8915.67	2377.09	55.9	205.1	420.45	239.61	265.6	375.77	248.43	414.66	3950.11	327.42	12.0643	0.0350771
SLC16A3	635.78	2109.06	1373.5	1412.51	4250.62	1515.05	226.31	254.43	124.78	149.33	117.04	170.92	1882.75	173.802	10.8328	0.00746413
NLF2	60.42	1906.93	66.6	1800.81	71	66.8	65.5	63.75	56.3	58.7	62.34	62.93	662.093	61.5867	10.7506	0.142397
HBG1	2786.57	947.03	140.75	3012.25	91.41	9970.8	535.75	498.09	141.02	159.82	175.38	134.1	2824.8	274.027	10.3085	0.124657
HBG2	5057.17	2037.8	168.36	4045.65	113.3	11212	732.95	593.97	225.22	197.55	247.55	216.14	3772.38	368.897	10.2261	0.0731819
PRICKLE1	412.54	2051.87	166.17	1189.36	1153.05	288.34	106.17	100.66	87.44	86.85	62.5	79.3	876.888	87.1533	10.0614	0.0234564
HOXB7	100.93	2173.13	79.3	1089.26	61.2	182.55	51.8	69.25	62.45	64.9	65.9	64	614.395	63.05	9.74457	0.147394
HIST2H2AC	5551.97	9477.75	2942.24	7491.45	4882.41	2883.26	554.95	419.08	617.09	514.11	626.06	713.93	5538.18	574.203	9.64498	0.000854245
C20ORF103	65.2	70.23	74.1	66.06	7038.91	75.3	166.49	137.15	133.23	102.6	126.74	107.6	1231.63	128.968	9.54989	0.364821
CD14	90.87	215.72	6758.23	109.47	1441.6	4166.09	112.09	129.37	379.18	151.56	401.28	181.63	2130.33	225.852	9.43243	0.121612
TCN1	65.2	2849.36	108.87	2943.45	60.3	75.2	132.07	111.42	113.39	102.81	106.8	88.27	1017.06	109.127	9.32003	0.157689
NBPF20	1332.82	6353.28	2068.92	2964.09	1296.66	913.91	302	299.34	258.89	266.38	263.85	284.22	2488.28	279.113	8.91494	0.0235924
CCNA1	754.31	1973.18	458.24	2229.99	81.4	408.57	89.97	95.35	152.7	100.25	136.72	107.78	984.282	113.795	8.6496	0.0385326
FLJ22662	77.53	125.49	1888.45	69.5	6493.64	3089.12	149.62	125.18	379.52	123.16	411.77	172.38	1957.29	226.938	8.62476	0.126902
HOXA6	995.52	1898.45	78.83	1142.74	1691.76	127.54	99.9	100.7	93.85	141.44	94.1	159.67	989.14	114.943	8.60546	0.0187155
CRIP1	4047.8	7107.91	4363.87	5102.2	5043.96	2948.29	723.56	338.92	667.61	383.72	768.1	481.71	4769.01	560.603	8.50692	2.44189e-05
HOMER3	460.5	1938.57	135.64	1243.82	398.96	89.57	91.52	96.83	70.4	93.45	69.8	83.07	711.177	84.1783	8.44845	0.0618529
GNLY	303.66	2268.56	153.66	516.95	65.37	106.78	67.65	71.7	66.43	73.63	71.47	67.72	569.163	69.7667	8.1581	0.18006
HS.575861	199.58	3148.05	582.04	885.12	60.5	222.8	112.49	100.46	113.24	117.14	105.53	81.28	849.682	105.023	8.09041	0.148718
CEBPA	2274.59	6646.74	1940.01	3639.24	5491.86	983.29	725.02	650.18	207.62	507.74	157.19	443.17	3495.95	448.487	7.795	0.00703032
MYCN	1195.02	2244.55	168.77	1989.63	74.05	295.95	106.33	120.82	82.34	187.02	89.57	199.05	994.662	130.855	7.60125	0.0523934
CCL5	510.17	3048.61	1342.25	934.74	5002.4	493.5	173.51	527.1	235.03	151.93	220.96	185.74	1888.61	249.045	7.58342	0.0497064
DPYSL3	1848.66	1853.8	135.7	1228.04	100.69	566	84.9	93.41	127	187.27	108.5	173.6	955.482	129.113	7.40033	0.0307222
VCAN	71.2	84.88	3256.84	106.51	104.58	1250.28	134.6	136.5	111.3	93.41	112.71	71.2	812.382	109.953	7.38842	0.210012
HS.191230	187.88	8446.32	142.89	1783.13	464.12	159.23	225.77	199.96	235.44	284.28	255.5	321.5	1863.93	253.742	7.34577	0.257656
NCF1	107.47	116.21	4323.65	105.58	719.52	270.26	112.65	122.24	132.46	130.4	151.06	130.31	940.448	129.853	7.24239	0.263055
HIST1H2AC	1138.33	3979.66	685.44	1698.27	966.44	645.56	160.82	270.51	223.72	191.1	231.23	192.37	1518.95	211.625	7.17755	0.0298065
TYROBP	3224.16	6211.52	10995.3	3679.04	12035	4227.24	824.96	772.23	1297.56	638.68	1380.98	723.17	6728.72	939.597	7.16128	0.00437385
FGR	472.97	472.71	2056.77	258.4	2651.44	911.8	205.95	155.65	162.08	147.41	184.68	126.23	1137.35	163.667	6.94918	0.0359361
LUM	68.65	823.57	71.7	1992.95	70.77	72.15	77.78	79.58	75.8	72.25	63.9	78.39	516.632	74.6167	6.92381	0.197063
C19ORF59	120.84	115.25	905.42	113.37	2045.96	1572.9	91.19	94.05	188.5	108.91	144.37	80.66	812.29	117.947	6.88693	0.0718394
SLC45A3	348.32	7247.88	526.65	2455.55	79.08	194.77	261.79	267.91	218	322.62	198.18	311.15	1808.71	263.275	6.87003	0.207169
CEBPB	1819.41	3063.39	9025.2	1978.04	9913.63	4499.18	755.74	702.32	709.33	888.12	595.16	766.29	5049.81	736.16	6.85966	0.0142393
HIST1H2AM	329.83	445.02	262.17	636.18	877.9	754.57	84.57	81.32	85.59	69.5	73.74	88.68	550.945	80.5667	6.83837	0.000830869
ZNF319	265.35	258.34	271.16	232.92	305.34	287.57	93.908	72.24	50.572	28.904	7.236	-14.432	270.113	39.738	6.79736	3.24619e-07
MAP1LC3A	90.61	219.26	98.77	109.35	3790.97	61.7	98.52	89.44	97.49	130.77	95.7	131.25	728.443	107.195	6.7955	0.334698
HOXA5	7025.16	10999.7	76.4	9551.56	7340.17	316.37	582.44	768.22	500.29	1186.97	423.3	1827.19	5884.9	881.402	6.67675	0.0254947
TM4SF1	1826.15	111.85	1906.55	124.89	68.1	1990.19	106.3	132.42	133.3	180.15	161.95	195.84	1004.62	151.66	6.62417	0.0612837
NCF1C	85.73	89.69	2693.72	89.72	619.99	236.19	113.18	100.66	93.6	95.16	81.7	92.16	635.84	96.0767	6.61805	0.227809
HBA2	8945.82	10108.4	1156.71	13719.6	4793.14	11114.5	1232.45	1432.18	1649.05	531.22	1964.8	737.45	8306.36	1257.86	6.60358	0.00376198
CFD	6987.45	8923.72	8903.2	8721.66	5497.9	1152.94	1526.91	1126.86	813.34	1033.15	681.91	928.36	6697.81	1018.42	6.57666	0.00104851
HIST1H1C	523.47	880.55	599.5	2217.33	876.96	546.9	206.62	167.23	118.78	148.07	112.54	118.66	940.785	145.317	6.47403	0.0130298
CD97	3956.33	3134.31	2053.86	1928.23	1766.26	901.12	356.19	269.68	315.74	513.84	260.6	414.86	2290.02	355.152	6.448	0.00143585
RALGDS	1386.53	1463.13	1056.54	1481.78	547.62	1099.53	203.64	272.76	131.18	175.18	145.19	167.08	1172.52	182.505	6.4246	5.13179e-05
CX3CR1	136.18	961.24	1264.96	229.29	307.62	423.65	84.34	84.42	99.98	73.88	100.7	78.41	553.823	86.955	6.36908	0.030383
MS4A6A	152.71	965.9	3772.08	1082.8	8434.67	1513.95	426.45	424.66	574.79	284.56	600.43	238.57	2653.68	424.91	6.24529	0.107415
C1ORF186	612.94	6791.3	630.38	3199.35	57.6	111.2	286.49	260	345.06	291.13	356.12	296.98	1900.46	305.963	6.2114	0.173336
S100A8	310.84	367.31	13222.1	233.19	13371.2	9520.98	1050.5	1007.26	1954.71	394.13	1375.85	280.12	6170.93	1010.43	6.10724	0.084596
HK3	74.5	123.97	272.34	72.85	1618.7	296.75	72.35	67.35	70.33	54.3	73.78	65.7	409.852	67.3017	6.08977	0.192331
MBOAT7	1314.58	2058.11	629.78	1653.32	475.76	738.9	266.8	184.76	118.4	252.75	127.08	194.96	1145.08	190.792	6.0017	0.00425144
S100A10	7034.49	12315	10404.6	11485.8	4072.52	4215.27	1250.1	813.07	2347.58	908.07	2247.88	951.23	8254.62	1419.65	5.81452	0.00114653
OSBPL5	588.23	3069.17	494.12	1709.37	716.43	339.58	261.81	219.91	144.09	188.67	170.97	204.96	1152.82	198.402	5.81052	0.0515567
HSPA1B	1133.59	940.44	981.97	1255.42	2722.45	902.26	219.46	385.9	168.45	239.47	150.27	206.31	1322.69	228.31	5.79339	0.00342315
RNU2	292.39	2636.82	109.72	294.7	136.72	84.36	79.73	87.31	133.1	102.24	111.32	103.24	592.452	102.823	5.76184	0.260649
S100A9	369.59	769.69	13226.4	153.6	13480.6	8378.16	652.32	696.79	1794.57	404.91	2228.65	536.89	6063.01	1052.36	5.76137	0.0874768
SERPINA1	93.29	107.94	709.93	72.2	1392.64	337.84	72.71	75.18	91.11	73.81	86	72.63	452.307	78.5733	5.75649	0.109273
SLC7A7	127.1	213.27	2910.92	93.22	89.32	1279.86	101.8	98.8	191.1	132.38	184.95	110	785.615	136.505	5.75521	0.19322
LRP3	77.33	176.54	146.65	251.4	7859.29	502.3	302.91	235.61	210.53	288	191.63	344.62	1502.25	262.217	5.72905	0.352996
C4ORF31	59.35	51.64	49.24	49.37	1810.52	55.13	64.4	65.16	55.4	61.9	68.93	59.33	345.875	62.52	5.53223	0.356215
HS.505676	344.95	2775.75	112.33	1326.88	322.48	386.74	199.59	185.31	138.11	133	138.13	166.04	878.188	160.03	5.48765	0.116085
MYO1G	1121.37	2489.97	1334.51	1127.43	1733.84	591.15	364.77	283.94	215.04	294.33	169.18	212.68	1399.71	256.657	5.45363	0.00159957
LOC653888	765.79	621.4	1564.44	910.7	2389.9	802.15	261.04	268.44	121.06	258.56	94.58	290.41	1175.73	215.682	5.45123	0.00640735
LOC338758	1473.9	9735.08	1391.06	5718.21	893.72	725.69	785.92	640.34	570.67	501.4	676.47	483.38	3322.94	609.697	5.45016	0.0988702
HS.562219	1065.64	7856.93	684.22	2162.73	842.88	890.77	339.58	297.72	566.74	360.47	600.6	344.66	2250.53	418.295	5.38024	0.140099
NFE2	5882.12	9638.52	5369.83	7431.35	3370.44	7260.51	2283.65	2182.76	586.11	903.63	544.28	907.18	6492.13	1234.6	5.25848	0.000208816
HOXB2	1213.41	687.28	470.95	1415.99	64.44	407.13	106.89	177.5	131.48	144.12	125.56	129.22	709.867	135.795	5.22749	0.0209778
MAFB	80.9	144.35	1705.17	95.74	93.68	1135.9	75.6	98.91	126.08	106.85	130.61	91.55	542.623	104.933	5.17112	0.158812
DNASE2	846.98	1128.7	1964.02	1168.02	90.53	1175.71	202.28	240.35	182.38	232.22	176.79	200.51	1062.33	205.755	5.16307	0.00609317
HIST1H4A	120.62	588.7	132.12	745.8	194.37	333.68	73.5	78.13	62.4	66.1	67.47	63.4	352.548	68.5	5.14669	0.0233064
CENTA1	1137.63	1924.49	3120.74	1361.92	3638.42	815.88	481.47	425.58	242.74	463.16	246.33	483.47	1999.85	390.458	5.12179	0.00632812
RAB7B	1046.64	609.55	461.66	541.04	67.5	160.2	108.68	110.1	86.24	103.04	76.16	83.07	481.098	94.5483	5.08839	0.0223554
TIMP1	6914.84	7335.21	6575.09	2483.5	1042.19	4319.17	779.8	437.43	1047.03	928.46	969.3	1479.94	4778.33	940.327	5.08157	0.0049551
KLF2	2737.27	6726.69	8464.52	4391.33	4375.92	3893.86	1211.3	1079.65	978.3	932.46	887.65	965.48	5098.26	1009.14	5.05209	0.000763535
NKX2-3	621.75	670.14	67.55	391.46	381.36	66.2	81.5	77.1	68.3	77.1	62.8	70.7	366.41	72.9167	5.02505	0.0199541
C10ORF54	1338.66	880.55	1826.03	595.82	2005.56	691.29	289.16	229.1	182.15	265.34	207.17	293.34	1222.98	244.377	5.00451	0.00250685
LOC404266	1710.76	349.69	71.66	348.23	62.45	69.3	78.21	78.97	84.6	95.94	77.68	107.72	435.348	87.1867	4.99329	0.212218
GIMAP4	182.48	440.69	2002.4	157.04	77.99	242.97	114.24	122.05	122.36	102.81	82.64	85.22	517.262	104.887	4.93162	0.20104
ECGF1	595.92	972.43	1920.69	573.48	3569.55	1098.61	307.58	220.31	317.55	283.33	306.17	337	1455.11	295.323	4.92719	0.0326518
FGL2	202.11	384.03	2436.71	214.34	3958.3	404.48	201.05	200.95	388.71	146.85	430.35	197.49	1266.66	260.9	4.85497	0.149473
CLIP3	99.07	112.68	4291.22	116.75	77.67	83.34	135.25	122.24	89.28	267.37	89.75	283.49	796.788	164.563	4.84183	0.387562
CRIP2	594.66	517.23	338.59	236.27	92.6	204.6	57.35	65.4	71.27	80.93	70.13	69.67	330.658	69.125	4.78348	0.0077676
ZNF467	264.6	111.1	1641.11	135.47	544.96	841.46	143.29	121.1	96.4	140.8	78.19	162.8	589.783	123.763	4.76541	0.0800146
C9ORF19	3757.22	3515.76	8392.61	2139.44	5779.01	4470.72	1132.46	1045.09	976.78	860.53	986.13	887.13	4675.79	981.353	4.76464	0.00197224
DHRS9	83.51	850.18	378.92	859.81	391.68	101.51	109.38	89.36	95.7	88.71	96.55	81.28	444.268	93.4967	4.7517	0.0316711
HIST1H2BD	540.91	613.4	455.63	881.16	832.67	313.44	131.79	136.69	123.19	121.93	156.06	97.85	606.202	127.918	4.73897	0.000332256
CAPN1	1785.73	1523.89	2526.92	2149.23	1999.16	1469.37	582.1	730.98	186.6	445.62	156.04	316.35	1909.05	402.948	4.7377	1.16758e-05
IRX5	1027.24	275.46	68.69	257.1	70.4	76.9	51.55	67.13	67.05	53.2	68.92	67.1	295.965	62.4917	4.73607	0.154042
HOXA9	2016.73	1942.97	114.17	2445.9	1466.35	282.63	224.41	292.86	234.04	381.09	248	371.88	1378.12	292.047	4.71885	0.0206582
HSPA1A	1055.31	1407.5	3205.61	2161.72	4023.81	1179.19	552.63	884.84	232.62	469.27	245.47	379.37	2172.19	460.7	4.71498	0.00678746
RASGRP3	951.43	3007.21	101	2161.89	83.71	205.87	149.62	204.62	223.83	286.07	289.7	227.17	1085.18	230.168	4.71475	0.120858
CD52	1543.62	1471.49	3901.7	350.04	155.62	7870.04	546.81	625.22	245.51	849.81	247.51	734.77	2548.75	541.605	4.70592	0.125319
COL4A5	585.36	480.11	62.15	683.93	55.95	60.15	66.17	70.63	70.2	70.6	68.4	67.68	321.275	68.9467	4.65976	0.0618516
FCN1	230.81	574.67	2015.32	150.88	868.94	3978.81	150.52	221.1	513.1	124.71	549.38	126.95	1303.24	280.96	4.63852	0.123124
DYSFIP1	70.45	89.44	79.25	103.25	2255.16	81.75	113.88	92.27	105.62	94.93	99.49	81.49	446.55	97.9467	4.55911	0.357978
GZMH	165.41	983.81	138.62	371.84	100.78	104.48	69.27	78.97	56.6	80.8	65.05	61.47	310.823	68.6933	4.5248	0.116194
HIST2H2BE	815.47	482.89	793.5	891.89	434.92	411.8	171.42	177.61	110.91	162.43	101.04	129.31	638.412	142.12	4.49206	0.000252351
MSLN	70	68	1638.58	66.03	70.7	68.6	73.25	74.8	70.75	75.95	71.8	78	330.318	74.0917	4.45824	0.350552
ITGA5	1112.49	1192.69	1696.65	902.48	839.94	849.48	300.53	238.35	172.74	327.84	159.28	302.09	1098.95	250.138	4.39339	9.96391e-05
LOC401115	2730.9	4408.67	1773.1	3081.18	5078.54	2915.33	968.85	635.21	720.71	710.38	809.95	761.5	3331.29	767.767	4.33893	0.000403773
TWF2	1279.76	1825.73	619.94	870.56	1108.73	985.62	286.08	277.65	153.5	329.92	156.1	342	1115.06	257.542	4.32962	0.000551374
C19ORF10	506.4	423.65	364.82	403.67	882.6	454.7	137.68	189.75	85.89	121.96	65.63	102.46	505.973	117.228	4.31614	0.000652212
LILRA3	121.81	261.04	652.79	102.06	98.36	733.58	73.47	78.27	77.9	81	78.3	70.6	328.273	76.59	4.28611	0.0595208
CHD8	595.18	1950.3	650.86	1048.95	603.19	755.88	325.76	273.6	154.05	201.92	162.65	199.49	934.06	219.578	4.25388	0.00798746
GATA2	387.26	1706.09	161.99	1499.07	68.72	532.7	176.51	270.54	92	188.7	88.68	209.89	725.972	171.053	4.24412	0.082708
PSCD4	1352.64	2948.22	989.83	1086.39	377.5	806.28	335.26	238.04	312.46	329.37	254.31	317.9	1260.14	297.89	4.23023	0.0243045
PLOD1	844.24	879.07	925.45	991.62	1823.78	949.9	314.75	393.39	173.59	257.73	168.53	208.41	1069.01	252.733	4.22979	0.000394783
S100A11	294.35	318.25	872.63	233.57	956.7	775.32	129.24	122.98	174	117.3	166.6	113.27	575.137	137.232	4.19099	0.00847867
IL13RA1	964.97	936.52	2507.22	605.75	971.64	514.34	330.89	181.68	313.77	265.08	258	214.99	1083.41	260.735	4.1552	0.019739
ZNF428	1996.41	3055.74	1971.81	4060.44	2878.91	2377.57	747.17	1090.13	446.54	572.93	453.04	652.48	2723.48	660.382	4.1241	0.000114654
AEBP1	130.32	1815.89	92.95	787.52	69.9	101.18	115.27	99.68	126.08	155.21	102.51	141.17	499.627	123.32	4.05147	0.218413
BAX	406.84	465.64	289.97	399.61	586.25	349.99	100.8	100.34	105.62	107.08	89.9	113.45	416.383	102.865	4.04786	2.05172e-05
GMDS	5103.46	7155.35	932.96	6917.66	730.81	1863.73	1016.51	998.77	667.04	1026.92	766.89	1138.12	3784	935.708	4.04399	0.0409257
SEPX1	2288.32	1959.69	1732.39	1055.89	4449.33	2317.79	554.54	418.74	584.15	570.21	605.97	693.4	2300.57	571.168	4.02783	0.00428589
GPC4	189.03	460.46	69.4	640.57	76.98	229.95	68.3	70.7	67	65.2	72.4	73.38	277.732	69.4967	3.99633	0.0488924
FCGR1B	171.78	106.68	440.27	187.94	1189.06	451.25	134.5	107.39	112.01	101.58	104.58	78.29	424.497	106.392	3.98994	0.0813057
LILRA5	106.59	248.05	872.64	85.41	91.44	965.03	89.02	95.96	126.85	79.63	124.35	78.6	394.86	99.0683	3.98573	0.109051
CD99	2284.07	1456.55	760.34	1700.09	212.28	777.36	274.96	281.07	312.59	284.5	312.17	358.67	1198.45	303.993	3.94235	0.0156902
LRG1	153.27	80.73	122.58	138.25	1472.63	87.15	102.1	124.48	71.27	80.93	74.2	69.43	342.435	87.0683	3.93295	0.285899
ADRB2	928.68	809.07	337.77	853.4	435.58	209.16	150.85	162.45	129.77	150.37	153.56	161.99	595.61	151.498	3.93146	0.00512286
LOC100008589	2209.93	4569.47	1317.45	2973.62	1054.6	729.49	917.48	881.77	198.08	502.27	245.22	543.72	2142.43	548.09	3.9089	0.0245757
CD247	271.26	1019.31	343.53	352.78	112.88	194.37	104.21	102.27	86.66	100.41	95.64	98.75	382.355	97.99	3.90198	0.0578115
SPON1	96.3	76.94	92.06	75.4	68.35	1950.5	109.5	84.63	110.47	102.58	91.23	108.79	393.258	101.2	3.88595	0.370563
STK38	604.37	956.38	1304.76	1057.91	1166.35	878.42	302.91	267.85	194.66	299.53	180.13	292.46	994.698	256.257	3.88165	2.78889e-05
HOXA3	107.78	788.6	72.08	322.22	286.75	83.32	72.39	81.31	73.43	76.7	60.05	65.49	276.792	71.5617	3.86788	0.0952462
PRF1	321.34	907.29	167.9	150.2	88.3	122.59	72.35	77.7	81.84	79.63	70.6	73.06	292.937	75.8633	3.86137	0.118661
CFP	204.7	284.78	611.58	192.58	464.56	358.04	104.53	85.73	106.68	84.34	95.58	74.61	352.707	91.9117	3.83745	0.00284694
LFNG	426.77	346.24	386.08	195.85	474.39	292.06	105.57	85.75	84.77	99.46	89.98	88.7	353.565	92.3717	3.82763	7.89914e-05
CD68	542.59	1509.2	2791.93	643.07	3370.06	1076.06	379.49	399.11	470.43	380.82	541.3	430.19	1655.48	433.557	3.81838	0.0287099
GPR162	604.04	434.18	500.8	515.64	233.46	375.33	115	121.93	97.5	130.05	103.95	130.57	443.908	116.5	3.81037	0.000103344
CD151	770.53	935.7	1405.97	896.21	1441.56	930.5	259.06	271.6	234.26	334.44	238.27	337.56	1063.41	279.198	3.8088	5.7932e-05
SLC11A1	69.2	101.11	848.8	76.12	426.74	442.71	80.13	96.34	85.63	89.81	85.6	78.37	327.447	85.98	3.80841	0.0843012
HIST1H4B	185.13	428.54	128.53	437.44	164.96	384.45	75.43	81.35	75.3	82.48	73	70.6	288.175	76.36	3.7739	0.00468085
GIMAP8	76.1	71.93	1142.83	78.34	139.75	281.02	84.3	87.53	85.2	81.98	54.5	81.42	298.328	79.155	3.76891	0.231605
SNORD13	1277.37	9240.72	1109.92	2716.81	748.89	1575.35	388.65	1236.48	543.35	768.61	599.94	890.14	2778.18	737.862	3.76517	0.155151
RASSF7	999.94	1520.98	560.55	981.7	479.27	763.56	300.44	234.8	197.19	255.85	215.42	210.18	884.333	235.647	3.75279	0.0018558
HDC	77.85	11785.3	132.47	10054.1	68.8	128.58	2009.4	1274.84	614.17	527.36	761.09	757.29	3707.85	990.692	3.74269	0.265375
SIPA1	722.43	1214.5	873.71	874.33	1476.61	984.75	391.45	336.11	165.08	281.63	180.8	294.38	1024.39	274.908	3.72629	8.30031e-05
CORO1A	1091.49	956.09	2715.34	614.16	3439.29	3326.92	818.76	464.95	538.54	521.96	458.96	483.68	2023.88	547.808	3.69451	0.0184282
CD93	95.73	74.9	2588.86	88.88	3442.17	860.91	300.89	302.31	388.31	312.64	356.05	284.78	1191.91	324.163	3.67688	0.178687
ARPC1B	541.38	292.81	587.34	313.25	708.45	407.87	149.62	148.28	86.96	149.27	90.03	152.33	475.183	129.415	3.67178	0.000496426
OLFML2A	93.14	69.2	81.47	85.63	240.62	1358.94	96.95	93.47	71	95.32	79.69	90.89	321.5	87.8867	3.65812	0.290143
GRN	608.29	419.2	1990.27	545.64	3358.74	1063.98	472.09	407.03	235.17	447.04	209.13	413.39	1331.02	363.975	3.6569	0.0670875
SLC39A1	711.05	982.19	587.97	752.58	398.38	596.73	172.94	169.3	154.44	216.22	190.05	200.17	671.483	183.853	3.65228	0.000122306
SDSL	639.63	936.44	266.67	773.33	165.95	318.19	132.57	156.8	136.75	149.52	112.22	163.41	516.702	141.878	3.64186	0.0144982
ACTA2	872.9	958.38	2631.81	1497.86	1659.11	412.24	219.96	405.77	240.71	518.08	247.16	582.58	1338.72	369.043	3.62753	0.0134372
MT1G	81.66	116.21	72.07	114.24	1398.55	157.12	73.87	85.75	121.06	75	107.81	72.85	323.308	89.39	3.61683	0.303311
ARMC7	383.01	437.08	244.72	279.59	255.25	296.24	90.07	96.88	74.37	93.22	90.01	79.83	315.982	87.3967	3.61549	2.83053e-05
ITGB7	1050.33	2102.38	978.17	627.93	164.18	549.88	359.46	201.66	191.2	255.11	218.4	291.75	912.145	252.93	3.60631	0.0362619
MT1F	486.53	1321.54	119.91	1428.51	2314.29	952.19	237.84	206.86	502.68	276.42	398.2	215.97	1103.83	306.328	3.60342	0.0316232
GPR88	72.54	65.5	78.1	62.52	1090.1	73.7	68.1	62.4	67.56	67.25	66.37	70.5	240.41	67.03	3.5866	0.331708
SIDT2	343.98	312.15	607.65	243.86	1515.17	583.94	270.12	241.49	112.85	161.94	86.28	135.38	601.125	168.01	3.57791	0.0505151
TMEM173	3233.99	6944.81	3761.61	3858.66	4598.92	1126.2	1219.66	1261.96	803.49	1133.18	749.33	1411.23	3920.7	1096.48	3.57573	0.0046931
ATP6AP1	4349.84	6871.83	3839.23	4851.07	5954.2	3527.11	2182.94	2067.68	659.9	1036.62	612.77	1678.27	4898.88	1373.03	3.56793	0.000152864
BST2	186.74	112.68	688.02	148.73	1804.89	1425.74	289.22	324.63	139.61	188.78	120.3	177.24	727.8	206.63	3.52224	0.112351
MVP	233.23	396.35	266.78	322.51	546.29	307.36	122.53	99.85	96.77	98.6	80.8	90.89	345.42	98.24	3.51608	0.000335323
LTBR	392.62	637.35	635.18	355.73	548.77	429.77	115.44	102.74	126.03	209.33	111.89	196.66	499.903	143.682	3.47924	6.16904e-05
ATP6V1B2	4477.03	3596.68	4702.67	2471.73	3914.25	2395.28	937.5	1254.72	768.6	1088.21	800.9	1364.65	3592.94	1035.76	3.46888	0.000101416
INPPL1	976.18	2564.31	1155.27	1934.93	1458.15	830.28	562.72	651.58	224.89	391.89	249.43	502.34	1486.52	430.475	3.45321	0.00346451
CTSZ	186.64	219.51	917.01	210.56	539.48	266.88	133	106.5	131.15	109.58	104.3	94.56	390.013	113.182	3.44591	0.0411798
HIST1H2BG	202.81	111.67	569.68	110.99	90.31	758.33	100.7	95.58	86.38	101.3	72.2	80.23	307.298	89.3983	3.43741	0.0911603
PRIC285	464.03	425.55	365.41	307.99	348.87	486.39	111.37	125.14	112.04	135.8	79.87	134.25	399.707	116.412	3.43356	2.52295e-06
NAGK	687.75	1458.25	1833.28	1063.17	1681.64	1200.68	365.7	366.28	345.06	388.23	389.35	460.72	1320.8	385.89	3.42272	0.000304171
CTSS	171.6	100.93	1314.46	135.18	146.35	282.18	109.09	92.42	111.97	97.47	113.16	104.51	358.45	104.77	3.4213	0.217813
PROZ	65.33	63.8	55.5	73.24	57.6	933.88	53.4	67.13	70	51.42	51.04	72.85	208.225	60.9733	3.41502	0.334467
CTSB	1023.02	2142.15	3236.93	1347.77	1536	2542.81	750.7	619.21	507.32	516.83	427.21	650.13	1971.45	578.567	3.40747	0.00222866
HIST1H2BK	2289.34	3308.7	3603.59	3348.68	4893.37	2436.12	987.52	962.83	828.69	1050.62	779.07	1230.87	3313.3	973.267	3.40431	0.000128466
PTPN6	637.58	1363.59	582.99	732.1	1655.5	749.04	262.28	196.19	288.87	284.42	309.87	342.09	953.467	280.62	3.39771	0.00422279
IFI30	92.9	113.6	691.17	90.34	76.58	815.19	112.65	91.64	111.93	88.02	79.45	70.79	313.297	92.4133	3.39017	0.146421
LOC162073	254.25	847.4	467.4	573.19	325.83	305.39	125.18	168.47	110.35	155.46	92.71	166.21	462.243	136.397	3.38896	0.00523121
S100A6	1487.84	3161.1	2427.79	3471.27	4147.25	2642.79	962.85	1220.68	785.41	679.29	757.96	715.82	2889.67	853.668	3.38501	0.000352184
UNC84B	6389.15	6283.25	6048.47	6639.03	9029.59	4261.06	2758.82	2282.57	995.83	2137.12	1039.39	2209.14	6441.76	1903.81	3.38361	6.23067e-05
MYO1F	202.69	477.88	574.12	324.58	523.56	338.57	136.54	123.83	122.51	115.72	113.32	111.92	406.9	120.64	3.37284	0.000575316
TARP	622.83	439.9	109.29	1093.47	734.55	145.23	133.75	235.81	159.67	142.54	153.34	109.36	524.212	155.745	3.36583	0.0376445
AHNAK	1040.72	1441.59	1337.14	1160.51	501.33	707.02	314.59	324.81	308.92	348.56	258.1	291.03	1031.38	307.668	3.35226	0.000676627
OLIG1	92.78	276.73	690.45	195.96	70.6	119.17	66.17	77.32	63.4	69.7	78.5	76.32	240.948	71.9017	3.35108	0.105867
HS.193557	263.78	306.31	276.76	265.59	64.2	162.98	54.6	65.8	65.4	71.6	66.8	75.63	223.27	66.6383	3.35047	0.00192603
SLAMF6	123.99	225.56	856.56	106.1	90.39	239.68	83	85.93	83.46	79.56	78.5	80.54	273.713	81.8317	3.34483	0.13898
ANKRD33	307.92	203.66	341.59	230.44	708.05	684.67	131.57	133.67	112.23	132.38	104.96	126.62	412.722	123.572	3.33994	0.0105637
ITGAM	232.11	347.29	644.44	192.18	318.26	738.42	111.09	132.13	112.85	143.93	124.36	117.87	412.117	123.705	3.33145	0.010725
HS.443185	203.01	1479.81	212.05	378.05	322.02	133.22	132.75	157.9	130.95	123.06	124.52	151.3	454.693	136.747	3.32508	0.157797
PIWIL4	155.18	328.43	144.77	373.26	1434.45	75.18	142.51	126.65	132.78	124.32	117.26	111.83	418.545	125.892	3.32464	0.190854
ATP8B4	5090.42	9530.58	2073.01	7151.7	4724.79	1596.99	1261.6	982.53	1221.64	1745.43	1746.78	2117.06	5027.92	1512.51	3.32423	0.0178469
SIRPA	269.06	367.82	879	367.76	1608.5	452.5	260.67	212.12	144.42	217.05	155.37	197.45	657.44	197.847	3.32298	0.0534989
TMBIM1	290.13	343.63	295.83	316.7	235.57	264.19	98.39	100.38	63.23	93.78	81.2	90.4	291.008	87.8967	3.3108	2.34927e-07
RRAS	195.88	118.09	598.35	115.85	279.79	665.99	92.61	91.84	98.24	126.33	66.8	120.56	328.992	99.3967	3.30989	0.0441286
TNFRSF1A	1498.34	1735.44	1639.96	1109.42	1628.32	1092.57	547.12	336.58	320.07	547.96	307.89	574.99	1450.67	439.102	3.30373	1.17385e-05
PRKCD	733.26	634.81	891.58	836.49	1894.38	859.45	360.8	320.81	286.41	274.29	245.69	283.65	974.995	295.275	3.30199	0.004814
EMP3	5019.97	8263.46	4027.06	4318.09	3883.93	4281	1740.72	1184.84	1737.12	1045.26	1747.74	1597.54	4965.59	1508.87	3.29093	0.00053316
FPR1	73.6	83.97	1149.39	68.44	166.52	1083.14	89.18	94.35	229.33	83.8	228.06	73.43	437.51	133.025	3.28893	0.19167
EMILIN2	1457.53	998.66	2954.3	1663.43	2271.58	1297.7	902.49	796.7	323.59	509.98	263.49	446.94	1773.87	540.532	3.28171	0.00269009
SQSTM1	778.22	1352.33	669.45	785.71	490.31	824.93	304.54	396.68	185.8	132.24	124.24	350.37	816.825	248.978	3.28071	0.0012133
ITGB2	8864.49	10560.7	14927.9	6985.1	17636.5	8942.36	3815.7	2853.76	1686.19	4289.8	2176.22	5903.84	11319.5	3454.25	3.27698	0.00133766
VAT1	193.76	638.01	144.66	645.36	653.15	265.23	200.07	137.87	99.95	132.38	78.4	126.62	423.362	129.215	3.27641	0.0162779
TBC1D2	203.32	136.72	957.51	171.15	360.84	314.71	130.62	131.76	93.79	107.45	81.4	112.1	357.375	109.52	3.2631	0.0761355
40243	882.76	6691.93	718.53	1655.3	541.53	552.14	551.45	769.4	484.43	451.66	583.81	568.3	1840.37	568.175	3.23908	0.225922
FLJ21438	1332.94	2843.94	1782.09	1830.41	1641.09	1331.03	796.75	710.68	232.62	554.05	244.72	786.24	1793.58	554.177	3.23648	0.000589548
MAN1B1	634.12	1192.9	699.04	908.05	755.04	727.59	348.38	348.41	157.59	282.32	116.86	267.51	819.457	253.512	3.23242	0.000111108
FGD3	1029.23	2812.39	2849.99	2021.38	2150.69	1373.61	901.35	888.04	389.19	560.24	379.9	667.43	2039.55	631.025	3.23212	0.00122443
IFITM1	576.16	865	395.89	208.48	87.8	3057.72	222.93	189.01	471.08	142.5	414.17	168.25	865.175	267.99	3.22839	0.219787
H2AFJ	466.23	490.18	448.09	729.57	744.24	362.46	173	208.84	144.17	140.96	154.39	184.85	540.128	167.702	3.22077	0.000204014
TRK1	243.68	218.62	186.49	493.63	120.48	163.73	74.86	94.42	72.65	71.47	58.53	71.15	237.772	73.8467	3.2198	0.0129025
TAGLN2	4243.21	6617.6	1978.61	3063.63	1990.82	2555.3	823.84	826.91	1018.89	1058.04	976.02	1652.09	3408.2	1059.3	3.21741	0.00981588
AGPAT9	194.31	79.29	624.5	95.37	73.5	1086.81	109.5	103.73	124.26	138.86	92.88	101.94	358.963	111.862	3.20899	0.17467
ALOX5	877.62	124.76	1491.11	172.73	282.69	356.33	172.84	136.57	163.32	182.93	179.45	197.13	550.873	172.04	3.20201	0.113064
EHD1	1364.18	2049.44	1944.54	1773.02	3837.3	1452.59	843.39	978.79	389.15	576.33	383.22	720.41	2070.18	648.548	3.19202	0.00403337
PPM1M	355.47	401.29	650.35	247.68	1820.46	811.24	261.39	189.9	181.92	262.58	179.28	268.27	714.415	223.89	3.19092	0.0657346
HIST1H2BN	193.34	347.55	110.34	298.02	255.35	204.42	75.6	77.24	59.8	65.2	80.7	83.92	234.837	73.7433	3.18451	0.000880889
PDIA3P	211.27	191.15	610.89	349.47	510.07	331.06	129.94	162.06	98.47	105.87	112.3	83.6	367.318	115.373	3.18374	0.00423674
HCST	5001.02	2966.67	5942.55	2065.68	8619.53	4049.57	1280.76	1102.91	2094.63	1095.27	2056.85	1388.42	4774.17	1503.14	3.17613	0.00720254
TXNIP	915.55	369.26	2554.35	877.44	985.34	1004.35	361.31	810.86	296.01	250.39	213.75	180.05	1117.72	352.062	3.17477	0.0366308
TMEM51	685.8	112.6	738.38	99.33	89.14	432.45	107.78	106.34	113.92	102.04	120.57	133.5	359.617	114.025	3.15384	0.0748445
CARD9	1476.88	1461.8	2018.01	1236.39	2927.36	771.47	718.29	420.73	505.52	542.28	459.84	494.4	1648.65	523.51	3.14923	0.00436239
LGALS1	5122.56	7171.4	3768.69	6928.79	4389.73	7309.12	2778.19	1493.77	2111.47	1227.01	1723.18	1691.24	5781.72	1837.48	3.14655	0.000154771
NBPF10	244.05	613.08	625.83	849.81	380.58	347.2	203.69	206.65	151.55	138.67	151	123.17	510.092	162.455	3.1399	0.00386079
HCK	362.75	186.71	432.51	105.92	707.33	740.05	123.44	97.02	186.37	122.61	160	119.24	422.545	134.78	3.13507	0.0232182
HS.580797	509.79	3088.19	252.54	1022.05	101.69	159.07	131.85	158.22	290.35	336.13	372.93	355.91	855.555	274.232	3.11983	0.243608
CTSD	637.25	574.49	684.36	349.62	1325.36	890.98	223.47	266.96	189.6	298.69	198.57	257.3	743.677	239.098	3.11034	0.00433368
CHST12	524.03	2335.61	123.58	1429.46	140.78	280.13	385.65	400.13	154.85	225.08	176.47	212.28	805.598	259.077	3.1095	0.167717
SLC12A9	434.28	848.61	1342.29	1157.69	2177.92	823.53	720.62	441.52	201.62	328.28	173.17	317.66	1130.72	363.812	3.10798	0.0140492
TPRG1L	845.84	987.72	951.77	997.13	1986.47	1202.73	552.8	485.25	241.88	296.74	247.39	419.25	1161.94	373.885	3.10776	0.0013668
ANXA2P1	178.55	991.29	1976.24	1253.56	247.76	528.13	364.02	347.21	277.6	188.43	306.82	185.26	862.588	278.223	3.10035	0.0655795
GZMA	159.47	498.2	168.75	212.27	92.28	106.01	65.7	64.2	67.3	69.7	65.5	66.75	206.163	66.525	3.09904	0.0453072
BRE	351.28	348.33	271.59	281	4693.02	299.52	286.64	234.63	503.43	283.33	391.78	317.84	1040.79	336.275	3.09506	0.358294
EMR2	960.34	871.35	1747.88	916.94	428.77	657.5	390.02	314.34	247.42	291.38	247.16	316.35	930.463	301.112	3.09009	0.00649637
SH3BGRL3	4020.48	5053.63	2600.73	2162.14	1798.63	2359.01	797.32	538.2	1311.82	872.1	1431.41	876.05	2999.1	971.15	3.0882	0.00347895
CA5B	343.1	772.6	374.94	636.65	142.42	284.5	117.1	136.42	144.67	160.64	127.59	141.06	425.702	137.913	3.08673	0.0132773
GFI1	615.23	471.21	465.33	519.29	2578.52	574.33	347.51	253.23	235.28	323.51	267.06	271.64	870.652	283.038	3.07609	0.117323
IGFBP2	518.02	136.98	311.49	153.92	156.22	406.1	95.33	122.92	72.8	83.19	86.44	86.48	280.455	91.1933	3.07539	0.0155002
GIMAP7	93.16	104.9	844.35	105.27	109.46	289.53	84.54	92.58	79.37	82.42	90.94	73.2	257.778	83.8417	3.07459	0.181954
LYL1	4928.54	7816.33	6479.43	6845.08	5082.2	7304.24	2930.51	2633.9	1168.22	2300.17	1351.58	2134.19	6409.3	2086.43	3.0719	1.58145e-05
PIM1	1150.08	848	501.27	886.42	594.86	1446.58	339.85	372.91	192.9	310.6	184.95	374.53	904.535	295.957	3.05631	0.00206412
C3ORF54	1201.99	595.21	863.02	888.94	519.89	1542.75	331.89	330.16	286.83	351.38	245.58	291.66	935.3	306.25	3.05404	0.00253271
TOR3A	472.4	480	448.77	592.82	688.62	417.81	191.37	224.84	132.38	180.43	137.51	150.72	516.737	169.542	3.04784	1.47182e-05
LOC646723	767.8	99.38	378.81	118.15	65.15	1724.96	131.19	155.62	130.42	264.59	143.43	209.93	525.708	172.53	3.04705	0.210788
SLC2A6	93.16	131.05	485.43	116.05	540.75	412.53	125.88	100.83	96.96	93.15	76.16	91.03	296.495	97.335	3.04613	0.0391203
PHKA2	749.69	6601.95	606.26	1721.4	1468.77	595.56	816.27	835.22	500.16	665.2	459.01	590.45	1957.27	644.385	3.03743	0.197479
CENTD3	54.8	50.95	320.28	69.7	704.06	121.27	83.13	85.72	61.7	77.85	64.04	62.9	220.177	72.5567	3.03455	0.191538
TRPM4	68	53.49	62.8	71.48	708.22	130.92	63.2	81.17	45.66	56.8	48.48	65.87	182.485	60.1967	3.03148	0.274937
LMNA	386.4	525.92	340.73	607.62	621.03	406.33	192.9	180.96	132.54	146.39	127.64	173.27	481.338	158.95	3.02824	7.58756e-05
LOC648868	902.24	944.89	83.18	861.33	465.29	165.15	172.21	126.8	204.72	192.47	246.62	198.3	570.347	190.187	2.99888	0.0375955
GPBAR1	71.7	90.97	365.58	80.41	471.43	308.59	78.6	76.68	82.11	82.26	74.71	69.67	231.447	77.3383	2.99265	0.0541082
PYCARD	2095.93	2927.94	1574.91	1927.92	4054.35	2424.52	810.98	560.31	1065.11	680.35	1166.77	734.81	2500.93	836.388	2.99015	0.00126245
NRXN2	713.17	200.65	278.92	132.52	137.94	534.93	149.84	101.51	83.32	117.76	101.41	115.6	333.022	111.573	2.98478	0.0468863
SH3BP5L	189.43	337.32	161.68	225.44	286.23	241.82	93.7	94.35	68.4	89.76	60.45	79.57	240.32	81.0383	2.96551	0.000141628
FTO	473.56	945.06	116.15	903.14	119.59	158.16	125.61	122.13	188.5	155.21	180	144.51	452.61	152.66	2.96482	0.0889497
QPRT	633.39	600.62	268.35	1125.28	137.73	169.81	223.87	161.2	157.94	172.69	107.42	167.08	489.197	165.033	2.96423	0.062719
CD7	144.16	282.83	151	198.05	158.68	1303.23	156.9	131.42	97.63	125.65	113.44	130.68	372.992	125.953	2.96135	0.21683
NAPRT1	974.53	1230.11	1848.13	1327.81	3877.92	1440.05	966.25	896.01	294.18	541.89	295.99	623.85	1783.09	603.028	2.9569	0.0256232
ARHGEF3	1056.54	2189.41	1926.83	1275.84	873.91	924.1	325.72	420.27	513.4	496.79	540.84	493.87	1374.44	465.148	2.95484	0.002595
C17ORF70	1477.74	4353.4	1217.57	2438.14	1990.18	1136.68	1376	965.48	370.28	478.05	355.79	724.68	2102.28	711.713	2.95384	0.0232572
GPR1	270.39	2296.15	340.05	1102.13	292.13	354.24	349.73	430.76	183.35	225.03	184.95	203.46	775.848	262.88	2.95134	0.15455
S100A12	67.32	67.73	870.82	72.72	95.9	399.01	82	81.42	119.54	77.1	99.95	73.46	262.25	88.9117	2.94956	0.221424
CD300C	92.52	92.04	579.19	109.49	405.86	299.01	90.65	92.25	92.6	89.82	90.91	80.03	263.018	89.3767	2.94281	0.061296
HPCAL1	632.49	454.53	1298.51	638.83	751.81	1089.57	314.54	293.81	197.28	291.4	216.13	342.55	810.957	275.952	2.93876	0.00232484
RHOC	233.04	467.33	644.57	346.61	118.25	849.12	149.79	200.46	143.92	149.14	126.62	135.45	443.153	150.897	2.9368	0.0248367
HLA-A29.1	58.3	66.75	1409.06	62.43	737.49	1139.73	807.46	76.1	83.35	70.3	72.78	73.35	578.96	197.223	2.93556	0.195886
ORAI1	622.47	483.82	280.39	343.28	162.47	347.23	120.35	121.05	150.7	145.71	69.8	156	373.277	127.268	2.93299	0.00424624
OBFC2A	542.36	265.03	724.51	373.88	260.84	303.3	129.12	141.59	122.2	142.09	129.97	180.58	411.653	140.925	2.92108	0.00527572
ALOX5AP	473.76	6287.57	2864.21	4507.91	8399.87	2419.93	1625.11	1282.22	1628.21	875.38	2267.21	868.52	4158.88	1424.44	2.91965	0.0441293
NKG7	1461.13	7400.22	858.48	1789.62	359.49	642.87	548.44	477.29	989.16	556.97	984.2	736.95	2085.3	715.502	2.91446	0.236835
FCGR1A	90.97	89.71	273.4	145.36	592.93	278.9	94.49	86.57	79.35	93.36	73.25	78.52	245.212	84.2567	2.91029	0.0651402
SPN	636.92	2585.71	469.73	1308.55	454.11	475.42	326.22	330.46	318.52	330.08	320.5	414.79	988.407	340.095	2.90627	0.0908546
NFE2L1	476.83	527.38	337.28	423.51	356.9	321.33	158.85	177.41	110.96	141.95	88.95	162.61	407.205	140.122	2.90608	2.57689e-05
HNRNPUL2	597.57	640.63	594.77	886.45	869.21	495.57	301.33	402.2	139.61	188.15	152.54	221.61	680.7	234.24	2.90599	0.000176473
TNFSF10	179.67	325.92	946.11	422.71	139.53	221.98	139.07	134.2	144.73	105.2	161	88.01	372.653	128.702	2.89548	0.0747959
LOC728006	635.5	620.96	479.7	732.23	755.69	700.79	252.05	283.06	171.18	224.33	205.24	222.62	654.145	226.413	2.88916	2.02139e-06
TTC27	373.47	4038.42	340.4	3697.72	289.73	356.96	548.75	770.84	499.05	454.19	460.18	416.92	1516.12	524.988	2.88791	0.214062
NUBPL	1007.35	8397.31	1315.67	3204.73	742.45	1132.77	1386.75	1377.12	600.24	604.56	756.89	749.27	2633.38	912.472	2.88599	0.187753
LOC441763	1033.85	3044.42	527.11	1036.38	542.34	652.63	303.1	293.31	502.75	397.48	430.62	442.18	1139.46	394.907	2.88538	0.0879852
CCDC3	151.09	475.72	55.5	349.8	59.83	86.78	78.54	69.9	70	75	48.3	67.1	196.453	68.14	2.88308	0.104242
COPG2	246.28	340.12	315.7	346.96	282.71	104.64	113.58	105.06	70.33	100.57	76.16	104.14	272.735	94.9733	2.8717	0.000811278
FKBP5	1766.99	425.66	2764.42	483.38	878.5	568.58	380.44	639.33	370.6	327.06	393.78	292.15	1147.92	400.56	2.86579	0.08082
CD3D	158.73	370.91	276.41	148.33	79.6	101.8	64.2	64.53	66.97	64.8	67.42	68.79	189.297	66.1183	2.863	0.0226882
DPP7	364.92	351.36	289.31	384.48	679.24	390.67	159.34	173.79	100.08	154.4	101	170.83	409.997	143.24	2.86231	0.000926016
RNH1	444.8	484.5	426.52	376.55	1635.43	432.45	263.27	200.28	215.7	190.2	246.73	212.24	633.375	221.403	2.86073	0.0678256
FAM46A	2062.02	6834.68	1998.39	4443.45	3986.77	1128.78	1373.26	1403.37	858.95	1043.73	891.22	1587.46	3409.01	1193	2.85752	0.0287077
GANAB	228.01	220.94	290.3	214.71	255.21	263.09	95.33	101.24	86.06	96.56	63.2	74.8	245.377	86.1983	2.84665	3.0942e-07
CSF1R	1602.86	931.74	8457.79	882.71	431.35	2118.35	1223.91	962.05	540.6	875.7	533.84	935.42	2404.13	845.253	2.84428	0.237135
RN7SK	1018.68	5341.33	328.3	739.41	532.09	383.02	275.34	205.88	825.65	390.5	732.37	504.02	1390.47	488.96	2.84373	0.287986
PLSCR3	1489.8	2018.35	2477.06	1938.99	4488.48	3185.1	786.49	897.9	507.62	1041.32	585.43	1667.96	2599.63	914.453	2.84282	0.00537423
SLC43A2	167.07	91.5	580.71	112.13	360.2	295.02	98.51	96.97	84.05	101.14	77.6	108.56	267.772	94.4717	2.83441	0.0457814
HOXA4	288.8	478.92	55.8	315.6	276.28	75.8	77.6	79.5	81.24	107.16	72.78	108.36	248.533	87.7733	2.83154	0.0337164
CLIC1	5046.13	6018.46	4549.9	4451.81	4891.94	6159.3	2008.96	2203.84	1325.49	2409.16	1365.76	1781.86	5186.26	1849.18	2.80463	2.43302e-06
MAPBPIP	857.26	469.15	846.2	930.55	1995.03	913.78	442.01	422.93	390.78	283.45	295.99	312.85	1001.99	358.002	2.79886	0.0125987
CYBB	93.1	74.2	1198.08	62.2	319.34	403.59	173.98	131.64	157.07	104.74	92.54	109.02	358.418	128.165	2.79654	0.225379
MSN	4883.33	7166.68	6344.75	3642.93	11846.5	7203.01	2850.65	2338.55	1931.15	2834.52	1927.71	2810.77	6847.87	2448.89	2.79631	0.00359152
NUP214	639	1900.82	2028.84	1539.83	1751.86	917.38	596.47	596.1	505.43	388.19	562.9	494.4	1462.95	523.915	2.79235	0.00230821
PIAS4	458.08	802.02	736.92	884.02	739.57	789.88	373.92	413.55	189.7	236.1	168.69	206.79	735.082	264.792	2.77608	7.35343e-05
FAM110B	70.05	483.99	68.58	362.19	117.91	72.4	79.57	79.33	63.55	72	67.65	62.2	195.853	70.7167	2.76955	0.121746
FCAR	365.45	1965.55	295.7	595.13	112.16	160.25	131.69	208.91	220.1	217.64	195.76	287.88	582.373	210.33	2.76886	0.222533
EDG6	618.43	158.33	1327.83	78.67	1167.21	1064.44	295.27	234.91	216.09	292.79	225.72	330.17	735.818	265.825	2.76806	0.0571264
OSCAR	101.07	103.58	385.63	85.94	556.44	552.68	121.21	103.93	110.64	108.43	107.67	93.68	297.557	107.593	2.76557	0.069164
ARID3A	312.3	715.95	654.46	605.52	1409.87	570.93	330.06	285.75	195.17	290.7	173.79	268.18	711.505	257.275	2.76554	0.0139344
FAM50A	1083.04	3050.44	1185.24	1707.09	2984.88	1126.75	760.93	493.36	577.58	705.06	641.42	849.87	1856.24	671.37	2.76485	0.0112652
RNF149	342.44	430.08	1652.47	413.57	350.57	769.34	290.27	288.58	187.75	228.61	213.84	225.65	659.745	239.117	2.75909	0.0723566
RAB35	360.54	315.09	502.22	409.72	424.87	410.07	194.35	210.18	110.14	132.91	95.21	135.38	403.752	146.362	2.75859	1.09613e-05
TMEM79	252.83	178.74	305.6	365.77	626.55	240.05	172.28	166.85	82.73	103.46	90.03	100.32	328.257	119.278	2.75202	0.0108755
TCF25	1003.03	2513.94	1291.09	1732.95	1623.18	1834.22	799.81	987.62	360.53	516.99	354.51	634.93	1666.4	609.065	2.736	0.00112607
GBP2	768.87	1289.34	1968.51	938.27	98.28	1190.69	261.95	296.53	381.84	468.13	400.96	484.71	1042.33	382.353	2.72608	0.0272512
DUSP3	1210.94	2047.43	2525.78	988.98	2438.04	1849.15	965.88	711.58	498.54	683.73	480.18	720.25	1843.39	676.693	2.72411	0.00142105
SSTR2	194.94	1485	207.08	418.65	172.47	163.32	176.57	240.08	154.24	142.04	106.8	150.25	440.243	161.663	2.72321	0.220772
MGC33556	821.79	1891.52	195.38	2039.44	1886.6	1093.11	779.74	716.7	240.05	511.4	226.66	442.48	1321.31	486.172	2.71778	0.0246854
DLG4	179.36	278.92	182.74	216.3	308.76	408.6	119.9	123.11	96.68	97.48	63.9	78.6	262.447	96.6117	2.71651	0.00124949
C6ORF47	174.6	163.57	244.12	233.71	287.51	197.61	103.09	98.21	66.75	77.85	65.82	67.35	216.853	79.845	2.71593	5.1467e-05
HIST2H2BF	194.28	338.25	117.28	238.16	237.96	150.51	88.75	80.3	75.4	83.36	77.38	65.44	212.74	78.4383	2.71219	0.00182854
SLC27A3	179.98	264.02	880.18	370.87	507.43	487.15	289.39	236.46	92.8	136.75	85.8	151.61	448.272	165.468	2.70911	0.023485
FAM43A	259.71	150.2	553.79	112.44	303.92	695.87	115.57	103.49	132.44	141.49	144.61	128.71	345.988	127.718	2.709	0.0438517
LOC652616	73.1	87.3	842.51	83.26	174.17	110.84	84.35	80.85	86.96	96.88	75.5	81.76	228.53	84.3833	2.70824	0.27104
ASCL2	623.8	947.61	118.38	921.72	1029.92	146.64	262.76	239.8	220.01	215.86	239.18	222.79	631.345	233.4	2.70499	0.0390015
MAP3K1	1027.06	3197.09	2438.54	2659.74	595.35	601.24	915.68	777.12	512.37	647.08	422.1	614.54	1753.17	648.148	2.70489	0.0418335
RENBP	434.14	1134.58	578.43	421.83	494.44	777.62	156.17	156.98	257.04	314.46	219.79	318.4	640.173	237.14	2.69956	0.00602342
ABTB1	278.76	472.64	256.55	296.83	475.17	245.21	138.36	136.06	96.4	155.07	90.56	134.48	337.527	125.155	2.69687	0.000814312
DSC2	286.91	280.48	76.3	383.07	74.53	69.84	71.6	66.8	72.35	76.3	72.79	74.51	195.188	72.3917	2.69628	0.0545145
CHST13	1027.35	1491.24	178.09	2227.03	1504.31	1202.82	385.44	818.57	258.19	491.9	248.28	633.7	1271.81	472.68	2.69063	0.0203259
SHROOM4	1443.74	8612.26	905.2	2231.59	352.64	539.87	569.24	690.05	995.26	1101.97	985.75	893.16	2347.55	872.572	2.69038	0.27809
TIMP2	566.7	607.4	850.04	591.86	463.18	523.53	225.27	169.27	218.03	259.74	212.45	258	600.452	223.793	2.68306	5.15614e-05
GPR114	1842.75	351.48	192.81	233.09	83	765.86	286.75	212.31	207.94	214.97	175.5	197.03	578.165	215.75	2.67979	0.210968
TICAM1	301.17	276.24	598.17	280.45	253.42	393.28	144.05	165.48	98.41	139.44	90.01	147.88	350.455	130.878	2.67772	0.00247421
STAT2	1223.09	6053.95	2589.84	2435.1	2584.77	2383.7	1463.17	1128	939.96	900.58	770.98	1256.81	2878.41	1076.58	2.67365	0.0238885
TRAF3IP3	483.61	456.03	532.6	602.49	548.65	456.75	205.73	160.04	235.16	163.59	195.07	193.1	513.355	192.115	2.67212	2.51563e-07
HS.163752	516.2	2612.57	579.51	1158.48	254.97	337.94	340.91	391.67	283.81	374.18	298.88	356.1	909.945	340.925	2.66905	0.149758
G6PD	430.94	452.07	435.05	319.46	570.47	479.36	185.95	168.66	144.25	182.97	125.37	200.38	447.892	167.93	2.66713	1.20821e-05
CYBA	6673.05	6810.31	10655	4218.42	16500.5	7900.91	2977.4	2417.43	3464.86	3120.45	4172.81	3660.04	8793.03	3302.17	2.66281	0.0114835
FAM116B	1049.31	1225.15	911.43	1055.97	697.12	871.5	367.92	283.21	344.9	389.77	368.21	430.07	968.413	364.013	2.66038	1.40561e-05
MFSD3	875.86	371.32	378.03	786.92	1456.48	809.57	386.57	346.18	234.35	265.83	246.99	280.77	779.697	293.448	2.65702	0.0145029
MXD4	2239.77	4034.54	1139.68	2922.33	2302.28	1477.67	951.26	1161.62	396.76	930.84	490.69	1383.98	2352.71	885.858	2.65586	0.00879949
SPNS1	571.76	691.49	706.64	1087.02	569.65	752.57	462.16	524.49	130.62	192.19	148.34	192.97	729.855	275.128	2.65278	0.00145374
LPCAT1	150.64	165.73	252.83	134.06	718.79	272.72	135.38	131.74	70.4	110.25	79.87	112.37	282.462	106.668	2.64804	0.0819168
IRF1	1127.28	1310.71	1979.69	808.01	594.28	1004.6	329.41	403.74	315.28	655.36	300.99	576.16	1137.43	430.157	2.64422	0.00640792
TMED9	1871.01	1147.33	1397.01	1665.31	1716.86	1203.63	710.49	813.64	395.42	679.28	264.97	543.34	1500.19	567.857	2.64185	8.52964e-05
ST18	60.5	69.23	663.2	72.15	72.43	70.3	57.2	68.7	53.35	51.38	72.95	78.95	167.968	63.755	2.63459	0.31806
MIDN	496.36	1008.49	429.13	577.31	721.67	566.95	255.65	223.59	160.01	326.75	134.55	342.42	633.318	240.495	2.6334	0.00160892
TBXAS1	1763.87	1795.58	1822.91	1595.12	1067.4	472.06	486.35	403.5	605.35	575.65	593.81	571.49	1419.49	539.358	2.63181	0.00282936
CTSA	526.83	700.04	648.72	388.63	1490.03	520.36	285.59	235.26	239.87	284.04	266.01	315.42	712.435	271.032	2.6286	0.0215372
KLRB1	273.23	585.76	220.22	279.43	83.85	107.64	115.48	101.49	110.52	98.11	90.38	73.9	258.355	98.3133	2.62787	0.0554261
TLR5	103.74	64.55	598.15	51.25	254.41	129.37	89.57	77.05	87.12	67.25	72.6	63.9	200.245	76.2483	2.62622	0.175312
DPEP2	514.88	720.42	613.91	486.71	481.13	369.26	136.39	167.17	232.43	250.98	214.62	212.19	531.052	202.297	2.62511	9.37668e-05
SMARCD2	288.8	484.37	368.47	389.92	730.63	561.5	192.2	271.61	124.12	180.48	112.42	195.51	470.615	179.39	2.62342	0.00175733
CD63	234.07	265.4	213.3	653.44	541.85	279.27	224.14	215.04	91.57	97.37	79.4	127.42	364.555	139.157	2.61975	0.0183767
LY6E	404.41	344.41	1650.52	169.65	538.1	952.4	303.45	211.31	233.29	314.99	172.81	319.4	676.582	259.208	2.61018	0.0919299
SPRYD3	251.31	257.49	425.6	307.83	464.58	349.57	200.66	200.59	84.85	115.57	70.8	115.42	342.73	131.315	2.60998	0.000571121
GIMAP5	125.89	232.45	358.23	83.93	123.12	156.75	76.4	76.2	65.6	63.2	67.4	65.7	180.062	69.0833	2.60644	0.0222435
ZNF521	267.64	742.79	268.16	1088.08	65.5	172.3	171.26	261.06	113.29	169.01	132.29	153.57	434.078	166.747	2.60322	0.131745
BTK	472.6	437.25	1202.42	781.31	841.59	870.02	382.66	653.42	96.54	283.92	123.76	228.86	767.532	294.86	2.60304	0.00784223
HIST1H4E	186.36	228.34	146.55	315.05	87.5	223.03	83.38	92.86	77.68	79.56	48.39	74.2	197.805	76.0117	2.6023	0.00367963
PBX3	2969.51	3976.23	587.5	2170.49	475.06	229.24	539.2	461.2	711.28	709.97	767.5	823.45	1734.67	668.767	2.59384	0.122897
SPOP	1192.04	2188.94	922.8	1626.26	1095.74	991.16	723.5	618.79	510.3	335.76	553.62	351.4	1336.16	515.562	2.59165	0.00272865
RPS6KA1	344.47	473.95	168.47	241.7	394.36	321.45	134.71	134.08	110.74	122.19	124.06	124.78	324.067	125.093	2.5906	0.00118147
FOLR3	66.6	66.75	141.76	72.2	460.31	180.35	76.3	61.8	60.6	60.25	64.15	58.85	164.662	63.6583	2.58665	0.135581
SMAD6	82.57	56.76	160.62	85.03	369.46	241.3	69.9	76.17	58.2	59.3	61.07	61.33	165.957	64.3283	2.57984	0.0660469
GLT25D1	1503.2	1705.01	1998.97	1114.32	2810.98	1100.6	770.62	777.73	379.62	794.95	395.43	849.27	1705.51	661.27	2.57915	0.00362034
LOC648852	668.44	4019.69	974.02	2175.22	484.74	713.71	848.53	790.48	381.17	500.68	440.71	542.58	1505.97	584.025	2.57861	0.134286
GLIPR1	904.21	346.61	1357.04	506.34	305.26	1249.3	302.38	329.66	389.94	187.82	399.14	201.87	778.127	301.802	2.57827	0.0319841
HIST1H3H	165.72	138.41	104.89	165.9	644.89	162.9	88.16	96.07	95.87	83.7	101.82	71.74	230.452	89.56	2.57315	0.122699
DEDD2	405.9	314.21	965.45	460.4	885.54	752.27	323.54	343.33	160.18	257.49	90.33	298.93	630.628	245.633	2.56736	0.00874996
F13A1	95.97	562.75	1964.96	1210.11	104.74	161.98	288.45	306.24	232.66	320.52	180.55	269.41	683.418	266.305	2.5663	0.209381
NR1H3	234.57	289.63	272.15	413.42	110.52	508.17	123.86	143.82	98.36	110.83	130.82	106.15	304.743	118.973	2.56144	0.00885562
TNFRSF1B	85.29	89.76	474.62	85.63	246.79	237.54	108.8	87.2	64.6	75.27	60.8	80.77	203.272	79.5733	2.55452	0.0777526
FGFBP2	122.1	524.81	109.5	155.4	70.53	100.55	68.53	70.28	67	73.8	72.83	71.74	180.482	70.6967	2.5529	0.146815
RNU12	95.22	317.8	109.36	257.27	286.85	175.46	88.9	89.14	76.49	82.52	76.1	73.6	206.993	81.125	2.55154	0.008422
ZSWIM1	360.82	474.76	374.02	479.52	425.29	597.99	211.89	229.94	175.66	149.08	134.03	163.08	452.067	177.28	2.55002	3.17313e-05
CFLAR	269.75	770.73	745.96	877.67	1656.58	523.01	546.43	457.56	232.5	227.68	241.31	196.62	807.283	317.017	2.5465	0.0347091
AKAP8L	149.42	509.27	173.39	354.36	242.58	205.58	127.61	118.62	83.75	123.79	71.33	117.67	272.433	107.128	2.54306	0.0151929
DNAJB2	231.18	422.41	235.05	293	305.42	227.78	115.49	106.38	96.27	142.47	94.02	119.91	285.807	112.423	2.54224	0.000255586
HS.534427	130.61	485.41	167.95	144.43	63.3	76.4	77.6	74.3	66.83	63.3	62.5	76.32	178.017	70.1417	2.53796	0.121162
MRPL17	427.51	376.15	594.98	483.48	993.35	917.98	346.77	398.52	190.6	187.35	184.74	186.9	632.242	249.147	2.53763	0.0072519
MEPCE	1106.21	1934.76	883.12	1035.5	725.68	547.14	426.35	565.89	284.82	465.84	248.08	466.83	1038.74	409.635	2.53576	0.011459
IL2RB	94.3	369.57	140.15	152.01	67.19	95.29	73.15	75.32	51.36	46.24	63.2	53.23	153.085	60.4167	2.53382	0.0687042
IL17RA	84.75	113.73	219.28	128.61	867.18	175.11	142.43	129.48	79.55	102.4	90.38	84.42	264.777	104.777	2.52706	0.220693
EGLN2	604.83	893.28	644.69	886.65	940.5	798.81	359.35	421.2	198.03	359.54	218.6	330.37	794.793	314.515	2.52704	3.21121e-05
MN1	93.95	90.97	843.12	84.46	84.7	916.51	140.47	118.11	106.36	181.43	101.2	189.61	352.285	139.53	2.5248	0.23361
LST1	466.01	224.83	855.51	128.89	878.79	1291.15	174.85	194.55	325.68	261.52	299.18	269.21	640.863	254.165	2.52145	0.061146
MBTD1	246.8	1497.9	181.04	412.47	111.38	133.25	133.23	167.15	179.45	182.6	173.97	188.11	430.473	170.752	2.52105	0.261335
[truncated: 37,421 more rows]

## Sheet: D. GSEA-enriched gene sets
Gene in AML>CD34+ 0.05 dLOCK	AML/CD34 expression metric score		Gene in AML>CD34+ 0.01 dLOCK	AML/CD34 expression metric score		Gene in CD34+>AML A 0.95 dLOCK	AML/CD34 expression metric score		Gene in CD34+>AML A 0.99 dLOCK	AML/CD34 expression metric score
[truncated: 549 more rows]
